# Supplementary material for: Quasi-Isostructural Co(II) and Ni(II) Complexes with Mefenamato Ligand: Synthesis, Characterization, and Biological Activity
Source: Molecules. 2020 Jul 7;25(13):3099. doi: 10.3390/molecules25133099 (PMC7412345; doi:10.3390/molecules25133099)
Supplement: Supplementary file 1 [file molecules-25-03099-s001.zip]

Archive with 6 entries (6 files):
- Structure_2.cif
- Structure_2_checkcif.pdf
- Structure_3.cif
- Structure_3_checkcif.pdf
- Structure_4.cif
- Structure_4_checkcif.pdf
