# Supplementary material for: Quasi-Isostructural Co(II) and Ni(II) Complexes with Mefenamato Ligand: Synthesis, Characterization, and Biological Activity
Source: Molecules. 2020 Jul 7;25(13):3099. doi: 10.3390/molecules25133099 (PMC7412345; doi:10.3390/molecules25133099)
Supplement: Supplementary file 1 [file molecules-25-03099-s001.zip › Structure_2.cif]

 
data_Co_mef_th_21_05_twin1_hklf4
 
_audit_creation_method            'SHELXL-2018/1'
_shelx_SHELXL_version_number      '2018/1'
_chemical_name_systematic         ?
_chemical_name_common             ?
_chemical_melting_point           ?
_chemical_formula_moiety          'C32 H38 Co N2 O7'
_chemical_formula_sum
 'C32 H38 Co N2 O7' 
_chemical_formula_weight          621.57

loop_
 _atom_type_symbol
 _atom_type_description
 _atom_type_scat_dispersion_real
 _atom_type_scat_dispersion_imag
 _atom_type_scat_source
 'C'  'C'   0.0181   0.0091
 'International Tables Vol C Tables 4.2.6.8 and 6.1.1.4'
 'H'  'H'   0.0000   0.0000
 'International Tables Vol C Tables 4.2.6.8 and 6.1.1.4'
 'N'  'N'   0.0311   0.0180
 'International Tables Vol C Tables 4.2.6.8 and 6.1.1.4'
 'O'  'O'   0.0492   0.0322
 'International Tables Vol C Tables 4.2.6.8 and 6.1.1.4'
 'Co'  'Co'  -2.3653   3.6143
 'International Tables Vol C Tables 4.2.6.8 and 6.1.1.4'
 
_space_group_crystal_system       triclinic
_space_group_IT_number            2
_space_group_name_H-M_alt         'P -1'
_space_group_name_Hall            '-P 1'
 
_shelx_space_group_comment
;
The symmetry employed for this shelxl refinement is uniquely defined
by the following loop, which should always be used as a source of
symmetry information in preference to the above space-group names.
They are only intended as comments.
;
 
loop_
 _space_group_symop_operation_xyz
 'x, y, z'
 '-x, -y, -z'
 
_cell_length_a                    7.80610(10)
_cell_length_b                    13.0847(4)
_cell_length_c                    15.7219(5)
_cell_angle_alpha                 105.091(3)
_cell_angle_beta                  97.760(2)
_cell_angle_gamma                 97.208(3)
_cell_volume                      1514.45(7)
_cell_formula_units_Z             2
_cell_measurement_temperature   100.01(10) 
_cell_measurement_reflns_used   8698
_cell_measurement_theta_min     5.7900
_cell_measurement_theta_max     78.9110
 
_exptl_crystal_description        block
_exptl_crystal_colour             orange
_exptl_crystal_density_meas       ?
_exptl_crystal_density_method     ?
_exptl_crystal_density_diffrn     1.363          
_exptl_crystal_F_000              654
_exptl_transmission_factor_min    ?
_exptl_transmission_factor_max    ?
_exptl_crystal_size_max           0.451
_exptl_crystal_size_mid           0.322
_exptl_crystal_size_min           0.215
_exptl_absorpt_coefficient_mu     4.857
_shelx_estimated_absorpt_T_min    ?
_shelx_estimated_absorpt_T_max    ?
_exptl_absorpt_correction_T_min                   0.47681
_exptl_absorpt_correction_T_max                   1.00000
_exptl_absorpt_correction_type            multi-scan
_exptl_absorpt_process_details
;
CrysAlisPro 1.171.40.57a (Rigaku Oxford Diffraction, 2019)
Empirical absorption correction using spherical harmonics,
 implemented in SCALE3 ABSPACK scaling algorithm.
;
_oxdiff_exptl_absorpt_empirical_full_min           0.645
_oxdiff_exptl_absorpt_empirical_full_max           1.730
_oxdiff_exptl_absorpt_empirical_details
;
Empirical correction (ABSPACK) includes:
- Absorption correction using spherical harmonics
- Frame scaling
;
_exptl_absorpt_special_details    ?
_diffrn_ambient_temperature 100.01(10) 
_diffrn_radiation_wavelength      1.54184
_diffrn_radiation_type            CuK\a
_diffrn_source 'micro-focus sealed X-ray tube'
_diffrn_measurement_device_type 'XtaLAB Synergy, Dualflex, Pilatus 300K'
_diffrn_detector 'CCD plate'
_diffrn_measurement_method '\w scans'
_diffrn_detector_area_resol_mean  ?
_diffrn_reflns_number             6987
_diffrn_reflns_av_unetI/netI      0.0212
_diffrn_reflns_av_R_equivalents   ?
_diffrn_reflns_limit_h_min        -9
_diffrn_reflns_limit_h_max        7
_diffrn_reflns_limit_k_min        -16
_diffrn_reflns_limit_k_max        16
_diffrn_reflns_limit_l_min        -19
_diffrn_reflns_limit_l_max        19
_diffrn_reflns_theta_min          2.957
_diffrn_reflns_theta_max          74.481
_diffrn_reflns_theta_full         67.684
_diffrn_measured_fraction_theta_max   0.988
_diffrn_measured_fraction_theta_full  1.000
_diffrn_reflns_Laue_measured_fraction_max    0.988
_diffrn_reflns_Laue_measured_fraction_full   1.000
_diffrn_reflns_point_group_measured_fraction_max   0.988
_diffrn_reflns_point_group_measured_fraction_full  1.000
_reflns_number_total              6987
_reflns_number_gt                 6134
_reflns_threshold_expression      'I > 2\s(I)'
_reflns_Friedel_coverage          0.000
_reflns_Friedel_fraction_max      .
_reflns_Friedel_fraction_full     .
 
_reflns_special_details
;
 _reflns_Friedel_fraction is defined as the number of unique
 Friedel pairs measured divided by the number that would be
 possible theoretically, ignoring centric projections and
 systematic absences.
;
 
_computing_data_collection     'CrysAlisPro 1.171.40.57a (Rigaku OD, 2019)'
_computing_cell_refinement     'CrysAlisPro 1.171.40.57a (Rigaku OD, 2019)'
_computing_data_reduction      'CrysAlisPro 1.171.40.57a (Rigaku OD, 2019)'
_computing_structure_solution     'SHELXT 2014/5 (Sheldrick, 2014)'
_computing_structure_refinement 'SHELXL-2018/1 (Sheldrick, 2018)'
_computing_molecular_graphics     ?
_computing_publication_material   ?
_refine_special_details
;
 Refined as a 2-component twin.
;
_refine_ls_structure_factor_coef  Fsqd
_refine_ls_matrix_type            full
_refine_ls_weighting_scheme       calc
_refine_ls_weighting_details
'w=1/[\s^2^(Fo^2^)+(0.0682P)^2^+0.3441P] where P=(Fo^2^+2Fc^2^)/3'
_atom_sites_solution_primary      other
_atom_sites_solution_secondary    ?
_atom_sites_solution_hydrogens    mixed
_refine_ls_hydrogen_treatment     mixed
_refine_ls_extinction_method      none
_refine_ls_extinction_coef        .
_refine_ls_number_reflns          6987
_refine_ls_number_parameters      513
_refine_ls_number_restraints      442
_refine_ls_R_factor_all           0.0459
_refine_ls_R_factor_gt            0.0388
_refine_ls_wR_factor_ref          0.1065
_refine_ls_wR_factor_gt           0.1027
_refine_ls_goodness_of_fit_ref    1.050
_refine_ls_restrained_S_all       1.021
_refine_ls_shift/su_max           0.000
_refine_ls_shift/su_mean          0.000
 
loop_
 _atom_site_label
 _atom_site_type_symbol
 _atom_site_fract_x
 _atom_site_fract_y
 _atom_site_fract_z
 _atom_site_U_iso_or_equiv
 _atom_site_adp_type
 _atom_site_occupancy
 _atom_site_site_symmetry_order  
 _atom_site_calc_flag
 _atom_site_refinement_flags_posn
 _atom_site_refinement_flags_adp
 _atom_site_refinement_flags_occupancy
 _atom_site_disorder_assembly
 _atom_site_disorder_group
Co1 Co 1.000000 0.500000 0.000000 0.01750(12) Uani 1 2 d S . P B .
O1 O 1.05623(19) 0.37368(12) 0.04898(11) 0.0223(3) Uani 1 1 d . . . . .
N1 N 0.7788(3) 0.14375(16) 0.13750(14) 0.0264(4) Uani 1 1 d . . . . .
H1 H 0.737(4) 0.180(2) 0.100(2) 0.032 Uiso 1 1 d . U . . .
C1 C 1.1882(3) 0.34207(18) 0.21155(16) 0.0245(5) Uani 1 1 d . . . . .
H1A H 1.244506 0.398520 0.194470 0.029 Uiso 1 1 calc R U . . .
Co2 Co 0.500000 0.500000 0.000000 0.01668(12) Uani 1 2 d S . P . .
O2 O 0.78796(19) 0.29789(12) 0.05541(11) 0.0239(3) Uani 1 1 d . . . . .
C2 C 1.2646(3) 0.31782(19) 0.28674(16) 0.0290(5) Uani 1 1 d . . . . .
H2 H 1.371261 0.357093 0.319881 0.035 Uiso 1 1 calc R U . . .
O3 O 0.60738(18) 0.52501(13) 0.13131(10) 0.0216(3) Uani 1 1 d . . . . .
C3 C 1.1792(3) 0.23372(19) 0.31190(16) 0.0277(5) Uani 1 1 d . . . . .
H3 H 1.230032 0.216458 0.362216 0.033 Uiso 1 1 calc R U . . .
O4 O 0.4119(2) 0.61238(14) 0.19800(11) 0.0280(4) Uani 1 1 d . . . . .
C4 C 1.0197(3) 0.17499(18) 0.26350(15) 0.0252(5) Uani 1 1 d . . . . .
H4 H 0.964912 0.119269 0.281981 0.030 Uiso 1 1 calc R U . . .
O5 O 0.72603(19) 0.43099(12) -0.03413(10) 0.0185(3) Uani 1 1 d D . . . .
H5A H 0.696(3) 0.413(2) -0.0897(12) 0.022 Uiso 1 1 d D U . . .
H5B H 0.732(3) 0.3766(17) -0.0141(17) 0.022 Uiso 1 1 d D U . . .
C5 C 0.9398(3) 0.19842(17) 0.18701(15) 0.0219(4) Uani 1 1 d . . . . .
H6 H 0.843(4) 0.558(2) 0.1302(19) 0.026 Uiso 1 1 d . U . . .
O6 O 0.3686(2) 0.35079(13) 0.00180(12) 0.0239(3) Uani 1 1 d D . . . .
H6B H 0.424(3) 0.312(2) 0.0272(18) 0.029 Uiso 1 1 d D U . . .
H6A H 0.273(3) 0.352(2) 0.0193(19) 0.029 Uiso 1 1 d D U . . .
C6 C 1.0277(3) 0.28374(17) 0.16025(14) 0.0204(4) Uani 1 1 d . . . . .
O7 O 0.9469(2) 0.57442(13) 0.12496(11) 0.0232(3) Uani 1 1 d D U . . .
C7 C 0.9516(3) 0.31956(16) 0.08325(14) 0.0199(4) Uani 1 1 d . . . . .
C8 C 0.6724(3) 0.05274(17) 0.14433(15) 0.0225(4) Uani 1 1 d . . . . .
C9 C 0.7408(3) -0.03195(19) 0.16780(17) 0.0257(5) Uani 1 1 d . . . . .
H9 H 0.861492 -0.028353 0.181689 0.031 Uiso 1 1 calc R U . . .
C10 C 0.6274(3) -0.12140(18) 0.17023(16) 0.0271(5) Uani 1 1 d . . . . .
H10 H 0.672447 -0.177013 0.187238 0.033 Uiso 1 1 calc R U . . .
C11 C 0.4485(3) -0.12845(18) 0.14763(17) 0.0273(5) Uani 1 1 d . . . . .
H11 H 0.374080 -0.188838 0.149532 0.033 Uiso 1 1 calc R U . . .
C12 C 0.3779(3) -0.04576(18) 0.12186(16) 0.0256(5) Uani 1 1 d . . . . .
C13 C 0.4900(3) 0.04629(18) 0.12089(16) 0.0230(4) Uani 1 1 d . . . . .
C14 C 0.1816(3) -0.0558(2) 0.09661(19) 0.0336(6) Uani 1 1 d . . . . .
H14C H 0.141552 0.001761 0.136363 0.043(8) Uiso 1 1 calc R . . . .
H14B H 0.125510 -0.123290 0.101166 0.044(9) Uiso 1 1 calc R . . . .
H14A H 0.152885 -0.052137 0.036255 0.030(7) Uiso 1 1 calc R . . . .
C15 C 0.4189(3) 0.13719(18) 0.09403(17) 0.0274(5) Uani 1 1 d . . . . .
H15A H 0.475594 0.204206 0.135935 0.041 Uiso 1 1 calc R U . . .
H15B H 0.294906 0.128952 0.093761 0.041 Uiso 1 1 calc R U . . .
H15C H 0.441005 0.136418 0.035278 0.041 Uiso 1 1 calc R U . . .
C16 C 0.5403(3) 0.56294(17) 0.20069(14) 0.0206(4) Uani 1 1 d . . . . .
C17 C 0.6178(3) 0.54621(16) 0.28671(12) 0.0232(4) Uani 1 1 d G U . . .
C18A C 0.7165(9) 0.4643(4) 0.2832(3) 0.027(2) Uani 0.52(3) 1 d G U P A 1
H18A H 0.736941 0.424381 0.228343 0.032 Uiso 0.52(3) 1 calc R U P A 1
C18B C 0.7398(15) 0.4723(7) 0.2835(5) 0.029(2) Uani 0.48(3) 1 d . U P A 2
H18B H 0.757180 0.432311 0.227990 0.035 Uiso 0.48(3) 1 calc R U P A 2
C19A C 0.7846(16) 0.4422(8) 0.3615(4) 0.032(2) Uani 0.52(3) 1 d G U P A 1
H19A H 0.850610 0.387385 0.359119 0.038 Uiso 0.52(3) 1 calc R U P A 1
C20A C 0.7540(17) 0.5019(8) 0.4434(3) 0.034(2) Uani 0.52(3) 1 d G U P A 1
H20A H 0.799540 0.487046 0.495843 0.040 Uiso 0.52(3) 1 calc R U P A 1
C21A C 0.6553(10) 0.5838(5) 0.44698(13) 0.036(2) Uani 0.52(3) 1 d G U P A 1
H21A H 0.634800 0.623705 0.501793 0.043 Uiso 0.52(3) 1 calc R U P A 1
C22 C 0.5872(3) 0.60592(17) 0.36863(12) 0.0300(5) Uani 1 1 d G U . A .
C19B C 0.832(2) 0.4587(8) 0.3596(6) 0.030(2) Uani 0.48(3) 1 d . U P A 2
H19B H 0.908859 0.409670 0.356515 0.036 Uiso 0.48(3) 1 calc R U P A 2
C20B C 0.805(2) 0.5210(9) 0.4414(6) 0.036(2) Uani 0.48(3) 1 d . U P A 2
H20B H 0.867921 0.514408 0.493625 0.043 Uiso 0.48(3) 1 calc R U P A 2
C21B C 0.689(2) 0.5915(8) 0.4480(4) 0.043(2) Uani 0.48(3) 1 d . U P A 2
H21B H 0.674661 0.630992 0.504300 0.052 Uiso 0.48(3) 1 calc R U P A 2
C31A C 0.9995(10) 0.6877(5) 0.1659(8) 0.0299(16) Uani 0.72(3) 1 d D U P B 1
H31A H 0.914590 0.725917 0.142260 0.036 Uiso 0.72(3) 1 calc R U P B 1
H31B H 1.112201 0.711260 0.151597 0.036 Uiso 0.72(3) 1 calc R U P B 1
C32A C 1.0129(12) 0.7136(9) 0.2650(7) 0.048(2) Uani 0.72(3) 1 d . U P B 1
H32A H 0.897549 0.703431 0.279524 0.072 Uiso 0.72(3) 1 calc R U P B 1
H32B H 1.068176 0.786877 0.292008 0.072 Uiso 0.72(3) 1 calc R U P B 1
H32C H 1.081458 0.667001 0.287165 0.072 Uiso 0.72(3) 1 calc R U P B 1
C31B C 1.012(3) 0.6786(13) 0.1905(14) 0.0299(16) Uani 0.28(3) 1 d D U P B 2
H31C H 0.925905 0.725153 0.184687 0.036 Uiso 0.28(3) 1 calc R U P B 2
H31D H 1.118644 0.709997 0.175397 0.036 Uiso 0.28(3) 1 calc R U P B 2
C32B C 1.048(3) 0.678(2) 0.2859(12) 0.043(4) Uani 0.28(3) 1 d . U P B 2
H32D H 0.939698 0.666268 0.306785 0.065 Uiso 0.28(3) 1 calc R U P B 2
H32E H 1.115280 0.746282 0.321328 0.065 Uiso 0.28(3) 1 calc R U P B 2
H32F H 1.113851 0.622122 0.290923 0.065 Uiso 0.28(3) 1 calc R U P B 2
N2B N 0.495(4) 0.690(2) 0.3806(18) 0.035(4) Uani 0.48(3) 1 d D U P A 2
H2B H 0.454(10) 0.698(8) 0.332(4) 0.042 Uiso 0.48(3) 1 d D U P A 2
N2A N 0.465(3) 0.6759(19) 0.3703(14) 0.027(3) Uani 0.52(3) 1 d D U P A 1
H2A H 0.407(8) 0.680(6) 0.323(3) 0.033 Uiso 0.52(3) 1 d D U P A 1
C23A C 0.4515(13) 0.7602(9) 0.4544(6) 0.0275(18) Uani 0.52(3) 1 d G U P A 1
C24A C 0.2955(13) 0.7451(6) 0.4864(5) 0.0323(18) Uani 0.52(3) 1 d G U P A 1
H24A H 0.208263 0.687019 0.455774 0.039 Uiso 0.52(3) 1 calc R U P A 1
C25A C 0.2699(15) 0.8169(7) 0.5642(6) 0.0367(19) Uani 0.52(3) 1 d G U P A 1
H25A H 0.165533 0.806783 0.585595 0.044 Uiso 0.52(3) 1 calc R U P A 1
C26A C 0.4003(16) 0.9037(7) 0.6100(6) 0.036(2) Uani 0.52(3) 1 d G U P A 1
H26A H 0.383215 0.951751 0.662027 0.043 Uiso 0.52(3) 1 calc R U P A 1
C27A C 0.5564(13) 0.9188(8) 0.5780(9) 0.028(2) Uani 0.52(3) 1 d G U P A 1
C28A C 0.5820(12) 0.8471(11) 0.5002(9) 0.034(2) Uani 0.52(3) 1 d G U P A 1
C29A C 0.699(4) 1.0136(19) 0.624(2) 0.040(4) Uani 0.52(3) 1 d . U P A 1
H29A H 0.806069 0.988599 0.639843 0.060 Uiso 0.52(3) 1 calc R U P A 1
H29B H 0.665492 1.054962 0.677624 0.060 Uiso 0.52(3) 1 calc R U P A 1
H29C H 0.716026 1.057696 0.584970 0.060 Uiso 0.52(3) 1 calc R U P A 1
C30A C 0.744(2) 0.8645(13) 0.4587(13) 0.035(3) Uani 0.52(3) 1 d . U P A 1
H30A H 0.713763 0.835216 0.394921 0.053 Uiso 0.52(3) 1 calc R U P A 1
H30B H 0.832288 0.829265 0.481741 0.053 Uiso 0.52(3) 1 calc R U P A 1
H30C H 0.787235 0.940009 0.473222 0.053 Uiso 0.52(3) 1 calc R U P A 1
C23B C 0.483(2) 0.7546(10) 0.4576(7) 0.035(2) Uani 0.48(3) 1 d G U P A 2
C24B C 0.348(3) 0.7346(7) 0.5037(10) 0.050(3) Uani 0.48(3) 1 d G U P A 2
H24B H 0.266565 0.671575 0.481520 0.060 Uiso 0.48(3) 1 calc R U P A 2
C25B C 0.336(3) 0.8086(8) 0.5831(10) 0.057(4) Uani 0.48(3) 1 d G U P A 2
H25B H 0.245621 0.795213 0.613934 0.068 Uiso 0.48(3) 1 calc R U P A 2
C26B C 0.457(2) 0.9028(7) 0.6163(7) 0.041(3) Uani 0.48(3) 1 d G U P A 2
H26B H 0.449072 0.952336 0.669342 0.049 Uiso 0.48(3) 1 calc R U P A 2
C27B C 0.5919(18) 0.9228(9) 0.5701(9) 0.033(2) Uani 0.48(3) 1 d G U P A 2
C28B C 0.6045(16) 0.8488(11) 0.4908(9) 0.0240(19) Uani 0.48(3) 1 d G U P A 2
C29B C 0.719(5) 1.026(2) 0.614(3) 0.050(6) Uani 0.48(3) 1 d . U P A 2
H29D H 0.835495 1.011079 0.624729 0.075 Uiso 0.48(3) 1 calc R U P A 2
H29E H 0.687162 1.061241 0.670429 0.075 Uiso 0.48(3) 1 calc R U P A 2
H29F H 0.713820 1.072842 0.576116 0.075 Uiso 0.48(3) 1 calc R U P A 2
C30B C 0.760(3) 0.872(2) 0.4453(17) 0.053(5) Uani 0.48(3) 1 d . U P A 2
H30D H 0.758557 0.811534 0.394735 0.079 Uiso 0.48(3) 1 calc R U P A 2
H30E H 0.866871 0.883260 0.486911 0.079 Uiso 0.48(3) 1 calc R U P A 2
H30F H 0.750961 0.934626 0.425487 0.079 Uiso 0.48(3) 1 calc R U P A 2
 
loop_
 _atom_site_aniso_label
 _atom_site_aniso_U_11
 _atom_site_aniso_U_22
 _atom_site_aniso_U_33
 _atom_site_aniso_U_23
 _atom_site_aniso_U_13
 _atom_site_aniso_U_12
Co1 0.0129(2) 0.0201(2) 0.0209(2) 0.00786(18) 0.00256(18) 0.00395(18)
O1 0.0161(7) 0.0234(8) 0.0322(9) 0.0129(7) 0.0075(6) 0.0069(6)
N1 0.0200(9) 0.0273(10) 0.0345(11) 0.0167(9) 0.0012(8) 0.0009(8)
C1 0.0202(11) 0.0235(11) 0.0301(12) 0.0083(9) 0.0046(9) 0.0029(9)
Co2 0.0127(2) 0.0202(2) 0.0170(2) 0.00509(18) 0.00150(17) 0.00360(17)
O2 0.0161(7) 0.0254(8) 0.0320(9) 0.0129(7) 0.0013(6) 0.0027(6)
C2 0.0258(12) 0.0301(12) 0.0279(12) 0.0065(9) -0.0003(9) 0.0016(10)
O3 0.0150(7) 0.0306(8) 0.0193(8) 0.0069(6) 0.0017(5) 0.0060(6)
C3 0.0313(13) 0.0289(12) 0.0229(12) 0.0091(9) -0.0006(9) 0.0079(10)
O4 0.0248(8) 0.0378(9) 0.0236(8) 0.0072(7) 0.0048(6) 0.0154(7)
C4 0.0256(11) 0.0245(11) 0.0268(11) 0.0098(9) 0.0044(9) 0.0039(9)
O5 0.0126(7) 0.0226(7) 0.0210(7) 0.0074(6) 0.0018(6) 0.0046(6)
C5 0.0180(10) 0.0219(10) 0.0266(11) 0.0071(8) 0.0049(8) 0.0053(8)
O6 0.0143(7) 0.0225(8) 0.0380(9) 0.0117(7) 0.0067(6) 0.0055(6)
C6 0.0164(10) 0.0215(10) 0.0245(11) 0.0069(8) 0.0046(8) 0.0057(8)
O7 0.0140(7) 0.0262(8) 0.0268(9) 0.0033(7) 0.0038(6) 0.0022(6)
C7 0.0175(10) 0.0163(9) 0.0269(11) 0.0063(8) 0.0050(8) 0.0047(8)
C8 0.0209(11) 0.0205(10) 0.0263(11) 0.0070(8) 0.0057(9) 0.0018(8)
C9 0.0199(11) 0.0268(12) 0.0328(13) 0.0107(10) 0.0066(9) 0.0058(9)
C10 0.0285(12) 0.0215(11) 0.0343(12) 0.0100(9) 0.0091(10) 0.0071(9)
C11 0.0282(12) 0.0200(11) 0.0335(13) 0.0057(9) 0.0117(10) 0.0003(9)
C12 0.0218(11) 0.0243(11) 0.0306(12) 0.0054(9) 0.0092(9) 0.0035(9)
C13 0.0217(11) 0.0222(11) 0.0262(11) 0.0057(9) 0.0080(8) 0.0054(8)
C14 0.0221(12) 0.0284(12) 0.0488(16) 0.0078(11) 0.0092(11) 0.0018(9)
C15 0.0218(11) 0.0244(11) 0.0367(13) 0.0083(9) 0.0067(9) 0.0052(9)
C16 0.0167(10) 0.0203(10) 0.0227(10) 0.0047(8) 0.0025(8) -0.0003(8)
C17 0.0227(11) 0.0227(10) 0.0234(11) 0.0065(8) 0.0014(8) 0.0034(9)
C18A 0.029(4) 0.028(4) 0.024(4) 0.006(3) 0.005(3) 0.007(3)
C18B 0.033(4) 0.027(4) 0.027(4) 0.008(4) 0.001(3) 0.010(3)
C19A 0.033(5) 0.035(4) 0.033(3) 0.016(3) 0.008(3) 0.013(4)
C20A 0.045(5) 0.037(4) 0.023(3) 0.016(3) 0.004(3) 0.010(4)
C21A 0.050(5) 0.031(4) 0.029(4) 0.008(3) 0.005(3) 0.016(3)
C22 0.0410(14) 0.0247(11) 0.0236(11) 0.0056(9) 0.0023(10) 0.0090(10)
C19B 0.030(5) 0.033(3) 0.027(3) 0.012(2) 0.001(2) 0.006(3)
C20B 0.047(5) 0.035(4) 0.025(3) 0.012(2) -0.004(3) 0.004(4)
C21B 0.073(5) 0.044(5) 0.010(4) 0.004(3) -0.001(3) 0.022(4)
C31A 0.0221(16) 0.0279(16) 0.035(4) 0.0010(19) 0.008(2) 0.0015(13)
C32A 0.033(3) 0.058(4) 0.035(4) -0.008(3) 0.005(3) -0.013(3)
C31B 0.0221(16) 0.0279(16) 0.035(4) 0.0010(19) 0.008(2) 0.0015(13)
C32B 0.033(7) 0.064(11) 0.021(6) -0.001(6) -0.002(5) 0.000(7)
N2B 0.048(10) 0.029(6) 0.022(6) 0.002(4) -0.003(5) 0.013(6)
N2A 0.039(7) 0.025(5) 0.012(4) -0.006(3) -0.003(4) 0.012(5)
C23A 0.037(3) 0.026(3) 0.022(3) 0.005(3) 0.006(2) 0.019(3)
C24A 0.040(4) 0.030(3) 0.031(3) 0.011(2) 0.010(3) 0.013(3)
C25A 0.043(4) 0.037(3) 0.035(3) 0.010(2) 0.018(3) 0.017(3)
C26A 0.046(5) 0.035(3) 0.031(3) 0.006(2) 0.017(3) 0.021(3)
C27A 0.043(4) 0.025(3) 0.016(3) 0.002(3) 0.008(3) 0.016(3)
C28A 0.043(4) 0.037(4) 0.026(5) 0.009(3) 0.009(3) 0.017(3)
C29A 0.057(8) 0.028(5) 0.028(6) 0.001(4) -0.007(5) 0.012(4)
C30A 0.036(6) 0.036(4) 0.032(5) 0.008(3) 0.002(4) 0.010(4)
C23B 0.060(6) 0.027(4) 0.027(4) 0.012(3) 0.013(4) 0.021(4)
C24B 0.079(8) 0.023(3) 0.051(6) 0.007(3) 0.028(5) 0.006(4)
C25B 0.074(9) 0.042(4) 0.062(6) 0.014(4) 0.043(6) 0.011(5)
C26B 0.064(8) 0.033(3) 0.032(4) 0.004(3) 0.023(4) 0.025(4)
C27B 0.041(4) 0.037(4) 0.029(5) 0.017(3) 0.010(3) 0.022(3)
C28B 0.032(4) 0.032(4) 0.015(3) 0.011(3) 0.008(3) 0.021(3)
C29B 0.052(7) 0.051(9) 0.036(9) -0.001(6) -0.009(6) 0.012(6)
C30B 0.029(5) 0.081(10) 0.052(10) 0.016(5) 0.018(5) 0.019(5)
 
_geom_special_details
;
 All esds (except the esd in the dihedral angle between two l.s. planes)
 are estimated using the full covariance matrix.  The cell esds are taken
 into account individually in the estimation of esds in distances, angles
 and torsion angles; correlations between esds in cell parameters are only
 used when they are defined by crystal symmetry.  An approximate (isotropic)
 treatment of cell esds is used for estimating esds involving l.s. planes.
;
 
loop_
 _geom_bond_atom_site_label_1
 _geom_bond_atom_site_label_2
 _geom_bond_distance
 _geom_bond_site_symmetry_2
 _geom_bond_publ_flag
Co1 O1 2.0668(15) . ?
Co1 O1 2.0668(15) 2_765 ?
Co1 O7 2.0747(16) 2_765 ?
Co1 O7 2.0748(16) . ?
Co1 O5 2.1518(14) 2_765 ?
Co1 O5 2.1518(14) . ?
O1 C7 1.277(3) . ?
N1 C5 1.385(3) . ?
N1 C8 1.401(3) . ?
N1 H1 0.89(3) . ?
C1 C2 1.381(3) . ?
C1 C6 1.403(3) . ?
C1 H1A 0.9300 . ?
Co2 O3 2.0455(15) . ?
Co2 O3 2.0455(15) 2_665 ?
Co2 O6 2.0974(15) . ?
Co2 O6 2.0974(16) 2_665 ?
Co2 O5 2.1494(14) 2_665 ?
Co2 O5 2.1494(14) . ?
O2 C7 1.264(3) . ?
C2 C3 1.388(3) . ?
C2 H2 0.9300 . ?
O3 C16 1.284(3) . ?
C3 C4 1.385(3) . ?
C3 H3 0.9300 . ?
O4 C16 1.261(3) . ?
C4 C5 1.402(3) . ?
C4 H4 0.9300 . ?
O5 H5A 0.836(18) . ?
O5 H5B 0.853(18) . ?
C5 C6 1.423(3) . ?
O6 H6B 0.848(18) . ?
O6 H6A 0.827(18) . ?
C6 C7 1.486(3) . ?
O7 C31A 1.435(5) . ?
O7 C31B 1.460(14) . ?
O7 H6 0.83(3) . ?
C8 C9 1.399(3) . ?
C8 C13 1.408(3) . ?
C9 C10 1.388(3) . ?
C9 H9 0.9300 . ?
C10 C11 1.379(3) . ?
C10 H10 0.9300 . ?
C11 C12 1.399(3) . ?
C11 H11 0.9300 . ?
C12 C13 1.402(3) . ?
C12 C14 1.510(3) . ?
C13 C15 1.505(3) . ?
C14 H14C 0.9600 . ?
C14 H14B 0.9600 . ?
C14 H14A 0.9600 . ?
C15 H15A 0.9600 . ?
C15 H15B 0.9600 . ?
C15 H15C 0.9600 . ?
C16 C17 1.486(3) . ?
C17 C18A 1.3900 . ?
C17 C22 1.3900 . ?
C17 C18B 1.437(8) . ?
C18A C19A 1.3900 . ?
C18A H18A 0.9300 . ?
C18B C19B 1.375(9) . ?
C18B H18B 0.9300 . ?
C19A C20A 1.3900 . ?
C19A H19A 0.9300 . ?
C20A C21A 1.3900 . ?
C20A H20A 0.9300 . ?
C21A C22 1.3900 . ?
C21A H21A 0.9300 . ?
C22 N2B 1.37(3) . ?
C22 N2A 1.40(3) . ?
C22 C21B 1.455(9) . ?
C19B C20B 1.391(10) . ?
C19B H19B 0.9300 . ?
C20B C21B 1.365(11) . ?
C20B H20B 0.9300 . ?
C21B H21B 0.9300 . ?
C31A C32A 1.491(8) . ?
C31A H31A 0.9700 . ?
C31A H31B 0.9700 . ?
C32A H32A 0.9600 . ?
C32A H32B 0.9600 . ?
C32A H32C 0.9600 . ?
C31B C32B 1.49(2) . ?
C31B H31C 0.9700 . ?
C31B H31D 0.9700 . ?
C32B H32D 0.9600 . ?
C32B H32E 0.9600 . ?
C32B H32F 0.9600 . ?
N2B C23B 1.31(3) . ?
N2B H2B 0.83(2) . ?
N2A C23A 1.51(2) . ?
N2A H2A 0.83(2) . ?
C23A C24A 1.3900 . ?
C23A C28A 1.3900 . ?
C24A C25A 1.3900 . ?
C24A H24A 0.9300 . ?
C25A C26A 1.3900 . ?
C25A H25A 0.9300 . ?
C26A C27A 1.3900 . ?
C26A H26A 0.9300 . ?
C27A C28A 1.3900 . ?
C27A C29A 1.51(2) . ?
C28A C30A 1.516(15) . ?
C29A H29A 0.9600 . ?
C29A H29B 0.9600 . ?
C29A H29C 0.9600 . ?
C30A H30A 0.9600 . ?
C30A H30B 0.9600 . ?
C30A H30C 0.9600 . ?
C23B C24B 1.3900 . ?
C23B C28B 1.3900 . ?
C24B C25B 1.3900 . ?
C24B H24B 0.9300 . ?
C25B C26B 1.3900 . ?
C25B H25B 0.9300 . ?
C26B C27B 1.3900 . ?
C26B H26B 0.9300 . ?
C27B C28B 1.3900 . ?
C27B C29B 1.51(3) . ?
C28B C30B 1.524(17) . ?
C29B H29D 0.9600 . ?
C29B H29E 0.9700 . ?
C29B H29F 0.9600 . ?
C30B H30D 0.9600 . ?
C30B H30E 0.9600 . ?
C30B H30F 0.9600 . ?
 
loop_
 _geom_angle_atom_site_label_1
 _geom_angle_atom_site_label_2
 _geom_angle_atom_site_label_3
 _geom_angle
 _geom_angle_site_symmetry_1
 _geom_angle_site_symmetry_3
 _geom_angle_publ_flag
O1 Co1 O1 180.0 . 2_765 ?
O1 Co1 O7 92.12(6) . 2_765 ?
O1 Co1 O7 87.88(6) 2_765 2_765 ?
O1 Co1 O7 87.88(6) . . ?
O1 Co1 O7 92.12(6) 2_765 . ?
O7 Co1 O7 180.0 2_765 . ?
O1 Co1 O5 89.37(6) . 2_765 ?
O1 Co1 O5 90.63(6) 2_765 2_765 ?
O7 Co1 O5 86.11(6) 2_765 2_765 ?
O7 Co1 O5 93.89(6) . 2_765 ?
O1 Co1 O5 90.63(6) . . ?
O1 Co1 O5 89.37(6) 2_765 . ?
O7 Co1 O5 93.89(6) 2_765 . ?
O7 Co1 O5 86.12(6) . . ?
O5 Co1 O5 180.0 2_765 . ?
C7 O1 Co1 125.24(13) . . ?
C5 N1 C8 130.5(2) . . ?
C5 N1 H1 110.2(18) . . ?
C8 N1 H1 118.9(19) . . ?
C2 C1 C6 121.7(2) . . ?
C2 C1 H1A 119.1 . . ?
C6 C1 H1A 119.1 . . ?
O3 Co2 O3 180.0 . 2_665 ?
O3 Co2 O6 88.17(6) . . ?
O3 Co2 O6 91.83(6) 2_665 . ?
O3 Co2 O6 91.83(6) . 2_665 ?
O3 Co2 O6 88.17(6) 2_665 2_665 ?
O6 Co2 O6 180.0 . 2_665 ?
O3 Co2 O5 92.58(6) . 2_665 ?
O3 Co2 O5 87.42(6) 2_665 2_665 ?
O6 Co2 O5 88.81(6) . 2_665 ?
O6 Co2 O5 91.19(6) 2_665 2_665 ?
O3 Co2 O5 87.42(6) . . ?
O3 Co2 O5 92.58(6) 2_665 . ?
O6 Co2 O5 91.19(6) . . ?
O6 Co2 O5 88.81(6) 2_665 . ?
O5 Co2 O5 180.0 2_665 . ?
C1 C2 C3 118.7(2) . . ?
C1 C2 H2 120.6 . . ?
C3 C2 H2 120.6 . . ?
C16 O3 Co2 127.74(14) . . ?
C4 C3 C2 121.3(2) . . ?
C4 C3 H3 119.4 . . ?
C2 C3 H3 119.4 . . ?
C3 C4 C5 120.9(2) . . ?
C3 C4 H4 119.5 . . ?
C5 C4 H4 119.5 . . ?
Co2 O5 Co1 130.31(7) . . ?
Co2 O5 H5A 97.7(19) . . ?
Co1 O5 H5A 109.1(19) . . ?
Co2 O5 H5B 109.7(18) . . ?
Co1 O5 H5B 98.2(18) . . ?
H5A O5 H5B 112(2) . . ?
N1 C5 C4 123.1(2) . . ?
N1 C5 C6 118.73(19) . . ?
C4 C5 C6 118.1(2) . . ?
Co2 O6 H6B 118.9(19) . . ?
Co2 O6 H6A 116(2) . . ?
H6B O6 H6A 107(3) . . ?
C1 C6 C5 119.3(2) . . ?
C1 C6 C7 117.66(19) . . ?
C5 C6 C7 122.93(19) . . ?
C31A O7 Co1 121.8(5) . . ?
C31B O7 Co1 134.3(9) . . ?
C31A O7 H6 108.0(19) . . ?
C31B O7 H6 106(2) . . ?
Co1 O7 H6 113.3(19) . . ?
O2 C7 O1 122.60(19) . . ?
O2 C7 C6 119.67(18) . . ?
O1 C7 C6 117.71(18) . . ?
C9 C8 N1 122.7(2) . . ?
C9 C8 C13 120.4(2) . . ?
N1 C8 C13 116.81(19) . . ?
C10 C9 C8 119.6(2) . . ?
C10 C9 H9 120.2 . . ?
C8 C9 H9 120.2 . . ?
C11 C10 C9 120.5(2) . . ?
C11 C10 H10 119.7 . . ?
C9 C10 H10 119.7 . . ?
C10 C11 C12 120.7(2) . . ?
C10 C11 H11 119.6 . . ?
C12 C11 H11 119.6 . . ?
C11 C12 C13 119.6(2) . . ?
C11 C12 C14 119.7(2) . . ?
C13 C12 C14 120.6(2) . . ?
C12 C13 C8 119.2(2) . . ?
C12 C13 C15 121.2(2) . . ?
C8 C13 C15 119.6(2) . . ?
C12 C14 H14C 109.5 . . ?
C12 C14 H14B 109.5 . . ?
H14C C14 H14B 109.5 . . ?
C12 C14 H14A 109.5 . . ?
H14C C14 H14A 109.5 . . ?
H14B C14 H14A 109.5 . . ?
C13 C15 H15A 109.5 . . ?
C13 C15 H15B 109.5 . . ?
H15A C15 H15B 109.5 . . ?
C13 C15 H15C 109.5 . . ?
H15A C15 H15C 109.5 . . ?
H15B C15 H15C 109.5 . . ?
O4 C16 O3 122.6(2) . . ?
O4 C16 C17 119.59(19) . . ?
O3 C16 C17 117.84(19) . . ?
C18A C17 C22 120.0 . . ?
C22 C17 C18B 120.2(4) . . ?
C18A C17 C16 117.86(19) . . ?
C22 C17 C16 122.07(18) . . ?
C18B C17 C16 117.5(4) . . ?
C19A C18A C17 120.0 . . ?
C19A C18A H18A 120.0 . . ?
C17 C18A H18A 120.0 . . ?
C19B C18B C17 122.2(6) . . ?
C19B C18B H18B 118.9 . . ?
C17 C18B H18B 118.9 . . ?
C18A C19A C20A 120.0 . . ?
C18A C19A H19A 120.0 . . ?
C20A C19A H19A 120.0 . . ?
C21A C20A C19A 120.0 . . ?
C21A C20A H20A 120.0 . . ?
C19A C20A H20A 120.0 . . ?
C22 C21A C20A 120.0 . . ?
C22 C21A H21A 120.0 . . ?
C20A C21A H21A 120.0 . . ?
N2B C22 C17 125.2(12) . . ?
C21A C22 C17 120.0 . . ?
C21A C22 N2A 119.9(10) . . ?
C17 C22 N2A 119.3(9) . . ?
N2B C22 C21B 117.3(11) . . ?
C17 C22 C21B 116.4(5) . . ?
C18B C19B C20B 117.4(7) . . ?
C18B C19B H19B 121.3 . . ?
C20B C19B H19B 121.3 . . ?
C21B C20B C19B 122.6(6) . . ?
C21B C20B H20B 118.7 . . ?
C19B C20B H20B 118.7 . . ?
C20B C21B C22 121.2(6) . . ?
C20B C21B H21B 119.4 . . ?
C22 C21B H21B 119.4 . . ?
O7 C31A C32A 110.7(5) . . ?
O7 C31A H31A 109.5 . . ?
C32A C31A H31A 109.5 . . ?
O7 C31A H31B 109.5 . . ?
C32A C31A H31B 109.5 . . ?
H31A C31A H31B 108.1 . . ?
C31A C32A H32A 109.5 . . ?
C31A C32A H32B 109.5 . . ?
H32A C32A H32B 109.5 . . ?
C31A C32A H32C 109.5 . . ?
H32A C32A H32C 109.5 . . ?
H32B C32A H32C 109.5 . . ?
O7 C31B C32B 116.2(13) . . ?
O7 C31B H31C 108.2 . . ?
C32B C31B H31C 108.2 . . ?
O7 C31B H31D 108.2 . . ?
C32B C31B H31D 108.2 . . ?
H31C C31B H31D 107.4 . . ?
C31B C32B H32D 109.5 . . ?
C31B C32B H32E 109.5 . . ?
H32D C32B H32E 109.5 . . ?
C31B C32B H32F 109.5 . . ?
H32D C32B H32F 109.5 . . ?
H32E C32B H32F 109.5 . . ?
C23B N2B C22 126(2) . . ?
C23B N2B H2B 123(8) . . ?
C22 N2B H2B 111(8) . . ?
C22 N2A C23A 122.5(17) . . ?
C22 N2A H2A 121(6) . . ?
C23A N2A H2A 116(6) . . ?
C24A C23A C28A 120.0 . . ?
C24A C23A N2A 115.0(12) . . ?
C28A C23A N2A 125.0(12) . . ?
C25A C24A C23A 120.0 . . ?
C25A C24A H24A 120.0 . . ?
C23A C24A H24A 120.0 . . ?
C24A C25A C26A 120.0 . . ?
C24A C25A H25A 120.0 . . ?
C26A C25A H25A 120.0 . . ?
C27A C26A C25A 120.0 . . ?
C27A C26A H26A 120.0 . . ?
C25A C26A H26A 120.0 . . ?
C28A C27A C26A 120.0 . . ?
C28A C27A C29A 118.4(14) . . ?
C26A C27A C29A 121.6(14) . . ?
C27A C28A C23A 120.0 . . ?
C27A C28A C30A 122.1(9) . . ?
C23A C28A C30A 117.8(9) . . ?
C27A C29A H29A 109.5 . . ?
C27A C29A H29B 109.5 . . ?
H29A C29A H29B 109.5 . . ?
C27A C29A H29C 109.5 . . ?
H29A C29A H29C 109.5 . . ?
H29B C29A H29C 109.5 . . ?
C28A C30A H30A 109.5 . . ?
C28A C30A H30B 109.5 . . ?
H30A C30A H30B 109.5 . . ?
C28A C30A H30C 109.5 . . ?
H30A C30A H30C 109.5 . . ?
H30B C30A H30C 109.5 . . ?
N2B C23B C24B 122.3(16) . . ?
N2B C23B C28B 117.6(17) . . ?
C24B C23B C28B 120.0 . . ?
C25B C24B C23B 120.0 . . ?
C25B C24B H24B 120.0 . . ?
C23B C24B H24B 120.0 . . ?
C24B C25B C26B 120.0 . . ?
C24B C25B H25B 120.0 . . ?
C26B C25B H25B 120.0 . . ?
C25B C26B C27B 120.0 . . ?
C25B C26B H26B 120.0 . . ?
C27B C26B H26B 120.0 . . ?
C28B C27B C26B 120.0 . . ?
C28B C27B C29B 125.1(16) . . ?
C26B C27B C29B 114.9(16) . . ?
C27B C28B C23B 120.0 . . ?
C27B C28B C30B 118.0(12) . . ?
C23B C28B C30B 121.9(11) . . ?
C27B C29B H29D 109.5 . . ?
C27B C29B H29E 109.5 . . ?
H29D C29B H29E 109.5 . . ?
C27B C29B H29F 109.5 . . ?
H29D C29B H29F 109.5 . . ?
H29E C29B H29F 109.5 . . ?
C28B C30B H30D 109.5 . . ?
C28B C30B H30E 109.5 . . ?
H30D C30B H30E 109.5 . . ?
C28B C30B H30F 109.5 . . ?
H30D C30B H30F 109.5 . . ?
H30E C30B H30F 109.5 . . ?
 
_refine_diff_density_max    0.492
_refine_diff_density_min   -0.485
_refine_diff_density_rms    0.056

_shelx_res_file
;
TITL co_mef_th_21_05_twin1_hklf4_a.res in P-1
    Co_mef_th_21_05_twin1_hklf4.res
    created by SHELXL-2018/1 at 14:42:43 on 15-Jan-2020
REM Old TITL Co_mef_th_21_05_twin1_hklf4 in P-1
REM SHELXT solution in P-1
REM R1 0.128, Rweak 0.014, Alpha 0.071, Orientation as input
REM Formula found by SHELXT: C33 N O7 Co
rem Frag 1
REM frag 2
CELL 1.54184 7.8061 13.0847 15.7219 105.091 97.76 97.208
ZERR 2 0.0001 0.0004 0.0005 0.003 0.002 0.003
LATT 1
SFAC C H N O Co
UNIT 64 76 4 14 2
simu C17 C18A C19A C20A C21A C22 N2A C23A C24A C25A C26A C27A C28A C29A C30A
simu C17 C18B C19B C20B C21B C22 N2B C23B C24B C25B C26B C27B C28B C29B C30B
rigu C17 C18A C19A C20A C21A C22 N2A C23A C24A C25A C26A C27A C28A C29A C30A
rigu C17 C18B C19B C20B C21B C22 N2B C23B C24B C25B C26B C27B C28B C29B C30B
dfix 0.82 N2B H2B
dfix 0.82 N2A H2A
dfix 0.84 O6 H6A O6 H6B
dfix 0.84 O5 H5A O5 H5B
simu O7 C31A C32A
simu O7 C31B C32B
rigu O7 C31A 32A
rigu O7 C31B 32B
eadp C31B C31A
sadi C31B O7 C31A O7
L.S. 10
PLAN 5
BOND $H
shel 99 0.8
FMAP 2
list 6
MERG 0
Acta
REM <olex2.extras>
REM <HklSrc "%.\\Co_mef_th_21_05_twin1_hklf5.hkl">
REM </olex2.extras>
WGHT    0.068200    0.344100
BASF   0.45746
FVAR       4.63230   0.51886   0.71914
CO1   5    1.000000    0.500000    0.000000    10.50000    0.01287    0.02014 =
         0.02090    0.00786    0.00256    0.00395
O1    4    1.056234    0.373675    0.048984    11.00000    0.01615    0.02343 =
         0.03220    0.01295    0.00752    0.00686
N1    3    0.778813    0.143745    0.137504    11.00000    0.02003    0.02733 =
         0.03445    0.01673    0.00122    0.00094
H1    2    0.737031    0.179565    0.100275    11.00000   -1.20000
C1    1    1.188165    0.342067    0.211555    11.00000    0.02015    0.02353 =
         0.03008    0.00833    0.00461    0.00294
AFIX  43
H1A   2    1.244506    0.398520    0.194470    11.00000   -1.20000
AFIX   0
CO2   5    0.500000    0.500000    0.000000    10.50000    0.01272    0.02017 =
         0.01696    0.00509    0.00150    0.00360
O2    4    0.787956    0.297890    0.055412    11.00000    0.01611    0.02536 =
         0.03201    0.01287    0.00131    0.00271
C2    1    1.264598    0.317816    0.286739    11.00000    0.02580    0.03009 =
         0.02794    0.00645   -0.00031    0.00158
AFIX  43
H2    2    1.371261    0.357093    0.319881    11.00000   -1.20000
AFIX   0
O3    4    0.607379    0.525009    0.131315    11.00000    0.01501    0.03062 =
         0.01931    0.00693    0.00171    0.00601
C3    1    1.179225    0.233724    0.311901    11.00000    0.03132    0.02893 =
         0.02293    0.00910   -0.00063    0.00788
AFIX  43
H3    2    1.230032    0.216458    0.362216    11.00000   -1.20000
AFIX   0
O4    4    0.411887    0.612377    0.197999    11.00000    0.02480    0.03775 =
         0.02363    0.00720    0.00482    0.01542
C4    1    1.019735    0.174995    0.263496    11.00000    0.02565    0.02445 =
         0.02678    0.00979    0.00442    0.00389
AFIX  43
H4    2    0.964912    0.119269    0.281981    11.00000   -1.20000
AFIX   0
O5    4    0.726034    0.430989   -0.034134    11.00000    0.01257    0.02263 =
         0.02101    0.00741    0.00184    0.00460
H5A   2    0.695764    0.413091   -0.089747    11.00000   -1.20000
H5B   2    0.731768    0.376608   -0.014119    11.00000   -1.20000
C5    1    0.939823    0.198420    0.187007    11.00000    0.01798    0.02190 =
         0.02663    0.00706    0.00486    0.00534
H6    2    0.843462    0.557914    0.130183    11.00000   -1.20000
O6    4    0.368590    0.350786    0.001802    11.00000    0.01429    0.02252 =
         0.03800    0.01172    0.00670    0.00554
H6B   2    0.423989    0.311964    0.027211    11.00000   -1.20000
H6A   2    0.273469    0.351562    0.019340    11.00000   -1.20000
C6    1    1.027675    0.283745    0.160251    11.00000    0.01637    0.02149 =
         0.02452    0.00690    0.00462    0.00569
O7    4    0.946894    0.574420    0.124958    11.00000    0.01395    0.02619 =
         0.02681    0.00331    0.00378    0.00224
C7    1    0.951590    0.319561    0.083248    11.00000    0.01750    0.01632 =
         0.02692    0.00626    0.00496    0.00469
C8    1    0.672425    0.052739    0.144328    11.00000    0.02088    0.02054 =
         0.02634    0.00702    0.00571    0.00176
C9    1    0.740840   -0.031951    0.167803    11.00000    0.01993    0.02683 =
         0.03281    0.01066    0.00662    0.00582
AFIX  43
H9    2    0.861492   -0.028353    0.181689    11.00000   -1.20000
AFIX   0
C10   1    0.627406   -0.121395    0.170228    11.00000    0.02851    0.02150 =
         0.03431    0.00998    0.00906    0.00708
AFIX  43
H10   2    0.672447   -0.177013    0.187238    11.00000   -1.20000
AFIX   0
C11   1    0.448547   -0.128451    0.147627    11.00000    0.02816    0.02000 =
         0.03345    0.00565    0.01168    0.00026
AFIX  43
H11   2    0.374080   -0.188838    0.149532    11.00000   -1.20000
AFIX   0
C12   1    0.377865   -0.045760    0.121860    11.00000    0.02182    0.02432 =
         0.03061    0.00544    0.00921    0.00355
C13   1    0.490000    0.046286    0.120885    11.00000    0.02173    0.02221 =
         0.02615    0.00573    0.00801    0.00540
C14   1    0.181573   -0.055768    0.096611    11.00000    0.02212    0.02838 =
         0.04882    0.00777    0.00919    0.00184
AFIX 137
H14C  2    0.141552    0.001761    0.136363    11.00000    0.04267
H14B  2    0.125510   -0.123290    0.101166    11.00000    0.04446
H14A  2    0.152885   -0.052137    0.036255    11.00000    0.02976
AFIX   0
C15   1    0.418945    0.137194    0.094034    11.00000    0.02181    0.02444 =
         0.03669    0.00832    0.00672    0.00520
AFIX 137
H15A  2    0.475594    0.204206    0.135935    11.00000   -1.50000
H15B  2    0.294906    0.128952    0.093761    11.00000   -1.50000
H15C  2    0.441005    0.136418    0.035278    11.00000   -1.50000
AFIX   0
C16   1    0.540252    0.562942    0.200690    11.00000    0.01668    0.02035 =
         0.02271    0.00470    0.00247   -0.00025
AFIX  66
Part 0
C17   1    0.617766    0.546209    0.286714    11.00000    0.02265    0.02274 =
         0.02338    0.00647    0.00138    0.00343
Part 1
C18A  1    0.716468    0.464332    0.283151    21.00000    0.02867    0.02787 =
         0.02448    0.00593    0.00516    0.00717
PART 1
AFIX  43
H18A  2    0.736941    0.424381    0.228343    21.00000   -1.20000
AFIX   0
Part 2
C18B  1    0.739768    0.472287    0.283458   -21.00000    0.03314    0.02704 =
         0.02658    0.00794    0.00141    0.01026
AFIX  43
PART 0
PART 2
H18B  2    0.757180    0.432311    0.227990   -21.00000   -1.20000
AFIX  65
PART 0
PART 1
C19A  1    0.784572    0.442166    0.361503    21.00000    0.03318    0.03548 =
         0.03327    0.01554    0.00798    0.01299
AFIX  43
H19A  2    0.850610    0.387385    0.359119    21.00000   -1.20000
AFIX  65
C20A  1    0.753974    0.501877    0.443420    21.00000    0.04546    0.03653 =
         0.02304    0.01585    0.00350    0.00984
AFIX  43
H20A  2    0.799540    0.487046    0.495843    21.00000   -1.20000
AFIX  65
C21A  1    0.655272    0.583754    0.446985    21.00000    0.04960    0.03134 =
         0.02929    0.00764    0.00536    0.01592
AFIX  43
H21A  2    0.634800    0.623705    0.501793    21.00000   -1.20000
AFIX  65
PART 0
C22   1    0.587167    0.605921    0.368633    11.00000    0.04099    0.02471 =
         0.02359    0.00564    0.00231    0.00902
AFIX   0
PART 2
C19B  1    0.831660    0.458652    0.359589   -21.00000    0.02981    0.03327 =
         0.02720    0.01194    0.00105    0.00588
AFIX  43
H19B  2    0.908859    0.409670    0.356515   -21.00000   -1.20000
AFIX   0
C20B  1    0.804588    0.521003    0.441364   -21.00000    0.04668    0.03496 =
         0.02546    0.01228   -0.00358    0.00359
AFIX  43
H20B  2    0.867921    0.514408    0.493625   -21.00000   -1.20000
AFIX   0
C21B  1    0.688812    0.591492    0.448018   -21.00000    0.07308    0.04396 =
         0.01041    0.00387   -0.00052    0.02154
AFIX  43
H21B  2    0.674661    0.630992    0.504300   -21.00000   -1.20000
AFIX   0
PART 0
PART 1
C31A  1    0.999512    0.687718    0.165912    31.00000    0.02206    0.02790 =
         0.03542    0.00100    0.00835    0.00147
AFIX  23
H31A  2    0.914590    0.725917    0.142260    31.00000   -1.20000
H31B  2    1.112201    0.711260    0.151597    31.00000   -1.20000
AFIX   0
C32A  1    1.012863    0.713558    0.264976    31.00000    0.03319    0.05823 =
         0.03511   -0.00838    0.00456   -0.01256
AFIX 137
H32A  2    0.897549    0.703431    0.279524    31.00000   -1.50000
H32B  2    1.068176    0.786877    0.292008    31.00000   -1.50000
H32C  2    1.081458    0.667001    0.287165    31.00000   -1.50000
AFIX   0
PART 0
PART 2
C31B  1    1.011594    0.678624    0.190461   -31.00000    0.02206    0.02790 =
         0.03542    0.00100    0.00835    0.00147
AFIX  23
H31C  2    0.925905    0.725153    0.184687   -31.00000   -1.20000
H31D  2    1.118644    0.709997    0.175397   -31.00000   -1.20000
AFIX   0
C32B  1    1.048375    0.678295    0.285854   -31.00000    0.03287    0.06421 =
         0.02075   -0.00060   -0.00194   -0.00001
AFIX 137
H32D  2    0.939698    0.666268    0.306785   -31.00000   -1.50000
H32E  2    1.115280    0.746282    0.321328   -31.00000   -1.50000
H32F  2    1.113851    0.622122    0.290923   -31.00000   -1.50000
AFIX   0
Part 2
N2B   3    0.495336    0.689795    0.380643   -21.00000    0.04849    0.02928 =
         0.02232    0.00173   -0.00342    0.01302
H2B   2    0.453503    0.698039    0.331882   -21.00000   -1.20000
Part 1
N2A   3    0.464906    0.675931    0.370329    21.00000    0.03860    0.02456 =
         0.01207   -0.00563   -0.00255    0.01230
H2A   2    0.406794    0.679762    0.323032    21.00000   -1.20000
PART 0
AFIX  66
Part 1
C23A  1    0.451548    0.760232    0.454425    21.00000    0.03700    0.02636 =
         0.02209    0.00474    0.00639    0.01888
C24A  1    0.295525    0.745132    0.486413    21.00000    0.04019    0.02997 =
         0.03105    0.01130    0.00954    0.01259
AFIX  43
H24A  2    0.208263    0.687019    0.455774    21.00000   -1.20000
AFIX  65
C25A  1    0.269923    0.816887    0.564193    21.00000    0.04328    0.03726 =
         0.03542    0.00988    0.01763    0.01722
AFIX  43
H25A  2    0.165533    0.806783    0.585595    21.00000   -1.20000
AFIX  65
C26A  1    0.400345    0.903742    0.609987    21.00000    0.04599    0.03499 =
         0.03062    0.00602    0.01707    0.02077
AFIX  43
H26A  2    0.383215    0.951751    0.662027    21.00000   -1.20000
AFIX  65
C27A  1    0.556369    0.918844    0.578000    21.00000    0.04316    0.02533 =
         0.01627    0.00152    0.00816    0.01607
C28A  1    0.581973    0.847090    0.500219    21.00000    0.04306    0.03746 =
         0.02615    0.00898    0.00864    0.01746
AFIX   0
Part 1
C29A  1    0.698926    1.013627    0.624312    21.00000    0.05706    0.02805 =
         0.02828    0.00092   -0.00656    0.01169
AFIX 137
H29A  2    0.806069    0.988599    0.639843    21.00000   -1.50000
H29B  2    0.665492    1.054962    0.677624    21.00000   -1.50000
H29C  2    0.716026    1.057696    0.584970    21.00000   -1.50000
AFIX   0
C30A  1    0.743633    0.864490    0.458722    21.00000    0.03632    0.03599 =
         0.03243    0.00761    0.00200    0.01012
AFIX 137
H30A  2    0.713763    0.835216    0.394921    21.00000   -1.50000
H30B  2    0.832288    0.829265    0.481741    21.00000   -1.50000
H30C  2    0.787235    0.940009    0.473222    21.00000   -1.50000
AFIX  66
Part 2
C23B  1    0.482565    0.754623    0.457593   -21.00000    0.06038    0.02671 =
         0.02707    0.01190    0.01269    0.02147
C24B  1    0.348122    0.734560    0.503731   -21.00000    0.07941    0.02309 =
         0.05068    0.00714    0.02798    0.00602
AFIX  43
H24B  2    0.266565    0.671575    0.481520   -21.00000   -1.20000
AFIX  65
C25B  1    0.335573    0.808636    0.583065   -21.00000    0.07425    0.04215 =
         0.06237    0.01383    0.04334    0.01113
AFIX  43
H25B  2    0.245621    0.795213    0.613934   -21.00000   -1.20000
AFIX  65
C26B  1    0.457468    0.902775    0.616262   -21.00000    0.06354    0.03314 =
         0.03163    0.00399    0.02310    0.02482
AFIX  43
H26B  2    0.449072    0.952336    0.669342   -21.00000   -1.20000
AFIX  65
C27B  1    0.591913    0.922839    0.570125   -21.00000    0.04124    0.03653 =
         0.02918    0.01652    0.00962    0.02222
C28B  1    0.604463    0.848764    0.490790   -21.00000    0.03223    0.03230 =
         0.01487    0.01062    0.00756    0.02104
AFIX   0
C29B  1    0.718675    1.026465    0.614393   -21.00000    0.05222    0.05088 =
         0.03617   -0.00071   -0.00900    0.01245
AFIX 137
H29D  2    0.835495    1.011079    0.624729   -21.00000   -1.50000
H29E  2    0.687162    1.061241    0.670429   -21.00000   -1.50000
H29F  2    0.713820    1.072842    0.576116   -21.00000   -1.50000
AFIX   0
C30B  1    0.759562    0.871664    0.445269   -21.00000    0.02866    0.08140 =
         0.05211    0.01572    0.01758    0.01879
AFIX 137
H30D  2    0.758557    0.811534    0.394735   -21.00000   -1.50000
H30E  2    0.866871    0.883260    0.486911   -21.00000   -1.50000
H30F  2    0.750961    0.934626    0.425487   -21.00000   -1.50000
AFIX   0
HKLF 5


REM  co_mef_th_21_05_twin1_hklf4_a.res in P-1
REM R1 =  0.0388 for    6134 Fo > 4sig(Fo)  and  0.0459 for all    6987 data
REM    513 parameters refined using    442 restraints

END

WGHT      0.0681      0.3462

REM Highest difference peak  0.492,  deepest hole -0.485,  1-sigma level  0.056
Q1    1   1.0273  0.5651 -0.0160  11.00000  0.05    0.49
Q2    1   0.4988  0.4670 -0.0676  11.00000  0.05    0.40
Q3    1   0.4806  0.4324  0.0118  11.00000  0.05    0.37
Q4    1   1.0863  0.4337  0.0433  11.00000  0.05    0.35
Q5    1   0.9963  0.5350  0.0690  11.00000  0.05    0.34
;
_shelx_res_checksum   45873

_shelx_hkl_file
;
   0   0  -1 174613. 316.338  -2
   0   0   1 174613. 316.338   1
   0   0  -2 66178.1 240.422  -2
   0   0   2 66178.1 240.422   1
   0   0  -3 24261.5 184.548  -2
   0   0   3 24261.5 184.548   1
   0   0   4 7881.44 132.110  -2
   0   0  -4 7881.44 132.110   1
   0   0  -5 19259.8 180.479  -2
   0   0   5 19259.8 180.479   1
   0   0   6 74724.2 264.291  -2
   0   0  -6 74724.2 264.291   1
   0   0  -7 103971. 412.497  -2
   0   0   7 103971. 412.497   1
   0   0   8 29648.9 257.528  -2
   0   0  -8 29648.9 257.528   1
   0   0  -9 1531.70 154.632  -2
   0   0   9 1531.70 154.632   1
   0   0 -10 9440.50 133.496  -2
   0   0  10 9440.50 133.496   1
   0   0  11 22976.5 199.983  -2
   0   0 -11 22976.5 199.983   1
   0   0  12 4476.69 171.054  -2
   0   0 -12 4476.69 171.054   1
   0   0 -13 2409.06 131.856  -2
   0   0  13 2409.06 131.856   1
   0   0 -14 18028.3 182.487  -2
   0   0  14 18028.3 182.487   1
   0   0  15 3578.50 132.702  -2
   0   0 -15 3578.50 132.702   1
   0   0 -16 13184.0 167.391  -2
   0   0  16 13184.0 167.391   1
   0   0 -17 550.740 92.3231  -2
   0   0  17 550.740 92.3231   1
   0   0 -18 4744.03 171.692  -2
   0   0  18 4744.03 171.692   1
   0   0 -19 1146.46 68.4112  -2
   0   0  19 1146.46 68.4112   1
   0   1 -19 1329.28 96.9096  -2
   0  -1  19 1329.28 96.9096   1
   0  -1  18 2338.53 82.4599  -2
   0   1 -18 2338.53 82.4599   1
   0   1 -17 3427.55 131.614  -2
   0  -1  17 3427.55 131.614   1
   0  -1  16 6827.83 142.594  -2
   0   1 -16 6827.83 142.594   1
   0  -1  15 4064.11 129.086  -2
   0   1 -15 4064.11 129.086   1
   0  -1  14 25398.7 279.785  -2
   0   1 -14 25398.7 279.785   1
   0  -1  13 2094.41 147.547  -2
   0   1 -13 2094.41 147.547   1
   0   1 -12 877.296 110.256  -2
   0  -1  12 877.296 110.256   1
   0   1 -11 38783.5 233.539  -2
   0  -1  11 38783.5 233.539   1
   0   1 -10 5103.15 118.981  -2
   0  -1  10 5103.15 118.981   1
   0   1  -9 60666.4 304.593  -2
   0  -1   9 60666.4 304.593   1
   0   1  -8 919.834 86.6219  -2
   0  -1   8 919.834 86.6219   1
   0  -1   7 16096.8 169.497  -2
   0   1  -7 16096.8 169.497   1
   0   1  -6 17230.2 546.086  -2
   0  -1   6 17230.2 546.086   1
   0   1  -5 21567.8 552.915  -2
   0  -1   5 21567.8 552.915   1
   0   1  -4 49165.9 706.043  -2
   0  -1   4 49165.9 706.043   1
   0   1  -3 204010. 714.272  -2
   0  -1   3 204010. 714.272   1
   0   1  -2 4947.93 103.960  -2
   0  -1   2 4947.93 103.960   1
   0   1  -1 51605.5 187.309  -2
   0  -1   1 51605.5 187.309   1
   0   1   0 136506. 555.642  -2
   0  -1   0 136506. 555.642   1
   0   1   1 129372. 378.952  -2
   0  -1  -1 129372. 378.952   1
   0   1   2 64998.9 337.028  -2
   0  -1  -2 64998.9 337.028   1
   0  -1  -3 233324. 871.830  -2
   0   1   3 233324. 871.830   1
   0  -1  -4 533796. 1254.16  -2
   0   1   4 533796. 1254.16   1
   0  -1  -5 101974. 753.142  -2
   0   1   5 101974. 753.142   1
   0   1   6 63204.1 458.883  -2
   0  -1  -6 63204.1 458.883   1
   0   1   7 3761.19 114.668  -2
   0  -1  -7 3761.19 114.668   1
   0  -1  -8 15766.2 214.414  -2
   0   1   8 15766.2 214.414   1
   0  -1  -9 2219.77 118.478  -2
   0   1   9 2219.77 118.478   1
   0   1  10 19388.0 250.675  -2
   0  -1 -10 19388.0 250.675   1
   0   1  11 6081.23 177.463  -2
   0  -1 -11 6081.23 177.463   1
   0   1  12 8044.87 131.956  -2
   0  -1 -12 8044.87 131.956   1
   0   1  13 1737.03 126.966  -2
   0  -1 -13 1737.03 126.966   1
   0   1  14 12688.4 162.087  -2
   0  -1 -14 12688.4 162.087   1
   0   1  15 11261.1 171.131  -2
   0  -1 -15 11261.1 171.131   1
   0   1  16 2464.97 99.7261  -2
   0  -1 -16 2464.97 99.7261   1
   0  -1 -17 3540.59 194.102  -2
   0   1  17 3540.59 194.102   1
   0  -1 -18 1211.33 114.137  -2
   0   1  18 1211.33 114.137   1
   0   2 -19 858.046 104.422  -2
   0  -2  19 858.046 104.422   1
   0   2 -18 866.163 91.6459  -2
   0  -2  18 866.163 91.6459   1
   0  -2  17 14542.6 213.558  -2
   0   2 -17 14542.6 213.558   1
   0  -2  16 13415.9 182.734  -2
   0   2 -16 13415.9 182.734   1
   0  -2  15 1121.57 140.062  -2
   0   2 -15 1121.57 140.062   1
   0  -2  14 5472.25 184.389  -2
   0   2 -14 5472.25 184.389   1
   0   2 -13 1087.01 129.845  -2
   0  -2  13 1087.01 129.845   1
   0   2 -12 4602.46 197.990  -2
   0  -2  12 4602.46 197.990   1
   0   2 -11 23103.2 242.050  -2
   0  -2  11 23103.2 242.050   1
   0  -2  10 26448.0 203.069  -2
   0   2 -10 26448.0 203.069   1
   0   2  -9 57730.9 356.173  -2
   0  -2   9 57730.9 356.173   1
   0   2  -8 85870.5 1328.97  -2
   0  -2   8 85870.5 1328.97   1
   0   2  -7 17819.3 603.511  -2
   0  -2   7 17819.3 603.511   1
   0   2  -6 4546.85 203.907  -2
   0  -2   6 4546.85 203.907   1
   0   2  -5 8249.62 217.394  -2
   0  -2   5 8249.62 217.394   1
   0   2  -4 66283.7 396.983  -2
   0  -2   4 66283.7 396.983   1
   0   2  -3 42433.7 287.015  -2
   0  -2   3 42433.7 287.015   1
   0   2  -2 11334.8 136.972  -2
   0  -2   2 11334.8 136.972   1
   0   2  -1 282666. 778.560  -2
   0  -2   1 282666. 778.560   1
   0   2   0 84377.7 375.222  -2
   0  -2   0 84377.7 375.222   1
   0  -2  -1 7342.62 134.968  -2
   0   2   1 7342.62 134.968   1
   0  -2  -2 64239.6 410.849  -2
   0   2   2 64239.6 410.849   1
   0   2   3 7215.11 164.619  -2
   0  -2  -3 7215.11 164.619   1
   0   2   4 3011.46 142.027  -2
   0  -2  -4 3011.46 142.027   1
   0   2   5 63142.4 524.245  -2
   0  -2  -5 63142.4 524.245   1
   0   2   6 24529.2 222.219  -2
   0  -2  -6 24529.2 222.219   1
   0   2   7 119233. 487.430  -2
   0  -2  -7 119233. 487.430   1
   0   2   8 35842.5 312.307  -2
   0  -2  -8 35842.5 312.307   1
   0   2   9 33885.3 281.392  -2
   0  -2  -9 33885.3 281.392   1
   0  -2 -10 2254.08 113.023  -2
   0   2  10 2254.08 113.023   1
   0   2  11 740.672 112.977  -2
   0  -2 -11 740.672 112.977   1
   0  -2 -12 7565.11 149.493  -2
   0   2  12 7565.11 149.493   1
   0  -2 -13 3404.77 132.146  -2
   0   2  13 3404.77 132.146   1
   0  -2 -14 12171.9 178.568  -2
   0   2  14 12171.9 178.568   1
   0  -2 -15 8727.56 137.365  -2
   0   2  15 8727.56 137.365   1
   0  -2 -16 546.084 118.715  -2
   0   2  16 546.084 118.715   1
   0  -2 -17 515.231 138.015  -2
   0   2  17 515.231 138.015   1
   0  -2 -18 2604.78 72.4079  -2
   0   2  18 2604.78 72.4079   1
   0   3 -19 768.499 58.6023  -2
   0  -3  19 768.499 58.6023   1
   0  -3  18 816.031 101.274  -2
   0   3 -18 816.031 101.274   1
   0  -3  17 1880.47 147.730  -2
   0   3 -17 1880.47 147.730   1
   0  -3  16 5344.67 203.580  -2
   0   3 -16 5344.67 203.580   1
   0  -3  15 1520.38 141.855  -2
   0   3 -15 1520.38 141.855   1
   0   3 -14 7744.85 148.437  -2
   0  -3  14 7744.85 148.437   1
   0   3 -13 966.243 125.783  -2
   0  -3  13 966.243 125.783   1
   0   3 -12 19189.7 233.139  -2
   0  -3  12 19189.7 233.139   1
   0  -3  11 15573.6 199.080  -2
   0   3 -11 15573.6 199.080   1
   0  -3  10 9651.59 180.046  -2
   0   3 -10 9651.59 180.046   1
   0   3  -9 15612.7 226.241  -2
   0  -3   9 15612.7 226.241   1
   0   3  -8 27263.4 266.189  -2
   0  -3   8 27263.4 266.189   1
   0   3  -7 153562. 1796.20  -2
   0  -3   7 153562. 1796.20   1
   0   3  -6 10146.9 487.267  -2
   0  -3   6 10146.9 487.267   1
   0   3  -5 2715.49 156.123  -2
   0  -3   5 2715.49 156.123   1
   0   3  -4 17493.2 227.497  -2
   0  -3   4 17493.2 227.497   1
   0   3  -3 1375.28 89.1285  -2
   0  -3   3 1375.28 89.1285   1
   0   3  -2 177755. 775.468  -2
   0  -3   2 177755. 775.468   1
   0   3  -1 37216.8 302.819  -2
   0  -3   1 37216.8 302.819   1
   0   3   0 11635.1 316.045  -2
   0  -3   0 11635.1 316.045   1
   0  -3  -1 76358.7 464.733  -2
   0   3   1 76358.7 464.733   1
   0   3   2 4528.41 152.079  -2
   0  -3  -2 4528.41 152.079   1
   0  -3  -3 4360.64 201.084  -2
   0   3   3 4360.64 201.084   1
   0   3   4 47054.2 409.406  -2
   0  -3  -4 47054.2 409.406   1
   0   3   5 4362.78 126.295  -2
   0  -3  -5 4362.78 126.295   1
   0   3   6 13592.8 196.108  -2
   0  -3  -6 13592.8 196.108   1
   0   3   7 21859.7 243.958  -2
   0  -3  -7 21859.7 243.958   1
   0  -3  -8 12307.3 223.646  -2
   0   3   8 12307.3 223.646   1
   0  -3  -9 31928.7 263.590  -2
   0   3   9 31928.7 263.590   1
   0   3  10 2365.72 110.846  -2
   0  -3 -10 2365.72 110.846   1
   0   3  11 1287.09 113.591  -2
   0  -3 -11 1287.09 113.591   1
   0  -3 -12 3091.01 128.487  -2
   0   3  12 3091.01 128.487   1
   0   3  13 1929.13 157.111  -2
   0  -3 -13 1929.13 157.111   1
   0   3  14 4114.18 200.451  -2
   0  -3 -14 4114.18 200.451   1
   0  -3 -15 7839.88 195.490  -2
   0   3  15 7839.88 195.490   1
   0  -3 -16 1484.36 111.818  -2
   0   3  16 1484.36 111.818   1
   0  -3 -17 660.491 108.543  -2
   0   3  17 660.491 108.543   1
   0  -4  19 415.153 63.0382  -2
   0   4 -19 415.153 63.0382   1
   0  -4  18 5675.71 150.099  -2
   0   4 -18 5675.71 150.099   1
   0  -4  17 6649.61 255.261  -2
   0   4 -17 6649.61 255.261   1
   0  -4  16 8367.78 302.549  -2
   0   4 -16 8367.78 302.549   1
   0  -4  15 6468.08 169.640  -2
   0   4 -15 6468.08 169.640   1
   0  -4  14 1313.83 134.824  -2
   0   4 -14 1313.83 134.824   1
   0  -4  13 685.096 96.5764  -2
   0   4 -13 685.096 96.5764   1
   0   4 -12 2125.80 98.2092  -2
   0  -4  12 2125.80 98.2092   1
   0   4 -11 18427.1 144.801  -2
   0  -4  11 18427.1 144.801   1
   0   4 -10 33784.9 325.750  -2
   0  -4  10 33784.9 325.750   1
   0   4  -9 14831.5 216.203  -2
   0  -4   9 14831.5 216.203   1
   0  -4   8 23903.2 245.080  -2
   0   4  -8 23903.2 245.080   1
   0   4  -7 95579.3 833.759  -2
   0  -4   7 95579.3 833.759   1
   0   4  -6 15144.9 554.954  -2
   0  -4   6 15144.9 554.954   1
   0   4  -5 15805.9 331.820  -2
   0  -4   5 15805.9 331.820   1
   0   4  -4 21680.7 273.820  -2
   0  -4   4 21680.7 273.820   1
   0   4  -3 92908.5 669.952  -2
   0  -4   3 92908.5 669.952   1
   0   4  -2 66921.0 556.270  -2
   0  -4   2 66921.0 556.270   1
   0   4  -1 2867.10 156.251  -2
   0  -4   1 2867.10 156.251   1
   0  -4   0 1278.29 137.676  -2
   0   4   0 1278.29 137.676   1
   0  -4  -1 1253.65 123.129  -2
   0   4   1 1253.65 123.129   1
   0  -4  -2 8794.19 219.063  -2
   0   4   2 8794.19 219.063   1
   0  -4  -3 1955.30 190.285  -2
   0   4   3 1955.30 190.285   1
   0  -4  -4 8780.00 110.015  -2
   0   4   4 8780.00 110.015   1
   0   4   5 9586.26 181.752  -2
   0  -4  -5 9586.26 181.752   1
   0  -4  -6 22329.3 248.190  -2
   0   4   6 22329.3 248.190   1
   0  -4  -7 14459.9 234.838  -2
   0   4   7 14459.9 234.838   1
   0   4   8 8166.40 231.014  -2
   0  -4  -8 8166.40 231.014   1
   0   4   9 5706.14 152.117  -2
   0  -4  -9 5706.14 152.117   1
   0  -4 -10 1531.93 137.720  -2
   0   4  10 1531.93 137.720   1
   0   4  11 1526.24 153.246  -2
   0  -4 -11 1526.24 153.246   1
   0   4  12 11606.6 243.160  -2
   0  -4 -12 11606.6 243.160   1
   0   4  13 20890.7 308.731  -2
   0  -4 -13 20890.7 308.731   1
   0  -4 -14 4888.73 188.835  -2
   0   4  14 4888.73 188.835   1
   0  -4 -15 1348.15 129.995  -2
   0   4  15 1348.15 129.995   1
   0  -4 -16 957.856 132.466  -2
   0   4  16 957.856 132.466   1
   0   4  17 3956.57 69.1997  -2
   0  -4 -17 3956.57 69.1997   1
   0  -5  19 968.298 66.3523  -2
   0   5 -19 968.298 66.3523   1
   0  -5  18 10918.3 280.655  -2
   0   5 -18 10918.3 280.655   1
   0  -5  17 1850.08 153.538  -2
   0   5 -17 1850.08 153.538   1
   0  -5  16 3685.93 244.103  -2
   0   5 -16 3685.93 244.103   1
   0  -5  15 1903.05 232.141  -2
   0   5 -15 1903.05 232.141   1
   0  -5  14 8962.33 154.273  -2
   0   5 -14 8962.33 154.273   1
   0   5 -13 17326.6 232.038  -2
   0  -5  13 17326.6 232.038   1
   0   5 -12 32820.3 238.082  -2
   0  -5  12 32820.3 238.082   1
   0   5 -11 25886.2 166.607  -2
   0  -5  11 25886.2 166.607   1
   0   5 -10 19990.4 160.072  -2
   0  -5  10 19990.4 160.072   1
   0  -5   9 3629.31 97.2620  -2
   0   5  -9 3629.31 97.2620   1
   0  -5   8 18719.7 156.498  -2
   0   5  -8 18719.7 156.498   1
   0   5  -7 45871.1 570.888  -2
   0  -5   7 45871.1 570.888   1
   0   5  -6 3364.89 211.660  -2
   0  -5   6 3364.89 211.660   1
   0   5  -5 41756.9 553.636  -2
   0  -5   5 41756.9 553.636   1
   0   5  -4 37959.7 508.558  -2
   0  -5   4 37959.7 508.558   1
   0   5  -3 70040.7 655.596  -2
   0  -5   3 70040.7 655.596   1
   0   5  -2 166747. 989.328  -2
   0  -5   2 166747. 989.328   1
   0   5  -1 92710.2 762.069  -2
   0  -5   1 92710.2 762.069   1
   0   5   0 52080.2 522.306  -2
   0  -5   0 52080.2 522.306   1
   0   5   1 3342.64 173.097  -2
   0  -5  -1 3342.64 173.097   1
   0   5   2 1645.32 97.9654  -2
   0  -5  -2 1645.32 97.9654   1
   0   5   3 1645.59 120.163  -2
   0  -5  -3 1645.59 120.163   1
   0   5   4 1527.69 87.2627  -2
   0  -5  -4 1527.69 87.2627   1
   0  -5  -5 11204.7 214.004  -2
   0   5   5 11204.7 214.004   1
   0   5   6 12778.3 240.502  -2
   0  -5  -6 12778.3 240.502   1
   0   5   7 39808.6 325.801  -2
   0  -5  -7 39808.6 325.801   1
   0  -5  -8 15618.8 229.327  -2
   0   5   8 15618.8 229.327   1
   0   5   9 821.199 136.778  -2
   0  -5  -9 821.199 136.778   1
   0   5  10 1164.68 159.861  -2
   0  -5 -10 1164.68 159.861   1
   0   5  11 1255.65 156.529  -2
   0  -5 -11 1255.65 156.529   1
   0   5  12 5962.90 218.388  -2
   0  -5 -12 5962.90 218.388   1
   0   5  13 16813.1 269.284  -2
   0  -5 -13 16813.1 269.284   1
   0  -5 -14 15901.7 229.162  -2
   0   5  14 15901.7 229.162   1
   0  -5 -15 2506.27 117.772  -2
   0   5  15 2506.27 117.772   1
   0  -5 -16 940.434 64.2073  -2
   0   5  16 940.434 64.2073   1
   0   6 -19 1715.62 97.0328  -2
   0  -6  19 1715.62 97.0328   1
   0  -6  18 7131.20 166.997  -2
   0   6 -18 7131.20 166.997   1
   0  -6  17 5553.09 181.926  -2
   0   6 -17 5553.09 181.926   1
   0  -6  16 6182.15 266.060  -2
   0   6 -16 6182.15 266.060   1
   0  -6  15 3636.12 167.193  -2
   0   6 -15 3636.12 167.193   1
   0   6 -14 9035.25 290.057  -2
   0  -6  14 9035.25 290.057   1
   0   6 -13 9353.19 211.966  -2
   0  -6  13 9353.19 211.966   1
   0  -6  12 16002.8 179.375  -2
   0   6 -12 16002.8 179.375   1
   0  -6  11 20975.0 189.958  -2
   0   6 -11 20975.0 189.958   1
   0   6 -10 48321.9 240.676  -2
   0  -6  10 48321.9 240.676   1
   0   6  -9 14157.6 153.113  -2
   0  -6   9 14157.6 153.113   1
   0   6  -8 63191.4 283.139  -2
   0  -6   8 63191.4 283.139   1
   0  -6   7 55342.4 369.828  -2
   0   6  -7 55342.4 369.828   1
   0   6  -6 4083.41 255.711  -2
   0  -6   6 4083.41 255.711   1
   0  -6   5 22653.4 256.763  -2
   0   6  -5 22653.4 256.763   1
   0  -6   4 11840.4 176.169  -2
   0   6  -4 11840.4 176.169   1
   0   6  -3 20122.2 202.603  -2
   0  -6   3 20122.2 202.603   1
   0   6  -2 20833.7 368.602  -2
   0  -6   2 20833.7 368.602   1
   0   6  -1 68115.2 754.472  -2
   0  -6   1 68115.2 754.472   1
   0   6   0 36050.9 279.113  -2
   0  -6   0 36050.9 279.113   1
   0   6   1 18508.4 173.947  -2
   0  -6  -1 18508.4 173.947   1
   0  -6  -2 3925.84 82.4918  -2
   0   6   2 3925.84 82.4918   1
   0   6   3 30073.3 332.888  -2
   0  -6  -3 30073.3 332.888   1
   0  -6  -4 46528.4 390.888  -2
   0   6   4 46528.4 390.888   1
   0   6   5 10561.7 229.691  -2
   0  -6  -5 10561.7 229.691   1
   0   6   6 22740.7 252.988  -2
   0  -6  -6 22740.7 252.988   1
   0   6   7 3158.18 158.376  -2
   0  -6  -7 3158.18 158.376   1
   0  -6  -8 3670.90 152.242  -2
   0   6   8 3670.90 152.242   1
   0  -6  -9 557.717 145.000  -2
   0   6   9 557.717 145.000   1
   0  -6 -10 1716.62 158.049  -2
   0   6  10 1716.62 158.049   1
   0   6  11 11846.5 262.163  -2
   0  -6 -11 11846.5 262.163   1
   0  -6 -12 10667.7 236.585  -2
   0   6  12 10667.7 236.585   1
   0  -6 -13 8161.92 194.906  -2
   0   6  13 8161.92 194.906   1
   0   6  14 12998.8 134.307  -2
   0  -6 -14 12998.8 134.307   1
   0   6  15 3564.05 73.4521  -2
   0  -6 -15 3564.05 73.4521   1
   0  -7  19 6560.97 113.052  -2
   0   7 -19 6560.97 113.052   1
   0  -7  18 1930.29 128.457  -2
   0   7 -18 1930.29 128.457   1
   0  -7  17 6972.27 193.371  -2
   0   7 -17 6972.27 193.371   1
   0  -7  16 3289.25 187.908  -2
   0   7 -16 3289.25 187.908   1
   0  -7  15 3751.15 175.526  -2
   0   7 -15 3751.15 175.526   1
   0  -7  14 8672.61 221.369  -2
   0   7 -14 8672.61 221.369   1
   0   7 -13 13744.3 247.777  -2
   0  -7  13 13744.3 247.777   1
   0  -7  12 3271.25 154.209  -2
   0   7 -12 3271.25 154.209   1
   0   7 -11 14674.9 250.597  -2
   0  -7  11 14674.9 250.597   1
   0   7 -10 44758.4 321.724  -2
   0  -7  10 44758.4 321.724   1
   0  -7   9 49932.8 324.935  -2
   0   7  -9 49932.8 324.935   1
   0  -7   8 17075.7 241.908  -2
   0   7  -8 17075.7 241.908   1
   0  -7   7 17635.8 234.008  -2
   0   7  -7 17635.8 234.008   1
   0   7  -6 14789.7 167.716  -2
   0  -7   6 14789.7 167.716   1
   0  -7   5 17018.8 161.749  -2
   0   7  -5 17018.8 161.749   1
   0   7  -4 51065.9 266.807  -2
   0  -7   4 51065.9 266.807   1
   0   7  -3 72818.0 733.568  -2
   0  -7   3 72818.0 733.568   1
   0   7  -2 19316.0 476.216  -2
   0  -7   2 19316.0 476.216   1
   0   7  -1 3183.05 216.999  -2
   0  -7   1 3183.05 216.999   1
   0   7   0 1299.23 69.5082  -2
   0  -7   0 1299.23 69.5082   1
   0   7   1 14419.6 139.815  -2
   0  -7  -1 14419.6 139.815   1
   0   7   2 19424.5 209.011  -2
   0  -7  -2 19424.5 209.011   1
   0  -7  -3 22395.2 326.398  -2
   0   7   3 22395.2 326.398   1
   0   7   4 10312.0 236.490  -2
   0  -7  -4 10312.0 236.490   1
   0  -7  -5 43087.4 339.235  -2
   0   7   5 43087.4 339.235   1
   0   7   6 2799.63 145.145  -2
   0  -7  -6 2799.63 145.145   1
   0  -7  -7 18145.6 255.256  -2
   0   7   7 18145.6 255.256   1
   0  -7  -8 732.339 134.000  -2
   0   7   8 732.339 134.000   1
   0  -7  -9 20902.9 272.367  -2
   0   7   9 20902.9 272.367   1
   0  -7 -10 9180.57 243.345  -2
   0   7  10 9180.57 243.345   1
   0   7  11 1776.35 174.766  -2
   0  -7 -11 1776.35 174.766   1
   0   7  12 10213.2 207.304  -2
   0  -7 -12 10213.2 207.304   1
   0  -7 -13 1650.29 122.623  -2
   0   7  13 1650.29 122.623   1
   0   7  14 1319.06 129.438  -2
   0  -7 -14 1319.06 129.438   1
   0   8 -19 1803.68 62.4957  -2
   0  -8  19 1803.68 62.4957   1
   0  -8  18 7381.04 152.328  -2
   0   8 -18 7381.04 152.328   1
   0  -8  17 1341.38 142.856  -2
   0   8 -17 1341.38 142.856   1
   0  -8  16 6625.56 176.536  -2
   0   8 -16 6625.56 176.536   1
   0  -8  15 6048.06 203.928  -2
   0   8 -15 6048.06 203.928   1
   0   8 -14 1589.41 156.352  -2
   0  -8  14 1589.41 156.352   1
   0   8 -13 14131.1 338.801  -2
   0  -8  13 14131.1 338.801   1
   0  -8  12 3398.25 218.980  -2
   0   8 -12 3398.25 218.980   1
   0  -8  11 792.983 204.369  -2
   0   8 -11 792.983 204.369   1
   0   8 -10 12426.5 231.800  -2
   0  -8  10 12426.5 231.800   1
   0  -8   9 29060.4 232.883  -2
   0   8  -9 29060.4 232.883   1
   0  -8   8 17736.4 188.313  -2
   0   8  -8 17736.4 188.313   1
   0   8  -7 4826.46 100.417  -2
   0  -8   7 4826.46 100.417   1
   0   8  -6 14407.7 171.084  -2
   0  -8   6 14407.7 171.084   1
   0   8  -5 13286.0 223.603  -2
   0  -8   5 13286.0 223.603   1
   0   8  -4 47062.6 781.105  -2
   0  -8   4 47062.6 781.105   1
   0   8  -3 8592.83 176.569  -2
   0  -8   3 8592.83 176.569   1
   0   8  -2 79840.1 453.144  -2
   0  -8   2 79840.1 453.144   1
   0   8  -1 1774.21 110.527  -2
   0  -8   1 1774.21 110.527   1
   0   8   0 735.282 76.8558  -2
   0  -8   0 735.282 76.8558   1
   0  -8  -1 11909.4 141.323  -2
   0   8   1 11909.4 141.323   1
   0   8   2 7716.39 262.635  -2
   0  -8  -2 7716.39 262.635   1
   0   8   3 5648.21 227.743  -2
   0  -8  -3 5648.21 227.743   1
   0   8   4 11684.8 295.133  -2
   0  -8  -4 11684.8 295.133   1
   0   8   5 13389.9 319.812  -2
   0  -8  -5 13389.9 319.812   1
   0   8   6 38124.1 346.580  -2
   0  -8  -6 38124.1 346.580   1
   0   8   7 3828.92 174.723  -2
   0  -8  -7 3828.92 174.723   1
   0  -8  -8 2745.33 171.585  -2
   0   8   8 2745.33 171.585   1
   0  -8  -9 2599.86 187.165  -2
   0   8   9 2599.86 187.165   1
   0  -8 -10 931.071 164.007  -2
   0   8  10 931.071 164.007   1
   0   8  11 7226.11 188.387  -2
   0  -8 -11 7226.11 188.387   1
   0   8  12 6574.85 105.636  -2
   0  -8 -12 6574.85 105.636   1
   0   8  13 8737.56 183.454  -2
   0  -8 -13 8737.56 183.454   1
   0  -9  19 4599.02 115.844  -2
   0   9 -19 4599.02 115.844   1
   0  -9  18 7428.46 214.854  -2
   0   9 -18 7428.46 214.854   1
   0  -9  17 2033.90 89.7988  -2
   0   9 -17 2033.90 89.7988   1
   0  -9  16 7360.06 177.610  -2
   0   9 -16 7360.06 177.610   1
   0  -9  15 6343.77 201.071  -2
   0   9 -15 6343.77 201.071   1
   0  -9  14 3673.37 179.692  -2
   0   9 -14 3673.37 179.692   1
   0   9 -13 1421.17 150.552  -2
   0  -9  13 1421.17 150.552   1
   0  -9  12 9561.00 286.553  -2
   0   9 -12 9561.00 286.553   1
   0   9 -11 1310.89 159.760  -2
   0  -9  11 1310.89 159.760   1
   0  -9  10 2332.22 174.544  -2
   0   9 -10 2332.22 174.544   1
   0  -9   9 3580.20 181.703  -2
   0   9  -9 3580.20 181.703   1
   0   9  -8 21100.4 219.228  -2
   0  -9   8 21100.4 219.228   1
   0  -9   7 17090.0 196.728  -2
   0   9  -7 17090.0 196.728   1
   0  -9   6 2658.25 121.789  -2
   0   9  -6 2658.25 121.789   1
   0   9  -5 6869.70 129.663  -2
   0  -9   5 6869.70 129.663   1
   0  -9   4 1202.46 102.241  -2
   0   9  -4 1202.46 102.241   1
   0  -9   3 1616.46 91.9469  -2
   0   9  -3 1616.46 91.9469   1
   0   9  -2 15749.0 160.594  -2
   0  -9   2 15749.0 160.594   1
   0  -9   1 17440.0 166.405  -2
   0   9  -1 17440.0 166.405   1
   0   9   0 9832.73 156.592  -2
   0  -9   0 9832.73 156.592   1
   0   9   1 8063.77 257.709  -2
   0  -9  -1 8063.77 257.709   1
   0   9   2 21544.5 369.837  -2
   0  -9  -2 21544.5 369.837   1
   0   9   3 659.411 179.452  -2
   0  -9  -3 659.411 179.452   1
   0   9   4 18078.5 337.280  -2
   0  -9  -4 18078.5 337.280   1
   0   9   5 1343.34 201.742  -2
   0  -9  -5 1343.34 201.742   1
   0   9   6 5553.80 259.456  -2
   0  -9  -6 5553.80 259.456   1
   0   9   7 4120.19 170.745  -2
   0  -9  -7 4120.19 170.745   1
   0  -9  -8 5695.42 207.052  -2
   0   9   8 5695.42 207.052   1
   0  -9  -9 6442.95 199.392  -2
   0   9   9 6442.95 199.392   1
   0   9  10 2149.31 227.861  -2
   0  -9 -10 2149.31 227.861   1
   0   9  11 2880.28 130.986  -2
   0  -9 -11 2880.28 130.986   1
   0   9  12 5515.08 79.3394  -2
   0  -9 -12 5515.08 79.3394   1
   0 -10  18 4767.82 154.854  -2
   0  10 -18 4767.82 154.854   1
   0 -10  17 7359.80 106.284  -2
   0  10 -17 7359.80 106.284   1
   0 -10  16 12875.7 165.329  -2
   0  10 -16 12875.7 165.329   1
   0 -10  15 5376.25 135.141  -2
   0  10 -15 5376.25 135.141   1
   0  10 -14 1316.48 147.515  -2
   0 -10  14 1316.48 147.515   1
   0 -10  13 5449.61 288.265  -2
   0  10 -13 5449.61 288.265   1
   0 -10  12 4660.05 227.529  -2
   0  10 -12 4660.05 227.529   1
   0 -10  11 26322.8 312.186  -2
   0  10 -11 26322.8 312.186   1
   0 -10  10 4123.39 190.616  -2
   0  10 -10 4123.39 190.616   1
   0 -10   9 4989.13 202.162  -2
   0  10  -9 4989.13 202.162   1
   0  10  -8 16034.0 223.505  -2
   0 -10   8 16034.0 223.505   1
   0  10  -7 2089.65 107.007  -2
   0 -10   7 2089.65 107.007   1
   0  10  -6 942.877 149.648  -2
   0 -10   6 942.877 149.648   1
   0 -10   5 37373.0 355.338  -2
   0  10  -5 37373.0 355.338   1
   0 -10   4 18448.5 211.278  -2
   0  10  -4 18448.5 211.278   1
   0  10  -3 5697.05 165.755  -2
   0 -10   3 5697.05 165.755   1
   0 -10   2 3898.55 129.721  -2
   0  10  -2 3898.55 129.721   1
   0  10  -1 1551.96 130.207  -2
   0 -10   1 1551.96 130.207   1
   0  10   0 1406.99 135.741  -2
   0 -10   0 1406.99 135.741   1
   0  10   1 8418.83 204.028  -2
   0 -10  -1 8418.83 204.028   1
   0  10   2 4586.48 226.820  -2
   0 -10  -2 4586.48 226.820   1
   0  10   3 23616.2 257.992  -2
   0 -10  -3 23616.2 257.992   1
   0 -10  -4 415.380 185.939  -2
   0  10   4 415.380 185.939   1
   0  10   5 21459.2 358.121  -2
   0 -10  -5 21459.2 358.121   1
   0  10   6 3049.54 289.055  -2
   0 -10  -6 3049.54 289.055   1
   0  10   7 5075.68 302.511  -2
   0 -10  -7 5075.68 302.511   1
   0  10   8 3955.69 269.232  -2
   0 -10  -8 3955.69 269.232   1
   0  10   9 1940.70 122.277  -2
   0 -10  -9 1940.70 122.277   1
   0  10  10 512.396 71.1034  -2
   0 -10 -10 512.396 71.1034   1
   0 -10 -11 2181.16 59.6865  -2
   0  10  11 2181.16 59.6865   1
   0 -11  16 8048.21 151.309  -2
   0  11 -16 8048.21 151.309   1
   0 -11  15 3899.88 122.901  -2
   0  11 -15 3899.88 122.901   1
   0 -11  14 5934.21 141.159  -2
   0  11 -14 5934.21 141.159   1
   0 -11  13 10025.2 210.461  -2
   0  11 -13 10025.2 210.461   1
   0 -11  12 1763.56 140.985  -2
   0  11 -12 1763.56 140.985   1
   0 -11  11 2171.86 184.833  -2
   0  11 -11 2171.86 184.833   1
   0 -11  10 4995.87 192.069  -2
   0  11 -10 4995.87 192.069   1
   0 -11   9 17287.6 280.386  -2
   0  11  -9 17287.6 280.386   1
   0 -11   8 7147.83 276.378  -2
   0  11  -8 7147.83 276.378   1
   0  11  -7 4103.60 182.888  -2
   0 -11   7 4103.60 182.888   1
   0  11  -6 6625.37 176.131  -2
   0 -11   6 6625.37 176.131   1
   0  11  -5 10572.7 168.229  -2
   0 -11   5 10572.7 168.229   1
   0 -11   4 10356.9 192.324  -2
   0  11  -4 10356.9 192.324   1
   0  11  -3 2556.33 137.289  -2
   0 -11   3 2556.33 137.289   1
   0 -11   2 6571.99 137.906  -2
   0  11  -2 6571.99 137.906   1
   0 -11   1 23071.8 204.529  -2
   0  11  -1 23071.8 204.529   1
   0  11   0 25169.5 394.953  -2
   0 -11   0 25169.5 394.953   1
   0 -11  -1 7244.09 244.087  -2
   0  11   1 7244.09 244.087   1
   0  11   2 9157.26 258.864  -2
   0 -11  -2 9157.26 258.864   1
   0 -11  -3 1165.62 148.830  -2
   0  11   3 1165.62 148.830   1
   0  11   4 813.774 98.3500  -2
   0 -11  -4 813.774 98.3500   1
   0  11   5 3439.33 149.481  -2
   0 -11  -5 3439.33 149.481   1
   0  11   6 5540.93 155.971  -2
   0 -11  -6 5540.93 155.971   1
   0  11   7 8079.04 112.114  -2
   0 -11  -7 8079.04 112.114   1
   0 -11  -8 2184.48 82.0490  -2
   0  11   8 2184.48 82.0490   1
   0  11   9 4119.14 77.0292  -2
   0 -11  -9 4119.14 77.0292   1
   0 -11 -10 1186.13 97.3312  -2
   0  11  10 1186.13 97.3312   1
   0 -12  15 918.050 118.064  -2
   0  12 -15 918.050 118.064   1
   0 -12  14 3958.85 144.472  -2
   0  12 -14 3958.85 144.472   1
   0 -12  13 4893.47 233.743  -2
   0  12 -13 4893.47 233.743   1
   0 -12  12 9803.12 172.068  -2
   0  12 -12 9803.12 172.068   1
   0 -12  11 4508.92 183.029  -2
   0  12 -11 4508.92 183.029   1
   0 -12  10 6683.10 318.725  -2
   0  12 -10 6683.10 318.725   1
   0 -12   9 26863.0 351.616  -2
   0  12  -9 26863.0 351.616   1
   0 -12   8 3146.36 190.736  -2
   0  12  -8 3146.36 190.736   1
   0  12  -7 2533.59 121.840  -2
   0 -12   7 2533.59 121.840   1
   0 -12   6 4615.74 134.151  -2
   0  12  -6 4615.74 134.151   1
   0  12  -5 7022.96 165.244  -2
   0 -12   5 7022.96 165.244   1
   0  12  -4 4332.00 132.243  -2
   0 -12   4 4332.00 132.243   1
   0  12  -3 14579.6 183.146  -2
   0 -12   3 14579.6 183.146   1
   0  12  -2 4750.43 131.618  -2
   0 -12   2 4750.43 131.618   1
   0  12  -1 1297.52 152.751  -2
   0 -12   1 1297.52 152.751   1
   0  12   0 449.963 109.682  -2
   0 -12   0 449.963 109.682   1
   0 -12  -1 1139.07 158.819  -2
   0  12   1 1139.07 158.819   1
   0 -12  -2 20549.3 284.447  -2
   0  12   2 20549.3 284.447   1
   0 -12  -3 6363.04 194.285  -2
   0  12   3 6363.04 194.285   1
   0 -12  -4 28560.4 299.524  -2
   0  12   4 28560.4 299.524   1
   0 -12  -5 6374.71 171.018  -2
   0  12   5 6374.71 171.018   1
   0 -12  -6 276.708 108.421  -2
   0  12   6 276.708 108.421   1
   0 -12  -7 1113.28 96.4807  -2
   0  12   7 1113.28 96.4807   1
   0 -12  -8 5023.45 151.606  -2
   0  12   8 5023.45 151.606   1
   0 -12  -9 2770.89 86.3379  -2
   0  12   9 2770.89 86.3379   1
   0 -13  15 717.251 137.649  -2
   0  13 -15 717.251 137.649   1
   0 -13  14 698.729 83.0758  -2
   0  13 -14 698.729 83.0758   1
   0 -13  13 619.054 168.378  -2
   0  13 -13 619.054 168.378   1
   0  13 -12 2909.59 150.716  -2
   0 -13  12 2909.59 150.716   1
   0 -13  11 1702.50 119.886  -2
   0  13 -11 1702.50 119.886   1
   0 -13  10 4309.39 143.099  -2
   0  13 -10 4309.39 143.099   1
   0 -13   9 28076.5 261.487  -2
   0  13  -9 28076.5 261.487   1
   0 -13   8 8068.11 228.929  -2
   0  13  -8 8068.11 228.929   1
   0 -13   7 19778.8 434.488  -2
   0  13  -7 19778.8 434.488   1
   0 -13   6 16439.7 291.431  -2
   0  13  -6 16439.7 291.431   1
   0 -13   5 5927.49 175.632  -2
   0  13  -5 5927.49 175.632   1
   0 -13   4 2110.32 146.547  -2
   0  13  -4 2110.32 146.547   1
   0  13  -3 5256.98 212.093  -2
   0 -13   3 5256.98 212.093   1
   0  13  -2 8616.62 182.654  -2
   0 -13   2 8616.62 182.654   1
   0 -13   1 13453.8 203.303  -2
   0  13  -1 13453.8 203.303   1
   0  13   0 4974.17 154.448  -2
   0 -13   0 4974.17 154.448   1
   0  13   1 10544.8 178.941  -2
   0 -13  -1 10544.8 178.941   1
   0  13   2 3238.30 128.038  -2
   0 -13  -2 3238.30 128.038   1
   0 -13  -3 3596.75 152.431  -2
   0  13   3 3596.75 152.431   1
   0 -13  -4 5009.91 210.450  -2
   0  13   4 5009.91 210.450   1
   0 -13  -5 13227.0 253.902  -2
   0  13   5 13227.0 253.902   1
   0 -13  -6 3328.77 145.942  -2
   0  13   6 3328.77 145.942   1
   0 -13  -7 1959.80 96.0381  -2
   0  13   7 1959.80 96.0381   1
   0 -14  14 2272.23 133.609  -2
   0  14 -14 2272.23 133.609   1
   0 -14  13 1292.43 160.388  -2
   0  14 -13 1292.43 160.388   1
   0 -14  12 2007.76 113.230  -2
   0  14 -12 2007.76 113.230   1
   0 -14  11 2792.13 89.3484  -2
   0  14 -11 2792.13 89.3484   1
   0 -14  10 2966.16 146.665  -2
   0  14 -10 2966.16 146.665   1
   0 -14   9 15483.3 348.750  -2
   0  14  -9 15483.3 348.750   1
   0 -14   8 5008.93 259.104  -2
   0  14  -8 5008.93 259.104   1
   0 -14   7 4852.22 137.823  -2
   0  14  -7 4852.22 137.823   1
   0 -14   6 3404.43 166.643  -2
   0  14  -6 3404.43 166.643   1
   0 -14   5 10142.0 228.456  -2
   0  14  -5 10142.0 228.456   1
   0  14  -4 15611.3 258.864  -2
   0 -14   4 15611.3 258.864   1
   0  14  -3 12237.5 232.665  -2
   0 -14   3 12237.5 232.665   1
   0  14  -2 13070.4 233.231  -2
   0 -14   2 13070.4 233.231   1
   0 -14   1 11144.8 214.636  -2
   0  14  -1 11144.8 214.636   1
   0  14   0 2072.26 143.313  -2
   0 -14   0 2072.26 143.313   1
   0  14   1 10207.8 186.142  -2
   0 -14  -1 10207.8 186.142   1
   0 -14  -2 9046.53 162.755  -2
   0  14   2 9046.53 162.755   1
   0 -14  -3 572.653 130.925  -2
   0  14   3 572.653 130.925   1
   0 -14  -4 904.842 115.948  -2
   0  14   4 904.842 115.948   1
   0 -14  -5 2041.41 96.2909  -2
   0  14   5 2041.41 96.2909   1
   0 -15  13 461.975 74.4007  -2
   0  15 -13 461.975 74.4007   1
   0 -15  12 939.337 106.887  -2
   0  15 -12 939.337 106.887   1
   0 -15  11 634.868 83.7654  -2
   0  15 -11 634.868 83.7654   1
   0  15 -10 1634.10 78.2887  -2
   0 -15  10 1634.10 78.2887   1
   0 -15   9 3116.80 177.052  -2
   0  15  -9 3116.80 177.052   1
   0 -15   8 1046.86 106.740  -2
   0  15  -8 1046.86 106.740   1
   0 -15   7 1177.80 168.382  -2
   0  15  -7 1177.80 168.382   1
   0 -15   6 939.714 170.567  -2
   0  15  -6 939.714 170.567   1
   0 -15   5 8564.27 252.118  -2
   0  15  -5 8564.27 252.118   1
   0 -15   4 12219.2 281.151  -2
   0  15  -4 12219.2 281.151   1
   0 -15   3 10340.7 182.675  -2
   0  15  -3 10340.7 182.675   1
   0 -15   2 4141.96 135.669  -2
   0  15  -2 4141.96 135.669   1
   0 -15   1 2473.35 114.450  -2
   0  15  -1 2473.35 114.450   1
   0 -15   0 2303.19 103.922  -2
   0  15   0 2303.19 103.922   1
   0 -15  -1 6468.39 167.685  -2
   0  15   1 6468.39 167.685   1
   0 -15  -2 4510.94 128.923  -2
   0  15   2 4510.94 128.923   1
   0  16  -9 835.070 84.6815  -2
   0 -16   9 835.070 84.6815   1
   0 -16   8 817.161 69.8632  -2
   0  16  -8 817.161 69.8632   1
   0 -16   7 554.296 102.436  -2
   0  16  -7 554.296 102.436   1
   0 -16   6 399.452 104.065  -2
   0  16  -6 399.452 104.065   1
   0 -16   5 1743.01 120.756  -2
   0  16  -5 1743.01 120.756   1
   0 -16   4 707.216 104.285  -2
   0  16  -4 707.216 104.285   1
   0 -16   3 4046.64 133.329  -2
   0  16  -3 4046.64 133.329   1
   0 -16   2 6613.21 141.107  -2
   0  16  -2 6613.21 141.107   1
   0 -16   1 2708.55 91.2026  -2
   0  16  -1 2708.55 91.2026   1
  -1  16  -3 580.612 69.4074   1
  -1  16  -4 147.076 69.6829   1
  -1  16  -5 2641.60 91.9567   1
  -1  16  -6 92.5322 53.2073   1
  -1  16  -7 447.021 85.8428   1
  -1  16  -8 256.728 75.0013   1
  -1  16  -9 339.008 53.4950   1
  -1  15   2 336.589 47.6911   1
  -1  15   1 73.6062 55.0947   1
  -1  15   0 43.3522 62.4044   1
  -1  15  -1 439.879 69.7623   1
   1 -15   2 417.606 75.6508   1
   1 -15   3 1553.60 85.6796   1
   1 -15   4 25.8484 76.6411   1
   1 -15   5 98.2783 76.3033   1
  -1  15  -6 614.218 114.458   1
  -1  15  -7 20.1238 104.082   1
  -1  15  -8 491.397 72.4742   1
  -1  15  -9 5718.06 101.069   1
  -1  15 -10 2986.24 79.3377   1
   1 -15  11 589.672 65.3616   1
  -1  15 -12 77.3797 71.0791   1
  -1  14   5 2142.13 74.9706   1
   1 -14  -4 2287.63 67.5302   1
   1 -14  -3 315.935 93.0971   1
   1 -14  -2 342.579 77.1237   1
   1 -14  -1-8.70874 80.4508   1
  -1  14   0 176.680 87.7410   1
   1 -14   1 247.420 76.5883   1
   1 -14   2 860.732 80.6231   1
   1 -14   3 393.717 80.9611   1
  -1  14  -4 117.933 79.4468   1
  -1  14  -5 125.687 79.3957   1
  -1  14  -6 97.7224 80.9590   1
  -1  14  -7 686.878 103.020   1
  -1  14  -8 154.002 93.7372   1
  -1  14  -9 227.971 89.5896   1
  -1  14 -10 126.236 60.5670   1
  -1  14 -11 63.4635 52.3140   1
  -1  14 -12 2222.13 65.6830   1
  -1  14 -13 1311.27 115.638   1
  -1  14 -14 1204.98 87.4207   1
  -1  13   7 3800.70 91.3925   1
  -1  13   6 535.489 50.5829   1
   1 -13  -5 566.562 61.7110   1
   1 -13  -4 3900.65 87.7729   1
  -1  13   3 295.750 74.1946   1
  -1  13   2-39.0885 77.1551   1
  -1  13   1 3593.20 102.447   1
  -1  13   0 332.729 110.688   1
   1 -13   1 3618.71 130.640   1
   1 -13   2 306.003 107.563   1
   1 -13   3 679.994 113.474   1
   1 -13   4 1303.03 86.0500   1
  -1  13  -5 150.718 78.7695   1
   1 -13   6 33.6886 66.2159   1
  -1  13  -7 1249.09 82.6228   1
  -1  13  -8 1773.22 93.9821   1
  -1  13  -9 2644.29 127.625   1
  -1  13 -10 1536.39 92.0133   1
  -1  13 -11 34.6590 61.2159   1
  -1  13 -12 39.8241 61.3544   1
  -1  13 -13 32.5378 59.2494   1
  -1  13 -14 69.3336 71.1477   1
  -1  13 -15 431.529 91.6198   1
  -1  12   9 1332.75 65.4727   1
  -1  12   8 810.040 60.3588   1
   1 -12  -7 632.786 63.4125   1
  -1  12   6 8.28019 67.2587   1
   1 -12  -5 1115.51 82.7738   1
   1 -12  -4 246.194 84.1305   1
  -1  12   3 805.652 92.6099   1
  -1  12   2 7187.66 130.999   1
   1 -12  -1 13011.3 147.336   1
   1 -12   0 91.9259 83.5471   1
  -1  12  -1 3496.70 106.515   1
   1 -12   2 1245.97 105.150   1
   1 -12   3 4473.15 105.129   1
  -1  12  -4 2907.50 96.6248   1
   1 -12   5 373.330 83.9744   1
   1 -12   6-23.9779 80.6669   1
  -1  12  -7 1186.99 78.7133   1
  -1  12  -8 434.260 85.1621   1
  -1  12  -9 112.167 87.8851   1
  -1  12 -10 1506.33 127.562   1
  -1  12 -11 139.903 82.2617   1
   1 -12  12 1187.20 67.9974   1
  -1  12 -13 1492.71 92.2686   1
  -1  12 -14 793.971 63.5520   1
  -1  12 -15 2380.66 88.4959   1
  -1  11  10 2496.52 47.4629   1
  -1  11   9 79.1084 55.4504   1
   1 -11  -8 130.754 67.3347   1
   1 -11  -7 861.779 106.662   1
   1 -11  -6 711.987 114.922   1
   1 -11  -5 256.815 113.759   1
   1 -11  -4 4952.71 114.124   1
  -1  11   3 2289.51 80.0228   1
  -1  11   2 170.006 70.2438   1
  -1  11   1 806.682 75.0655   1
  -1  11   0 838.107 75.7311   1
  -1  11  -1 5042.55 87.0639   1
  -1  11  -2 1528.82 68.5893   1
   1 -11   3 1212.27 87.0268   1
   1 -11   4 145.323 75.9429   1
   1 -11   5 5212.14 104.937   1
   1 -11   6 830.224 84.2325   1
   1 -11   7 131.732 71.2547   1
  -1  11  -8 4000.11 106.808   1
  -1  11  -9 2345.92 98.5330   1
   1 -11  10 7730.98 122.354   1
  -1  11 -11 845.703 76.3601   1
   1 -11  12-3.43329 74.2591   1
   1 -11  13 519.222 94.6599   1
  -1  11 -14 2579.72 85.2369   1
  -1  11 -15 1365.42 99.9806   1
  -1  11 -16 2315.72 117.464   1
  -1  10  12 143.185 30.9604   1
  -1  10  11 566.700 57.5789   1
  -1  10  10 287.481 78.2615   1
  -1  10   9 951.179 100.686   1
  -1  10   8-19.7130 104.950   1
   1 -10  -7 606.674 120.558   1
  -1  10   6 29.4190 105.247   1
  -1  10   5 8994.94 163.389   1
   1 -10  -4 2044.09 122.085   1
  -1  10   3 13263.3 179.665   1
  -1  10   2 229.070 78.1749   1
  -1  10   1 1262.33 71.9432   1
  -1  10   0 5652.04 82.5087   1
  -1  10  -1 31.1808 56.6891   1
  -1  10  -2 6067.87 90.9065   1
   1 -10   3 302.106 62.7576   1
  -1  10  -4 1456.66 97.5334   1
  -1  10  -5 33.1070 73.3240   1
   1 -10   6 6169.55 109.384   1
  -1  10  -7 3302.45 98.0351   1
  -1  10  -8 6479.65 100.101   1
  -1  10  -9 2052.39 81.6593   1
  -1  10 -10 3000.57 84.9256   1
  -1  10 -11 853.866 65.2938   1
   1 -10  12 1148.40 88.2557   1
   1 -10  13 360.929 100.284   1
  -1  10 -14 2730.89 92.3656   1
  -1  10 -15 105.644 101.305   1
  -1  10 -16 44.6261 68.6409   1
  -1  10 -17 401.090 54.3926   1
  -1   9  13 96.3822 30.5015   1
   1  -9 -12 190.379 41.4336   1
   1  -9 -11 511.057 83.9071   1
   1  -9 -10 110.048 97.3985   1
  -1   9   9 763.624 117.552   1
  -1   9   8 1181.51 126.530   1
  -1   9   7 56.5834 113.099   1
   1  -9  -6 2780.38 134.155   1
  -1   9   5 499.480 106.746   1
   1  -9  -4 45.2788 100.036   1
  -1   9   3 836.677 102.210   1
   1  -9  -2 146.711 78.2102   1
   1  -9  -1 766.275 83.2342   1
   1  -9   0 1777.65 58.5472   1
  -1   9  -1 4530.48 87.6708   1
  -1   9  -2 5660.32 95.6553   1
  -1   9  -3 181.141 64.4560   1
  -1   9  -4 1808.87 65.7837   1
   1  -9   5 663.706 59.8948   1
  -1   9  -6 1174.13 74.6620   1
  -1   9  -7 4714.83 84.9247   1
   1  -9   8 331.994 58.0195   1
  -1   9  -9 3055.54 81.9439   1
  -1   9 -10 1540.05 77.0267   1
  -1   9 -11 513.951 62.1498   1
   1  -9  12 23.6050 65.3635   1
  -1   9 -13 487.412 82.0311   1
   1  -9  14 2400.18 105.774   1
  -1   9 -15 145.078 90.7368   1
  -1   9 -16 129.507 76.3039   1
  -1   9 -17 25.9812 49.4966   1
  -1   9 -18 116.314 93.9542   1
  -1   8  14 574.630 44.5730   1
  -1   8  13 743.704 67.1904   1
  -1   8  12 608.564 86.6919   1
   1  -8 -11 35.6151 97.9479   1
   1  -8 -10 57.8167 112.368   1
  -1   8   9 653.361 123.129   1
  -1   8   8 2232.26 121.370   1
  -1   8   7 284.038 93.2558   1
   1  -8  -6 1395.75 106.421   1
  -1   8   5 71.8124 90.8129   1
  -1   8   4 1501.46 97.7836   1
  -1   8   3 2621.44 101.226   1
   1  -8  -2 2598.46 92.7539   1
   1  -8  -1 4684.32 100.443   1
  -1   8   0 14680.0 184.367   1
   1  -8   1 15593.3 188.002   1
  -1   8  -2 2339.21 106.582   1
  -1   8  -3 3311.12 136.413   1
   1  -8   4 1338.70 107.684   1
  -1   8  -5 964.290 77.0898   1
  -1   8  -6 476.471 73.3871   1
  -1   8  -7-29.6043 52.0955   1
  -1   8  -8 503.408 59.7228   1
  -1   8  -9-29.0192 60.3437   1
  -1   8 -10 439.769 66.3447   1
  -1   8 -11 154.746 64.8144   1
  -1   8 -12 178.605 65.1350   1
  -1   8 -13 22.5920 64.2828   1
  -1   8 -14 203.396 91.2409   1
  -1   8 -15 996.404 101.719   1
  -1   8 -16 242.712 80.7356   1
  -1   8 -17 63.4936 92.7828   1
  -1   8 -18 164.472 110.478   1
  -1   8 -19 122.144 35.4696   1
  -1   7  15 700.665 43.0595   1
  -1   7  14 1013.84 67.6269   1
  -1   7  13 148.014 57.4692   1
  -1   7  12 267.877 98.1362   1
  -1   7  11 500.817 114.595   1
  -1   7  10 152.096 98.8262   1
  -1   7   9 1106.53 120.652   1
  -1   7   8 8444.10 148.263   1
  -1   7   7 16553.7 169.818   1
   1  -7  -6 1023.56 95.0094   1
  -1   7   5-67.7414 80.0544   1
   1  -7  -4 609.749 76.6459   1
   1  -7  -3 3703.05 104.132   1
  -1   7   2 769.201 67.2963   1
   1  -7  -1 883.991 66.5293   1
   1  -7   0 371.345 78.1319   1
  -1   7  -1 5482.44 107.124   1
  -1   7  -2 2012.94 60.1951   1
  -1   7  -3 2967.21 118.122   1
  -1   7  -4 1933.22 109.537   1
   1  -7   5 203.399 62.2888   1
  -1   7  -6 724.307 68.3526   1
  -1   7  -7 1382.93 82.4234   1
  -1   7  -8 1704.09 116.616   1
  -1   7  -9 383.357 64.0794   1
  -1   7 -10 61.7078 63.6098   1
  -1   7 -11 48.2915 65.3801   1
   1  -7  12 50.1966 66.9216   1
   1  -7  13 349.164 66.2037   1
  -1   7 -14-95.6191 74.6911   1
  -1   7 -15 2226.40 95.4608   1
  -1   7 -16-2.69114 78.2121   1
  -1   7 -17 2609.21 115.582   1
  -1   7 -18 291.179 121.600   1
  -1   7 -19 46.1026 42.3794   1
  -1   6  16 41.8112 41.4763   1
  -1   6  15 1014.97 92.9522   1
   1  -6 -14 336.548 80.5124   1
   1  -6 -13 747.573 73.7788   1
   1  -6 -12 581.399 114.312   1
  -1   6  11 54.4524 103.142   1
  -1  -6 -10 2401.77 494.517  -2
  -1   6  11 2401.77 494.517   1
   1  -6 -10 1730.29 127.623   1
  -1   6   9 289.488 98.3167   1
  -1   6   8 3545.27 105.741   1
  -1   6   7 9612.87 144.410   1
  -1   6   6 1273.26 84.0992   1
  -1   6   5 697.112 97.1911   1
  -1   6   4 3408.76 88.5259   1
  -1   6   3 557.557 67.7105   1
   1  -6  -2 231.616 52.2363   1
  -1   6   1 162.385 60.9326   1
  -1   6   0 3476.46 89.4109   1
  -1   6  -1 296.990 49.5241   1
   1  -6   2 295.171 47.1579   1
  -1   6  -3 11181.1 104.299   1
  -1   6  -4 11965.4 163.165   1
  -1   6  -5 42291.0 241.985   1
  -1   6  -6 230.540 69.4180   1
  -1   6  -7 75.6691 82.7214   1
  -1   6  -8 8962.21 163.083   1
  -1   6  -9 9215.67 129.221   1
   1  -6  10 1144.94 65.6285   1
  -1   6 -11 251.234 63.6369   1
   1  -6  12 609.376 67.7245   1
  -1   6 -13 442.540 80.6565   1
  -1   6 -14 595.653 79.1577   1
  -1   6 -15 1552.97 80.2276   1
  -1   6 -16 273.733 202.202   1
  -1   6 -17-29.6175 99.0518   1
  -1   6 -18 312.207 79.3692   1
  -1   6 -19 107.089 44.0925   1
   1  -5 -16 1486.52 65.0521   1
   1  -5 -15 85.2844 70.2639   1
  -1   5  14 1248.53 70.6812   1
  -1   5  13 83.3033 77.6459   1
  -1   5  12 933.336 110.790   1
  -1   5  11 2535.90 120.294   1
   1  -5 -10 233.430 74.9112   1
  -1   5   9 1723.87 104.003   1
  -1   5   8 1256.46 84.9305   1
   1  -5  -7 5125.53 104.438   1
  -1   5   6 976.155 98.2765   1
   1  -5  -5-21.8964 77.6917   1
  -1   5   4 3225.73 78.7985   1
  -1   5   3 1707.64 67.9747   1
   1  -5  -2 210.375 44.8195   1
   1  -5  -1 1871.90 111.787   1
  -1   5   0 12388.9 191.054   1
   1  -5   1 7434.23 250.592   1
   1  -5   2 33081.3 321.228   1
   1  -5   3 12329.8 303.899   1
   1  -5   4 45250.9 547.512   1
   1  -5   5 2084.85 119.866   1
   1  -5   6 9672.59 318.730   1
  -1   5  -7 12860.6 153.381   1
  -1   5  -8 2944.77 86.1880   1
  -1   5  -9 2610.89 93.6408   1
  -1   5 -10 1581.44 79.4947   1
  -1   5 -11 2683.34 74.3487   1
  -1   5 -12 891.235 82.6685   1
   1  -5  13 487.859 80.0334   1
  -1   5 -14 676.887 79.8822   1
  -1   5 -15 2417.07 101.310   1
  -1   5 -16 1082.58 81.6118   1
  -1   5 -17 59.9801 162.253   1
  -1   5 -18 232.048 105.066   1
  -1   5 -19 304.706 44.9560   1
  -1   4  17 10.3232 60.5422   1
  -1   4  16 337.809 97.1804   1
   1  -4 -15 3195.28 105.718   1
   1  -4 -14-32.7816 72.4470   1
  -1   4  13 8.28254 65.5919   1
  -1   4  12 4298.36 103.479   1
  -1   4  11 3860.67 111.926   1
  -1   4  10 273.492 86.3791   1
  -1   4   9 108.653 76.4138   1
  -1   4   8 344.466 86.2408   1
  -1   4   7 1109.83 95.5992   1
  -1   4   6 2164.46 103.528   1
  -1   4   5 27365.1 197.331   1
   1  -4  -4 822.088 51.7249   1
  -1   4   3 43.6139 62.1114   1
   1  -4  -2 35746.2 366.469   1
   1  -4  -1 6843.31 136.761   1
   1  -4   0 4742.26 140.323   1
   1  -4   1 13471.3 266.049   1
   1  -4   2 753.800 74.4041   1
   1  -4   3 6363.71 194.433   1
   1  -4   4 32926.5 427.421   1
   1  -4   5 66666.4 372.332   1
   1  -4   6 31038.5 278.502   1
   1  -4   7 133.887 89.7146   1
   1  -4   8 1939.44 109.747   1
  -1   4  -9 2432.72 85.9116   1
  -1   4 -10 6489.97 118.955   1
  -1   4 -11 2221.16 63.6385   1
  -1   4 -12 3104.52 94.7823   1
  -1   4 -13 331.907 75.5602   1
  -1   4 -14 428.880 97.8430   1
  -1   4 -15 752.402 93.5929   1
  -1   4 -16 1619.41 87.7852   1
  -1   4 -17 1423.58 142.477   1
  -1   4 -18 145.967 71.0788   1
  -1   3  18 2327.78 45.1883   1
  -1   3  17 117.066 82.3332   1
  -1   3  16 21.1158 113.791   1
  -1   3  15 127.615 67.0512   1
  -1   3  14 1149.82 81.0757   1
   1  -3 -13 180.892 62.9751   1
  -1   3  12 2666.84 90.4660   1
   1  -3 -11 1432.25 81.6419   1
  -1   3  10 79.8167 58.6961   1
   1  -3  -9 2005.28 91.2687   1
  -1   3   8 9911.11 132.407   1
  -1   3   7 4085.01 94.5742   1
  -1   3   6 31260.9 207.030   1
   1  -3  -5 5703.18 96.4899   1
  -1   3   4 1248.52 57.8491   1
  -1   3   3 6262.80 101.938   1
   1  -3  -2 1656.88 100.575   1
   1  -3  -1 33810.9 195.531   1
   1  -3   0 13256.1 169.147   1
   1  -3   1 25941.6 289.313   1
   1  -3   2 51114.3 271.777   1
   1  -3   3 155787. 746.265   1
   1  -3   4 25185.4 190.817   1
   1  -3   5 4364.67 107.494   1
   1  -3   6 18434.2 219.942   1
  -1   3  -7 3881.49 79.6441   1
   1  -3   8 10459.7 182.467   1
   1  -3   9 2985.69 127.737   1
   1  -3  10 5448.02 161.222   1
   1  -3  11 3347.26 117.264   1
  -1   3 -12 826.252 100.658   1
  -1   3 -13 939.065 152.466   1
   1  -3  14 171.418 135.118   1
  -1   3 -15-2.99989 133.141   1
  -1   3 -16 440.301 100.690   1
  -1   3 -17 74.8571 63.1010   1
   1  -3  18 247.486 50.4640   1
  -1   2  18 1620.70 77.9799   1
  -1   2  17 377.070 100.981   1
  -1   2  16 335.774 61.4437   1
   1  -2 -15 3611.93 95.5533   1
   1  -2 -14 1743.05 80.4192   1
  -1   2  13 27.7504 65.8544   1
  -1   2  12 1508.84 73.5609   1
  -1   2  11 1908.77 81.4914   1
  -1   2  10 30.5690 77.8540   1
   1  -2  -9 4769.41 125.392   1
  -1   2   8 9320.98 111.516   1
   1  -2  -7 42172.7 205.494   1
  -1   2   6 84873.6 299.138   1
  -1   2   5 14923.1 202.066   1
  -1   2   4 40398.5 284.384   1
  -1   2   3 136630. 464.118   1
  -1   2   2 52664.7 243.198   1
  -1   2   1 61779.7 251.816   1
   1  -2   0 94514.5 280.478   1
   1  -2   1 10536.9 139.335   1
   1  -2   2 55928.1 224.972   1
  -1   2  -3 49939.3 186.458   1
   1  -2   4 1570.96 59.2234   1
   1  -2   5 15154.2 154.434   1
   1  -2   6 79545.7 374.258   1
   1  -2   7 14008.2 100.779   1
   1  -2   8 1190.23 55.1535   1
  -1   2  -9 1498.40 63.6975   1
   1  -2  10 797.393 94.2101   1
   1  -2  11 146.789 153.822   1
  -1   2 -12 552.860 118.335   1
  -1   2 -13-22.5396 127.200   1
   1  -2  14 1249.23 114.368   1
  -1   2 -15 506.950 115.971   1
  -1   2 -16 251.701 81.4406   1
  -1   2 -17-52.2773 58.8530   1
   1  -2  18 643.374 62.1665   1
   1  -2  19 528.518 51.4005   1
  -1   1  18 822.058 84.7582   1
  -1   1  17 67.8239 69.0049   1
   1  -1 -16 23.0379 59.1766   1
   1  -1 -15 208.218 74.6070   1
  -1   1  14 103.150 56.4062   1
   1  -1 -13-33.3026 72.0393   1
   1  -1 -12 408.624 89.5544   1
  -1   1  11 9490.28 126.809   1
  -1   1  10 15463.1 203.425   1
  -1   1   9 1285.09 174.500   1
  -1   1   8 4734.81 285.717   1
   1  -1  -7 27848.7 169.007   1
  -1   1   6 11767.5 128.791   1
  -1   1   5 4559.01 141.932   1
  -1   1   4 131619. 551.041   1
  -1   1   3 41703.3 278.218   1
   1  -1  -2 106388. 298.624   1
  -1   1   1 41098.4 140.557   1
  -1   1   0 13044.7 66.8415   1
   1  -1   1 352.882 36.1895   1
  -1   1  -2 579.343 44.1743   1
  -1   1  -3 1323.01 59.1184   1
   1  -1   4 6554.65 108.588   1
   1  -1   5 6261.42 146.104   1
   1  -1   6 58658.4 410.722   1
  -1   1  -7 47838.9 217.769   1
   1  -1   8 59.5755 58.1583   1
   1  -1   9 4047.35 113.881   1
   1  -1  10 511.563 97.0695   1
   1  -1  11 6462.79 126.278   1
   1  -1  12 2281.41 138.902   1
  -1   1 -13 2386.06 122.620   1
  -1   1 -14 243.430 86.6546   1
  -1   1 -15 92.1885 86.7477   1
  -1   1 -16 469.179 76.1819   1
   1  -1  17 77.1138 59.4578   1
   1  -1  18 833.264 90.6756   1
  -1   0  19 106.334 51.5460   1
  -1   0  18 788.669 61.5104   1
  -1   0  17 214.304 71.8141   1
   1   0 -16 930.279 121.575   1
   1   0 -15 9.98953 67.9714   1
  -1   0  14 1109.77 70.8357   1
   1   0 -13 1999.05 73.8507   1
   1   0 -12 2922.25 88.8633   1
   1   0 -11 5664.63 94.9411   1
  -1   0  10 647.636 66.2873   1
  -1   0   9 10695.9 149.544   1
   1   0  -8 16138.6 160.207   1
  -1   0   7 1474.54 131.218   1
  -1   0   6 2104.48 122.119   1
  -1   0   5 1445.71 97.3744   1
  -1   0   4 73889.5 391.989   1
  -1   0   3 1493.97 73.3205   1
  -1   0   2 14536.9 110.359   1
  -1   0   1 7165.98 51.1885   1
  -1   0   0 55445.6 108.344   1
  -1   0  -1 62561.5 247.930   1
  -1   0  -2 18388.1 97.9966   1
  -1   0  -3 26700.1 223.087   1
   1   0   4 5915.52 138.185   1
   1   0   5 16514.4 142.070   1
   1   0   6 27491.3 150.054   1
  -1   0  -7-8.39650 62.0999   1
  -1   0  -8 2706.36 94.2756   1
  -1   0  -9 98.8151 81.4146   1
   1   0  10 9935.63 194.032   1
  -1   0 -11 6161.63 103.273   1
  -1   0 -12 1522.76 78.2170   1
  -1   0 -13 4419.45 98.1381   1
  -1   0 -14 1109.16 94.8783   1
  -1   0 -15 105.325 120.781   1
  -1   0 -16 307.137 75.2694   1
  -1   0 -17 185.807 93.7060   1
  -1   0 -18 970.041 57.4132   1
  -1  -1  19 38.8250 64.3388   1
  -1  -1  18 1116.77 104.667   1
   1   1 -17-14.6483 71.6755   1
   1   1 -16 152.896 73.5724   1
  -1  -1  15 49.2897 88.4491   1
  -1  -1  14 491.898 74.1100   1
   1   1 -13 8944.08 112.570   1
   1   1 -12 72.6881 62.8513   1
  -1  -1  11 821.551 79.0197   1
  -1  -1  10 3529.36 80.0292   1
  -1  -1   9 113.773 50.6197   1
  -1  -1   8 7590.67 80.9221   1
  -1  -1   7 12119.0 242.462   1
  -1  -1   6 547.278 97.0163   1
  -1  -1   5 3865.91 128.753   1
  -1  -1   4 12011.5 174.635   1
  -1  -1   3 26307.8 217.628   1
  -1  -1   2 12463.6 114.493   1
  -1  -1   1 49332.4 189.901   1
  -1  -1   0 11131.0 114.919   1
   1   1   1 43209.6 179.547   1
  -1  -1  -2 3012.68 71.3766   1
  -1  -1  -3 5185.00 81.4157   1
  -1  -1  -4 774.969 91.0976   1
  -1  -1  -5 5361.18 225.578   1
  -1  -1  -6-26.5573 58.9421   1
  -1  -1  -7 1054.27 72.9245   1
  -1  -1  -8 2894.58 87.1414   1
   1   1   9 1053.83 93.0939   1
  -1  -1 -10 3235.98 94.2667   1
  -1  -1 -11 272.521 67.8536   1
   1   1  12 1708.23 88.7391   1
  -1  -1 -13 2284.01 121.050   1
  -1  -1 -14-0.82852 96.0595   1
  -1  -1 -15 2765.55 171.578   1
  -1  -1 -16 46.7446 77.7586   1
  -1  -1 -17 906.400 75.9334   1
  -1  -1 -18 389.028 62.8686   1
  -1  -2  19-133.678 73.1451   1
   1   2 -18 691.706 53.8093   1
   1   2 -17-0.89040 65.0286   1
  -1  -2  16 1.82302 95.1310   1
  -1  -2  15-58.4187 130.167   1
  -1  -2  14 80.0370 83.2086   1
  -1  -2  13 13994.5 125.200   1
  -1  -2  12 1176.05 68.1558   1
  -1  -2  11 2312.15 67.6536   1
   1   2 -10 1546.32 55.3993   1
  -1  -2   9 14833.0 94.2738   1
  -1  -2   8 21850.8 163.002   1
  -1  -2   7 292.103 107.267   1
  -1  -2   6 232.290 94.0388   1
  -1  -2   5 149.757 82.2895   1
  -1  -2   4 613.286 80.8567   1
  -1  -2   3 11.1781 64.0141   1
  -1  -2   2 69712.7 348.510   1
  -1  -2   1 87390.7 319.513   1
  -1  -2   0 17521.5 185.193   1
   1   2   1 14649.6 142.875   1
  -1  -2  -2 336.815 61.4888   1
   1   2   3 7149.69 128.504   1
  -1  -2  -4 1698.30 122.523   1
  -1  -2  -5 96.7299 60.2369   1
  -1  -2  -6 124.386 68.6038   1
  -1  -2  -7 2152.08 82.5168   1
   1   2   8 2138.43 92.5615   1
  -1  -2  -9 1550.46 78.2693   1
   1   2  10 379.324 122.286   1
   1   2  11 441.890 132.901   1
  -1  -2 -12 291.276 124.280   1
   1   2  13 576.972 117.136   1
  -1  -2 -14 2939.30 111.432   1
   1   2  15 602.929 98.3861   1
  -1  -2 -16 127.540 73.6746   1
  -1  -2 -17 23.6335 54.2460   1
  -1  -3  19 7.27601 78.9286   1
  -1  -3  18 386.696 55.1723   1
   1   3 -17 298.290 137.258   1
  -1  -3  16 3371.31 116.947   1
   1   3 -15-45.7257 96.2810   1
   1   3 -14 835.164 148.182   1
  -1  -3  13 5612.73 171.547   1
  -1  -3  12 2158.56 84.0066   1
   1   3 -11-35.6687 49.5652   1
  -1  -3  10 123.686 44.0203   1
  -1  -3   9 2648.90 66.3364   1
  -1  -3   8 10.7122 59.6672   1
  -1  -3   7 1418.03 129.546   1
  -1  -3   6 21.7456 95.0451   1
  -1  -3   5 5705.14 159.754   1
  -1  -3   4 30974.9 246.899   1
  -1  -3   3 6427.80 118.497   1
  -1  -3   2 19086.8 219.397   1
  -1  -3   1 168582. 634.100   1
  -1  -3   0 3317.68 118.468   1
   1   3   1 2015.47 87.5282   1
  -1  -3  -2 438.374 77.4056   1
  -1  -3  -3 8674.80 286.933   1
  -1  -3  -4 462.058 49.5810   1
  -1  -3  -5 6345.54 117.377   1
   1   3   6 50.5748 77.9350   1
   1   3   7 549.523 81.5963   1
   1   3   8 1523.95 107.827   1
  -1  -3  -9 2546.78 114.293   1
  -1  -3 -10 273.441 127.599   1
   1   3  11 9245.86 209.466   1
  -1  -3 -12 1173.65 119.663   1
  -1  -3 -13 6912.39 158.963   1
  -1  -3 -14 747.641 92.4434   1
  -1  -3 -15 745.393 74.0716   1
  -1  -3 -16 3708.71 150.814   1
  -1  -3 -17 283.869 63.9462   1
  -1  -4  19 492.196 62.4231   1
   1   4 -18 98.8076 57.6164   1
   1   4 -17 1143.61 154.811   1
   1   4 -16 1019.51 163.269   1
  -1  -4  15 572.882 98.6265   1
   1   4 -14 2563.89 107.374   1
  -1  -4  13 4794.88 118.859   1
  -1  -4  12 656.242 84.1832   1
   1   4 -11 283.295 61.3981   1
  -1  -4  10 1432.84 79.3758   1
  -1  -4   9 840.721 57.3166   1
  -1  -4   8 2079.05 89.2834   1
  -1  -4   7 14953.8 144.393   1
  -1  -4   6 126.049 107.449   1
  -1  -4   5 11886.6 184.262   1
  -1  -4   4 4765.06 124.498   1
  -1  -4   3 3592.27 111.077   1
  -1  -4   2 3854.83 141.387   1
  -1  -4   1 28792.6 317.834   1
  -1  -4   0 10520.0 214.068   1
  -1  -4  -1 14661.4 197.728   1
  -1  -4  -2 6086.78 150.043   1
  -1  -4  -3 24963.8 146.916   1
  -1  -4  -4 15115.7 129.798   1
  -1  -4  -5 3359.11 102.481   1
   1   4   6 697.521 87.7057   1
   1   4   7 56.9020 70.6831   1
  -1  -4  -8 3298.65 101.391   1
   1  -4  -9 3633.00 412.519  -2
   1   4   8 3633.00 412.519   1
   1   4   9 2245.32 100.411   1
   1  -4 -10 3540.17 442.398  -2
   1   4   9 3540.17 442.398   1
  -1  -4 -10 330.645 98.7633   1
   1  -4 -11 4608.59 462.986  -2
   1   4  10 4608.59 462.986   1
  -1  -4 -11 393.122 112.424   1
   1   4  12 6816.97 163.175   1
  -1  -4 -13 97.1076 104.932   1
  -1  -4 -14 1704.35 93.0674   1
  -1  -4 -15 97.2647 75.1115   1
  -1  -4 -16 892.674 52.4843   1
  -1  -5  19 124.576 43.9275   1
   1   5 -18 1017.48 97.3545   1
   1   5 -17 101.215 134.319   1
   1   5 -16 349.633 159.830   1
  -1  -5  15 898.535 96.2293   1
   1   5 -14 15.3485 92.6547   1
  -1  -5  13 1379.50 94.3436   1
  -1  -5  12 1109.59 74.6265   1
  -1  -5  11 174.276 63.2771   1
  -1  -5  10 221.717 50.2578   1
  -1  -5   9 818.003 56.9217   1
  -1  -5   8 10135.8 149.955   1
  -1  -5   7 1969.27 83.3670   1
  -1  -5   6 832.841 107.198   1
  -1  -5   5 1649.98 111.177   1
  -1  -5   4 10077.8 230.093   1
  -1  -5   3 12846.1 250.952   1
  -1  -5   2 9384.36 220.192   1
  -1  -5   1 158.456 106.175   1
  -1  -5   0 19304.5 255.894   1
  -1  -5  -1 931.995 132.943   1
  -1  -5  -2 11104.0 272.083   1
  -1  -5  -3 5394.53 91.9446   1
  -1  -5  -4 425.484 90.7267   1
   1   5   5 1419.46 99.1021   1
  -1  -5  -6 184.652 98.1091   1
  -1  -5  -7 5186.53 114.741   1
   1  -5  -8 7033.86 459.575  -2
   1   5   7 7033.86 459.575   1
   1   5   8 4805.59 116.344   1
   1  -5  -9 6796.10 476.227  -2
   1   5   8 6796.10 476.227   1
  -1  -5  -9-79.0692 114.306   1
   1  -5 -10 187.139 390.219  -2
   1   5   9 187.139 390.219   1
  -1  -5 -10 391.052 134.673   1
   1   5  11 1530.30 169.487   1
  -1  -5 -12-140.709 155.855   1
  -1  -5 -13 1.08504 106.345   1
  -1  -5 -14 121.862 86.4521   1
   1   5  15 114.618 53.1830   1
   1   6 -19 570.310 42.2713   1
   1   6 -18 192.693 106.273   1
   1   6 -17 2034.96 157.636   1
   1   6 -16 42.4650 150.209   1
   1   6 -15 310.976 159.345   1
  -1  -6  14 563.046 94.3255   1
  -1  -6  13 1094.83 79.3416   1
  -1  -6  12 555.135 73.3791   1
   1   6 -11 10150.6 113.389   1
  -1  -6  10 450.044 64.8056   1
   1   6  -9 176.158 57.6896   1
  -1  -6   8 16855.9 124.339   1
  -1  -6   7 726.419 59.0917   1
  -1  -6   6 300.654 66.7616   1
   1   6  -5 3092.72 97.5847   1
  -1  -6   4 115.415 61.1719   1
  -1  -6   3 54129.5 533.292   1
  -1  -6   2 16902.8 164.235   1
  -1  -6   1 7508.45 119.043   1
  -1  -6   0 2403.18 64.3665   1
  -1  -6  -1 3997.07 76.7819   1
  -1  -6  -2 98.8147 152.425   1
  -1  -6  -3 2653.72 126.761   1
  -1  -6  -4 54.7530 99.5492   1
  -1  -6  -5 68.8719 69.2378   1
   1   6   6 13293.8 143.345   1
   1   6   7 1372.59 100.172   1
   1  -6  -8 4279.98 436.784  -2
   1   6   7 4279.98 436.784   1
   1   6   8 437.506 95.2243   1
   1  -6  -9 116.908 390.799  -2
   1   6   8 116.908 390.799   1
   1   6   9 774.381 106.565   1
   1  -6 -10 2385.81 397.337  -2
   1   6   9 2385.81 397.337   1
   1   6  10 2696.16 177.878   1
  -1  -6 -11 173.012 165.479   1
  -1  -6 -12 872.065 152.737   1
  -1  -6 -13 48.3716 71.1688   1
   1  -6 -14 343.306 148.916  -2
   1   6  13 343.306 148.916   1
  -1  -6 -14 23.9955 51.0265   1
   1  -6 -15 824.887 106.111  -2
   1   6  14 824.887 106.111   1
  -1  -6 -15 506.961 58.6777   1
   1   7 -19 581.008 40.2517   1
   1   7 -18 121.237 73.0418   1
   1   7 -17 1390.82 103.198   1
   1   7 -16 1499.39 96.4313   1
   1   7 -15 584.751 161.474   1
   1   7 -14 142.878 141.139   1
  -1  -7  13 2242.90 114.272   1
  -1  -7  12 392.006 74.9839   1
   1   7 -11 249.570 64.1114   1
  -1  -7  10 6139.94 100.199   1
  -1  -7   9 2302.17 98.4314   1
   1   7  -8 5013.07 108.595   1
  -1  -7   7 427.410 166.013   1
   1   7  -6 157.498 82.1043   1
   1   7  -5 397.668 81.0427   1
  -1  -7   4 6697.62 118.911   1
  -1  -7   3 888.219 76.6239   1
  -1  -7   2 148.786 54.8132   1
  -1  -7   1 303.335 45.4880   1
  -1  -7   0 3453.99 63.2124   1
  -1  -7  -1 3309.40 64.3652   1
  -1  -7  -2 3765.11 116.187   1
  -1  -7  -3 1336.20 111.109   1
  -1  -7  -4 13884.0 160.052   1
  -1  -7  -5 41.5128 84.9758   1
  -1  -7  -6 1973.72 102.796   1
   1   7   7 14240.1 173.899   1
  -1  -7  -8 335.174 95.3909   1
  -1  -7  -9 119.379 102.689   1
   1   7  10 883.416 110.184   1
  -1  -7 -11 17.9480 142.311   1
   1  -7 -12 235.558 176.747  -2
   1   7  11 235.558 176.747   1
  -1  -7 -12 20.3488 65.1999   1
   1  -7 -13 309.294 146.530  -2
   1   7  12 309.294 146.530   1
  -1  -7 -13 84.5470 41.6313   1
   1  -7 -14 968.371 107.472  -2
   1   7  13 968.371 107.472   1
  -1  -7 -14 41.5928 39.5088   1
  -1  -8  19 203.457 52.5660   1
   1   8 -18 919.753 64.9789   1
   1   8 -17 151.933 85.8908   1
   1   8 -16 428.871 78.0725   1
   1   8 -15 464.991 112.403   1
   1   8 -14 758.274 105.099   1
  -1  -8  13 467.969 104.917   1
   1   8 -12 8373.60 153.333   1
  -1  -8  11 17404.7 163.331   1
   1   8 -10 1413.43 88.3475   1
   1   8  -9 73.5915 94.7611   1
   1   8  -8 51.0075 115.284   1
  -1  -8   7 2377.54 78.3769   1
   1   8  -6 3539.79 80.0077   1
  -1  -8   5 433.436 92.4373   1
   1   8  -4 128.302 64.8521   1
  -1  -8   3 7798.35 106.150   1
  -1  -8   2 276.443 53.2942   1
   1   8  -1 1678.22 60.7594   1
  -1  -8   0-9.38712 53.0644   1
  -1  -8  -1 541.399 73.0183   1
   1   8   2 3498.22 94.5903   1
  -1  -8  -3 3520.06 133.784   1
  -1  -8  -4 1014.77 92.2512   1
   1   8   5 242.959 90.6241   1
   1   8   6 3440.28 113.127   1
   1   8   7-143.463 96.4042   1
   1   8   8 70.9790 107.286   1
  -1  -8  -9 1238.79 112.557   1
  -1  -8 -10 696.616 71.1073   1
  -1  -8 -11 1959.37 142.626   1
   1  -8 -12 2799.47 123.456  -2
   1   8  11 2799.47 123.456   1
  -1  -8 -12 374.844 69.0200   1
   1  -8 -13 1019.97 84.0260  -2
   1   8  12 1019.97 84.0260   1
  -1  -8 -13 29.3057 38.2192   1
   1   9 -19 543.758 65.5907   1
   1   9 -18 1527.99 126.394   1
   1   9 -17 127.621 75.1167   1
   1   9 -16 217.774 73.8757   1
   1   9 -15 201.028 102.091   1
  -1  -9  14 1310.45 95.4666   1
  -1  -9  13 5064.03 114.473   1
  -1  -9  12 7752.40 113.446   1
   1   9 -11 399.322 90.6674   1
   1   9 -10 8670.34 160.649   1
   1   9  -9 11436.7 170.095   1
   1   9  -8 15143.8 180.310   1
   1   9  -7 1048.58 78.0396   1
  -1  -9   6 2175.00 82.4979   1
  -1  -9   5 4267.13 79.3158   1
  -1  -9   4 6626.56 84.9644   1
   1   9  -3 304.595 49.9390   1
   1   9  -2 1761.00 55.4949   1
  -1  -9   1 788.475 46.3253   1
  -1  -9   0 2845.87 56.5603   1
  -1  -9  -1 6061.85 84.7129   1
   1   9   2 570.688 91.5378   1
   1   9   3 3793.26 147.514   1
   1   9   4 848.263 113.339   1
  -1  -9  -5 1519.76 118.051   1
  -1  -9  -6 837.300 96.8713   1
  -1  -9  -7 598.904 108.108   1
  -1  -9  -8 13.9611 96.9825   1
   1   9   9 168.138 109.187   1
  -1   9  10-238.118 199.549  -2
  -1  -9  -9-238.118 199.549   1
  -1   9  11 559.110 106.093  -2
  -1  -9 -10 559.110 106.093   1
  -1  -9 -11 126.359 86.7364   1
   1  -9 -12 72.0493 86.4117  -2
   1   9  11 72.0493 86.4117   1
   1  -9 -13 339.934 75.0022  -2
   1   9  12 339.934 75.0022   1
   1  10 -18-30.1620 81.3374   1
   1  10 -17 166.430 48.9915   1
   1  10 -16 467.310 68.2967   1
  -1 -10  15 4559.10 96.9113   1
   1  10 -14 1440.83 115.669   1
   1  10 -13 510.054 107.140   1
  -1 -10  12 62.7678 87.0141   1
  -1 -10  11 1429.41 118.355   1
   1  10 -10 2147.18 102.671   1
   1  10  -9 29.4764 88.0685   1
   1  10  -8 2543.82 119.356   1
   1  10  -7 618.538 71.3491   1
  -1 -10   6 33.3232 61.1756   1
   1  10  -5 4134.65 82.1432   1
   1  10  -4 759.389 58.3675   1
  -1 -10   3 2686.56 66.5655   1
  -1 -10   2 17.7369 52.2253   1
  -1 -10   1 2409.56 58.0469   1
  -1 -10   0 1023.61 59.3057   1
  -1 -10  -1 3809.30 82.9824   1
  -1 -10  -2 6505.20 97.0450   1
  -1 -10  -3 173.399 71.7112   1
  -1 -10  -4 866.145 88.5801   1
  -1 -10  -5 53.2484 90.8919   1
   1  10   6 331.663 74.9278   1
  -1 -10  -7 158.771 68.1334   1
  -1 -10  -8 105.209 59.6910   1
   1  10   9 41.5105 47.6484   1
  -1 -10 -10 10.0587 43.1469   1
   1 -10 -11 622.507 117.359  -2
   1  10  10 622.507 117.359   1
   1 -10 -12 46.2928 62.9585  -2
   1  10  11 46.2928 62.9585   1
   1  11 -16 262.835 55.8253   1
   1  11 -15 11.9479 62.4290   1
   1  11 -14 42.9876 71.5833   1
   1  11 -13 734.346 84.4708   1
   1  11 -12 2165.36 86.8426   1
   1  11 -11 1734.80 100.209   1
  -1 -11  10 55.2573 74.5968   1
   1  11  -9 1499.44 83.0908   1
  -1 -11   8 1253.40 109.946   1
  -1 -11   7 64.2072 80.2255   1
   1  11  -6 5.68339 70.5492   1
  -1 -11   5 1069.69 62.7843   1
  -1 -11   4 1625.38 58.1868   1
  -1 -11   3 2806.29 69.4552   1
  -1 -11   2 2117.03 65.9265   1
  -1 -11   1 213.365 64.2697   1
  -1 -11   0 805.561 66.7925   1
   1  11   1 123.639 63.0177   1
  -1 -11  -2 4976.14 86.5453   1
   1  11   3 1957.70 76.1311   1
  -1 -11  -4 1640.84 72.8110   1
  -1 -11  -5 1570.19 57.5393   1
  -1 -11  -6 181.468 46.7831   1
   1  11   7 655.858 45.8324   1
   1  11   8 13.9868 30.6295   1
   1  11   9 619.667 72.8507   1
  -1 -12  15 229.149 87.9338   1
  -1 -12  14 262.418 73.9268   1
   1  12 -13 125.420 86.0106   1
   1  12 -12-39.6392 79.0986   1
   1  12 -11 247.211 107.980   1
   1  12 -10 145.327 112.881   1
   1  12  -9 84.1316 115.691   1
   1  12  -8 5113.11 155.587   1
  -1 -12   7 4451.41 135.685   1
  -1 -12   6-19.8055 85.6457   1
   1  12  -5 621.152 84.3461   1
   1  12  -4 1170.10 87.3759   1
  -1 -12   3 2298.26 91.8903   1
  -1 -12   2-99.1551 97.1005   1
  -1 -12   1 130.517 97.2935   1
  -1 -12   0 115.721 106.098   1
   1  12   1 2684.65 180.241   1
   1  12   2 890.305 78.7649   1
   1  12   3 1627.89 97.1290   1
   1  12   4 224.842 79.8945   1
   1  12   5 1707.72 130.639   1
   1  12   6 362.544 102.397   1
   1  12   7 690.425 81.3385   1
   1  12   8 6.37921 48.8974   1
   1  13 -15 378.154 89.2702   1
   1  13 -14 79.7988 60.4927   1
   1  13 -13 2145.40 69.5863   1
   1  13 -12 3298.36 84.3490   1
   1  13 -11 101.274 74.0668   1
   1  13 -10 48.4972 96.4881   1
   1  13  -9 425.086 84.4982   1
   1  13  -8 1910.61 121.218   1
   1  13  -7 996.360 110.329   1
   1  13  -6 1407.73 91.9132   1
  -1 -13   5 10.9197 82.0032   1
  -1 -13   4 85.5237 105.846   1
  -1 -13   3 787.550 110.043   1
  -1 -13   2 7.94418 71.6051   1
   1  13  -1 87.3080 98.1537   1
   1  13   0 602.064 151.739   1
   1  13   1-19.5296 128.087   1
   1  13   2 1345.85 134.811   1
   1  13   3 83.2550 109.500   1
   1  13   4 519.674 102.139   1
   1  13   5-45.6593 75.3866   1
   1  13   6 922.122 63.5530   1
   1  14 -14 22.6807 74.7704   1
  -1 -14  13 231.228 71.8889   1
  -1 -14  12 1563.04 100.490   1
   1  14 -11 66.0345 39.2744   1
   1  14 -10 1398.38 70.0957   1
   1  14  -9 42.5377 64.9457   1
   1  14  -8 424.118 70.9153   1
   1  14  -7-4.17185 68.6332   1
   1  14  -6 795.415 138.832   1
   1  14  -5 3633.13 169.375   1
  -1 -14   4 98.6524 92.0454   1
  -1 -14   3-36.4368 86.2145   1
   1  14  -2 29.0329 81.0420   1
  -1 -14   1 14.3530 76.3344   1
  -1 -14   0 267.115 58.2711   1
  -1 -14  -1 126.770 54.2347   1
  -1 -14  -2 47.6146 46.8946   1
   1  14   3 135.836 73.5838   1
   1  14   4 2554.41 74.7838   1
  -1 -15  12 1274.14 59.9251   1
  -1 -15  11 51.2336 63.5496   1
  -1 -15  10 417.648 56.9272   1
   1  15  -9 771.471 66.0268   1
   1  15  -8 1170.57 72.3631   1
   1  15  -7 357.751 69.0338   1
   1  15  -6 78.0310 67.7203   1
   1  15  -5-67.6918 68.6642   1
   1  15  -4-117.774 93.2985   1
   1  15  -3 140.882 92.3022   1
   1  15  -2 7.13734 86.7123   1
   1  15  -1 1011.26 91.0052   1
   1  15   0 1720.17 86.0189   1
   1  15   1-25.7141 54.9606   1
  -1 -16   9 481.228 41.3431   1
   1  16  -8 728.284 37.1491   1
   1  16  -7-5.15163 35.4202   1
   1  16  -6 1.12098 54.0262   1
   1  16  -5 356.692 56.3736   1
   1  16  -4 234.843 52.6316   1
   1  16  -3 204.022 44.9017   1
   2 -16   0 602.711 49.3789   1
   2 -16   1 2255.77 73.6510   1
   2 -16   2 556.902 63.3839   1
  -2  16  -3 1008.01 85.3150   1
  -2  16  -4 1670.46 95.7319   1
  -2  16  -5 4360.21 120.806   1
  -2  16  -6 1273.62 90.6610   1
  -2  16  -7 508.248 78.8317   1
  -2  16  -8 173.929 62.5603   1
   2 -15  -3 297.682 57.6472   1
   2 -15  -2 556.325 74.8401   1
   2 -15  -1 1300.07 93.9243   1
   2 -15   0 2865.11 116.409   1
   2 -15   1 344.061 102.169   1
   2 -15   2 8497.20 173.862   1
   2 -15   3 337.765 107.025   1
   2 -15   4 8227.30 124.456   1
   2 -15   5 1637.01 118.809   1
  -2  15  -6 372.355 128.094   1
  -2  15  -7 1405.21 133.721   1
  -2  15  -8 3506.02 145.757   1
   2 -15   9 7821.08 96.5391   1
  -2  15 -10 3131.68 105.425   1
   2 -14  -5 1743.60 82.9286   1
   2 -14  -4 580.641 65.2321   1
   2 -14  -3 593.003 114.914   1
   2 -14  -1 1928.32 103.136   1
   2 -14   0 1256.13 100.122   1
   2 -14   1 3093.72 116.475   1
   2 -14   2 721.096 102.088   1
   2 -14   3 2235.77 113.566   1
   2 -14   4 3084.57 119.319   1
  -2  14  -5 1973.88 112.165   1
  -2  14  -6 3673.94 176.872   1
   2 -14   7 1194.15 80.3814   1
   2 -14   8 4531.33 101.135   1
  -2  14  -9 3929.95 117.376   1
  -2  14 -10 6661.56 82.1936   1
  -2  14 -11 2244.84 53.1954   1
  -2  14 -12 2263.51 80.2109   1
  -2  14 -13 919.278 94.6536   1
  -2  14 -14 307.242 58.9613   1
  -2  13   7 2822.30 94.1902   1
  -2  13   6 3746.02 90.0374   1
   2 -13  -5 259.016 78.9640   1
   2 -13  -4 1019.08 143.592   1
  -2 -12  -3 4598.21 203.193  -2
  -2  13   4 4598.21 203.193   1
   2 -13  -3 1337.89 164.260   1
  -2 -12  -2 2230.03 198.071  -2
  -2  13   3 2230.03 198.071   1
   2 -13  -2 407.593 104.493   1
   2 -13  -1 5789.18 149.416   1
   2 -13   0 517.557 171.399   1
   2 -13   1 5838.54 226.946   1
   2 -13   2 703.227 117.717   1
   2 -13   3 2516.10 132.624   1
   2 -13   4 3573.38 112.734   1
   2 -13   5 248.570 93.7393   1
  -2  13  -6 1019.12 120.883   1
  -2  13  -7 10377.7 184.247   1
  -2  13  -8 8056.21 231.607   1
  -2  13  -9 3618.71 106.739   1
  -2  13 -10 909.146 90.2445   1
  -2  13 -11 2179.29 68.3264   1
  -2  13 -12 604.625 51.9887   1
  -2  13 -13 1657.71 85.5209   1
  -2  13 -14 2397.62 124.002   1
  -2  13 -15 1562.28 82.9465   1
  -2  12   9 592.882 67.9571   1
  -2  12   8 96.9442 56.9060   1
   2  11   7 451.028 95.6716  -2
   2 -12  -8 451.028 95.6716   1
  -2  12   7 100.051 76.3804   1
   2  11   6 663.549 117.205  -2
   2 -12  -7 663.549 117.205   1
  -2  12   6 325.378 91.7449   1
   2  11   5 1379.34 137.309  -2
   2 -12  -6 1379.34 137.309   1
  -2  12   5 753.491 74.5384   1
   2  11   4 1189.46 152.184  -2
   2 -12  -5 1189.46 152.184   1
  -2  12   4 69.9305 102.803   1
  -2 -11  -3 3742.96 126.165  -2
  -2  12   4 3742.96 126.165   1
  -2 -11  -2 11153.7 159.082  -2
  -2  12   3 11153.7 159.082   1
   2 -12  -2 6746.65 245.850   1
  -2 -11  -1 10919.8 190.777  -2
  -2  12   2 10919.8 190.777   1
  -2  12   1 603.276 167.683   1
  -2 -11   0 1822.08 153.213  -2
  -2  12   1 1822.08 153.213   1
   2 -12   0 5535.01 126.957   1
  -2 -11   1 5451.10 262.092  -2
  -2  12   0 5451.10 262.092   1
   2 -12   1 4998.74 108.192   1
   2 -12   2 7165.08 132.931   1
  -2 -11   3 11010.8 307.868  -2
  -2  12  -2 11010.8 307.868   1
   2 -12   3 3025.71 122.802   1
  -2 -11   4 8173.03 296.165  -2
  -2  12  -3 8173.03 296.165   1
  -2  12  -4 1265.42 112.320   1
  -2  12  -5 423.495 145.510   1
   2 -12   6 542.542 159.129   1
  -2  12  -7 4536.12 132.363   1
  -2  12  -8 37129.0 407.501   1
  -2  12  -9 4783.66 206.689   1
  -2  12 -10 334.844 80.2348   1
   2 -12  11 1701.99 76.8380   1
  -2  12 -12 646.567 59.2019   1
  -2  12 -13 964.242 100.086   1
  -2  12 -14 3455.23 165.503   1
  -2  12 -15 1260.75 112.878   1
  -2 -10 -10 1082.49 73.7685  -2
  -2  11  11 1082.49 73.7685   1
  -2 -10  -9 1286.70 122.835  -2
  -2  11  10 1286.70 122.835   1
   2  10   8 2312.96 119.991  -2
   2 -11  -9 2312.96 119.991   1
   2  10   7 3448.58 100.258  -2
   2 -11  -8 3448.58 100.258   1
   2  10   6 5432.47 106.334  -2
   2 -11  -7 5432.47 106.334   1
  -2 -10  -5 7181.15 121.398  -2
  -2  11   6 7181.15 121.398   1
  -2 -10  -4 2422.65 177.404  -2
  -2  11   5 2422.65 177.404   1
  -2 -10  -3 4729.04 140.170  -2
  -2  11   4 4729.04 140.170   1
   2 -11  -3 1162.13 234.770   1
  -2 -10  -2 2761.24 134.537  -2
  -2  11   3 2761.24 134.537   1
   2 -11  -2 1620.21 249.782   1
   2  10   1 12006.6 167.861  -2
   2 -11  -2 12006.6 167.861   1
   2 -11  -1 4297.36 130.430   1
  -2 -10   0 10748.7 264.803  -2
  -2  11   1 10748.7 264.803   1
  -2  11   0 2826.50 114.159   1
  -2 -10   1 3668.96 204.324  -2
  -2  11   0 3668.96 204.324   1
  -2  11  -1 5586.01 132.589   1
  -2 -10   2 5782.02 171.389  -2
  -2  11  -1 5782.02 171.389   1
   2 -11   2 5546.36 133.017   1
  -2 -10   3 11967.2 164.976  -2
  -2  11  -2 11967.2 164.976   1
   2 -11   3 4621.34 224.253   1
  -2 -10   4 10776.4 163.214  -2
  -2  11  -3 10776.4 163.214   1
  -2  11  -4 6451.63 124.355   1
  -2 -10   5 15366.6 333.461  -2
  -2  11  -4 15366.6 333.461   1
   2 -11   5 7788.99 167.682   1
  -2 -10   6 15218.3 305.243  -2
  -2  11  -5 15218.3 305.243   1
   2 -11   6 4656.31 126.160   1
  -2 -10   7 4886.60 153.391  -2
  -2  11  -6 4886.60 153.391   1
  -2  11  -7 667.877 88.2805   1
  -2 -10   8 1644.17 160.225  -2
  -2  11  -7 1644.17 160.225   1
  -2  11  -8 16847.3 272.433   1
  -2 -10   9 20139.5 363.609  -2
  -2  11  -8 20139.5 363.609   1
  -2  11  -9 4107.91 112.807   1
  -2 -10  10 8753.78 296.271  -2
  -2  11  -9 8753.78 296.271   1
  -2  11 -10 2004.86 77.4403   1
  -2  11 -11 3577.84 75.3659   1
   2 -11  12 854.490 61.9974   1
  -2  11 -13 1725.34 96.3797   1
  -2  11 -14 291.459 74.1531   1
  -2  11 -15 2298.84 92.7609   1
  -2  11 -16 1089.39 88.0320   1
  -2  -9 -11 1781.44 94.9757  -2
  -2  10  12 1781.44 94.9757   1
  -2  -9 -10 428.278 128.770  -2
  -2  10  11 428.278 128.770   1
   2   9   9 2333.89 130.185  -2
   2 -10 -10 2333.89 130.185   1
   2   9   8 5063.63 168.772  -2
   2 -10  -9 5063.63 168.772   1
   2   9   7 11440.3 217.124  -2
   2 -10  -8 11440.3 217.124   1
  -2  -9  -6 3670.73 184.173  -2
  -2  10   7 3670.73 184.173   1
  -2  -9  -5 7799.83 198.083  -2
  -2  10   6 7799.83 198.083   1
   2   9   4 6532.20 190.197  -2
   2 -10  -5 6532.20 190.197   1
   2   9   3 4436.57 170.540  -2
   2 -10  -4 4436.57 170.540   1
   2   9   2 10526.1 194.627  -2
   2 -10  -3 10526.1 194.627   1
   2 -10  -2 195.578 212.529   1
  -2  -9  -1 2642.00 164.791  -2
  -2  10   2 2642.00 164.791   1
   2 -10  -1 7485.01 215.026   1
  -2  -9   0 11009.7 216.155  -2
  -2  10   1 11009.7 216.155   1
   2 -10   0 11246.8 196.965   1
  -2  -9   1 11220.9 130.583  -2
  -2  10   0 11220.9 130.583   1
  -2  10  -1 2997.52 210.882   1
  -2  -9   2 4813.87 111.898  -2
  -2  10  -1 4813.87 111.898   1
   2 -10   2 2638.84 119.304   1
  -2  -9   3 17500.5 175.164  -2
  -2  10  -2 17500.5 175.164   1
   2 -10   3 2161.94 171.778   1
  -2  -9   4 20735.2 223.257  -2
  -2  10  -3 20735.2 223.257   1
   2 -10   4 1382.28 157.206   1
  -2  -9   5 5661.61 166.702  -2
  -2  10  -4 5661.61 166.702   1
   2 -10   5 17467.9 214.322   1
  -2  -9   6 17726.4 219.281  -2
  -2  10  -5 17726.4 219.281   1
  -2  10  -6 20756.4 178.091   1
  -2  -9   7 20023.3 174.882  -2
  -2  10  -6 20023.3 174.882   1
   2 -10   7 15426.2 146.889   1
  -2  -9   8 15739.2 191.599  -2
  -2  10  -7 15739.2 191.599   1
   2 -10   8 14543.8 173.796   1
  -2  -9   9 21128.2 179.217  -2
  -2  10  -8 21128.2 179.217   1
  -2  10  -9 430.453 108.000   1
  -2  -9  10 1804.84 116.060  -2
  -2  10  -9 1804.84 116.060   1
  -2  10 -10 3025.40 94.4122   1
  -2  -9  11 3985.77 267.744  -2
  -2  10 -10 3985.77 267.744   1
   2 -10  11 1723.11 86.7557   1
  -2  -9  12 1904.02 167.579  -2
  -2  10 -11 1904.02 167.579   1
  -2  10 -12 2496.54 79.3177   1
   2   9 -13 2579.71 171.489  -2
   2 -10  12 2579.71 171.489   1
  -2  10 -13 5159.79 113.064   1
  -2  10 -14 2924.64 106.720   1
  -2  10 -15 3100.92 113.695   1
  -2  10 -16 1921.51 68.4923   1
  -2  10 -17 423.369 92.4907   1
  -2  -8 -12 659.799 92.5466  -2
  -2   9  13 659.799 92.5466   1
  -2  -8 -11 1527.18 103.478  -2
  -2   9  12 1527.18 103.478   1
   2   8  10 646.612 124.877  -2
   2  -9 -11 646.612 124.877   1
  -2  -8  -9 1325.16 151.756  -2
  -2   9  10 1325.16 151.756   1
  -2  -8  -8 5761.20 194.459  -2
  -2   9   9 5761.20 194.459   1
   2   8   7 11332.6 236.595  -2
   2  -9  -8 11332.6 236.595   1
  -2  -8  -6 3773.86 169.516  -2
  -2   9   7 3773.86 169.516   1
   2   8   5 12579.0 211.237  -2
   2  -9  -6 12579.0 211.237   1
   2   8   4 5397.38 170.333  -2
   2  -9  -5 5397.38 170.333   1
  -2  -8  -3 22646.3 236.120  -2
  -2   9   4 22646.3 236.120   1
   2   8   2 47189.4 293.686  -2
   2  -9  -3 47189.4 293.686   1
   2   8   1 3530.20 134.847  -2
   2  -9  -2 3530.20 134.847   1
  -2  -8   0 11617.2 164.843  -2
  -2   9   1 11617.2 164.843   1
   2  -9   0 9366.13 455.239   1
  -2  -8   1 14970.1 142.387  -2
  -2   9   0 14970.1 142.387   1
   2  -9   1 16496.5 377.605   1
  -2  -8   2 30276.3 185.071  -2
  -2   9  -1 30276.3 185.071   1
   2  -9   2 2927.77 180.397   1
  -2  -8   3 24754.9 171.832  -2
  -2   9  -2 24754.9 171.832   1
  -2   9  -3 2718.52 161.849   1
  -2  -8   4 22609.5 171.723  -2
  -2   9  -3 22609.5 171.723   1
  -2   9  -4 2762.72 126.224   1
  -2  -8   5 5621.26 121.221  -2
  -2   9  -4 5621.26 121.221   1
   2  -9   5 5232.84 106.781   1
  -2  -8   6 7129.93 131.330  -2
  -2   9  -5 7129.93 131.330   1
   2  -9   6 7802.22 143.920   1
  -2  -8   7 8581.89 171.378  -2
  -2   9  -6 8581.89 171.378   1
  -2   9  -7 15600.3 225.225   1
  -2  -8   8 16693.4 166.994  -2
  -2   9  -7 16693.4 166.994   1
   2  -9   8 28092.5 215.590   1
  -2  -8   9 31792.1 273.613  -2
  -2   9  -8 31792.1 273.613   1
  -2   9  -9 378.493 81.6257   1
  -2  -8  10 791.373 111.906  -2
  -2   9  -9 791.373 111.906   1
  -2   9 -10 12783.3 149.692   1
  -2  -8  11 13106.0 157.618  -2
  -2   9 -10 13106.0 157.618   1
  -2   9 -11 4767.22 179.435   1
  -2  -8  12 5737.20 135.201  -2
  -2   9 -11 5737.20 135.201   1
  -2   9 -12 4179.70 136.540   1
  -2  -8  13 9810.69 229.721  -2
  -2   9 -12 9810.69 229.721   1
  -2   9 -13 1449.51 97.6500   1
  -2  -8  14 3900.29 307.774  -2
  -2   9 -13 3900.29 307.774   1
  -2   9 -14 1289.51 107.456   1
  -2  -8  15 2758.84 226.512  -2
  -2   9 -14 2758.84 226.512   1
  -2   9 -15 3115.73 102.805   1
  -2   9 -16 3409.48 85.9846   1
  -2   9 -17 2768.97 141.007   1
  -2   9 -18 1479.60 51.2090   1
  -2  -7 -13 3825.93 119.424  -2
  -2   8  14 3825.93 119.424   1
  -2  -7 -12 2657.31 157.183  -2
  -2   8  13 2657.31 157.183   1
   2   7  11 751.153 129.894  -2
   2  -8 -12 751.153 129.894   1
   2   7  10 741.076 149.716  -2
   2  -8 -11 741.076 149.716   1
   2   7   9 2814.24 180.782  -2
   2  -8 -10 2814.24 180.782   1
  -2  -7  -8 4913.11 179.748  -2
  -2   8   9 4913.11 179.748   1
  -2  -7  -7 7242.23 182.592  -2
  -2   8   8 7242.23 182.592   1
  -2  -7  -6 9130.07 189.955  -2
  -2   8   7 9130.07 189.955   1
  -2  -7  -5 21998.8 230.568  -2
  -2   8   6 21998.8 230.568   1
   2   7   4 4330.94 150.592  -2
   2  -8  -5 4330.94 150.592   1
   2   7   3 19251.4 198.976  -2
   2  -8  -4 19251.4 198.976   1
  -2  -7  -2 38563.0 227.900  -2
  -2   8   3 38563.0 227.900   1
   2   7   1 17803.7 174.057  -2
   2  -8  -2 17803.7 174.057   1
  -2  -7   0 24539.1 191.945  -2
  -2   8   1 24539.1 191.945   1
   2   7  -1 20192.2 228.066  -2
   2  -8   0 20192.2 228.066   1
   2  -8   1 53324.6 569.272   1
  -2  -7   2 74558.8 393.426  -2
  -2   8  -1 74558.8 393.426   1
   2  -8   2 10547.1 278.382   1
  -2  -7   3 42841.1 234.516  -2
  -2   8  -2 42841.1 234.516   1
   2  -8   3 3826.00 122.687   1
  -2  -7   4 29068.5 302.514  -2
  -2   8  -3 29068.5 302.514   1
  -2   8  -4 4576.90 125.592   1
  -2  -7   5 22103.2 270.245  -2
  -2   8  -4 22103.2 270.245   1
  -2   8  -5 11715.9 166.765   1
  -2  -7   6 17659.4 262.578  -2
  -2   8  -5 17659.4 262.578   1
  -2   8  -6 3497.93 136.005   1
  -2  -7   7 6439.93 211.685  -2
  -2   8  -6 6439.93 211.685   1
   2  -8   7 18213.8 202.187   1
  -2  -7   8 27498.0 229.921  -2
  -2   8  -7 27498.0 229.921   1
   2  -8   8 3083.26 255.250   1
  -2  -7   9 11804.0 183.306  -2
  -2   8  -8 11804.0 183.306   1
  -2   8  -9 2586.06 258.354   1
  -2  -7  10 2699.84 98.3111  -2
  -2   8  -9 2699.84 98.3111   1
  -2   8 -10 393.461 120.978   1
  -2  -7  11 4910.97 104.727  -2
  -2   8 -10 4910.97 104.727   1
  -2   8 -11 3964.39 150.887   1
  -2  -7  12 4519.17 122.887  -2
  -2   8 -11 4519.17 122.887   1
  -2   8 -12 4441.11 166.973   1
  -2  -7  13 5588.26 173.958  -2
  -2   8 -12 5588.26 173.958   1
  -2   8 -13 2404.35 154.135   1
  -2  -7  14 2508.79 189.776  -2
  -2   8 -13 2508.79 189.776   1
  -2   8 -14 10283.6 205.401   1
  -2  -7  15 12468.8 187.593  -2
  -2   8 -14 12468.8 187.593   1
  -2   8 -15 6953.66 136.626   1
  -2  -7  16 7105.69 174.920  -2
  -2   8 -15 7105.69 174.920   1
  -2   8 -16 1762.45 187.690   1
  -2  -7  17 2444.08 122.732  -2
  -2   8 -16 2444.08 122.732   1
  -2   8 -17 958.735 140.797   1
  -2   8 -18 307.608 55.5580   1
  -2  -6 -14 4364.78 116.320  -2
  -2   7  15 4364.78 116.320   1
  -2  -6 -13 5597.71 180.929  -2
  -2   7  14 5597.71 180.929   1
  -2  -6 -12 6564.57 147.796  -2
  -2   7  13 6564.57 147.796   1
  -2  -6 -11 2904.76 164.679  -2
  -2   7  12 2904.76 164.679   1
   2   6  10 2515.13 181.776  -2
   2  -7 -11 2515.13 181.776   1
  -2  -6  -9 7123.36 188.350  -2
  -2   7  10 7123.36 188.350   1
   2   6   8 4295.80 171.084  -2
   2  -7  -9 4295.80 171.084   1
  -2  -6  -7 2583.24 114.407  -2
  -2   7   8 2583.24 114.407   1
  -2  -6  -6 8229.10 131.661  -2
  -2   7   7 8229.10 131.661   1
   2   6   5 11527.7 137.438  -2
   2  -7  -6 11527.7 137.438   1
   2   6   4 12990.7 168.016  -2
   2  -7  -5 12990.7 168.016   1
   2   6   3 51690.6 267.780  -2
   2  -7  -4 51690.6 267.780   1
  -2  -6  -2 31841.9 243.574  -2
  -2   7   3 31841.9 243.574   1
  -2  -6  -1 72488.7 332.125  -2
  -2   7   2 72488.7 332.125   1
   2   6   0 25053.8 239.854  -2
   2  -7  -1 25053.8 239.854   1
   2  -7   0 29034.1 554.723   1
   2   6  -1 51458.5 322.663  -2
   2  -7   0 51458.5 322.663   1
   2  -7   1 17955.4 313.342   1
   2   6  -2 71699.6 266.290  -2
   2  -7   1 71699.6 266.290   1
   2  -7   2 4685.29 186.823   1
  -2  -6   3 33785.0 200.837  -2
  -2   7  -2 33785.0 200.837   1
  -2   7  -3 8268.90 153.473   1
  -2  -6   4 31715.7 179.637  -2
  -2   7  -3 31715.7 179.637   1
  -2   7  -4 7699.04 141.108   1
  -2  -6   5 16525.8 197.740  -2
  -2   7  -4 16525.8 197.740   1
  -2   7  -5 17204.0 171.677   1
  -2  -6   6 27160.3 278.117  -2
  -2   7  -5 27160.3 278.117   1
   2  -7   6 11904.0 177.630   1
  -2  -6   7 12990.9 216.089  -2
  -2   7  -6 12990.9 216.089   1
   2  -7   7 7625.38 156.667   1
  -2  -6   8 36901.3 333.302  -2
  -2   7  -7 36901.3 333.302   1
   2  -7   8 4667.52 323.412   1
  -2  -6   9 13217.2 171.517  -2
  -2   7  -8 13217.2 171.517   1
  -2  -6  10 8874.44 134.580  -2
  -2   7  -9 8874.44 134.580   1
   2  -7  10 624.320 269.192   1
  -2  -6  11 11005.1 135.296  -2
  -2   7 -10 11005.1 135.296   1
  -2   7 -11 620.183 160.645   1
   2   6 -12 17776.5 166.788  -2
   2  -7  11 17776.5 166.788   1
  -2   7 -12 929.278 133.436   1
  -2  -6  13 2622.91 207.737  -2
  -2   7 -12 2622.91 207.737   1
  -2   7 -13 407.533 146.854   1
  -2  -6  14 6482.44 164.019  -2
  -2   7 -13 6482.44 164.019   1
  -2   7 -14 1697.46 149.027   1
  -2  -6  15 1985.83 146.494  -2
  -2   7 -14 1985.83 146.494   1
  -2   7 -15 7977.69 178.219   1
  -2  -6  16 7822.43 156.126  -2
  -2   7 -15 7822.43 156.126   1
  -2   7 -16 954.483 97.2137   1
  -2  -6  17 1520.24 121.593  -2
  -2   7 -16 1520.24 121.593   1
  -2  -6  18 4801.37 223.758  -2
  -2   7 -17 4801.37 223.758   1
  -2   7 -18 684.802 67.4564   1
  -2  -5 -15 1070.29 78.3828  -2
  -2   6  16 1070.29 78.3828   1
  -2  -5 -14 4869.55 167.574  -2
  -2   6  15 4869.55 167.574   1
   2   5  13 5825.71 116.751  -2
   2  -6 -14 5825.71 116.751   1
  -2  -5 -12 8014.93 180.640  -2
  -2   6  13 8014.93 180.640   1
  -2  -5 -11 4476.76 268.607  -2
  -2   6  12 4476.76 268.607   1
  -2  -5 -10 5685.36 133.044  -2
  -2   6  11 5685.36 133.044   1
  -2  -5  -9 14623.7 183.095  -2
  -2   6  10 14623.7 183.095   1
  -2  -5  -8 15257.5 175.196  -2
  -2   6   9 15257.5 175.196   1
   2   5   7 10480.6 149.872  -2
   2  -6  -8 10480.6 149.872   1
  -2  -5  -6 21268.5 174.169  -2
  -2   6   7 21268.5 174.169   1
  -2  -5  -5 12545.8 176.122  -2
  -2   6   6 12545.8 176.122   1
   2   5   4 5361.71 179.094  -2
   2  -6  -5 5361.71 179.094   1
  -2  -5  -3 18978.3 194.745  -2
  -2   6   4 18978.3 194.745   1
  -2  -5  -2 20188.6 195.903  -2
  -2   6   3 20188.6 195.903   1
  -2  -5  -1 8539.04 224.125  -2
  -2   6   2 8539.04 224.125   1
   2   5   0 33370.7 230.060  -2
   2  -6  -1 33370.7 230.060   1
   2  -6   0 36746.2 545.090   1
  -2  -5   1 48550.8 210.427  -2
  -2   6   0 48550.8 210.427   1
   2  -6   1 105260. 627.523   1
   2   5  -2 145576. 338.712  -2
   2  -6   1 145576. 338.712   1
   2  -6   2 12752.5 324.779   1
  -2  -5   3 13725.0 103.069  -2
  -2   6  -2 13725.0 103.069   1
   2  -6   3 20242.2 387.595   1
  -2  -5   4 20499.1 139.562  -2
  -2   6  -3 20499.1 139.562   1
  -2   6  -4 37346.0 213.762   1
  -2  -5   5 42219.1 296.636  -2
  -2   6  -4 42219.1 296.636   1
   2  -6   5 1841.93 94.4123   1
  -2  -5   6 29522.0 255.763  -2
  -2   6  -5 29522.0 255.763   1
  -2   6  -6 15136.2 207.123   1
  -2  -5   7 33333.4 245.330  -2
  -2   6  -6 33333.4 245.330   1
  -2   6  -7 431.131 110.075   1
  -2  -5   8 20328.0 213.686  -2
  -2   6  -7 20328.0 213.686   1
  -2   6  -8 15204.8 227.939   1
   2   5  -9 20642.5 544.746  -2
   2  -6   8 20642.5 544.746   1
  -2   6  -9 1180.47 123.724   1
   2   5 -10 6251.93 428.002  -2
   2  -6   9 6251.93 428.002   1
   2   5 -11 10475.9 178.456  -2
   2  -6  10 10475.9 178.456   1
  -2  -5  12 23235.0 246.345  -2
  -2   6 -11 23235.0 246.345   1
  -2   6 -12 2834.28 182.249   1
   2   5 -13 16732.8 204.898  -2
   2  -6  12 16732.8 204.898   1
  -2   6 -13 59.7099 147.909   1
   2   5 -14 811.215 119.671  -2
   2  -6  13 811.215 119.671   1
  -2   6 -14 1978.08 156.107   1
  -2  -5  15 2664.65 187.053  -2
  -2   6 -14 2664.65 187.053   1
  -2   6 -15 441.209 134.166   1
  -2  -5  16 3831.47 169.489  -2
  -2   6 -15 3831.47 169.489   1
  -2   6 -16 954.798 111.525   1
  -2  -5  17 1618.02 150.349  -2
  -2   6 -16 1618.02 150.349   1
  -2  -5  18 4931.05 147.483  -2
  -2   6 -17 4931.05 147.483   1
  -2   6 -18 530.500 87.7529   1
  -2  -5  19 910.282 133.437  -2
  -2   6 -18 910.282 133.437   1
  -2  -4 -15 927.119 116.401  -2
  -2   5  16 927.119 116.401   1
   2   4  14 1075.22 111.038  -2
   2  -5 -15 1075.22 111.038   1
  -2  -4 -13 2676.88 117.169  -2
  -2   5  14 2676.88 117.169   1
  -2  -4 -12 12208.5 167.214  -2
  -2   5  13 12208.5 167.214   1
  -2  -4 -11 4994.03 166.174  -2
  -2   5  12 4994.03 166.174   1
  -2  -4 -10 12684.8 205.097  -2
  -2   5  11 12684.8 205.097   1
  -2  -4  -9 23530.2 214.299  -2
  -2   5  10 23530.2 214.299   1
  -2  -4  -8 8711.93 151.136  -2
  -2   5   9 8711.93 151.136   1
  -2  -4  -7 35855.9 224.521  -2
  -2   5   8 35855.9 224.521   1
  -2  -4  -6 25406.4 222.529  -2
  -2   5   7 25406.4 222.529   1
  -2  -4  -5 35916.1 320.158  -2
  -2   5   6 35916.1 320.158   1
   2   4   4 29559.5 268.744  -2
   2  -5  -5 29559.5 268.744   1
  -2  -4  -3 14609.2 167.835  -2
  -2   5   4 14609.2 167.835   1
  -2  -4  -2 18603.2 171.221  -2
  -2   5   3 18603.2 171.221   1
  -2  -4  -1 40430.5 442.555  -2
  -2   5   2 40430.5 442.555   1
   2   4   0 14541.8 146.258  -2
   2  -5  -1 14541.8 146.258   1
  -2  -4   1 56530.6 215.653  -2
  -2   5   0 56530.6 215.653   1
   2  -5   1 770.239 136.125   1
  -2  -4   2 77995.3 932.376  -2
  -2   5  -1 77995.3 932.376   1
   2  -5   2 12853.4 133.776   1
  -2  -4   3 36485.4 202.935  -2
  -2   5  -2 36485.4 202.935   1
  -2   5  -3 24965.4 161.418   1
  -2  -4   4 45246.1 248.831  -2
  -2   5  -3 45246.1 248.831   1
  -2   5  -4 19872.7 186.087   1
  -2  -4   5 22751.4 174.910  -2
  -2   5  -4 22751.4 174.910   1
  -2   5  -5 134588. 505.140   1
  -2  -4   6 151035. 424.662  -2
  -2   5  -5 151035. 424.662   1
  -2   5  -6 920.165 98.0213   1
  -2  -4   7 10259.7 285.685  -2
  -2   5  -6 10259.7 285.685   1
  -2   5  -7 6764.17 152.273   1
   2   4  -8 7468.50 273.926  -2
   2  -5   7 7468.50 273.926   1
  -2   5  -8 358.391 114.024   1
   2   4  -9 15928.5 504.737  -2
   2  -5   8 15928.5 504.737   1
  -2   5  -9 2119.98 141.288   1
  -2  -4  10 20758.6 440.498  -2
  -2   5  -9 20758.6 440.498   1
  -2   5 -10 917.322 139.228   1
  -2  -4  11 10087.1 146.236  -2
  -2   5 -10 10087.1 146.236   1
  -2  -4  12 8732.11 151.814  -2
  -2   5 -11 8732.11 151.814   1
  -2   5 -12 4876.13 188.483   1
   2   4 -13 9465.31 173.394  -2
   2  -5  12 9465.31 173.394   1
  -2   5 -13 2482.26 170.700   1
  -2  -4  14 3226.75 132.858  -2
  -2   5 -13 3226.75 132.858   1
  -2   5 -14 2970.84 185.047   1
  -2  -4  15 11970.9 227.548  -2
  -2   5 -14 11970.9 227.548   1
  -2   5 -15 264.551 136.403   1
  -2  -4  16 1649.91 284.011  -2
  -2   5 -15 1649.91 284.011   1
  -2   5 -16 500.487 119.086   1
  -2  -4  17 8245.22 305.687  -2
  -2   5 -16 8245.22 305.687   1
  -2  -4  18 2005.31 130.299  -2
  -2   5 -17 2005.31 130.299   1
  -2  -4  19 826.238 118.260  -2
  -2   5 -18 826.238 118.260   1
  -2  -3 -16 1547.19 101.854  -2
  -2   4  17 1547.19 101.854   1
  -2  -3 -15 5636.65 196.042  -2
  -2   4  16 5636.65 196.042   1
  -2  -3 -14 7000.55 92.6127  -2
  -2   4  15 7000.55 92.6127   1
   2   3  13 3022.98 108.400  -2
   2  -4 -14 3022.98 108.400   1
  -2  -3 -12 5899.26 134.816  -2
  -2   4  13 5899.26 134.816   1
  -2  -3 -11 1387.34 149.396  -2
  -2   4  12 1387.34 149.396   1
  -2  -3 -10 11861.6 206.627  -2
  -2   4  11 11861.6 206.627   1
  -2  -3  -9 4763.61 156.654  -2
  -2   4  10 4763.61 156.654   1
  -2  -3  -8 21440.3 270.923  -2
  -2   4   9 21440.3 270.923   1
  -2  -3  -7 42474.9 621.199  -2
  -2   4   8 42474.9 621.199   1
  -2  -3  -6 33683.2 504.141  -2
  -2   4   7 33683.2 504.141   1
  -2  -3  -5 71380.3 626.673  -2
  -2   4   6 71380.3 626.673   1
  -2  -3  -4 47834.7 294.384  -2
  -2   4   5 47834.7 294.384   1
  -2  -3  -3 55457.9 258.193  -2
  -2   4   4 55457.9 258.193   1
  -2  -3  -2 19750.5 249.631  -2
  -2   4   3 19750.5 249.631   1
  -2  -3  -1 52159.7 431.932  -2
  -2   4   2 52159.7 431.932   1
   2   3   0 5843.05 125.199  -2
   2  -4  -1 5843.05 125.199   1
  -2  -3   1 92785.2 401.925  -2
  -2   4   0 92785.2 401.925   1
   2  -4   1 1878.09 117.496   1
  -2  -3   2 13204.0 383.907  -2
  -2   4  -1 13204.0 383.907   1
   2  -4   2 929.405 86.0302   1
   2   3  -3 4509.77 145.934  -2
   2  -4   2 4509.77 145.934   1
   2  -4   3 8517.44 166.868   1
  -2  -3   4 16327.5 231.311  -2
  -2   4  -3 16327.5 231.311   1
  -2   4  -4 701.902 71.7618   1
  -2  -3   5 1253.49 144.012  -2
  -2   4  -4 1253.49 144.012   1
  -2   4  -5 4155.07 110.839   1
   2   3  -6 8385.87 227.694  -2
   2  -4   5 8385.87 227.694   1
  -2   4  -6 32361.0 260.890   1
  -2  -3   7 33128.9 399.493  -2
  -2   4  -6 33128.9 399.493   1
  -2   4  -7 6851.37 153.389   1
   2   3  -8 15988.4 449.427  -2
   2  -4   7 15988.4 449.427   1
  -2   4  -8 5839.41 156.818   1
  -2  -3   9 7176.42 278.634  -2
  -2   4  -8 7176.42 278.634   1
  -2  -3  10 23087.3 242.032  -2
  -2   4  -9 23087.3 242.032   1
   2   3 -11 3843.49 131.656  -2
   2  -4  10 3843.49 131.656   1
  -2  -3  12 5546.72 122.044  -2
  -2   4 -11 5546.72 122.044   1
   2   3 -13 1470.28 104.496  -2
   2  -4  12 1470.28 104.496   1
   2   3 -14 5589.79 139.822  -2
   2  -4  13 5589.79 139.822   1
  -2   4 -14 5563.46 222.676   1
  -2  -3  15 24692.8 266.240  -2
  -2   4 -14 24692.8 266.240   1
  -2  -3  16 6547.99 187.950  -2
  -2   4 -15 6547.99 187.950   1
  -2   4 -16 577.955 126.321   1
  -2  -3  17 7731.80 253.553  -2
  -2   4 -16 7731.80 253.553   1
  -2  -3  18 4521.61 191.305  -2
  -2   4 -17 4521.61 191.305   1
  -2  -3  19 2328.01 85.0811  -2
  -2   4 -18 2328.01 85.0811   1
  -2  -2 -16 2385.93 143.713  -2
  -2   3  17 2385.93 143.713   1
  -2  -2 -15 2957.04 118.010  -2
  -2   3  16 2957.04 118.010   1
  -2  -2 -14 3319.89 103.163  -2
  -2   3  15 3319.89 103.163   1
  -2  -2 -13 5506.58 132.726  -2
  -2   3  14 5506.58 132.726   1
  -2  -2 -12 6827.40 138.610  -2
  -2   3  13 6827.40 138.610   1
  -2  -2 -11 18788.8 250.911  -2
  -2   3  12 18788.8 250.911   1
  -2  -2 -10 43458.6 280.208  -2
  -2   3  11 43458.6 280.208   1
  -2  -2  -9 29078.4 217.811  -2
  -2   3  10 29078.4 217.811   1
  -2  -2  -8 6943.10 146.474  -2
  -2   3   9 6943.10 146.474   1
  -2  -2  -7 24802.3 464.564  -2
  -2   3   8 24802.3 464.564   1
  -2  -2  -6 17295.7 360.082  -2
  -2   3   7 17295.7 360.082   1
  -2  -2  -5 15663.0 305.217  -2
  -2   3   6 15663.0 305.217   1
  -2  -2  -4 68781.0 507.489  -2
  -2   3   5 68781.0 507.489   1
  -2  -2  -3 87080.9 395.092  -2
  -2   3   4 87080.9 395.092   1
  -2  -2  -2 77866.0 526.933  -2
  -2   3   3 77866.0 526.933   1
  -2   3   2 822.336 140.438   1
  -2  -2  -1 1695.77 135.401  -2
  -2   3   2 1695.77 135.401   1
  -2   3   1 8557.23 260.418   1
   2   2   0 9396.08 132.309  -2
   2  -3  -1 9396.08 132.309   1
   2  -3   0 23399.3 225.456   1
  -2  -2   1 196216. 577.922  -2
  -2   3   0 196216. 577.922   1
   2  -3   1 1087.13 63.6773   1
   2  -3   2 57367.9 207.963   1
  -2  -2   4 10077.9 178.419  -2
  -2   3  -3 10077.9 178.419   1
  -2   3  -4 11695.9 340.976   1
   2   2  -5 13708.6 273.668  -2
   2  -3   4 13708.6 273.668   1
  -2   3  -5 9612.55 131.809   1
   2   2  -6 15500.2 343.159  -2
   2  -3   5 15500.2 343.159   1
  -2   3  -6 24739.7 229.844   1
   2   2  -7 28768.5 475.240  -2
   2  -3   6 28768.5 475.240   1
  -2   3  -7 4394.41 129.241   1
  -2  -2   8 4953.68 221.450  -2
  -2   3  -7 4953.68 221.450   1
  -2   3  -8 4198.17 141.597   1
  -2  -2   9 11077.0 304.491  -2
  -2   3  -8 11077.0 304.491   1
  -2  -2  10 13102.2 200.290  -2
  -2   3  -9 13102.2 200.290   1
  -2   3 -10 12137.8 382.961   1
  -2  -2  11 15512.4 185.840  -2
  -2   3 -10 15512.4 185.840   1
  -2   3 -11 6851.78 170.600   1
  -2  -2  12 13862.8 140.330  -2
  -2   3 -11 13862.8 140.330   1
  -2   3 -12 10590.2 201.025   1
  -2  -2  13 14646.5 148.538  -2
  -2   3 -12 14646.5 148.538   1
   2   2 -14 4917.29 144.332  -2
   2  -3  13 4917.29 144.332   1
  -2  -2  15 6019.66 233.128  -2
  -2   3 -14 6019.66 233.128   1
  -2  -2  16 12407.5 323.940  -2
  -2   3 -15 12407.5 323.940   1
  -2  -2  17 5524.50 131.655  -2
  -2   3 -16 5524.50 131.655   1
  -2   3 -17 3044.04 111.961   1
  -2  -2  18 4659.46 128.675  -2
  -2   3 -17 4659.46 128.675   1
  -2  -2  19 2905.72 124.842  -2
  -2   3 -18 2905.72 124.842   1
  -2  -1 -17 1664.43 103.031  -2
  -2   2  18 1664.43 103.031   1
  -2  -1 -16 3750.61 110.782  -2
  -2   2  17 3750.61 110.782   1
  -2  -1 -15 12323.6 152.482  -2
  -2   2  16 12323.6 152.482   1
  -2  -1 -14 16846.4 192.680  -2
  -2   2  15 16846.4 192.680   1
  -2  -1 -13 37091.8 335.124  -2
  -2   2  14 37091.8 335.124   1
  -2  -1 -12 9233.83 166.753  -2
  -2   2  13 9233.83 166.753   1
  -2  -1 -11 1493.56 145.472  -2
  -2   2  12 1493.56 145.472   1
  -2  -1 -10 4256.17 153.694  -2
  -2   2  11 4256.17 153.694   1
  -2  -1  -9 18193.0 209.084  -2
  -2   2  10 18193.0 209.084   1
  -2  -1  -8 49772.8 336.281  -2
  -2   2   9 49772.8 336.281   1
  -2  -1  -7 56830.1 346.331  -2
  -2   2   8 56830.1 346.331   1
   2   1   6 85148.4 361.533  -2
   2  -2  -7 85148.4 361.533   1
  -2  -1  -5 24289.3 400.482  -2
  -2   2   6 24289.3 400.482   1
  -2  -1  -4 11474.9 216.909  -2
  -2   2   5 11474.9 216.909   1
  -2  -1  -3 33266.3 283.550  -2
  -2   2   4 33266.3 283.550   1
  -2   2   3 145897. 874.503   1
  -2  -1  -2 152387. 634.063  -2
  -2   2   3 152387. 634.063   1
  -2   2   2 116822. 522.393   1
  -2  -1  -1 119036. 711.075  -2
  -2   2   2 119036. 711.075   1
  -2   2   1 6786.53 85.3787   1
  -2  -1   0 20655.5 287.420  -2
  -2   2   1 20655.5 287.420   1
  -2   2   0 1259.59 40.1619   1
  -2  -1   1 69715.7 421.810  -2
  -2   2   0 69715.7 421.810   1
  -2  -1   2 60891.6 240.745  -2
  -2   2  -1 60891.6 240.745   1
  -2   2  -2 1812.35 50.5848   1
   2   1  -3 4964.01 118.996  -2
   2  -2   2 4964.01 118.996   1
  -2   2  -3 41249.1 250.935   1
  -2   2  -4 2592.28 94.8647   1
   2  -2   5 1824.10 53.0848   1
   2   1  -6 5655.88 257.275  -2
   2  -2   5 5655.88 257.275   1
  -2   2  -6 20810.9 210.416   1
  -2  -1   7 24107.7 208.534  -2
  -2   2  -6 24107.7 208.534   1
   2  -2   7 8374.88 168.260   1
   2   1  -8 21230.9 224.288  -2
   2  -2   7 21230.9 224.288   1
   2  -2   8 11703.3 205.978   1
   2   1  -9 20154.0 241.108  -2
   2  -2   8 20154.0 241.108   1
  -2   2  -9 9298.77 317.808   1
  -2  -1  10 17644.4 253.967  -2
  -2   2  -9 17644.4 253.967   1
  -2   2 -10 5429.04 163.112   1
  -2  -1  11 7797.57 149.009  -2
  -2   2 -10 7797.57 149.009   1
  -2   2 -11 3985.39 162.664   1
  -2  -1  12 4152.47 145.645  -2
  -2   2 -11 4152.47 145.645   1
  -2   2 -12 6970.74 199.083   1
  -2  -1  13 8205.33 179.394  -2
  -2   2 -12 8205.33 179.394   1
  -2   2 -13 6161.71 194.003   1
  -2  -1  14 7448.08 182.802  -2
  -2   2 -13 7448.08 182.802   1
  -2  -1  15 12569.5 190.707  -2
  -2   2 -14 12569.5 190.707   1
  -2  -1  16 8329.96 198.407  -2
  -2   2 -15 8329.96 198.407   1
  -2  -1  17 4379.08 104.847  -2
  -2   2 -16 4379.08 104.847   1
  -2  -1  18 6750.18 115.005  -2
  -2   2 -17 6750.18 115.005   1
  -2   0 -17 3023.30 85.7780  -2
  -2   1  18 3023.30 85.7780   1
  -2   0 -16 4979.93 140.663  -2
  -2   1  17 4979.93 140.663   1
  -2   0 -15 5638.74 191.521  -2
  -2   1  16 5638.74 191.521   1
  -2   0 -14 3046.13 155.487  -2
  -2   1  15 3046.13 155.487   1
  -2   0 -13 5590.66 132.074  -2
  -2   1  14 5590.66 132.074   1
  -2   0 -12 21718.6 190.505  -2
  -2   1  13 21718.6 190.505   1
  -2   0 -11 24757.1 214.509  -2
  -2   1  12 24757.1 214.509   1
  -2   0 -10 26588.2 248.439  -2
  -2   1  11 26588.2 248.439   1
  -2   0  -9 17839.9 199.134  -2
  -2   1  10 17839.9 199.134   1
  -2   0  -8 13631.1 208.734  -2
  -2   1   9 13631.1 208.734   1
  -2   0  -7 20608.7 196.243  -2
  -2   1   8 20608.7 196.243   1
  -2   0  -6 16908.4 288.815  -2
  -2   1   7 16908.4 288.815   1
  -2   0  -5 24495.6 297.224  -2
  -2   1   6 24495.6 297.224   1
  -2   0  -4 58821.1 462.339  -2
  -2   1   5 58821.1 462.339   1
  -2   0  -3 9912.15 160.032  -2
  -2   1   4 9912.15 160.032   1
  -2   0  -2 19155.1 174.888  -2
  -2   1   3 19155.1 174.888   1
  -2   1   2 38019.9 226.143   1
  -2   0  -1 74918.4 518.109  -2
  -2   1   2 74918.4 518.109   1
  -2   1   1 32844.1 164.541   1
  -2   0   0 51200.2 380.809  -2
  -2   1   1 51200.2 380.809   1
  -2   1   0 50874.6 463.888   1
  -2   0   1 129944. 518.439  -2
  -2   1   0 129944. 518.439   1
   2  -1   1 113795. 250.137   1
  -2   1  -2 15298.3 139.678   1
  -2   1  -3 930.096 67.0191   1
  -2   1  -4 741.522 103.906   1
  -2   1  -5 3634.03 87.4359   1
  -2   1  -6 36415.1 213.186   1
  -2   1  -7 10837.1 320.691   1
  -2   0   8 54203.0 366.309  -2
  -2   1  -7 54203.0 366.309   1
  -2   1  -8 11529.2 240.413   1
  -2   0   9 15771.5 245.322  -2
  -2   1  -8 15771.5 245.322   1
   2  -1   9 5640.43 141.421   1
  -2   0  10 11957.5 240.444  -2
  -2   1  -9 11957.5 240.444   1
  -2   0  11 14524.3 137.475  -2
  -2   1 -10 14524.3 137.475   1
  -2   1 -11 16939.8 279.783   1
  -2   0  12 18757.2 175.647  -2
  -2   1 -11 18757.2 175.647   1
  -2   0  13 7564.10 131.835  -2
  -2   1 -12 7564.10 131.835   1
  -2   1 -13 4181.91 198.190   1
   2   0 -14 6887.03 161.903  -2
   2  -1  13 6887.03 161.903   1
  -2   1 -14 4031.30 184.535   1
  -2   0  15 11272.9 178.970  -2
  -2   1 -14 11272.9 178.970   1
  -2   0  16 6715.44 142.458  -2
  -2   1 -15 6715.44 142.458   1
  -2   0  17 4848.11 110.326  -2
  -2   1 -16 4848.11 110.326   1
  -2   0  18 3881.85 115.389  -2
  -2   1 -17 3881.85 115.389   1
  -2   1 -17 3732.80 158.862  -2
  -2   0  18 3732.80 158.862   1
  -2   1 -16 4460.77 140.059  -2
  -2   0  17 4460.77 140.059   1
   2  -1  15 7511.02 202.789  -2
   2   0 -16 7511.02 202.789   1
  -2   1 -14 12444.3 152.232  -2
  -2   0  15 12444.3 152.232   1
  -2   1 -13 6362.80 123.295  -2
  -2   0  14 6362.80 123.295   1
  -2   1 -12 6465.66 143.381  -2
  -2   0  13 6465.66 143.381   1
  -2   1 -11 16457.8 177.653  -2
  -2   0  12 16457.8 177.653   1
   2  -1  10 15548.5 198.115  -2
   2   0 -11 15548.5 198.115   1
  -2   1  -9 11243.4 156.373  -2
  -2   0  10 11243.4 156.373   1
  -2   1  -8 15257.0 153.722  -2
  -2   0   9 15257.0 153.722   1
  -2   1  -7 60942.5 236.204  -2
  -2   0   8 60942.5 236.204   1
  -2   1  -6 39653.0 477.291  -2
  -2   0   7 39653.0 477.291   1
  -2   1  -5 9975.94 247.651  -2
  -2   0   6 9975.94 247.651   1
  -2   1  -4 18921.0 271.092  -2
  -2   0   5 18921.0 271.092   1
  -2   1  -3 3131.74 136.299  -2
  -2   0   4 3131.74 136.299   1
  -2   1  -2 17403.6 203.132  -2
  -2   0   3 17403.6 203.132   1
  -2   0   2 4404.06 111.596   1
  -2   1  -1 103946. 525.668  -2
  -2   0   2 103946. 525.668   1
  -2   0   1 89426.5 579.201   1
  -2   1   0 139249. 656.029  -2
  -2   0   1 139249. 656.029   1
  -2   0   0 19412.4 302.685   1
  -2   1   1 50192.0 377.430  -2
  -2   0   0 50192.0 377.430   1
  -2   0  -1 35549.8 453.318   1
  -2   0  -2 4830.91 139.825   1
  -2   1   3 16923.5 180.787  -2
  -2   0  -2 16923.5 180.787   1
  -2   0  -3 11148.5 199.878   1
  -2   0  -4 1875.86 192.200   1
  -2   0  -5 17235.0 263.429   1
  -2   1   6 24299.2 210.798  -2
  -2   0  -5 24299.2 210.798   1
  -2   0  -6 17066.0 268.994   1
  -2   1   7 18422.6 213.035  -2
  -2   0  -6 18422.6 213.035   1
  -2   1   8 17513.7 243.258  -2
  -2   0  -7 17513.7 243.258   1
  -2   0  -8 8824.72 366.561   1
   2  -1  -9 13701.4 213.454  -2
   2   0   8 13701.4 213.454   1
  -2   0  -9 4531.58 307.315   1
   2  -1 -10 17234.3 258.021  -2
   2   0   9 17234.3 258.021   1
   2   0  10 16569.5 460.898   1
  -2   1  11 25335.3 184.449  -2
  -2   0 -10 25335.3 184.449   1
  -2   1  12 22677.7 182.705  -2
  -2   0 -11 22677.7 182.705   1
  -2   1  13 21625.4 211.423  -2
  -2   0 -12 21625.4 211.423   1
  -2   1  14 5378.04 148.730  -2
  -2   0 -13 5378.04 148.730   1
  -2   0 -14 716.906 154.183   1
  -2   1  15 2656.60 130.874  -2
  -2   0 -14 2656.60 130.874   1
  -2   1  16 7668.61 184.409  -2
  -2   0 -15 7668.61 184.409   1
  -2   1  17 5924.95 152.804  -2
  -2   0 -16 5924.95 152.804   1
  -2   1  18 3768.92 99.5911  -2
  -2   0 -17 3768.92 99.5911   1
  -2   2 -17 7139.94 143.536  -2
  -2  -1  18 7139.94 143.536   1
  -2   2 -16 3538.39 97.5224  -2
  -2  -1  17 3538.39 97.5224   1
  -2   2 -15 7465.50 215.558  -2
  -2  -1  16 7465.50 215.558   1
  -2   2 -14 11266.4 201.495  -2
  -2  -1  15 11266.4 201.495   1
  -2   2 -13 6306.53 136.483  -2
  -2  -1  14 6306.53 136.483   1
  -2   2 -12 7249.00 179.684  -2
  -2  -1  13 7249.00 179.684   1
  -2   2 -11 4259.49 145.451  -2
  -2  -1  12 4259.49 145.451   1
  -2   2 -10 7525.86 148.369  -2
  -2  -1  11 7525.86 148.369   1
  -2   2  -9 16275.8 212.870  -2
  -2  -1  10 16275.8 212.870   1
  -2   2  -8 18366.6 152.538  -2
  -2  -1   9 18366.6 152.538   1
  -2   2  -7 23062.7 201.688  -2
  -2  -1   8 23062.7 201.688   1
  -2   2  -6 22351.6 184.970  -2
  -2  -1   7 22351.6 184.970   1
  -2   2  -5 6269.12 206.313  -2
  -2  -1   6 6269.12 206.313   1
  -2   2  -4 18097.4 267.236  -2
  -2  -1   5 18097.4 267.236   1
  -2  -1   4 1770.34 76.4094   1
  -2   2  -3 34251.6 445.836  -2
  -2  -1   4 34251.6 445.836   1
  -2   2  -2 5293.91 143.497  -2
  -2  -1   3 5293.91 143.497   1
  -2  -1   2 1098.17 111.852   1
  -2   2  -1 57576.0 325.976  -2
  -2  -1   2 57576.0 325.976   1
  -2  -1   1 85079.9 398.811   1
  -2   2   0 87179.1 383.373  -2
  -2  -1   1 87179.1 383.373   1
  -2  -1   0 16774.1 123.622   1
  -2  -1  -1 2776.12 94.6541   1
  -2  -1  -2 8414.64 177.426   1
   2   1   3 2576.20 101.663   1
  -2   2   4 27268.3 214.245  -2
  -2  -1  -3 27268.3 214.245   1
   2   1   4 1471.47 97.8657   1
   2  -2  -5 10206.9 122.558  -2
   2   1   4 10206.9 122.558   1
  -2  -1  -5 29927.5 540.645   1
   2  -2  -6 29068.9 174.533  -2
   2   1   5 29068.9 174.533   1
   2  -2  -7 82755.2 299.866  -2
   2   1   6 82755.2 299.866   1
   2  -2  -8 48184.6 329.498  -2
   2   1   7 48184.6 329.498   1
  -2  -1  -8 6593.75 372.053   1
  -2   2   9 39772.4 246.580  -2
  -2  -1  -8 39772.4 246.580   1
  -2   2  10 15889.6 148.743  -2
  -2  -1  -9 15889.6 148.743   1
   2  -2 -11 3902.47 114.797  -2
   2   1  10 3902.47 114.797   1
  -2   2  12 1357.70 124.903  -2
  -2  -1 -11 1357.70 124.903   1
  -2  -1 -12 2740.63 168.903   1
  -2   2  13 9160.72 155.685  -2
  -2  -1 -12 9160.72 155.685   1
  -2   2  14 42880.4 362.172  -2
  -2  -1 -13 42880.4 362.172   1
  -2   2  15 14952.2 237.821  -2
  -2  -1 -14 14952.2 237.821   1
  -2   2  16 12731.8 202.184  -2
  -2  -1 -15 12731.8 202.184   1
  -2   2  17 4284.38 126.460  -2
  -2  -1 -16 4284.38 126.460   1
  -2   2  18 1652.17 114.648  -2
  -2  -1 -17 1652.17 114.648   1
  -2   3 -18 3045.58 128.642  -2
  -2  -2  19 3045.58 128.642   1
  -2   3 -17 4128.55 99.5164  -2
  -2  -2  18 4128.55 99.5164   1
  -2   3 -16 5908.84 132.256  -2
  -2  -2  17 5908.84 132.256   1
  -2   3 -15 12528.2 183.708  -2
  -2  -2  16 12528.2 183.708   1
  -2   3 -14 5801.53 154.355  -2
  -2  -2  15 5801.53 154.355   1
  -2   3 -13 4148.47 147.089  -2
  -2  -2  14 4148.47 147.089   1
  -2   3 -12 13565.0 160.935  -2
  -2  -2  13 13565.0 160.935   1
   2  -3  11 14948.0 200.046  -2
   2   2 -12 14948.0 200.046   1
  -2   3 -10 12226.5 165.203  -2
  -2  -2  11 12226.5 165.203   1
  -2   3  -9 12624.8 387.601  -2
  -2  -2  10 12624.8 387.601   1
  -2   3  -8 14025.7 362.557  -2
  -2  -2   9 14025.7 362.557   1
  -2   3  -7 4114.69 118.337  -2
  -2  -2   8 4114.69 118.337   1
  -2   3  -6 25460.3 192.790  -2
  -2  -2   7 25460.3 192.790   1
  -2   3  -5 13871.0 139.846  -2
  -2  -2   6 13871.0 139.846   1
  -2  -2   5 2177.69 77.0378   1
  -2   3  -4 12290.9 339.529  -2
  -2  -2   5 12290.9 339.529   1
  -2   3  -3 11579.3 146.270  -2
  -2  -2   4 11579.3 146.270   1
  -2   3  -2 53484.0 307.642  -2
  -2  -2   3 53484.0 307.642   1
  -2  -2   2 26113.7 355.640   1
  -2   3  -1 26080.5 266.396  -2
  -2  -2   2 26080.5 266.396   1
  -2  -2   1 210209. 711.062   1
  -2   3   0 227956. 709.643  -2
  -2  -2   1 227956. 709.643   1
  -2  -2   0 737.034 84.7929   1
  -2   3   1 8545.86 164.151  -2
  -2  -2   0 8545.86 164.151   1
  -2  -2  -1 856.128 136.365   1
  -2   3   2 1728.12 97.3513  -2
  -2  -2  -1 1728.12 97.3513   1
  -2  -2  -2 16017.1 375.568   1
  -2   3   3 68737.7 646.829  -2
  -2  -2  -2 68737.7 646.829   1
  -2  -2  -3 4656.05 272.561   1
  -2   3   4 75015.0 266.231  -2
  -2  -2  -3 75015.0 266.231   1
   2  -3  -5 67341.0 236.629  -2
   2   2   4 67341.0 236.629   1
   2  -3  -6 14720.8 146.901  -2
   2   2   5 14720.8 146.901   1
  -2   3   7 16239.0 169.270  -2
  -2  -2  -6 16239.0 169.270   1
   2  -3  -8 20868.6 211.967  -2
   2   2   7 20868.6 211.967   1
  -2   3   9 6747.32 138.726  -2
  -2  -2  -8 6747.32 138.726   1
  -2   3  10 31970.5 244.822  -2
  -2  -2  -9 31970.5 244.822   1
  -2   3  11 51640.4 330.349  -2
  -2  -2 -10 51640.4 330.349   1
  -2   3  12 19560.3 262.961  -2
  -2  -2 -11 19560.3 262.961   1
  -2   3  13 6433.59 149.231  -2
  -2  -2 -12 6433.59 149.231   1
  -2   3  14 5885.87 208.213  -2
  -2  -2 -13 5885.87 208.213   1
  -2   3  15 4614.81 136.585  -2
  -2  -2 -14 4614.81 136.585   1
  -2   3  16 3631.21 113.287  -2
  -2  -2 -15 3631.21 113.287   1
  -2   3  17 2292.64 91.1860  -2
  -2  -2 -16 2292.64 91.1860   1
  -2   3  18 2731.84 92.3606  -2
  -2  -2 -17 2731.84 92.3606   1
  -2   4 -18 2732.45 141.519  -2
  -2  -3  19 2732.45 141.519   1
  -2   4 -17 4790.70 144.874  -2
  -2  -3  18 4790.70 144.874   1
  -2   4 -16 9349.41 144.903  -2
  -2  -3  17 9349.41 144.903   1
  -2   4 -15 6242.87 173.997  -2
  -2  -3  16 6242.87 173.997   1
  -2   4 -14 28672.5 255.080  -2
  -2  -3  15 28672.5 255.080   1
  -2   4 -13 4889.80 120.286  -2
  -2  -3  14 4889.80 120.286   1
  -2   4 -12 1506.80 121.184  -2
  -2  -3  13 1506.80 121.184   1
  -2   4 -11 5604.95 146.080  -2
  -2  -3  12 5604.95 146.080   1
  -2   4 -10 4035.51 105.393  -2
  -2  -3  11 4035.51 105.393   1
  -2   4  -9 21570.8 153.808  -2
  -2  -3  10 21570.8 153.808   1
  -2   4  -8 5824.72 136.157  -2
  -2  -3   9 5824.72 136.157   1
  -2   4  -7 16453.6 133.471  -2
  -2  -3   8 16453.6 133.471   1
  -2   4  -6 27282.8 199.927  -2
  -2  -3   7 27282.8 199.927   1
  -2   4  -5 7238.58 94.6630  -2
  -2  -3   6 7238.58 94.6630   1
  -2  -3   5 494.008 155.253   1
  -2   4  -4 1424.95 111.545  -2
  -2  -3   5 1424.95 111.545   1
  -2  -3   4 9173.71 200.680   1
  -2   4  -3 16482.8 363.960  -2
  -2  -3   4 16482.8 363.960   1
  -2  -3   3 4299.76 214.055   1
  -2   4  -2 5552.57 174.469  -2
  -2  -3   3 5552.57 174.469   1
  -2  -3   2 12893.9 310.803   1
  -2   4  -1 14164.7 231.686  -2
  -2  -3   2 14164.7 231.686   1
  -2   4   0 108254. 551.924  -2
  -2  -3   1 108254. 551.924   1
  -2  -3   0 860.840 134.734   1
  -2   4   1 5148.30 175.865  -2
  -2  -3   0 5148.30 175.865   1
  -2   4   2 61582.9 326.175  -2
  -2  -3  -1 61582.9 326.175   1
  -2   4   3 15690.5 144.204  -2
  -2  -3  -2 15690.5 144.204   1
  -2   4   4 57926.9 248.272  -2
  -2  -3  -3 57926.9 248.272   1
  -2   4   5 51436.5 233.118  -2
  -2  -3  -4 51436.5 233.118   1
  -2   4   6 80347.0 430.341  -2
  -2  -3  -5 80347.0 430.341   1
   2  -4  -7 32562.3 242.993  -2
   2   3   6 32562.3 242.993   1
  -2   4   8 37254.2 227.267  -2
  -2  -3  -7 37254.2 227.267   1
  -2   4   9 21010.0 188.094  -2
  -2  -3  -8 21010.0 188.094   1
  -2   4  10 5103.95 168.778  -2
  -2  -3  -9 5103.95 168.778   1
  -2   4  11 12950.7 211.367  -2
  -2  -3 -10 12950.7 211.367   1
  -2   4  12 1616.10 173.027  -2
  -2  -3 -11 1616.10 173.027   1
  -2   4  13 6574.51 148.691  -2
  -2  -3 -12 6574.51 148.691   1
  -2   4  14 3816.68 141.412  -2
  -2  -3 -13 3816.68 141.412   1
  -2   4  15 9136.22 141.184  -2
  -2  -3 -14 9136.22 141.184   1
  -2   4  16 5455.40 86.3820  -2
  -2  -3 -15 5455.40 86.3820   1
  -2   4  17 1248.17 111.660  -2
  -2  -3 -16 1248.17 111.660   1
  -2   5 -18 883.851 67.1625  -2
  -2  -4  19 883.851 67.1625   1
   2  -5  17 2069.81 84.9071  -2
   2   4 -18 2069.81 84.9071   1
   2  -5  16 10123.0 158.474  -2
   2   4 -17 10123.0 158.474   1
  -2   5 -15 2389.17 146.078  -2
  -2  -4  16 2389.17 146.078   1
  -2  -4  15 12959.0 516.921   1
  -2   5 -14 17967.6 222.519  -2
  -2  -4  15 17967.6 222.519   1
   2  -5  13 2921.67 147.422  -2
   2   4 -14 2921.67 147.422   1
  -2   5 -12 9621.80 132.347  -2
  -2  -4  13 9621.80 132.347   1
  -2   5 -11 10493.5 135.480  -2
  -2  -4  12 10493.5 135.480   1
  -2   5 -10 12583.3 139.084  -2
  -2  -4  11 12583.3 139.084   1
  -2   5  -9 24374.9 158.220  -2
  -2  -4  10 24374.9 158.220   1
  -2   5  -8 18191.8 152.756  -2
  -2  -4   9 18191.8 152.756   1
  -2   5  -7 6592.48 103.803  -2
  -2  -4   8 6592.48 103.803   1
  -2  -4   7 9757.94 138.107   1
  -2   5  -6 9639.75 122.540  -2
  -2  -4   7 9639.75 122.540   1
  -2  -4   6 14098.6 412.211   1
  -2   5  -5 128706. 422.734  -2
  -2  -4   6 128706. 422.734   1
  -2  -4   5 2986.40 224.958   1
  -2   5  -4 18834.5 163.170  -2
  -2  -4   5 18834.5 163.170   1
  -2  -4   4 27254.7 496.766   1
  -2   5  -3 43973.9 224.828  -2
  -2  -4   4 43973.9 224.828   1
  -2  -4   3 30080.4 365.192   1
  -2   5  -2 40088.3 229.599  -2
  -2  -4   3 40088.3 229.599   1
  -2  -4   2 90791.5 846.783   1
  -2   5  -1 90073.5 808.601  -2
  -2  -4   2 90073.5 808.601   1
  -2   5   0 67349.7 504.072  -2
  -2  -4   1 67349.7 504.072   1
  -2  -4   0 664.910 154.968   1
  -2   5   1 11586.8 142.692  -2
  -2  -4   0 11586.8 142.692   1
  -2   5   2 35715.5 211.341  -2
  -2  -4  -1 35715.5 211.341   1
  -2   5   3 17505.7 156.098  -2
  -2  -4  -2 17505.7 156.098   1
  -2   5   4 13218.3 129.734  -2
  -2  -4  -3 13218.3 129.734   1
   2  -5  -5 33333.4 211.544  -2
   2   4   4 33333.4 211.544   1
  -2   5   6 44602.1 362.180  -2
  -2  -4  -5 44602.1 362.180   1
   2  -5  -7 29374.3 209.685  -2
   2   4   6 29374.3 209.685   1
   2  -5  -8 42357.6 251.824  -2
   2   4   7 42357.6 251.824   1
  -2   5   9 10331.5 184.006  -2
  -2  -4  -8 10331.5 184.006   1
  -2   5  10 28846.2 262.268  -2
  -2  -4  -9 28846.2 262.268   1
   2  -5 -11 13238.7 231.720  -2
   2   4  10 13238.7 231.720   1
   2  -5 -12 5587.85 232.391  -2
   2   4  11 5587.85 232.391   1
  -2   5  13 14240.3 164.640  -2
  -2  -4 -12 14240.3 164.640   1
  -2   5  14 3511.21 125.191  -2
  -2  -4 -13 3511.21 125.191   1
  -2   5  15 1278.47 80.8300  -2
  -2  -4 -14 1278.47 80.8300   1
  -2   5  16 804.014 83.9146  -2
  -2  -4 -15 804.014 83.9146   1
  -2   6 -18 705.632 84.5994  -2
  -2  -5  19 705.632 84.5994   1
  -2   6 -17 6341.71 150.896  -2
  -2  -5  18 6341.71 150.896   1
   2  -6  16 1411.34 192.802  -2
   2   5 -17 1411.34 192.802   1
  -2   6 -15 6546.34 159.822  -2
  -2  -5  16 6546.34 159.822   1
  -2  -5  15 709.581 342.316   1
  -2   6 -14 2301.49 150.222  -2
  -2  -5  15 2301.49 150.222   1
   2  -6  13 726.011 130.551  -2
   2   5 -14 726.011 130.551   1
  -2   6 -12 20639.4 182.377  -2
  -2  -5  13 20639.4 182.377   1
  -2   6 -11 30444.2 164.270  -2
  -2  -5  12 30444.2 164.270   1
  -2   6 -10 13825.7 140.448  -2
  -2  -5  11 13825.7 140.448   1
  -2   6  -9 7774.88 115.339  -2
  -2  -5  10 7774.88 115.339   1
  -2   6  -8 17425.2 153.737  -2
  -2  -5   9 17425.2 153.737   1
  -2   6  -7 23456.1 168.892  -2
  -2  -5   8 23456.1 168.892   1
  -2  -5   7 20570.2 195.113   1
  -2   6  -6 34020.3 265.780  -2
  -2  -5   7 34020.3 265.780   1
  -2  -5   6 34486.7 455.145   1
  -2   6  -5 35134.0 183.915  -2
  -2  -5   6 35134.0 183.915   1
  -2  -5   5 7914.35 193.938   1
  -2   6  -4 38586.3 276.973  -2
  -2  -5   5 38586.3 276.973   1
  -2  -5   4 605.439 130.393   1
  -2   6  -3 18218.8 191.861  -2
  -2  -5   4 18218.8 191.861   1
  -2  -5   3 536.330 130.991   1
  -2   6  -2 13355.9 176.347  -2
  -2  -5   3 13355.9 176.347   1
  -2  -5   2 47514.8 486.507   1
  -2  -5   1 15471.5 412.638   1
  -2   6   0 44038.9 283.679  -2
  -2  -5   1 44038.9 283.679   1
  -2  -5   0 32440.1 579.355   1
  -2   6   1 36249.0 245.307  -2
  -2  -5   0 36249.0 245.307   1
  -2  -5  -1 7706.46 323.715   1
  -2   6   2 9428.47 112.903  -2
  -2  -5  -1 9428.47 112.903   1
  -2   6   3 21051.0 184.314  -2
  -2  -5  -2 21051.0 184.314   1
  -2   6   4 25136.3 170.721  -2
  -2  -5  -3 25136.3 170.721   1
  -2   6   5 4950.71 117.703  -2
  -2  -5  -4 4950.71 117.703   1
  -2   6   6 13478.7 312.263  -2
  -2  -5  -5 13478.7 312.263   1
   2  -6  -7 25784.9 248.249  -2
   2   5   6 25784.9 248.249   1
   2  -6  -8 12639.5 175.272  -2
   2   5   7 12639.5 175.272   1
   2  -6  -9 20815.4 221.684  -2
   2   5   8 20815.4 221.684   1
  -2   6  10 14319.6 210.529  -2
  -2  -5  -9 14319.6 210.529   1
  -2   6  11 7489.76 194.181  -2
  -2  -5 -10 7489.76 194.181   1
  -2   6  12 4145.45 144.957  -2
  -2  -5 -11 4145.45 144.957   1
  -2   6  13 10217.0 134.674  -2
  -2  -5 -12 10217.0 134.674   1
  -2   6  14 8455.69 137.862  -2
  -2  -5 -13 8455.69 137.862   1
  -2   6  15 3431.00 111.345  -2
  -2  -5 -14 3431.00 111.345   1
  -2  -5 -15 113.916 54.0876   1
  -2   6  16 701.331 73.3295  -2
  -2  -5 -15 701.331 73.3295   1
   2   6 -19 3266.04 124.934   1
  -2   7 -18 4448.85 98.7978  -2
  -2  -6  19 4448.85 98.7978   1
   2  -7  17 4656.31 132.749  -2
   2   6 -18 4656.31 132.749   1
   2  -7  16 1945.94 190.122  -2
   2   6 -17 1945.94 190.122   1
   2  -7  15 7291.90 251.845  -2
   2   6 -16 7291.90 251.845   1
  -2   7 -14 1894.51 144.623  -2
  -2  -6  15 1894.51 144.623   1
  -2   7 -13 7905.40 141.067  -2
  -2  -6  14 7905.40 141.067   1
  -2   7 -12 2341.95 117.912  -2
  -2  -6  13 2341.95 117.912   1
  -2   7 -11 22053.2 182.894  -2
  -2  -6  12 22053.2 182.894   1
  -2  -6  11 13242.6 192.010   1
  -2   7 -10 14300.4 152.271  -2
  -2  -6  11 14300.4 152.271   1
  -2   7  -9 10500.9 115.863  -2
  -2  -6  10 10500.9 115.863   1
  -2  -6   9 9733.08 446.044   1
  -2   7  -8 14548.3 157.499  -2
  -2  -6   9 14548.3 157.499   1
  -2  -6   8 32417.6 180.995   1
  -2   7  -7 43599.3 820.727  -2
  -2  -6   8 43599.3 820.727   1
  -2  -6   7 1041.37 75.9518   1
  -2   7  -6 11346.3 504.455  -2
  -2  -6   7 11346.3 504.455   1
  -2  -6   6 10070.5 116.177   1
  -2  -6   5 9904.51 288.342   1
   2  -7   4 15307.0 181.804  -2
   2   6  -5 15307.0 181.804   1
  -2  -6   4 29996.1 448.588   1
  -2  -6   3 35877.7 475.774   1
  -2  -6   2 64612.3 341.976   1
  -2  -6   1 30140.2 227.464   1
  -2  -6   0 2037.38 186.536   1
  -2   7   1 21353.8 162.448  -2
  -2  -6   0 21353.8 162.448   1
  -2  -6  -1 1233.91 242.529   1
  -2   7   2 58916.9 246.300  -2
  -2  -6  -1 58916.9 246.300   1
  -2  -6  -2 2646.64 279.282   1
  -2   7   3 26740.1 197.301  -2
  -2  -6  -2 26740.1 197.301   1
  -2   7   4 50009.8 247.164  -2
  -2  -6  -3 50009.8 247.164   1
  -2   7   5 14996.5 215.261  -2
  -2  -6  -4 14996.5 215.261   1
   2  -7  -6 12617.4 185.819  -2
   2   6   5 12617.4 185.819   1
  -2   7   7 9711.20 183.478  -2
  -2  -6  -6 9711.20 183.478   1
   2  -7  -8 3360.43 157.062  -2
   2   6   7 3360.43 157.062   1
  -2   7   9 4577.96 147.282  -2
  -2  -6  -8 4577.96 147.282   1
  -2   7  10 6728.29 183.849  -2
  -2  -6  -9 6728.29 183.849   1
  -2   7  11 2498.70 132.773  -2
  -2  -6 -10 2498.70 132.773   1
  -2  -6 -11 2146.51 157.875   1
  -2   7  12 2935.07 120.869  -2
  -2  -6 -11 2935.07 120.869   1
  -2  -6 -12 5923.41 164.758   1
  -2   7  13 8074.48 105.891  -2
  -2  -6 -12 8074.48 105.891   1
  -2  -6 -13 4389.03 118.922   1
  -2   7  14 4712.58 122.830  -2
  -2  -6 -13 4712.58 122.830   1
  -2   7  15 3974.87 78.6652  -2
  -2  -6 -14 3974.87 78.6652   1
   2   7 -19 873.644 62.8484   1
  -2   8 -18 1158.41 103.990  -2
  -2  -7  19 1158.41 103.990   1
  -2   8 -17 1543.26 106.239  -2
  -2  -7  18 1543.26 106.239   1
   2  -8  16 3413.39 135.016  -2
   2   7 -17 3413.39 135.016   1
   2  -8  15 7358.72 243.843  -2
   2   7 -16 7358.72 243.843   1
   2  -8  14 11802.4 287.935  -2
   2   7 -15 11802.4 287.935   1
  -2   8 -13 2461.26 157.462  -2
  -2  -7  14 2461.26 157.462   1
  -2   8 -12 4983.71 173.339  -2
  -2  -7  13 4983.71 173.339   1
  -2  -7  12 374.179 304.244   1
   2  -8  11 4431.76 132.018  -2
   2   7 -12 4431.76 132.018   1
  -2  -7  11 6005.01 310.790   1
  -2   8 -10 6042.61 123.749  -2
  -2  -7  11 6042.61 123.749   1
  -2  -7  10 421.553 80.7773   1
   2  -8   9 2703.12 153.165  -2
   2   7 -10 2703.12 153.165   1
  -2  -7   9 10160.9 182.809   1
   2  -8   8 13108.0 193.968  -2
   2   7  -9 13108.0 193.968   1
  -2  -7   8 12185.1 198.404   1
  -2  -7   7 3642.72 372.281   1
   2  -8   6 6370.43 185.189  -2
   2   7  -7 6370.43 185.189   1
  -2  -7   6 6641.98 282.847   1
   2  -8   5 16937.3 219.499  -2
   2   7  -6 16937.3 219.499   1
  -2  -7   5 21891.8 437.545   1
   2  -8   4 23367.5 231.454  -2
   2   7  -5 23367.5 231.454   1
  -2  -7   4 29919.9 488.378   1
   2  -8   3 29316.3 236.632  -2
   2   7  -4 29316.3 236.632   1
  -2  -7   3 37886.5 292.603   1
  -2  -7   2 25243.2 167.718   1
   2  -8   1 66933.2 337.505  -2
   2   7  -2 66933.2 337.505   1
  -2  -7   1 8757.58 150.461   1
  -2   8   0 18834.8 228.600  -2
  -2  -7   1 18834.8 228.600   1
  -2  -7   0 1672.73 278.144   1
  -2   8   1 21162.8 173.875  -2
  -2  -7   0 21162.8 173.875   1
  -2  -7  -1 1051.17 270.194   1
  -2   8   2 14427.9 161.869  -2
  -2  -7  -1 14427.9 161.869   1
  -2  -7  -2 14992.3 533.951   1
  -2   8   3 36090.5 233.342  -2
  -2  -7  -2 36090.5 233.342   1
  -2   8   4 16833.8 141.445  -2
  -2  -7  -3 16833.8 141.445   1
  -2   8   5 3717.35 123.432  -2
  -2  -7  -4 3717.35 123.432   1
  -2   8   6 20485.7 184.762  -2
  -2  -7  -5 20485.7 184.762   1
  -2   8   7 7815.17 189.283  -2
  -2  -7  -6 7815.17 189.283   1
  -2  -7  -7 3694.93 173.627   1
  -2   8   8 7159.92 192.546  -2
  -2  -7  -7 7159.92 192.546   1
  -2  -7  -8 741.532 148.788   1
  -2   8   9 4261.16 158.110  -2
  -2  -7  -8 4261.16 158.110   1
  -2  -7  -9 658.910 138.400   1
  -2   8  10 2773.96 148.979  -2
  -2  -7  -9 2773.96 148.979   1
  -2  -7 -10 424.687 122.710   1
  -2   8  11 731.107 122.560  -2
  -2  -7 -10 731.107 122.560   1
  -2  -7 -11 439.573 99.3989   1
  -2   8  12 930.107 98.9719  -2
  -2  -7 -11 930.107 98.9719   1
  -2  -7 -12 1474.03 63.8283   1
  -2   8  13 1304.73 152.733  -2
  -2  -7 -12 1304.73 152.733   1
  -2  -7 -13 3478.48 95.8455   1
  -2   8  14 3670.91 111.297  -2
  -2  -7 -13 3670.91 111.297   1
   2   8 -19 3919.69 70.2258   1
   2   8 -18 3505.64 122.251   1
   2  -9  16 3351.59 170.134  -2
   2   8 -17 3351.59 170.134   1
   2  -9  15 5982.72 215.933  -2
   2   8 -16 5982.72 215.933   1
   2  -9  14 2156.36 213.836  -2
   2   8 -15 2156.36 213.836   1
  -2   9 -13 3542.28 167.981  -2
  -2  -8  14 3542.28 167.981   1
   2  -9  12 10183.4 168.070  -2
   2   8 -13 10183.4 168.070   1
  -2   9 -11 5988.64 151.440  -2
  -2  -8  12 5988.64 151.440   1
  -2   9 -10 12584.0 151.750  -2
  -2  -8  11 12584.0 151.750   1
  -2  -8  10 176.830 334.975   1
   2  -9   9 869.559 124.195  -2
   2   8 -10 869.559 124.195   1
  -2  -8   9 3002.05 426.684   1
   2  -9   8 27394.2 203.373  -2
   2   8  -9 27394.2 203.373   1
  -2  -8   8 1285.66 363.725   1
   2  -9   7 14595.4 194.208  -2
   2   8  -8 14595.4 194.208   1
  -2  -8   7 946.959 100.748   1
   2  -9   6 7461.61 157.009  -2
   2   8  -7 7461.61 157.009   1
  -2  -8   6 2018.23 110.245   1
   2  -9   5 6530.46 149.042  -2
   2   8  -6 6530.46 149.042   1
  -2  -8   5 3224.19 121.544   1
   2  -9   4 5677.22 136.380  -2
   2   8  -5 5677.22 136.380   1
  -2  -8   4 25900.8 503.083   1
  -2  -8   3 25986.5 234.672   1
  -2  -8   2 17054.6 123.272   1
   2  -9   1 30004.0 267.668  -2
   2   8  -2 30004.0 267.668   1
  -2  -8   1 8023.50 118.394   1
  -2   9   0 15441.4 659.443  -2
  -2  -8   1 15441.4 659.443   1
  -2  -8   0 1516.13 119.281   1
  -2   9   1 9339.14 193.807  -2
  -2  -8   0 9339.14 193.807   1
  -2  -8  -1 739.754 89.9001   1
  -2   9   2 3565.72 348.256  -2
  -2  -8  -1 3565.72 348.256   1
  -2  -8  -2 14148.3 208.551   1
  -2   9   3 39637.6 232.236  -2
  -2  -8  -2 39637.6 232.236   1
  -2  -8  -3 10961.6 202.842   1
  -2   9   4 20727.7 184.440  -2
  -2  -8  -3 20727.7 184.440   1
  -2   9   5 5884.76 140.285  -2
  -2  -8  -4 5884.76 140.285   1
  -2  -8  -5 3774.38 193.000   1
  -2   9   6 11469.8 164.979  -2
  -2  -8  -5 11469.8 164.979   1
  -2  -8  -6 690.936 164.847   1
  -2   9   7 3233.22 140.592  -2
  -2  -8  -6 3233.22 140.592   1
   2  -9  -8 9305.98 221.989  -2
   2   8   7 9305.98 221.989   1
   2  -9  -9 4872.83 186.116  -2
   2   8   8 4872.83 186.116   1
  -2  -8  -9 432.590 84.7493   1
  -2  -8 -10 442.180 66.0416   1
  -2  -8 -11 273.905 55.2456   1
  -2  -8 -12 481.259 34.5592   1
   2   9 -18 553.536 83.5176   1
   2   9 -17 2121.83 81.8996   1
   2   9 -16 4203.71 165.973   1
   2 -10  15 6691.13 197.131  -2
   2   9 -16 6691.13 197.131   1
  -2  10 -14 6681.22 132.423  -2
  -2  -9  15 6681.22 132.423   1
   2 -10  13 7830.30 182.382  -2
   2   9 -14 7830.30 182.382   1
  -2  10 -12 3224.28 136.110  -2
  -2  -9  13 3224.28 136.110   1
  -2  -9  12 392.630 350.108   1
   2 -10  11 2174.22 136.312  -2
   2   9 -12 2174.22 136.312   1
  -2  -9  11 770.076 157.035   1
  -2  10 -10 3524.11 141.913  -2
  -2  -9  11 3524.11 141.913   1
  -2  -9  10 1757.61 121.681   1
   2 -10   9 1968.20 217.111  -2
   2   9 -10 1968.20 217.111   1
  -2  -9   9 9182.26 575.512   1
   2 -10   8 21379.0 195.220  -2
   2   9  -9 21379.0 195.220   1
  -2  -9   8 1101.75 372.801   1
   2 -10   7 14126.4 202.424  -2
   2   9  -8 14126.4 202.424   1
  -2  -9   7 516.968 105.303   1
   2 -10   6 18360.8 209.106  -2
   2   9  -7 18360.8 209.106   1
  -2  -9   6 1200.54 80.4619   1
  -2  10  -5 14864.2 324.934  -2
  -2  -9   6 14864.2 324.934   1
  -2  -9   5 5312.67 89.3597   1
   2   9  -4 20756.5 157.615   1
   2 -10   3 22785.6 287.927  -2
   2   9  -4 22785.6 287.927   1
  -2  -9   3 18558.7 178.338   1
   2 -10   2 19806.1 261.600  -2
   2   9  -3 19806.1 261.600   1
  -2  -9   2 2292.37 70.3877   1
   2 -10   1 4759.19 139.906  -2
   2   9  -2 4759.19 139.906   1
  -2  -9   1 717.668 72.0779   1
  -2  10   0 9878.02 179.224  -2
  -2  -9   1 9878.02 179.224   1
  -2  -9   0 4856.51 97.7987   1
  -2  10   1 10902.0 182.528  -2
  -2  -9   0 10902.0 182.528   1
  -2  -9  -1 2820.81 106.627   1
  -2  10   2 3326.88 152.347  -2
  -2  -9  -1 3326.88 152.347   1
  -2  -9  -2 1519.88 101.706   1
  -2  10   3 7985.31 155.230  -2
  -2  -9  -2 7985.31 155.230   1
  -2  -9  -3 3860.33 115.231   1
  -2  10   4 4475.34 160.596  -2
  -2  -9  -3 4475.34 160.596   1
  -2  -9  -4 6869.91 113.415   1
  -2  10   5 7619.97 331.464  -2
  -2  -9  -4 7619.97 331.464   1
  -2  -9  -5 4013.32 101.685   1
  -2  10   6 7514.26 608.670  -2
  -2  -9  -5 7514.26 608.670   1
  -2  -9  -6 2610.22 80.7506   1
  -2  -9  -7 1560.97 71.9271   1
  -2  -9  -8 422.185 64.0041   1
  -2  -9  -9 471.356 75.0033   1
  -2  -9 -10 235.580 81.9915   1
  -2  -9 -11 1663.22 67.2099   1
   2  10 -18 1604.33 53.3211   1
   2  10 -17 242.224 85.8007   1
   2  10 -16 260.577 112.612   1
   2  10 -15 478.400 87.9906   1
  -2  11 -14 728.563 177.732  -2
  -2 -10  15 728.563 177.732   1
   2  10 -14 5443.95 130.101   1
  -2  11 -13 6923.99 242.312  -2
  -2 -10  14 6923.99 242.312   1
   2  10 -13 8067.91 205.617   1
  -2  11 -12 9039.56 192.907  -2
  -2 -10  13 9039.56 192.907   1
   2  10 -12 12377.3 239.777   1
   2 -11  11 15327.2 226.566  -2
   2  10 -12 15327.2 226.566   1
   2  10 -11 7885.74 198.607   1
  -2  11 -10 9578.22 173.077  -2
  -2 -10  11 9578.22 173.077   1
   2  10 -10 5416.87 202.385   1
   2 -11   9 8762.78 189.713  -2
   2  10 -10 8762.78 189.713   1
   2  10  -9 1855.58 98.7816   1
  -2 -10   8 1038.76 114.582   1
  -2 -10   7 511.308 79.0083   1
  -2 -10   6 8558.47 109.047   1
  -2 -10   5 9605.72 97.5269   1
  -2 -10   4 6863.27 131.794   1
   2 -11   3 11063.4 189.653  -2
   2  10  -4 11063.4 189.653   1
  -2 -10   3 7979.19 108.902   1
  -2 -10   2 324.750 75.2834   1
  -2 -10   1 887.287 64.5461   1
   2 -11   0 3456.99 239.214  -2
   2  10  -1 3456.99 239.214   1
  -2 -10   0 7703.50 108.976   1
   2 -11  -1 11101.6 200.459  -2
   2  10   0 11101.6 200.459   1
  -2 -10  -1 12137.6 112.263   1
  -2  11   2 14501.4 279.771  -2
  -2 -10  -1 14501.4 279.771   1
   2  10   2 2776.36 85.4871   1
   2 -11  -3 3356.06 146.277  -2
   2  10   2 3356.06 146.277   1
   2  10   3 512.917 66.8139   1
  -2  11   4 4429.97 561.418  -2
  -2 -10  -3 4429.97 561.418   1
  -2 -10  -4 1879.94 71.3872   1
  -2 -10  -5 3256.01 84.9805   1
   2 -11  -6 8608.62 250.301  -2
   2  10   5 8608.62 250.301   1
  -2 -10  -6 3053.35 104.734   1
  -2 -10  -7 1693.92 85.8515   1
   2  10   8 962.966 67.9550   1
  -2 -10  -9 288.248 57.6177   1
   2  11 -16 338.716 64.8229   1
  -2 -11  15 1334.11 83.4215   1
  -2 -11  14 4163.15 75.7686   1
   2  11 -13 4661.24 99.8053   1
   2  11 -12 6130.94 110.030   1
  -2  12 -11 8571.93 275.329  -2
  -2 -11  12 8571.93 275.329   1
   2  11 -11 3105.13 88.9265   1
  -2  12 -10 3669.95 255.353  -2
  -2 -11  11 3669.95 255.353   1
   2  11 -10 8772.26 170.786   1
   2 -12   9 14071.9 335.870  -2
   2  11 -10 14071.9 335.870   1
   2  11  -9 7331.37 133.265   1
  -2 -11   8 6788.20 152.572   1
  -2 -11   7 2238.20 78.2185   1
   2  11  -6 5062.14 90.3688   1
  -2 -11   5 9093.72 95.5845   1
  -2 -11   4 6383.20 84.5642   1
  -2 -11   3 4582.75 122.287   1
  -2 -11   2 2311.21 99.8711   1
   2 -12   1 6902.79 275.175  -2
   2  11  -2 6902.79 275.175   1
  -2 -11   1 434.636 78.5166   1
  -2 -11   0 1052.09 74.5790   1
   2 -12  -1 2030.89 228.739  -2
   2  11   0 2030.89 228.739   1
  -2 -11  -1 4966.96 103.961   1
   2  11   2 11254.0 162.519   1
  -2 -11  -3 4369.90 159.038   1
   2 -12  -4 4975.94 234.417  -2
   2  11   3 4975.94 234.417   1
  -2 -11  -4 549.882 115.597   1
   2 -12  -5 1730.40 198.864  -2
   2  11   4 1730.40 198.864   1
   2  11   5 1015.79 84.5257   1
  -2 -11  -6 534.862 70.9627   1
   2  11   7 188.116 55.6005   1
   2  12 -16 1934.31 56.0993   1
   2  12 -15 1801.79 104.415   1
   2  12 -14 1249.18 82.3717   1
   2  12 -13 2764.81 101.588   1
  -2 -12  12 1567.17 77.8899   1
   2  12 -11 8507.59 105.070   1
   2  12 -10 1189.30 76.1095   1
   2  12  -9 6757.38 103.138   1
   2  12  -8 3724.54 91.2929   1
   2  12  -7 7621.01 118.976   1
  -2 -12   6 6849.99 92.4116   1
   2  12  -5 2163.33 67.2858   1
   2  12  -4 4656.18 89.0655   1
  -2 -12   3 3122.35 94.0607   1
  -2 -12   2 992.362 82.1725   1
   2  12  -1 4319.22 126.082   1
   2  12   0 931.978 159.247   1
   2  12   1 581.009 150.526   1
   2  12   2 934.158 139.807   1
   2  12   3 4876.29 169.864   1
   2  12   4 3693.13 145.158   1
   2  12   5 5433.66 136.959   1
   2  13 -15 2631.22 59.1665   1
  -2 -13  14 3027.92 72.2301   1
  -2 -13  13 1677.74 76.6009   1
   2  13 -12 2800.36 74.5542   1
   2  13 -11 3086.44 72.5566   1
   2  13 -10 5990.51 87.3652   1
   2  13  -9 440.383 75.3374   1
   2  13  -8 1459.45 82.0892   1
   2  13  -7 4517.37 134.642   1
   2  13  -6 3740.60 183.662   1
   2  13  -5 1988.42 164.469   1
   2  13  -4 978.799 86.2965   1
  -2 -13   3 3546.20 106.125   1
   2  13  -2 246.473 67.6453   1
  -2 -13   1 1359.36 91.3763   1
   2  13   0 1787.34 93.0141   1
   2  13   1 2099.09 134.987   1
   2  13   2 258.083 105.949   1
   2  13   3 1512.43 102.816   1
   2  14 -13 672.038 45.7828   1
  -2 -14  12 1067.36 60.1019   1
   2  14 -11 305.485 63.3982   1
   2  14 -10 2768.26 70.8548   1
  -2 -14   9 974.777 65.4730   1
   2  14  -8 1857.91 90.6718   1
   2  14  -7 2989.37 103.593   1
   2  14  -6 4584.69 114.845   1
   2  14  -5 799.733 126.560   1
   2  14  -4 1467.06 126.994   1
   2  14  -3 339.098 113.233   1
  -2 -14   2 275.929 55.0757   1
   2  14  -1 239.419 53.5155   1
  -2 -14   0 494.894 52.3013   1
  -2 -14  -1 720.676 46.6826   1
   2  15 -11 2850.41 46.6757   1
  -2 -15  10 2827.57 56.5689   1
  -2 -15   9 344.294 39.5353   1
  -2 -15   8 405.931 43.2808   1
   2  15  -7 305.394 44.7509   1
   2  15  -6 421.740 59.0059   1
   2  15  -5 1353.20 65.8094   1
   2  15  -4 3530.05 75.5474   1
   2  15  -3 816.538 56.7620   1
   2  15  -2 516.373 65.7907   1
  -3  16  -4 51.9287 65.5860   1
  -3  16  -5 260.327 71.4452   1
  -3  16  -6 226.855 66.7862   1
  -3  16  -7 20.8578 58.2087   1
  -3  16  -8 69.7133 47.1299   1
   3 -15  -3 10.6098 47.1074   1
   3 -15  -2 35.4447 63.6767   1
   3 -15  -1 16.3891 74.3581   1
   3 -15   0 1803.64 75.1731   1
   3 -15   1 154.068 67.5851   1
   3 -15   2 265.709 58.5212   1
   3 -15   3 1264.38 85.9593   1
  -3  15  -4 126.674 44.3466   1
  -3  15  -5 1297.83 86.2040   1
   3 -15   6 382.116 75.5043   1
  -3  15  -7 1225.56 115.753   1
  -3  15  -8-94.8515 96.8010   1
  -3  15  -9-24.0329 81.6110   1
  -3  15 -10 29.2416 58.6276   1
   3 -14  -5 10.0303 64.5694   1
   3 -14  -4 808.629 86.0529   1
   3 -14  -3 1242.85 121.457   1
   3 -14  -2 146.531 78.8636   1
   3 -14  -1-15.2205 83.9349   1
   3 -14   0 153.664 90.8672   1
   3 -14   1 197.470 76.3238   1
   3 -14   2 2681.38 95.4648   1
  -3  14  -3 135.710 104.662   1
   3 -14   4 188.127 80.4873   1
  -3  14  -5 1561.02 68.1173   1
  -3  14  -6 805.311 105.851   1
   3 -14   7 11.2043 94.0823   1
  -3  14  -8 335.931 71.8827   1
  -3  14  -9 64.4523 79.2448   1
  -3  14 -10-40.9400 69.3634   1
  -3  14 -11 337.472 59.7894   1
  -3  14 -12 144.566 82.1605   1
  -3  14 -13-5.97703 55.9724   1
   3 -13  -6 458.877 65.1589   1
   3 -13  -5 160.472 52.1007   1
  -3  13   4 699.287 64.8883   1
  -3  13   3 60.3074 69.3746   1
   3 -13  -2 1.17910 93.4390   1
  -3  13   1 65.0895 100.390   1
   3 -13   0 5226.68 139.803   1
   3 -13   1 2136.05 186.696   1
   3 -13   2 6009.23 230.552   1
   3 -13   3 779.287 180.592   1
   3 -13   4 1389.46 117.717   1
  -3  13  -5 32.6458 87.0914   1
  -3  13  -6 3325.98 85.4297   1
  -3  13  -7 1559.95 100.184   1
  -3  13  -8 126.010 104.051   1
  -3  13  -9 804.406 86.0777   1
  -3  13 -10 137.995 92.1286   1
  -3  13 -11 280.632 83.2976   1
  -3  13 -12 56.4885 58.5861   1
  -3  13 -13 207.708 100.869   1
  -3  13 -14 919.278 84.8242   1
  -3 -11  -7 694.813 85.5543  -2
  -3  12   9 694.813 85.5543   1
  -3  12   8 199.158 49.5705   1
  -3  12   7 413.079 46.1446   1
  -3  12   6 105.111 53.5992   1
  -3  12   5-44.7360 58.7703   1
   3 -12  -4 104.095 63.9091   1
  -3  12   3 356.290 68.7977   1
   3 -12  -2 869.711 72.0928   1
   3 -12  -1 354.520 85.8751   1
  -3  12   0 136.448 85.9825   1
  -3  12  -1 1595.97 111.051   1
  -3  12  -2 7341.54 139.400   1
  -3  12  -3 1793.43 81.7946   1
  -3  12  -4 2247.88 96.3138   1
  -3  12  -5 0.69779 72.2698   1
  -3  12  -6 125.982 73.7386   1
  -3  12  -7 616.197 86.2928   1
  -3  12  -8 319.499 121.415   1
  -3  12  -9 1434.66 127.635   1
  -3  12 -10 260.362 89.4137   1
  -3  12 -11 881.116 108.800   1
  -3  12 -12 1510.89 73.6994   1
  -3  12 -13 61.4774 130.627   1
  -3  12 -14 1649.57 124.896   1
  -3  12 -15-29.7502 71.9619   1
  -3 -10  -8 1093.78 110.069  -2
  -3  11  10 1093.78 110.069   1
  -3  11   9 490.149 62.4191   1
  -3 -10  -7 863.719 141.017  -2
  -3  11   9 863.719 141.017   1
  -3  11   8 442.232 65.1790   1
   3 -11  -7 84.0960 74.1492   1
  -3  11   6 173.193 104.433   1
  -3  11   5 137.671 87.2375   1
   3 -11  -4 661.197 86.4934   1
  -3  11   3 1856.44 81.2609   1
   3 -11  -2 110.059 69.2281   1
   3 -11  -1 255.798 68.3100   1
  -3  11   0 4.41780 68.7819   1
  -3  11  -1 71.0081 72.3471   1
  -3  11  -2 151.493 80.3224   1
  -3  11  -3 4105.54 93.6831   1
  -3  11  -4 1365.56 78.2606   1
  -3  11  -5 3676.12 90.6110   1
  -3  11  -6 1954.75 91.3068   1
  -3  11  -7 392.254 58.0495   1
  -3  11  -8 128.019 81.8473   1
  -3  11  -9 355.896 134.171   1
  -3  11 -10-87.4839 94.0224   1
  -3  11 -11 201.251 88.1564   1
  -3  11 -12 860.244 69.0284   1
  -3  11 -13 588.892 88.8970   1
  -3  11 -14 114.049 130.283   1
  -3  11 -15-23.7802 92.2675   1
  -3  10  12 0.90483 51.2108   1
  -3  -9 -10 142.666 72.3826  -2
  -3  10  12 142.666 72.3826   1
  -3  10  11 54.0038 56.6662   1
  -3  -9  -9 54.3564 114.129  -2
  -3  10  11 54.3564 114.129   1
  -3  -9  -8 1519.96 159.370  -2
  -3  10  10 1519.96 159.370   1
   3 -10  -9 472.499 91.9072   1
   3 -10  -8 133.429 101.170   1
   3 -10  -7 64.8531 109.540   1
   3 -10  -6-48.2657 114.668   1
  -3  10   5 4607.76 107.764   1
   3 -10  -4 580.455 83.7407   1
  -3  10   3 3210.00 96.6216   1
   3 -10  -2 110.873 75.3933   1
   3 -10  -1 482.764 60.1959   1
  -3  10   0 563.006 59.1436   1
  -3  10  -1 74.0604 55.3242   1
   3 -10   2 3192.82 77.9040   1
   3 -10   3 760.477 70.5003   1
   3 -10   4 901.919 64.5875   1
  -3  10  -5 195.662 65.3991   1
  -3  10  -6 44.3678 64.8736   1
  -3  10  -7 10496.7 84.4639   1
  -3  10  -8 1517.41 67.0576   1
  -3  10  -9 4357.27 109.162   1
  -3  10 -10-31.8658 85.5471   1
  -3  10 -11 706.962 68.0324   1
  -3  10 -12 256.487 59.7121   1
  -3  10 -13 333.758 81.2250   1
  -3  10 -14 972.556 88.1237   1
  -3  10 -15 207.663 122.115   1
  -3  10 -16 151.971 64.2721   1
  -3   9  13 209.131 63.1277   1
  -3  -8 -11 286.022 79.6854  -2
  -3   9  13 286.022 79.6854   1
  -3  -8 -10 193.914 121.659  -2
  -3   9  12 193.914 121.659   1
   3  -9 -11 1038.27 120.001   1
  -3  -8  -9 2158.02 171.897  -2
  -3   9  11 2158.02 171.897   1
  -3  -8  -8 2398.36 196.876  -2
  -3   9  10 2398.36 196.876   1
   3  -9  -9-42.2553 156.958   1
  -3  -8  -7 1677.33 206.239  -2
  -3   9   9 1677.33 206.239   1
  -3   9   8 115.437 110.235   1
  -3   9   7 2505.27 126.618   1
  -3   9   6 132.497 112.540   1
   3  -9  -5 9886.21 181.005   1
  -3  -8  -3 12599.1 533.768  -2
  -3   9   5 12599.1 533.768   1
  -3   9   4 34.0049 81.1259   1
  -3   9   3 403.663 82.6815   1
   3   8   1 1714.88 414.175  -2
   3  -9  -3 1714.88 414.175   1
   3  -9  -2 1583.48 68.5684   1
   3  -9  -1 183.864 59.6547   1
   3  -9   0 47.9063 50.7363   1
  -3   9  -1 7813.30 76.1964   1
   3  -9   2 5422.67 74.0304   1
  -3   9  -3 4152.95 73.3962   1
   3  -9   4-62.0194 57.9505   1
   3  -9   5 1193.23 65.1649   1
   3  -9   6 55.5330 50.8268   1
  -3   9  -7 5314.00 64.3048   1
  -3   9  -8 5944.23 96.7321   1
  -3   9  -9 2378.68 100.570   1
  -3   9 -10 8936.97 115.307   1
  -3   9 -11 258.019 78.9289   1
  -3   9 -12 772.527 65.9321   1
  -3   9 -13 362.137 95.3545   1
  -3   9 -14 55.3505 93.6551   1
  -3   9 -15 319.990 65.9703   1
  -3   9 -16-88.0569 62.0459   1
  -3   9 -17 142.740 77.3895   1
  -3   8  14 492.595 55.3039   1
  -3   8  13 245.632 88.4683   1
  -3   8  12 245.094 75.4864   1
  -3  -7 -10 1229.90 164.128  -2
  -3   8  12 1229.90 164.128   1
   3  -8 -11 460.983 137.497   1
  -3  -7  -9 477.083 185.380  -2
  -3   8  11 477.083 185.380   1
  -3   8  10 531.984 106.392   1
  -3  -7  -8 753.138 205.395  -2
  -3   8  10 753.138 205.395   1
  -3   8   9 989.368 100.255   1
  -3   8   8 339.077 82.4967   1
  -3  -7  -6 58.6633 305.015  -2
  -3   8   8 58.6633 305.015   1
   3  -8  -7 6368.57 118.188   1
  -3  -7  -5 7118.26 378.132  -2
  -3   8   7 7118.26 378.132   1
  -3   8   6 932.762 87.2962   1
  -3  -7  -4 1343.07 305.948  -2
  -3   8   6 1343.07 305.948   1
  -3   8   5 6259.91 91.3452   1
  -3  -7  -3 7067.17 354.701  -2
  -3   8   5 7067.17 354.701   1
   3  -8  -4 211.947 63.1483   1
  -3   8   3 6752.60 88.5989   1
   3   7   1 8053.57 473.037  -2
   3  -8  -3 8053.57 473.037   1
  -3   8   2 15506.0 112.173   1
   3  -8  -1 313.577 74.0152   1
   3  -8   0 100.459 58.5648   1
   3  -8   1 1930.10 62.7553   1
   3  -8   2 26.6296 46.3929   1
   3  -8   3 465.397 57.0367   1
  -3   8  -4 1533.47 82.9453   1
  -3   8  -5 2960.06 80.2310   1
  -3   8  -6 130.927 55.3161   1
  -3   8  -7 29814.4 132.028   1
  -3   8  -8 2255.84 76.4264   1
  -3   8  -9 1043.35 88.7949   1
  -3   8 -10-13.4269 73.5621   1
  -3   8 -11 2242.45 96.1282   1
  -3   8 -12 2120.12 107.646   1
  -3   8 -13 344.455 102.661   1
  -3   8 -14-12.3261 82.5194   1
  -3   8 -15-22.2333 70.5768   1
  -3   8 -16 82.9720 55.7583   1
  -3   8 -17 97.5688 56.5723   1
  -3   7  15 33.0651 45.9728   1
  -3   7  14 199.118 85.0698   1
  -3   7  13 35.6284 69.7105   1
  -3  -6 -11 704.944 159.799  -2
  -3   7  13 704.944 159.799   1
  -3   7  12 2023.21 74.1058   1
  -3  -6 -10 3887.27 209.230  -2
  -3   7  12 3887.27 209.230   1
   3  -7 -11-97.0243 91.7670   1
  -3  -6  -9 1989.64 211.373  -2
  -3   7  11 1989.64 211.373   1
  -3   7  10-35.2072 127.578   1
  -3  -6  -8 3293.84 234.190  -2
  -3   7  10 3293.84 234.190   1
  -3   7   9 1263.85 102.334   1
  -3  -6  -7 1735.48 335.346  -2
  -3   7   9 1735.48 335.346   1
  -3   7   8 253.838 93.8389   1
  -3  -6  -6 961.122 431.127  -2
  -3   7   8 961.122 431.127   1
  -3   7   7 458.679 81.7672   1
  -3  -6  -5 712.705 314.154  -2
  -3   7   7 712.705 314.154   1
   3  -7  -6 944.690 64.1184   1
  -3  -6  -4 1973.00 398.899  -2
  -3   7   6 1973.00 398.899   1
  -3   7   5 6716.69 87.4899   1
  -3  -6  -3 11576.0 496.008  -2
  -3   7   5 11576.0 496.008   1
   3  -7  -4 441.688 54.2089   1
   3  -7  -3 1096.49 77.0991   1
   3   6   1 2500.50 330.586  -2
   3  -7  -3 2500.50 330.586   1
   3  -7  -2 1965.99 97.6533   1
   3  -7  -1 5033.42 130.558   1
  -3   7   0 2395.58 83.7780   1
  -3   7  -1 3893.55 83.8137   1
   3  -7   2 9636.61 122.899   1
   3  -7   3 2383.27 68.5569   1
  -3   7  -4 1145.40 68.2038   1
  -3   7  -5 982.274 61.2205   1
  -3   7  -6 472.542 73.1605   1
  -3   7  -7 1687.84 68.3381   1
  -3   7  -8 384.974 60.2711   1
  -3   7  -9 58.9951 69.0912   1
  -3   7 -10 333.632 82.1439   1
  -3   7 -11 158.956 80.3803   1
  -3   7 -12 84.2497 135.571   1
  -3   7 -13 150.292 126.463   1
  -3   7 -14 35.0905 75.9942   1
  -3   7 -15-50.8814 74.5427   1
  -3   7 -16 99.4972 88.5210   1
  -3   7 -17 151.635 65.8586   1
  -3   6  15 458.332 80.1876   1
  -3   6  14 229.106 71.8925   1
  -3   6  13 982.734 62.3511   1
  -3   6  12 740.513 71.2911   1
   3  -6 -11 4210.80 106.210   1
  -3   6  10 250.353 81.5159   1
  -3  -5  -8 794.976 336.650  -2
  -3   6  10 794.976 336.650   1
  -3   6   9 893.218 86.9770   1
  -3  -5  -7 2685.21 354.939  -2
  -3   6   9 2685.21 354.939   1
  -3   6   8 8.01138 81.6460   1
  -3  -5  -6 102.627 459.281  -2
  -3   6   8 102.627 459.281   1
  -3   6   7 77.8814 61.6127   1
  -3  -5  -5 427.279 444.688  -2
  -3   6   7 427.279 444.688   1
  -3   6   6 3435.26 75.9745   1
  -3   6   5 1013.07 94.5291   1
  -3   6   4 711.076 80.0224   1
   3  -6  -3 21134.6 180.883   1
  -3   6   2 883.595 106.703   1
   3  -6  -1 1899.62 92.2580   1
   3  -6   0 6433.66 92.8644   1
   3  -6   1 7552.31 88.7162   1
   3  -6   2 5627.92 81.5920   1
   3  -6   3 13232.7 103.063   1
  -3   6  -4 1193.12 63.9702   1
  -3   6  -5 2719.59 125.016   1
  -3   6  -6 2055.07 121.587   1
  -3   6  -7 1610.16 84.7839   1
  -3   6  -8 143.561 67.4582   1
  -3   6  -9 39.9489 58.4709   1
  -3   6 -10 241.934 60.3112   1
  -3   6 -11 53.8555 62.8697   1
  -3   6 -12 1154.13 94.1212   1
  -3   6 -13 1878.20 93.7483   1
  -3   6 -14 1087.36 128.627   1
  -3   6 -15 556.845 77.8267   1
  -3   6 -16-14.0806 66.7108   1
  -3   6 -17 107.203 68.7776   1
  -3   6 -18 50.0314 44.2432   1
  -3   5  15 19.5187 45.8406   1
   3  -5 -14 59.6553 62.0060   1
  -3   5  13 345.002 66.8037   1
  -3   5  12 6494.52 101.426   1
  -3   5  11 278.301 81.1026   1
  -3  -4  -9 3425.06 558.096  -2
  -3   5  11 3425.06 558.096   1
  -3   5  10-12.0320 76.2116   1
  -3  -4  -8 4932.75 573.888  -2
  -3   5  10 4932.75 573.888   1
   3  -5  -9 124.764 72.1953   1
  -3  -4  -7 1301.61 483.858  -2
  -3   5   9 1301.61 483.858   1
  -3   5   8 203.552 84.2252   1
  -3  -4  -6 243.739 430.966  -2
  -3   5   8 243.739 430.966   1
   3  -5  -7 2337.91 92.3166   1
  -3  -4  -5 1918.59 440.786  -2
  -3   5   7 1918.59 440.786   1
  -3   5   6 9784.26 152.732   1
   3  -5  -5 1863.79 91.5139   1
  -3   5   4 2791.71 117.667   1
  -3   5   3 1161.83 93.8900   1
   3  -5  -2 435.455 93.4513   1
  -3   5   1-6.08026 49.1318   1
   3  -5   0 12055.9 100.277   1
   3  -5   1 2722.80 50.1247   1
   3  -5   2 299.907 44.5335   1
  -3   5  -3 3130.44 75.6274   1
   3  -5   4 13056.3 136.204   1
  -3   5  -5 1662.69 64.6839   1
  -3   5  -6 2030.64 73.7547   1
  -3   5  -7 1235.85 69.3491   1
  -3   5  -8 421.573 63.9067   1
  -3   5  -9 30.0493 51.9547   1
  -3   5 -10 271.144 60.2157   1
  -3   5 -11 872.240 76.1402   1
  -3   5 -12 7343.77 106.900   1
  -3   5 -13 1252.35 77.7546   1
  -3   5 -14 1537.44 97.8272   1
  -3   5 -15 755.190 119.757   1
  -3   5 -16 103.975 69.2405   1
  -3   5 -17 649.297 75.1493   1
  -3   5 -18 776.188 55.2096   1
  -3   4  16 360.146 53.4440   1
  -3   4  15 275.756 60.5980   1
   3  -4 -14 166.606 71.4341   1
  -3   4  13 808.896 74.7554   1
  -3   4  12 3784.30 98.5916   1
   3  -4 -11 936.516 96.8536   1
   3  -4 -10 1214.49 119.741   1
  -3  -3  -8 3736.93 532.864  -2
  -3   4  10 3736.93 532.864   1
  -3   4   9 1815.90 111.772   1
   3  -4  -8 185.713 95.6387   1
  -3  -3  -6 111.207 404.226  -2
  -3   4   8 111.207 404.226   1
   3  -4  -7 1002.02 91.8515   1
  -3   4   6 1377.94 85.3587   1
  -3   4   5 15026.9 151.593   1
   3  -4  -4 3746.61 81.2187   1
  -3   4   3 25812.0 163.849   1
  -3   4   2 6378.63 114.749   1
   3  -4  -1 5613.54 68.6054   1
   3  -4   0 38862.3 154.513   1
   3  -4   1 37.5436 29.5801   1
  -3   4  -2 1689.01 64.7343   1
  -3   4  -3 1153.12 56.3932   1
   3  -4   4 654.540 46.1606   1
  -3   4  -5 915.839 55.1516   1
  -3   4  -6 1110.95 62.9780   1
  -3   4  -7 968.779 71.8296   1
  -3   4  -8 726.155 85.0967   1
  -3   4  -9 378.838 47.9829   1
  -3   4 -10 404.399 53.5823   1
  -3   4 -11-52.0305 62.4649   1
  -3   4 -12 255.743 85.4692   1
  -3   4 -13 24.1891 70.0780   1
  -3   4 -14 432.696 83.3026   1
  -3   4 -15 1125.35 117.260   1
  -3   4 -16 198.288 79.2011   1
  -3   4 -17 434.736 64.7548   1
  -3   3  17 84.1199 54.6669   1
  -3   3  16 647.619 56.1855   1
  -3   3  15 3852.06 90.2433   1
   3  -3 -14 175.130 89.7738   1
  -3   3  13 26.1911 73.6902   1
  -3   3  12 194.253 79.0169   1
  -3   3  11 1067.26 72.4451   1
  -3   3  10 19.3226 68.7875   1
  -3   3   9 2939.22 67.8955   1
  -3   3   8 4044.33 89.8724   1
  -3   3   7 10104.7 130.640   1
  -3   3   6 9921.95 119.467   1
  -3   3   5 8911.02 104.271   1
  -3   3   4 7136.85 118.711   1
  -3   3   3 10711.4 134.402   1
  -3   3   2 22245.8 205.856   1
  -3   3   1 13678.4 217.360   1
  -3   3   0 29699.3 209.284   1
  -3   3  -1 231.669 39.3457   1
  -3   3  -2 22.6958 33.8379   1
  -3   3  -3 216.339 64.6839   1
  -3   3  -4 2242.62 70.8798   1
  -3   3  -5 1992.46 58.7658   1
   3  -3   6-0.32126 72.9756   1
  -3   3  -7 360.002 81.9720   1
  -3   3  -8-14.9357 64.0970   1
  -3   3  -9 1116.60 51.6848   1
  -3   3 -10 590.121 61.6378   1
  -3   3 -11 367.778 72.6177   1
  -3   3 -12 303.058 76.7139   1
  -3   3 -13 103.630 78.6321   1
  -3   3 -14 3692.97 137.540   1
  -3   3 -15 419.150 99.5451   1
  -3   3 -16 1069.81 92.3215   1
  -3   3 -17-65.4256 82.4238   1
  -3   2  17 100.199 82.4135   1
  -3   2  16 894.704 118.664   1
  -3   2  15 24.5720 94.1511   1
   3  -2 -14 749.052 96.6648   1
   3  -2 -13 1935.29 87.0038   1
  -3   2  12 176.612 75.2019   1
  -3   2  11 374.427 66.1151   1
  -3   2  10-56.3377 57.8302   1
  -3   2   9 1500.51 66.3910   1
  -3   2   8 3322.12 92.5847   1
  -3   2   7 193.926 62.5397   1
  -3   2   6 1215.10 97.9900   1
  -3   2   5 9153.00 147.873   1
  -3   2   4 2580.75 87.6771   1
  -3   2   3 8440.37 116.082   1
  -3   2   2 12335.7 124.403   1
  -3   2   1 22475.9 164.413   1
  -3   2   0 6043.22 96.6633   1
  -3   2  -1 391.947 151.063   1
  -3   2  -2 410.326 109.712   1
  -3   2  -3 121.393 41.4911   1
  -3   2  -4 6.76298 53.2546   1
  -3   2  -5 173.591 61.0595   1
  -3   2  -6 1448.69 77.4575   1
  -3   2  -7 343.940 79.9505   1
  -3   2  -8 279.807 78.5873   1
  -3   2  -9 6338.00 80.2547   1
  -3   2 -10 3576.72 87.7068   1
  -3   2 -11 321.975 79.7893   1
  -3   2 -12 299.691 86.6380   1
  -3   2 -13 97.8148 82.1531   1
  -3   2 -14-45.5706 82.4591   1
  -3   2 -15 12.9306 68.3993   1
  -3   2 -16 804.495 85.6647   1
  -3   1  17 429.052 105.450   1
  -3   1  16 41.8507 85.0305   1
  -3   1  15 163.595 73.1372   1
  -3   1  14 77.2640 99.0448   1
  -3   1  13 1909.87 83.9756   1
  -3   1  12 448.198 72.3557   1
  -3   1  11 131.756 62.1785   1
  -3   1  10 2805.86 69.4248   1
  -3   1   9 77.0305 57.9763   1
  -3   1   8 3143.56 76.0590   1
  -3   1   7 5236.19 196.828   1
  -3   1   6 9207.52 178.505   1
  -3   1   5 271.606 82.8023   1
  -3   1   4-14.7943 65.3502   1
  -3   1   3 6368.75 109.670   1
  -3   1   2 52021.3 203.491   1
  -3   1   1 10925.3 139.554   1
  -3   1   0 26.3726 66.2997   1
  -3   1  -1 12504.5 244.911   1
  -3   1  -2 9353.88 109.588   1
  -3   1  -3 1274.65 56.3361   1
  -3   1  -4 423.991 56.3665   1
  -3   1  -5 10929.8 100.939   1
  -3   1  -6 15516.6 159.739   1
  -3   1  -7 2396.06 97.3844   1
  -3   1  -8 131.209 95.4033   1
  -3   1  -9 6165.83 126.365   1
  -3   1 -10 14442.7 131.139   1
  -3   1 -11 3216.79 96.2327   1
  -3   1 -12 1071.62 84.0981   1
  -3   1 -13 36.4622 80.3530   1
  -3   1 -14 1384.76 85.7477   1
  -3   1 -15 439.910 80.4377   1
  -3   1 -16 805.990 48.5892   1
  -3   0  18 34.2378 81.6641   1
  -3   0  17 467.343 119.099   1
  -3   0  16 49.4116 64.0581   1
  -3   0  15-62.1147 81.5891   1
  -3   0  14 148.611 73.8662   1
  -3   0  13 2364.21 124.592   1
  -3   0  12 3367.65 121.019   1
  -3   0  11 4592.75 128.121   1
  -3   0  10 63.2106 76.6876   1
  -3   0   9 5643.61 142.739   1
  -3   0   8 1008.43 96.8465   1
  -3   0   7 32978.7 245.688   1
  -3   0   6 8.52336 66.9003   1
  -3   0   5 5567.99 93.6365   1
  -3   0   4 333.824 84.5729   1
  -3   0   3 813.366 65.8764   1
  -3   0   2 988.335 96.4935   1
  -3   0   1 9398.33 62.5805   1
  -3   0   0 17563.6 159.384   1
  -3   0  -1 1904.22 132.775   1
  -3   0  -2 1888.04 135.249   1
  -3   0  -3 8448.58 90.8621   1
  -3   0  -4 12694.2 102.587   1
  -3   0  -5 5460.06 87.1383   1
  -3   0  -6 5050.01 90.0800   1
  -3   0  -7 2598.19 84.7942   1
  -3   0  -8 399.324 61.8536   1
  -3   0  -9 2846.91 83.2158   1
  -3   0 -10 385.558 77.8895   1
  -3   0 -11 7610.54 119.335   1
  -3   0 -12 712.831 94.0399   1
  -3   0 -13 56.8699 83.2378   1
  -3   0 -14 33.7057 74.8479   1
  -3   0 -15 110.257 56.0989   1
  -3   0 -16 229.426 105.740   1
  -3   0 -17 486.531 55.6244   1
  -3  -1  19 204.184 59.4344   1
  -3  -1  18 376.749 99.3369   1
  -3  -1  17-38.5679 70.5861   1
  -3  -1  16 104.907 77.9027   1
   3   1 -15 2476.51 102.949   1
  -3  -1  14-1.20161 74.5245   1
  -3  -1  13 530.969 93.0422   1
  -3  -1  12 209.451 98.3780   1
  -3  -1  11 2575.95 140.738   1
  -3  -1  10 3526.36 103.036   1
  -3  -1   9 3665.41 128.168   1
  -3  -1   8 1472.07 98.7619   1
  -3  -1   7 20845.0 202.538   1
  -3  -1   6 13082.4 154.297   1
  -3  -1   5 5957.83 81.8345   1
  -3  -1   4 2152.48 49.4790   1
  -3  -1   3 4765.11 134.423   1
  -3  -1   2 8061.94 135.532   1
  -3  -1   1 20049.2 159.079   1
  -3  -1   0 19088.4 149.100   1
  -3  -1  -1 52181.9 283.687   1
   3   1   2 64407.8 174.288   1
  -3  -1  -3 15991.5 139.935   1
  -3  -1  -4 132.673 46.0685   1
  -3  -1  -5 14307.1 139.910   1
  -3  -1  -6 7771.93 186.103   1
  -3  -1  -7 302.315 70.1587   1
  -3  -1  -8 4288.56 78.6187   1
  -3  -1  -9 2315.21 75.0532   1
  -3  -1 -10-7.42818 73.9743   1
  -3  -1 -11 2256.62 93.0037   1
  -3  -1 -12 326.296 83.1114   1
  -3  -1 -13 869.103 87.6230   1
  -3  -1 -14 114.435 65.1052   1
  -3  -1 -15 99.8665 50.6474   1
  -3  -1 -16 155.720 87.6585   1
  -3  -2  19-6.34273 66.2437   1
   3   2 -18 50.0927 54.2890   1
  -3  -2  17 360.481 75.1117   1
   3   2 -16 131.502 76.7203   1
  -3  -2  15 2476.41 88.7609   1
  -3  -2  14 763.208 97.9961   1
  -3  -2  13 2914.19 120.854   1
   3   2 -12 8141.67 116.824   1
  -3  -2  11 9070.60 175.704   1
  -3  -2  10 11180.3 175.422   1
  -3  -2   9 3602.54 91.3362   1
  -3  -2   8 53.8399 62.4722   1
  -3  -2   7 5834.53 95.0141   1
  -3  -2   6 30.8584 53.7723   1
  -3  -2   5 5366.52 63.2489   1
  -3  -2   4 11005.5 93.8293   1
  -3  -2   3 4014.56 93.0927   1
  -3  -2   2 4383.38 79.4368   1
  -3  -2   1 6897.35 137.063   1
  -3  -2   0 4864.84 77.5254   1
  -3  -2  -1 3073.16 68.8669   1
  -3  -2  -2 7219.61 151.920   1
  -3  -2  -3 34585.4 140.455   1
   3   2   4 12.1267 44.7117   1
  -3  -2  -5 859.399 82.1590   1
  -3  -2  -6 4025.96 99.9677   1
  -3  -2  -7 437.836 85.8285   1
  -3   3   9 3402.39 197.289  -2
  -3  -2  -7 3402.39 197.289   1
  -3  -2  -8 955.408 83.5572   1
  -3  -2  -9 507.073 85.7244   1
  -3   3  11 1724.83 219.349  -2
  -3  -2  -9 1724.83 219.349   1
  -3  -2 -10 2633.73 95.8565   1
  -3  -2 -11 1013.33 103.820   1
  -3  -2 -12 14888.7 130.058   1
  -3  -2 -13 421.617 73.4292   1
  -3  -2 -14 464.643 55.5437   1
  -3  -2 -15 23.3081 68.0741   1
  -3  -2 -16 260.827 60.5293   1
  -3  -3  19 47.7894 74.8281   1
   3   3 -18 5.02377 77.2272   1
  -3  -3  17 9.47824 73.9853   1
  -3  -3  16 628.382 91.4788   1
  -3  -3  15 137.512 84.2654   1
  -3  -3  14 3125.56 100.915   1
  -3  -3  13 8519.11 122.345   1
  -3  -3  12 225.736 78.0737   1
  -3  -3  11 99.4719 61.9808   1
  -3  -3  10 159.177 77.4028   1
  -3  -3   9 782.850 74.0954   1
  -3  -3   8 689.655 69.5547   1
  -3  -3   7 8015.66 104.931   1
  -3  -3   6 34208.3 159.223   1
  -3  -3   5 1719.54 59.9616   1
  -3  -3   4 3131.98 67.1579   1
  -3  -3   3 16027.5 109.940   1
  -3  -3   2 14291.0 143.556   1
  -3  -3   1 1099.84 56.2004   1
  -3  -3   0 12240.7 150.092   1
  -3  -3  -1 31.0938 60.3369   1
  -3  -3  -2 5185.77 102.123   1
  -3  -3  -3 235.427 50.2854   1
  -3  -3  -4 1061.02 59.6778   1
  -3  -3  -5 1429.72 71.2084   1
  -3  -3  -6 369.081 80.4929   1
  -3   4   8 586.557 173.174  -2
  -3  -3  -6 586.557 173.174   1
  -3  -3  -7 2378.43 145.802   1
  -3   4   9 4447.41 222.146  -2
  -3  -3  -7 4447.41 222.146   1
  -3  -3  -8 1802.42 163.810   1
  -3   4  10 3237.79 227.943  -2
  -3  -3  -8 3237.79 227.943   1
  -3  -3  -9 810.155 119.813   1
  -3   4  11 1487.66 226.115  -2
  -3  -3  -9 1487.66 226.115   1
  -3  -3 -10 175.138 95.4578   1
  -3   4  12 3862.88 157.318  -2
  -3  -3 -10 3862.88 157.318   1
  -3  -3 -11 141.545 133.387   1
   3  -4 -13 575.408 172.669  -2
   3   3  11 575.408 172.669   1
  -3  -3 -12 5988.72 102.744   1
  -3  -3 -13 793.029 63.0620   1
  -3  -3 -14 1560.34 73.9486   1
  -3  -3 -15 508.362 85.6159   1
   3   4 -19 285.610 55.9168   1
   3   4 -18 5.46778 76.5015   1
  -3  -4  17 2476.45 85.5811   1
  -3  -4  16 2548.95 99.4699   1
  -3  -4  15 64.5827 89.4151   1
  -3  -4  14 16925.1 172.393   1
   3   4 -13 193.851 82.4862   1
  -3  -4  12 3440.56 84.0015   1
  -3  -4  11 1682.48 72.2824   1
  -3  -4  10 428.644 60.1429   1
  -3  -4   9 53.9086 72.1572   1
  -3  -4   8 18141.5 203.083   1
  -3  -4   7 617.073 69.4150   1
  -3  -4   6 684.910 57.6777   1
  -3  -4   5 24134.1 153.000   1
  -3  -4   4 1065.46 56.4329   1
  -3  -4   3 362.408 71.6820   1
  -3  -4   2 29869.4 199.553   1
  -3  -4   1 346.987 72.2760   1
  -3  -4   0 8798.46 157.383   1
  -3  -4  -1 1711.87 92.9199   1
  -3  -4  -2 1046.18 65.4059   1
  -3  -4  -3 6621.17 116.977   1
  -3   5   5 8523.61 189.097  -2
  -3  -4  -3 8523.61 189.097   1
  -3  -4  -4 6201.48 97.1730   1
  -3  -4  -5 525.235 89.7713   1
  -3  -4  -6 72.7782 93.3484   1
  -3  -4  -7 539.493 138.451   1
  -3  -4  -8 5123.07 201.733   1
   3  -5 -10 4495.48 196.432  -2
   3   4   8 4495.48 196.432   1
  -3  -4  -9 3980.25 192.289   1
   3  -5 -11 3741.79 194.663  -2
   3   4   9 3741.79 194.663   1
  -3  -4 -10 882.013 96.5986   1
   3  -5 -12 5871.76 198.139  -2
   3   4  10 5871.76 198.139   1
  -3  -4 -11-81.7173 97.1707   1
   3  -5 -13 410.120 144.825  -2
   3   4  11 410.120 144.825   1
  -3  -4 -12 1566.23 97.5161   1
   3  -5 -14 1231.85 119.413  -2
   3   4  12 1231.85 119.413   1
  -3  -4 -13 439.479 71.0645   1
  -3  -4 -14 403.507 49.9152   1
   3   5 -19 1.67935 52.6174   1
  -3  -5  18 892.036 78.8067   1
  -3  -5  17 987.703 74.2564   1
  -3  -5  16 6156.28 116.289   1
  -3  -5  15 790.204 113.526   1
  -3  -5  14 195.410 86.6844   1
  -3  -5  13 387.628 77.8510   1
  -3  -5  12 43.5636 67.7837   1
  -3  -5  11 294.131 65.7010   1
  -3  -5  10 4385.69 81.2289   1
  -3  -5   9 2151.07 60.0153   1
  -3  -5   8 189.593 73.1013   1
  -3  -5   7 305.050 62.0445   1
  -3  -5   6 59.1784 64.6461   1
  -3  -5   5 590.807 62.1765   1
  -3  -5   4 7249.53 125.332   1
  -3  -5   3 2333.19 100.333   1
  -3  -5   2 32804.4 243.908   1
  -3  -5   1 997.430 85.6026   1
  -3  -5   0-6.91737 85.0827   1
  -3  -5  -1 546.657 65.8284   1
  -3  -5  -2 2367.31 114.346   1
  -3   6   4 2701.86 159.228  -2
  -3  -5  -2 2701.86 159.228   1
  -3  -5  -3 7781.70 97.3635   1
  -3  -5  -4 4840.43 97.6098   1
  -3   6   6 8470.65 233.391  -2
  -3  -5  -4 8470.65 233.391   1
  -3  -5  -5 611.876 93.6261   1
  -3   6   7 963.135 201.473  -2
  -3  -5  -5 963.135 201.473   1
  -3  -5  -6 294.174 99.6912   1
  -3   6   8-14.2718 213.280  -2
  -3  -5  -6-14.2718 213.280   1
  -3  -5  -7 2230.81 113.987   1
  -3   6   9 2836.11 248.712  -2
  -3  -5  -7 2836.11 248.712   1
  -3  -5  -8 1113.35 114.821   1
  -3  -5  -9 3042.83 150.324   1
   3  -6 -11 5765.95 187.321  -2
   3   5   9 5765.95 187.321   1
  -3  -5 -10 229.256 98.3253   1
  -3  -5 -11 3.50000 110.374   1
  -3  -5 -12 687.050 92.8016   1
  -3  -5 -13-8.78218 43.1405   1
  -3  -5 -14 308.459 60.6016   1
   3   6 -19 238.335 71.0925   1
   3   6 -18 615.288 73.2957   1
  -3  -6  17 33.1138 86.9355   1
  -3  -6  16 35.4457 78.3917   1
  -3  -6  15 128.030 105.085   1
  -3  -6  14 400.945 106.895   1
  -3  -6  13 1018.77 80.7253   1
  -3  -6  12 627.813 72.3552   1
  -3  -6  11 343.085 68.2663   1
  -3  -6  10 2064.90 66.3094   1
  -3  -6   9 2366.60 66.1991   1
  -3  -6   8 671.637 62.7431   1
  -3  -6   7 2266.90 66.4985   1
  -3  -6   6 4807.18 132.643   1
  -3  -6   5 372.148 87.7892   1
  -3  -6   4 2438.88 174.538   1
  -3  -6   3 130.831 93.1955   1
  -3  -6   2 1729.72 106.267   1
  -3  -6   1 12346.9 179.419   1
  -3  -6   0 8081.08 126.192   1
  -3  -6  -1 770.927 106.426   1
  -3   7   3 1591.18 152.717  -2
  -3  -6  -1 1591.18 152.717   1
  -3  -6  -2 9001.66 130.928   1
  -3   7   4 7919.56 211.872  -2
  -3  -6  -2 7919.56 211.872   1
  -3  -6  -3 5589.35 114.211   1
  -3   7   5 11533.5 252.152  -2
  -3  -6  -3 11533.5 252.152   1
  -3  -6  -4 990.371 73.3803   1
  -3   7   6 1724.73 189.255  -2
  -3  -6  -4 1724.73 189.255   1
  -3  -6  -5 887.740 117.234   1
  -3   7   7 1379.07 219.992  -2
  -3  -6  -5 1379.07 219.992   1
  -3  -6  -6 133.991 97.9666   1
  -3   7   8 471.610 221.864  -2
  -3  -6  -6 471.610 221.864   1
  -3  -6  -7 66.2877 107.988   1
  -3   7   9 1612.25 217.807  -2
  -3  -6  -7 1612.25 217.807   1
  -3  -6  -8 3732.78 139.044   1
  -3   7  10 3338.09 253.191  -2
  -3  -6  -8 3338.09 253.191   1
  -3  -6  -9 2224.07 124.597   1
  -3   7  11 2347.32 232.726  -2
  -3  -6  -9 2347.32 232.726   1
  -3  -6 -10 1283.38 89.2087   1
  -3   7  12 3030.93 209.858  -2
  -3  -6 -10 3030.93 209.858   1
  -3  -6 -11 423.032 68.3135   1
  -3  -6 -12-31.1882 42.1195   1
  -3  -6 -13 444.946 44.5143   1
   3   7 -19 106.549 58.3148   1
   3   7 -18 70.5831 95.7996   1
   3   7 -17 288.916 77.9877   1
   3   7 -16 118.518 92.5978   1
   3   7 -15 3117.89 188.872   1
  -3  -7  14-77.8354 108.568   1
  -3  -7  13 1088.69 119.342   1
  -3  -7  12 226.285 80.7062   1
  -3  -7  11 207.525 73.3286   1
  -3  -7  10 2057.33 81.4916   1
   3   7  -9 1664.57 72.8989   1
   3   7  -8 1733.91 68.8802   1
  -3  -7   7 3014.33 96.1736   1
  -3  -7   6 1346.12 80.7106   1
  -3  -7   5 3200.44 116.726   1
  -3  -7   4 747.414 75.6242   1
  -3  -7   3 703.893 81.2275   1
  -3  -7   2 473.700 63.8486   1
   3   7  -1 40.0001 62.2721   1
  -3  -7   0-23.6436 66.0708   1
  -3  -7  -1 728.514 73.2486   1
  -3  -7  -2-67.5999 69.6718   1
  -3   8   4 447.271 174.580  -2
  -3  -7  -2 447.271 174.580   1
  -3  -7  -3-25.3266 81.8537   1
  -3   8   5 5198.95 228.925  -2
  -3  -7  -3 5198.95 228.925   1
  -3  -7  -4-72.4390 119.118   1
  -3   8   6 822.567 189.014  -2
  -3  -7  -4 822.567 189.014   1
  -3  -7  -5 65.6962 86.7215   1
  -3   8   7 5830.26 258.682  -2
  -3  -7  -5 5830.26 258.682   1
  -3  -7  -6 26.9738 109.980   1
  -3   8   8 234.130 214.424  -2
  -3  -7  -6 234.130 214.424   1
  -3  -7  -7-19.4512 118.702   1
  -3   8   9 610.180 218.033  -2
  -3  -7  -7 610.180 218.033   1
  -3  -7  -8-86.7198 114.392   1
  -3   8  10 692.855 146.164  -2
  -3  -7  -8 692.855 146.164   1
  -3  -7  -9-44.4929 81.2749   1
  -3  -7 -10 708.327 62.8455   1
  -3  -7 -11 2013.02 54.4269   1
  -3  -7 -12 530.724 46.2019   1
   3   8 -18 1.58580 80.1015   1
   3   8 -17 491.346 112.126   1
   3   8 -16 1099.78 91.1295   1
   3   8 -15 1066.60 102.733   1
  -3  -8  14 273.800 85.0291   1
   3   8 -13 479.119 91.9254   1
   3   8 -12-18.7058 85.7184   1
   3   8 -11 1554.19 81.6088   1
   3   8 -10 1524.55 80.3872   1
   3   8  -9 255.894 79.6950   1
  -3  -8   8-67.0093 98.3148   1
  -3  -8   7 372.358 84.9099   1
  -3  -8   6 349.723 83.6977   1
  -3  -8   5 1749.13 83.1654   1
  -3  -8   4 594.341 69.6784   1
  -3  -8   3 59.2195 65.0467   1
  -3  -8   2 4287.23 88.1276   1
  -3  -8   1 2828.26 74.1134   1
  -3  -8   0 1480.37 68.0507   1
  -3  -8  -1 1450.89 86.3786   1
  -3  -8  -2 1649.42 79.4288   1
  -3   9   4 1627.41 191.445  -2
  -3  -8  -2 1627.41 191.445   1
   3   8   3 1175.18 92.1070   1
  -3   9   5 8794.19 233.817  -2
  -3  -8  -3 8794.19 233.817   1
  -3  -8  -4 232.825 92.2681   1
  -3   9   6 763.954 187.415  -2
  -3  -8  -4 763.954 187.415   1
  -3  -8  -5 380.971 99.2695   1
  -3  -8  -6-10.3114 102.858   1
  -3  -8  -7 1896.49 111.450   1
  -3  -8  -8-78.2500 88.7365   1
  -3  -8  -9 1139.76 122.141   1
   3  -9 -11 2198.95 132.565  -2
   3   8   9 2198.95 132.565   1
  -3  -8 -10 167.817 86.6518   1
   3  -9 -12-102.841 77.0677  -2
   3   8  10-102.841 77.0677   1
  -3  -8 -11 37.7449 55.3805   1
   3   9 -18 191.040 63.5857   1
   3   9 -17 74.8696 92.5789   1
   3   9 -16 14.1445 113.936   1
   3   9 -15 465.424 85.9631   1
  -3  -9  14 46.0109 77.7173   1
  -3  -9  13 56.1106 82.3337   1
  -3  -9  12 71.3728 85.1187   1
  -3  -9  11 815.765 78.3313   1
   3   9 -10 799.026 75.5216   1
   3   9  -9 4556.84 142.172   1
  -3  -9   8 3067.09 134.112   1
  -3  -9   7 280.500 80.7925   1
  -3  -9   6 1069.97 84.3099   1
  -3  -9   5 481.602 77.4879   1
  -3  -9   4 264.795 73.2903   1
  -3  -9   3 325.711 72.9930   1
  -3  -9   2 32.5227 70.4282   1
  -3  -9   1 3230.69 89.8794   1
  -3  -9   0 1696.98 84.6017   1
  -3  -9  -1 6373.91 115.075   1
  -3  -9  -2 6199.03 130.992   1
   3 -10  -4 6562.66 237.690  -2
   3   9   2 6562.66 237.690   1
  -3  -9  -3 169.786 85.1002   1
  -3  10   5 4305.91 197.082  -2
  -3  -9  -3 4305.91 197.082   1
  -3  -9  -4 35.2625 90.9017   1
   3 -10  -6-56.5274 179.157  -2
   3   9   4-56.5274 179.157   1
  -3  -9  -5 39.7293 90.3986   1
   3 -10  -7 24.2885 172.257  -2
   3   9   5 24.2885 172.257   1
  -3  -9  -6-28.7289 84.4604   1
   3 -10  -8 17.6088 158.673  -2
   3   9   6 17.6088 158.673   1
  -3  -9  -7 76.9266 78.5869   1
   3 -10  -9 682.376 145.443  -2
   3   9   7 682.376 145.443   1
  -3  -9  -8 178.804 66.7714   1
   3 -10 -10 1510.43 121.158  -2
   3   9   8 1510.43 121.158   1
  -3  -9  -9 1.38931 49.2779   1
   3 -10 -11 15.0425 68.5410  -2
   3   9   9 15.0425 68.5410   1
  -3  -9 -10 106.975 48.7351   1
   3  10 -17 9.82491 72.8645   1
   3  10 -16 19.4408 97.1583   1
   3  10 -15 436.476 123.939   1
  -3 -10  14 44.2600 93.2097   1
  -3 -10  13 61.5006 101.334   1
  -3 -10  12 122.324 110.775   1
  -3 -10  11 741.083 118.663   1
  -3 -10  10 289.258 90.1336   1
  -3 -10   9 786.256 120.424   1
  -3 -10   8 3043.62 134.744   1
  -3 -10   7 525.982 97.0747   1
  -3 -10   6-16.9862 85.5873   1
  -3 -10   5 114.027 111.681   1
  -3 -10   4 360.418 96.3459   1
  -3 -10   3 2551.63 102.911   1
  -3 -10   2 2787.03 132.363   1
  -3 -10   1 2909.01 91.9722   1
  -3 -10   0 3217.03 167.934   1
  -3 -10  -1 544.936 142.421   1
   3 -11  -4 956.447 195.296  -2
   3  10   2 956.447 195.296   1
   3 -11  -5 2.49449 175.942  -2
   3  10   3 2.49449 175.942   1
  -3 -10  -4 798.428 135.927   1
   3 -11  -6 725.917 172.867  -2
   3  10   4 725.917 172.867   1
  -3 -10  -5 1692.53 80.1567   1
   3 -11  -7 2419.96 171.395  -2
   3  10   5 2419.96 171.395   1
  -3 -10  -6 718.158 65.1871   1
   3 -11  -8 1660.80 142.292  -2
   3  10   6 1660.80 142.292   1
  -3 -10  -7 31.6482 46.7540   1
   3 -11  -9 638.303 105.261  -2
   3  10   7 638.303 105.261   1
  -3 -10  -8-14.0219 67.0324   1
   3  11 -17 217.221 44.5925   1
   3  11 -16 165.681 76.3725   1
   3  11 -15 466.328 102.620   1
  -3 -11  14 26.8074 61.7382   1
  -3 -11  13 605.960 74.8968   1
  -3 -11  12 128.457 79.7452   1
  -3 -11  11 7.09272 83.9921   1
  -3 -11  10 2518.03 104.628   1
   3  11  -9 31.0357 85.5400   1
   3  11  -8 681.556 78.3477   1
   3  11  -7 1152.50 85.2313   1
   3  11  -6 1114.43 89.5168   1
  -3 -11   5 821.368 84.3455   1
  -3 -11   4 2338.35 96.8380   1
  -3 -11   3 359.923 86.9540   1
   3  11  -2 283.564 105.445   1
   3  11  -1-24.2941 97.9452   1
   3  11   0 2353.42 171.863   1
   3  11   1 627.861 145.102   1
  -3 -11  -2 395.901 124.495   1
   3 -12  -4 709.113 171.860  -2
   3  11   2 709.113 171.860   1
  -3 -11  -3-36.0596 114.839   1
   3 -12  -5 135.685 154.878  -2
   3  11   3 135.685 154.878   1
  -3 -11  -4 86.7277 102.378   1
   3 -12  -6 2.35733 137.072  -2
   3  11   4 2.35733 137.072   1
  -3 -11  -5 239.938 90.2503   1
   3 -12  -7 681.644 116.158  -2
   3  11   5 681.644 116.158   1
   3 -12  -8 382.479 80.7198  -2
   3  11   6 382.479 80.7198   1
   3  12 -15 176.129 71.4137   1
  -3 -12  14-19.3640 60.1501   1
  -3 -12  13 81.5883 72.1265   1
  -3 -12  12 878.360 55.6987   1
  -3 -12  11 786.102 60.2865   1
  -3 -12  10-8.61339 71.2236   1
  -3 -12   9 832.138 81.2883   1
  -3 -12   8 1704.30 111.709   1
   3  12  -7 188.159 81.1566   1
  -3 -12   6 688.541 76.3078   1
  -3 -12   5 1470.73 82.6353   1
   3  12  -4 3650.83 94.6938   1
  -3 -12   3 2066.38 86.7196   1
   3  12  -2 172.957 73.2635   1
   3  12  -1 449.211 134.491   1
   3  12   0 338.152 90.2257   1
   3  12   1 160.927 114.330   1
   3  12   2 2239.56 124.749   1
   3 -13  -5 872.106 120.050  -2
   3  12   3 872.106 120.050   1
   3 -13  -6 324.099 88.6405  -2
   3  12   4 324.099 88.6405   1
  -3 -12  -5 121.046 63.9205   1
   3  13 -14 844.200 65.6337   1
  -3 -13  13 238.837 52.2366   1
   3  13 -12-85.5684 59.8221   1
  -3 -13  11 297.561 68.0419   1
  -3 -13  10 545.771 61.2827   1
   3  13  -9 201.051 63.7320   1
  -3 -13   8 788.562 55.2114   1
   3  13  -7 687.745 65.3649   1
   3  13  -6 34.9773 61.6297   1
   3  13  -5 937.204 76.0321   1
   3  13  -4 574.506 57.7887   1
  -3 -13   3-24.9848 71.2475   1
  -3 -13   2 139.181 70.8334   1
  -3 -13   1 894.773 75.2550   1
   3  13   0 230.776 93.7311   1
   3  13   1 429.241 83.2898   1
   3  13   2 71.7594 57.0147   1
  -3 -13  -3-23.5527 50.0638   1
  -3 -14  12 33.8634 33.5073   1
  -3 -14  11 285.318 44.3655   1
   3  14 -10-61.9856 77.6175   1
   3  14  -9 1046.43 96.6484   1
   3  14  -8 91.7292 59.1466   1
   3  14  -7 19.3395 61.7966   1
   3  14  -6 66.8388 63.6130   1
   3  14  -5 182.341 62.1996   1
   3  14  -4 99.3075 81.0629   1
  -3 -14   3 404.183 46.4492   1
   3  14  -2 283.301 67.1999   1
   3  15  -8 641.208 51.0474   1
   3  15  -7 513.401 54.8828   1
   3  15  -6 186.195 53.3672   1
   3  15  -5 120.012 49.9514   1
   3  15  -4 201.279 46.5156   1
  -4  15   2 1086.41 64.5060   1
   4 -15  -1 1237.51 57.6130   1
   4 -15   0 4096.59 84.9117   1
   4 -15   1 704.361 62.5075   1
  -4  15  -2 364.670 72.2196   1
  -4  15  -3 527.984 47.9207   1
   4 -15   4 3408.62 88.1870   1
  -4  15  -5 1703.06 108.547   1
  -4  15  -6 278.989 89.6146   1
  -4  15  -7 365.179 86.3127   1
  -4  15  -8 290.108 77.5520   1
  -4  15  -9 490.420 59.2815   1
   4 -14  -5 1020.04 53.1205   1
   4 -14  -4 199.059 63.6283   1
   4 -14  -3 1074.05 88.0543   1
   4 -14  -2 3159.59 136.270   1
   4 -14  -1 5673.12 170.817   1
   4 -14   0 3033.72 97.0013   1
   4 -14   1 2517.95 95.0945   1
   4 -14   2 405.654 67.7620   1
   4 -14   3 478.097 67.2916   1
  -4  14  -4 1728.90 79.5979   1
   4 -14   5 5015.71 90.5683   1
   4 -14   6 1152.93 96.6201   1
   4 -14   7 526.199 88.2238   1
   4 -14   8 611.237 81.3581   1
   4 -14   9 872.952 74.9125   1
  -4  13   5 2483.27 76.4711   1
  -4  13   4 1069.03 80.7364   1
   4 -13  -3 341.757 135.019   1
   4 -13  -2 618.761 145.073   1
  -4  13   1 1354.58 108.148   1
  -4  13   0 3959.60 104.244   1
   4 -13   1 4535.24 129.717   1
   4 -13   2 7264.64 123.318   1
   4 -13   3 4029.36 106.413   1
   4 -13   4 358.555 80.1049   1
   4 -13   5 576.648 87.0365   1
  -4  13  -6 2407.91 106.635   1
  -4  13  -7 673.678 79.1521   1
  -4  13  -8 2291.30 169.202   1
  -4  13  -9 3647.51 117.298   1
  -4  13 -10 574.314 120.777   1
  -4  13 -11 251.142 67.0185   1
  -4  13 -12 203.018 92.4262   1
  -4  13 -13 208.272 63.8713   1
  -4  12   8 3179.67 46.4286   1
  -4  12   7 1185.56 50.8788   1
  -4  12   6 747.905 60.8584   1
  -4  12   5 578.651 66.7326   1
  -4  12   4 689.332 65.2386   1
  -4  12   3 1444.49 72.6660   1
  -4  12   2 4905.30 91.9549   1
   4 -12  -1 3089.81 86.2045   1
   4 -12   0 4399.71 149.319   1
  -4  12  -1 1345.31 110.933   1
  -4  12  -2 442.332 84.9492   1
   4 -12   3 8304.38 200.815   1
   4 -12   4 707.141 105.878   1
  -4  12  -5 1402.24 76.7900   1
  -4  12  -6 2185.07 89.9222   1
  -4  12  -7 5988.43 113.972   1
  -4  12  -8 3261.56 150.047   1
  -4  12  -9 2051.72 97.1134   1
  -4  12 -10 2045.41 178.540   1
  -4  12 -11 448.624 90.5096   1
  -4  12 -12 1676.72 73.2766   1
  -4  12 -13 723.269 106.739   1
  -4  12 -14 3511.10 97.8244   1
  -4  11   9 1559.02 63.3953   1
   4 -11  -8 5818.67 105.922   1
  -4  11   7 10411.7 138.103   1
  -4  11   6 2524.33 77.1849   1
  -4  11   5 2107.74 79.5442   1
  -4  11   4 296.365 74.7314   1
   4 -11  -3 1425.98 83.0679   1
  -4  11   2 2999.86 82.0822   1
  -4  11   1 609.296 72.1625   1
  -4  11   0 3548.30 102.538   1
  -4  11  -1 2848.54 94.6903   1
  -4  11  -2 3412.70 150.639   1
  -4  11  -3 8703.57 123.044   1
  -4  11  -4 1368.37 84.5174   1
  -4  11  -5 967.614 78.2722   1
  -4  11  -6 1477.08 102.350   1
  -4  11  -7 6377.70 119.756   1
  -4  11  -8 4668.80 90.5650   1
  -4  11  -9 7465.78 119.678   1
  -4  11 -10 902.782 124.708   1
  -4  11 -11 5985.42 142.495   1
  -4  11 -12 293.183 66.9066   1
  -4  11 -13 6845.13 191.949   1
  -4  11 -14 5079.95 146.118   1
  -4  10  11 1408.83 55.2189   1
  -4  10  10 269.195 53.1636   1
   4 -10  -9 3877.69 85.8366   1
   4 -10  -8 8765.69 142.296   1
  -4  10   7 8377.31 204.950   1
  -4  10   6 2988.25 164.279   1
  -4  10   5 720.872 86.7827   1
  -4  10   4 3655.59 103.812   1
  -4  10   3 5647.81 89.1771   1
  -4  10   2 9548.33 98.0980   1
  -4  10   1 6529.80 88.2743   1
  -4  10   0 4835.98 88.2190   1
  -4  10  -1 1027.68 101.780   1
  -4  10  -2 3521.06 112.147   1
  -4  10  -3 687.500 89.2238   1
  -4  10  -4 1364.99 70.0977   1
  -4  10  -5 1064.40 112.105   1
  -4  10  -6 5520.06 120.824   1
  -4  10  -7 18607.7 146.427   1
  -4  10  -8 5233.15 97.4309   1
  -4  10  -9 1453.78 108.906   1
  -4  10 -10 2850.69 100.527   1
  -4  10 -11 2107.60 88.4211   1
  -4  10 -12 5768.37 129.252   1
  -4  10 -13 4191.50 116.422   1
  -4  10 -14 4026.12 155.725   1
  -4   9  13 850.032 51.0577   1
  -4   9  12 666.413 87.9467   1
  -4   9  11 2046.22 79.0175   1
  -4   9  10 2865.02 80.6629   1
   4  -9  -9 3836.70 117.501   1
   4  -9  -8 9918.50 162.137   1
  -4   9   7 4255.74 177.822   1
  -4   9   6 957.755 94.7500   1
  -4   9   5 530.950 92.8770   1
  -4   9   4 8351.08 120.801   1
  -4   9   3 5783.43 113.458   1
  -4   9   2 6440.88 87.0106   1
  -4   9   1 7134.07 94.6377   1
  -4   9   0 4593.43 105.338   1
  -4   9  -1 1277.99 69.8072   1
  -4   9  -2 689.618 59.2763   1
  -4   9  -3 5000.36 89.2928   1
  -4   9  -4 2176.04 86.4913   1
  -4   9  -5 1785.72 101.563   1
  -4   9  -6 4230.05 86.5283   1
  -4   9  -7 12768.2 115.569   1
  -4   9  -8 2549.30 78.9309   1
  -4   9  -9 772.498 73.0208   1
  -4   9 -10 1507.51 91.9748   1
  -4   9 -11 1971.78 105.216   1
  -4   9 -12 8084.21 110.461   1
  -4   9 -13 7107.72 164.291   1
  -4   9 -14 3934.00 107.698   1
  -4   9 -15 1831.45 80.4977   1
  -4   8  14 1314.06 55.5873   1
  -4   8  13 1174.26 96.2684   1
  -4  -6 -10 1420.11 146.781  -2
  -4   8  12 1420.11 146.781   1
  -4  -6  -9 757.933 120.239  -2
  -4   8  11 757.933 120.239   1
  -4   8  10 421.038 92.8350   1
  -4  -6  -8 4172.08 210.568  -2
  -4   8  10 4172.08 210.568   1
   4  -8  -9 9185.14 126.073   1
   4  -8  -8 496.022 112.862   1
   4  -8  -7 5887.49 102.146   1
  -4   8   6 441.325 81.0195   1
  -4   8   5 741.409 93.9930   1
  -4   8   4 6063.54 123.894   1
  -4   8   3 2838.71 70.0890   1
   4  -8  -2 4314.63 72.3690   1
  -4   8   1 5230.09 83.6718   1
  -4   8   0 2839.74 77.7607   1
  -4   8  -1 4027.34 58.6038   1
  -4   8  -2 2078.47 60.6077   1
  -4   8  -3 1554.29 70.2280   1
  -4   8  -4 3588.42 77.6757   1
  -4   8  -5 3224.95 76.9058   1
  -4   8  -6 5301.69 88.4759   1
  -4   8  -7 27495.6 152.750   1
  -4   8  -8 849.505 69.7773   1
  -4   8  -9 10530.8 102.054   1
  -4   8 -10 1318.68 83.2129   1
  -4   8 -11 1128.90 80.8086   1
  -4   8 -12 1722.95 86.0241   1
  -4   8 -13 4130.42 116.686   1
  -4   8 -14 3088.40 200.107   1
  -4   8 -15 2982.87 94.3552   1
  -4   8 -16 1944.89 109.068   1
  -4   7  14 311.667 85.2125   1
  -4  -5 -11 5140.86 171.744  -2
  -4   7  13 5140.86 171.744   1
  -4   7  12 644.764 108.916   1
   4   5  10 2074.19 121.844  -2
   4  -7 -12 2074.19 121.844   1
  -4   7  11 3765.65 157.982   1
  -4  -5  -9 6643.05 168.044  -2
  -4   7  11 6643.05 168.044   1
  -4   7  10 8871.89 209.448   1
   4   5   8 8335.19 266.053  -2
   4  -7 -10 8335.19 266.053   1
  -4   7   9 7223.43 108.600   1
  -4  -5  -7 9250.47 435.793  -2
  -4   7   9 9250.47 435.793   1
  -4   7   8 464.661 78.0819   1
  -4  -5  -6 831.951 492.256  -2
  -4   7   8 831.951 492.256   1
  -4   7   7 653.744 92.3312   1
   4  -7  -6 8644.89 112.670   1
  -4   7   5 10450.1 123.883   1
   4  -7  -4 22207.8 154.129   1
  -4   7   3 849.268 57.0415   1
  -4   7   2 5723.96 77.9237   1
  -4   7   1 780.276 54.4208   1
  -4   7   0 3969.30 67.2387   1
  -4   7  -1 5666.39 70.8914   1
  -4   7  -2 4226.26 62.1737   1
  -4   7  -3 1355.47 56.0354   1
  -4   7  -4 495.943 50.4873   1
  -4   7  -5 897.180 58.9338   1
  -4   7  -6 33521.3 134.454   1
  -4   7  -7 14473.3 111.349   1
  -4   7  -8 676.500 67.1151   1
  -4   7  -9 1394.40 65.0116   1
  -4   7 -10 2317.83 88.1036   1
  -4   7 -11 2752.47 90.0061   1
  -4   7 -12 1877.59 119.598   1
  -4   7 -13 4114.02 146.234   1
  -4   7 -14 4827.29 107.077   1
  -4   7 -15 1956.08 87.3012   1
  -4   7 -16 539.067 109.590   1
  -4   6  14 1049.67 83.6540   1
  -4  -4 -12 2839.04 149.482  -2
  -4   6  14 2839.04 149.482   1
  -4   6  13 150.460 107.697   1
  -4  -4 -11 2331.16 184.249  -2
  -4   6  13 2331.16 184.249   1
  -4   6  12 394.580 129.338   1
  -4  -4 -10 939.843 130.131  -2
  -4   6  12 939.843 130.131   1
  -4   6  11 3294.89 174.748   1
  -4  -4  -9 7336.35 180.394  -2
  -4   6  11 7336.35 180.394   1
  -4   6  10 5439.23 156.196   1
   4   4   8 13309.8 195.692  -2
   4  -6 -10 13309.8 195.692   1
  -4   6   9 2342.76 110.672   1
  -4  -4  -7 5987.78 201.210  -2
  -4   6   9 5987.78 201.210   1
  -4   6   8 5303.65 129.631   1
  -4  -4  -6 8055.36 207.426  -2
  -4   6   8 8055.36 207.426   1
  -4   6   7 4144.27 100.477   1
  -4  -4  -5 9571.70 414.502  -2
  -4   6   7 9571.70 414.502   1
   4  -6  -6 11851.5 131.095   1
  -4  -4  -4 18061.0 466.527  -2
  -4   6   6 18061.0 466.527   1
  -4   6   5 864.603 73.2978   1
  -4   6   4 14846.1 125.512   1
  -4   6   3 5669.55 104.726   1
  -4   6   2 6472.09 99.8253   1
  -4   6   1 8910.03 139.022   1
  -4   6   0 10533.3 139.825   1
  -4   6  -1 1365.96 98.3620   1
  -4   6  -2 2958.40 82.5539   1
  -4   6  -3 8668.05 70.8557   1
  -4   6  -4 17205.5 83.0377   1
  -4   6  -5 5524.81 55.2955   1
  -4   6  -6 15877.5 84.4955   1
  -4   6  -7 1849.35 53.9556   1
  -4   6  -8 3790.89 64.9642   1
  -4   6  -9 2250.05 66.7515   1
  -4   6 -10 5578.43 77.6239   1
  -4   6 -11 18900.4 127.780   1
  -4   6 -12 7342.67 179.100   1
  -4   6 -13 2873.45 112.097   1
  -4   6 -14 1607.71 78.2554   1
  -4   6 -15 795.667 61.3711   1
  -4   6 -16 1078.33 122.678   1
  -4  -3 -13 941.857 82.8085  -2
  -4   5  15 941.857 82.8085   1
  -4  -3 -12 3520.59 124.159  -2
  -4   5  14 3520.59 124.159   1
  -4  -3 -11 3186.84 142.938  -2
  -4   5  13 3186.84 142.938   1
  -4  -3 -10 1773.46 113.973  -2
  -4   5  12 1773.46 113.973   1
  -4  -3  -9 13525.9 158.523  -2
  -4   5  11 13525.9 158.523   1
   4  -5 -10 3390.36 127.870   1
  -4  -3  -8 10267.3 223.337  -2
  -4   5  10 10267.3 223.337   1
  -4   5   9 468.908 106.492   1
  -4  -3  -7 4821.66 168.158  -2
  -4   5   9 4821.66 168.158   1
  -4   5   8 1099.21 106.171   1
  -4  -3  -6 2995.71 155.836  -2
  -4   5   8 2995.71 155.836   1
   4  -5  -7 8334.66 146.851   1
  -4  -3  -5 12381.6 203.951  -2
  -4   5   7 12381.6 203.951   1
  -4   5   6 1238.03 73.1787   1
  -4  -3  -4 13730.8 374.453  -2
  -4   5   6 13730.8 374.453   1
  -4   5   5 3571.17 103.130   1
  -4   5   4 5380.92 101.091   1
  -4   5   3 15759.2 166.339   1
  -4  -3  -1 26265.5 562.035  -2
  -4   5   3 26265.5 562.035   1
  -4   5   2 7123.78 173.855   1
  -4   5   1 12694.6 202.910   1
  -4   5   0 30205.9 222.621   1
  -4   5  -1 2291.92 68.4165   1
  -4   5  -2 1392.33 72.6470   1
  -4   5  -3 15703.7 140.532   1
  -4   5  -4 21766.1 133.409   1
  -4   5  -5 23695.9 96.6559   1
  -4   5  -6 36292.1 103.064   1
  -4   5  -7 16126.7 92.3142   1
  -4   5  -8 2570.28 58.6122   1
  -4   5  -9 1332.38 55.2733   1
  -4   5 -10 648.466 53.4352   1
  -4   5 -11 537.218 104.047   1
  -4   5 -12 370.336 85.1264   1
  -4   5 -13 8357.66 120.836   1
  -4   5 -14 7098.32 101.826   1
  -4   5 -15 7186.09 106.315   1
  -4   5 -16 2505.34 108.013   1
  -4  -2 -14 3330.65 109.672  -2
  -4   4  16 3330.65 109.672   1
  -4  -2 -13 1578.00 162.165  -2
  -4   4  15 1578.00 162.165   1
  -4  -2 -12 1868.54 192.244  -2
  -4   4  14 1868.54 192.244   1
  -4  -2 -11 2579.51 122.901  -2
  -4   4  13 2579.51 122.901   1
  -4  -2 -10 12807.7 171.661  -2
  -4   4  12 12807.7 171.661   1
  -4   4  11 6941.03 221.595   1
  -4  -2  -9 9791.81 144.395  -2
  -4   4  11 9791.81 144.395   1
   4  -4 -10 4192.77 125.254   1
  -4  -2  -8 6770.42 155.854  -2
  -4   4  10 6770.42 155.854   1
   4  -4  -9 257.761 97.4540   1
  -4  -2  -7 1964.68 161.567  -2
  -4   4   9 1964.68 161.567   1
   4  -4  -8 738.410 94.4446   1
  -4  -2  -6 2285.24 133.765  -2
  -4   4   8 2285.24 133.765   1
  -4   4   7 330.553 81.4100   1
  -4  -2  -5 15361.8 187.652  -2
  -4   4   7 15361.8 187.652   1
   4  -4  -6 10927.8 139.518   1
  -4  -2  -4 26280.4 418.973  -2
  -4   4   6 26280.4 418.973   1
  -4   4   5 12192.2 169.208   1
  -4  -2  -3 22268.6 421.269  -2
  -4   4   5 22268.6 421.269   1
  -4   4   4 1584.49 87.6144   1
  -4  -2  -2 30939.6 605.661  -2
  -4   4   4 30939.6 605.661   1
  -4   4   3 9333.05 128.856   1
  -4  -2  -1 13285.1 403.270  -2
  -4   4   3 13285.1 403.270   1
  -4   4   2 10447.3 118.419   1
  -4   4   1 33419.3 192.570   1
  -4   4   0 30685.4 226.049   1
  -4   4  -1 1838.23 97.0632   1
  -4   4  -2 24805.9 151.335   1
  -4   4  -3 32863.7 171.113   1
  -4   4  -4 75011.4 271.838   1
  -4   4  -5 38465.3 184.533   1
  -4   4  -6 22208.3 90.4367   1
  -4   4  -7 4796.44 55.4616   1
  -4   4  -8 1086.84 50.2024   1
  -4   4  -9 572.583 55.4552   1
  -4   4 -10 19256.0 115.143   1
  -4   4 -11 15496.4 132.712   1
  -4   4 -12 4317.46 107.372   1
  -4  -2  14 5457.09 254.341  -2
  -4   4 -12 5457.09 254.341   1
  -4   4 -13 3661.18 85.6339   1
  -4   4 -14 257.704 85.9782   1
  -4   4 -15 801.097 75.7833   1
  -4   4 -16 448.643 88.3611   1
  -4  -1 -15 1956.26 83.8209  -2
  -4   3  17 1956.26 83.8209   1
  -4  -1 -14 1985.16 136.580  -2
  -4   3  16 1985.16 136.580   1
  -4  -1 -13 4927.47 202.381  -2
  -4   3  15 4927.47 202.381   1
  -4  -1 -12 3646.93 156.253  -2
  -4   3  14 3646.93 156.253   1
  -4  -1 -11 3206.77 132.672  -2
  -4   3  13 3206.77 132.672   1
  -4  -1 -10 4874.46 130.394  -2
  -4   3  12 4874.46 130.394   1
  -4  -1  -9 15679.2 165.143  -2
  -4   3  11 15679.2 165.143   1
  -4  -1  -8 3814.43 101.720  -2
  -4   3  10 3814.43 101.720   1
   4  -3  -9 19493.4 149.689   1
  -4  -1  -7 24689.4 198.776  -2
  -4   3   9 24689.4 198.776   1
  -4   3   8 516.405 61.1392   1
  -4  -1  -6 1650.06 132.170  -2
  -4   3   8 1650.06 132.170   1
  -4   3   7 3397.57 91.4484   1
  -4  -1  -5 8432.27 394.107  -2
  -4   3   7 8432.27 394.107   1
  -4   3   6 457.251 81.2958   1
  -4  -1  -4 5135.73 242.405  -2
  -4   3   6 5135.73 242.405   1
   4  -3  -5 8846.18 140.392   1
  -4  -1  -3 11272.4 242.843  -2
  -4   3   5 11272.4 242.843   1
  -4   3   4 16323.1 431.730   1
  -4  -1  -2 32391.7 293.326  -2
  -4   3   4 32391.7 293.326   1
  -4   3   3 16025.9 309.081   1
  -4  -1  -1 42504.7 412.402  -2
  -4   3   3 42504.7 412.402   1
  -4   3   2 27955.2 175.377   1
  -4  -1   0 39730.4 516.425  -2
  -4   3   2 39730.4 516.425   1
  -4   3   1 19873.2 111.883   1
  -4   3   0 2372.17 71.9861   1
  -4   3  -1 803.100 229.523   1
  -4   3  -2 17422.1 534.816   1
  -4   3  -3 37965.5 273.518   1
  -4   3  -4 55739.5 341.400   1
  -4   3  -5 43128.4 320.669   1
  -4   3  -6 14267.7 146.461   1
  -4   3  -7 31149.5 102.490   1
  -4   3  -8 17787.6 100.987   1
  -4   3  -9 12952.8 107.728   1
  -4   3 -10 906.085 71.2584   1
  -4  -1  12 2305.78 222.813  -2
  -4   3 -10 2305.78 222.813   1
  -4   3 -11 1937.79 83.1516   1
  -4  -1  13 5767.98 255.422  -2
  -4   3 -11 5767.98 255.422   1
  -4   3 -12 1666.74 92.7583   1
  -4  -1  14 3277.54 236.357  -2
  -4   3 -12 3277.54 236.357   1
  -4   3 -13 5073.19 98.1084   1
  -4  -1  15 6900.19 254.785  -2
  -4   3 -13 6900.19 254.785   1
  -4   3 -14 6046.40 133.631   1
  -4   3 -15 1966.79 90.7473   1
  -4   3 -16 123.647 58.1427   1
  -4   0 -15 854.028 115.431  -2
  -4   2  17 854.028 115.431   1
  -4   0 -14 2018.71 93.7888  -2
  -4   2  16 2018.71 93.7888   1
  -4   0 -13 3743.76 212.234  -2
  -4   2  15 3743.76 212.234   1
  -4   0 -12 7259.95 151.774  -2
  -4   2  14 7259.95 151.774   1
  -4   0 -11 7555.64 148.599  -2
  -4   2  13 7555.64 148.599   1
  -4   0 -10 7640.95 124.671  -2
  -4   2  12 7640.95 124.671   1
  -4   2  11 6797.03 197.028   1
  -4   0  -9 10006.4 144.462  -2
  -4   2  11 10006.4 144.462   1
  -4   2  10 7256.09 161.674   1
  -4   0  -8 9377.61 119.671  -2
  -4   2  10 9377.61 119.671   1
  -4   2   9 1338.86 71.3180   1
  -4   0  -7 5547.36 131.239  -2
  -4   2   9 5547.36 131.239   1
  -4   2   8 2876.22 80.7222   1
  -4   0  -6 5119.15 374.577  -2
  -4   2   8 5119.15 374.577   1
  -4   2   7 8109.31 123.289   1
  -4   0  -5 11329.9 392.603  -2
  -4   2   7 11329.9 392.603   1
  -4   2   6 22783.1 220.043   1
  -4   0  -4 24307.9 345.086  -2
  -4   2   6 24307.9 345.086   1
  -4   2   5 26626.5 219.447   1
  -4   0  -3 33883.8 343.327  -2
  -4   2   5 33883.8 343.327   1
  -4   2   4 11498.4 194.731   1
  -4   0  -2 31985.2 524.651  -2
  -4   2   4 31985.2 524.651   1
  -4   2   3 20229.5 169.609   1
  -4   0  -1 40325.9 517.013  -2
  -4   2   3 40325.9 517.013   1
  -4   2   2 2825.68 59.3382   1
  -4   0   0 37133.5 433.995  -2
  -4   2   2 37133.5 433.995   1
  -4   2   1 16239.7 141.211   1
  -4   2   0 1814.33 65.9308   1
  -4   2  -1 8075.77 123.182   1
  -4   2  -2 41610.2 262.684   1
  -4   2  -3 18953.3 369.010   1
  -4   2  -4 22032.8 224.787   1
  -4   2  -5 13133.2 209.748   1
  -4   2  -6 3095.27 81.0544   1
  -4   2  -7 1443.03 49.0195   1
  -4   2  -8 19327.7 105.354   1
  -4   2  -9 20364.8 134.524   1
  -4   2 -10 12959.3 130.746   1
  -4   0  12 14248.1 304.615  -2
  -4   2 -10 14248.1 304.615   1
  -4   2 -11 2087.06 86.4386   1
  -4   0  13 3618.22 236.395  -2
  -4   2 -11 3618.22 236.395   1
  -4   2 -12 4120.49 96.6508   1
  -4   0  14 4418.41 245.611  -2
  -4   2 -12 4418.41 245.611   1
  -4   2 -13 8183.04 171.471   1
  -4   0  15 8583.37 263.957  -2
  -4   2 -13 8583.37 263.957   1
  -4   2 -14 223.505 101.673   1
  -4   0  16 527.327 179.877  -2
  -4   2 -14 527.327 179.877   1
  -4   2 -15 1317.69 85.8310   1
  -4   0  17 1308.93 155.249  -2
  -4   2 -15 1308.93 155.249   1
  -4   1 -16 1734.20 86.7804  -2
  -4   1  18 1734.20 86.7804   1
  -4   1 -15 1030.90 95.5839  -2
  -4   1  17 1030.90 95.5839   1
  -4   1  16 441.837 117.776   1
  -4   1 -14 2354.98 132.706  -2
  -4   1  16 2354.98 132.706   1
  -4   1 -13 2594.44 221.488  -2
  -4   1  15 2594.44 221.488   1
  -4   1  14 1246.99 171.731   1
  -4   1 -12 5897.73 148.279  -2
  -4   1  14 5897.73 148.279   1
  -4   1 -11 5990.33 118.213  -2
  -4   1  13 5990.33 118.213   1
  -4   1  12 10793.6 155.306   1
  -4   1 -10 24329.2 188.468  -2
  -4   1  12 24329.2 188.468   1
  -4   1  11 630.041 144.743   1
  -4   1  -9 3811.85 119.042  -2
  -4   1  11 3811.85 119.042   1
  -4   1  10 22083.6 198.845   1
  -4   1  -8 24750.0 296.975  -2
  -4   1  10 24750.0 296.975   1
  -4   1   9 6056.45 118.389   1
  -4   1  -7 6441.91 209.562  -2
  -4   1   9 6441.91 209.562   1
  -4   1   8 7860.95 167.671   1
  -4   1  -6 13499.7 225.395  -2
  -4   1   8 13499.7 225.395   1
  -4   1   7 2358.13 115.204   1
  -4   1  -5 7774.50 349.710  -2
  -4   1   7 7774.50 349.710   1
  -4   1   6 5027.88 108.416   1
  -4   1  -4 11934.2 412.317  -2
  -4   1   6 11934.2 412.317   1
  -4   1   5 5495.40 102.005   1
  -4   1  -3 9000.79 334.344  -2
  -4   1   5 9000.79 334.344   1
  -4   1   4 43273.3 377.114   1
  -4   1  -2 48011.7 566.766  -2
  -4   1   4 48011.7 566.766   1
  -4   1   3 28104.6 158.807   1
  -4   1  -1 28570.9 403.197  -2
  -4   1   3 28570.9 403.197   1
  -4   1   2 56333.3 627.864   1
  -4   1   0 58479.2 451.221  -2
  -4   1   2 58479.2 451.221   1
  -4   1   1 28464.6 180.509   1
  -4   1   0 10527.1 267.075   1
  -4   1  -1 1562.30 71.5104   1
  -4   1  -2 1136.59 54.6576   1
  -4   1  -3 4907.94 79.2373   1
  -4   1  -4 8604.50 389.380   1
  -4   1  -5 6216.53 141.258   1
  -4   1  -6 6091.38 70.1453   1
  -4   1  -7 632.262 50.1014   1
  -4   1  -8 906.365 53.3349   1
  -4   1  -9 3474.49 100.823   1
  -4   1  11 4473.68 230.066  -2
  -4   1  -9 4473.68 230.066   1
  -4   1 -10 15073.7 176.479   1
  -4   1  12 24660.2 365.591  -2
  -4   1 -10 24660.2 365.591   1
  -4   1 -11 6983.96 118.618   1
  -4   1  13 7950.76 274.093  -2
  -4   1 -11 7950.76 274.093   1
  -4   1 -12 5258.37 133.977   1
  -4   1  14 6508.32 261.758  -2
  -4   1 -12 6508.32 261.758   1
  -4   1 -13 2209.21 102.374   1
  -4   1  15 2862.36 215.236  -2
  -4   1 -13 2862.36 215.236   1
  -4   1 -14 2466.72 113.804   1
  -4   1  16 2731.84 186.956  -2
  -4   1 -14 2731.84 186.956   1
  -4   1 -15 567.542 77.8688   1
  -4   1 -16 1842.25 86.0985   1
  -4   2 -16 1294.46 109.858  -2
  -4   0  18 1294.46 109.858   1
  -4   0  17 192.189 107.570   1
  -4   2 -15 1252.31 153.791  -2
  -4   0  17 1252.31 153.791   1
  -4   0  16 410.439 91.2912   1
  -4   2 -14 412.121 186.648  -2
  -4   0  16 412.121 186.648   1
  -4   0  15 461.226 107.188   1
   4  -2  13 6879.33 178.408  -2
   4   0 -15 6879.33 178.408   1
  -4   0  14 416.698 157.150   1
  -4   2 -12 3787.40 172.664  -2
  -4   0  14 3787.40 172.664   1
  -4   0  13 1526.98 118.743   1
  -4   2 -11 3279.33 158.301  -2
  -4   0  13 3279.33 158.301   1
  -4   0  12 518.981 110.896   1
  -4   2 -10 10527.0 186.849  -2
  -4   0  12 10527.0 186.849   1
  -4   0  11 7292.96 143.160   1
  -4   2  -9 23788.9 340.118  -2
  -4   0  11 23788.9 340.118   1
  -4   0  10 2312.88 103.557   1
  -4   2  -8 17940.8 290.670  -2
  -4   0  10 17940.8 290.670   1
  -4   0   9 11631.8 134.502   1
  -4   2  -7 13110.6 287.389  -2
  -4   0   9 13110.6 287.389   1
  -4   0   8 10217.6 161.431   1
  -4   2  -6 13103.4 263.887  -2
  -4   0   8 13103.4 263.887   1
  -4   0   7 13784.5 177.934   1
  -4   0   6 21107.2 148.907   1
  -4   0   5 22866.9 144.559   1
  -4   0   4 44412.2 235.882   1
  -4   0   3 11311.8 79.7986   1
  -4   2  -1 16382.6 294.877  -2
  -4   0   3 16382.6 294.877   1
  -4   0   2 674.696 44.9330   1
  -4   0   1 2002.05 74.4888   1
  -4   0   0 42797.0 180.898   1
  -4   0  -1 26041.9 116.647   1
  -4   0  -2 24149.6 147.580   1
  -4   0  -3 10404.7 100.305   1
  -4   0  -4 988.206 114.738   1
  -4   0  -5 3713.00 73.3706   1
  -4   0  -6 2354.08 59.0895   1
  -4   0  -7 5174.12 61.3818   1
  -4   0  -8 856.943 71.2327   1
  -4   0  -9 2980.55 83.2068   1
  -4   0 -10 1174.40 101.966   1
  -4   2  12 6711.10 261.168  -2
  -4   0 -10 6711.10 261.168   1
  -4   0 -11 5596.03 120.149   1
  -4   2  13 8350.78 277.035  -2
  -4   0 -11 8350.78 277.035   1
  -4   0 -12 1869.08 113.553   1
  -4   2  14 6116.41 246.781  -2
  -4   0 -12 6116.41 246.781   1
  -4   0 -13 3391.23 137.318   1
  -4   2  15 4817.08 219.071  -2
  -4   0 -13 4817.08 219.071   1
  -4   0 -14 1575.32 102.096   1
  -4   0 -15 1398.95 118.952   1
  -4   3 -16 1530.34 122.205  -2
  -4  -1  18 1530.34 122.205   1
  -4  -1  17 1781.07 127.804   1
  -4   3 -15 2845.62 177.095  -2
  -4  -1  17 2845.62 177.095   1
  -4  -1  16 260.267 89.7771   1
  -4   3 -14 4735.28 228.556  -2
  -4  -1  16 4735.28 228.556   1
  -4  -1  15 2245.27 118.579   1
  -4   3 -13 6297.65 272.605  -2
  -4  -1  15 6297.65 272.605   1
  -4  -1  14 2345.27 194.598   1
  -4   3 -12 3760.49 180.081  -2
  -4  -1  14 3760.49 180.081   1
  -4  -1  13 5190.54 190.543   1
  -4   3 -11 7374.80 186.663  -2
  -4  -1  13 7374.80 186.663   1
  -4  -1  12 1973.00 110.250   1
  -4   3 -10 2876.13 173.423  -2
  -4  -1  12 2876.13 173.423   1
  -4  -1  11 1360.18 83.9493   1
  -4   3  -9 11663.5 332.676  -2
  -4  -1  11 11663.5 332.676   1
  -4  -1  10 597.903 74.5012   1
  -4   3  -8 15120.2 329.042  -2
  -4  -1  10 15120.2 329.042   1
  -4  -1   9 2471.42 78.5457   1
  -4   3  -7 28290.9 364.672  -2
  -4  -1   9 28290.9 364.672   1
  -4  -1   8 4367.89 99.9011   1
  -4  -1   7 16029.8 142.500   1
  -4  -1   6 13175.4 125.278   1
  -4  -1   5 20235.6 118.052   1
  -4  -1   4 8912.08 97.3352   1
  -4  -1   3 45212.6 176.418   1
  -4  -1   2 17085.8 93.5002   1
  -4  -1   1 23718.2 137.176   1
  -4  -1   0 13852.2 171.156   1
  -4  -1  -1 32308.6 165.813   1
  -4  -1  -2 22957.1 204.291   1
  -4  -1  -3 2595.43 93.4086   1
  -4  -1  -4 6466.67 131.612   1
  -4  -1  -5 6366.72 83.3291   1
  -4  -1  -6 1340.14 45.2999   1
  -4  -1  -7 1833.64 61.1749   1
  -4  -1  -8 2031.15 86.1143   1
  -4  -1  -9 707.136 117.809   1
  -4   3  11 11910.0 290.240  -2
  -4  -1  -9 11910.0 290.240   1
  -4  -1 -10 506.785 120.427   1
  -4   3  12 3816.80 244.364  -2
  -4  -1 -10 3816.80 244.364   1
  -4  -1 -11 2670.35 160.777   1
  -4   3  13 3492.56 240.694  -2
  -4  -1 -11 3492.56 240.694   1
  -4  -1 -12 597.077 73.2215   1
  -4  -1 -13 589.824 88.3334   1
  -4  -1 -14 242.076 82.0970   1
  -4  -1 -15 697.847 91.6992   1
  -4  -2  19 874.078 58.8653   1
  -4  -2  18 1670.33 106.383   1
  -4   4 -15 10740.7 231.886  -2
  -4  -2  17 10740.7 231.886   1
  -4  -2  16 6323.37 123.080   1
  -4   4 -14 7330.06 257.978  -2
  -4  -2  16 7330.06 257.978   1
  -4  -2  15 441.117 102.472   1
  -4   4 -13 3615.59 263.597  -2
  -4  -2  15 3615.59 263.597   1
  -4  -2  14 1940.69 117.253   1
  -4   4 -12 6125.32 305.039  -2
  -4  -2  14 6125.32 305.039   1
  -4  -2  13 1719.21 111.423   1
  -4   4 -11 15664.2 380.004  -2
  -4  -2  13 15664.2 380.004   1
  -4  -2  12 10796.0 135.547   1
  -4   4 -10 30031.1 465.476  -2
  -4  -2  12 30031.1 465.476   1
  -4  -2  11 5542.31 94.2111   1
  -4   4  -9 7121.01 314.577  -2
  -4  -2  11 7121.01 314.577   1
  -4  -2  10 14169.8 121.088   1
  -4  -2   9 14235.0 113.794   1
  -4  -2   8 474.364 55.1144   1
  -4  -2   7 5131.37 84.5570   1
  -4  -2   6 33549.3 190.811   1
  -4  -2   5 8418.03 102.830   1
  -4  -2   4 15134.2 119.564   1
  -4  -2   3 17580.9 157.309   1
  -4  -2   2 31076.9 151.426   1
  -4  -2   1 12099.4 106.857   1
  -4  -2   0 6546.02 95.9581   1
  -4  -2  -1 4821.53 72.5636   1
  -4  -2  -2 36077.1 170.890   1
  -4  -2  -3 11819.0 122.990   1
  -4  -2  -4 17895.2 103.876   1
  -4  -2  -5 19450.2 109.582   1
  -4  -2  -6 1985.42 87.2870   1
  -4  -2  -7 1536.77 70.6915   1
  -4  -2  -8 2418.35 103.374   1
  -4  -2  -9 3834.65 112.673   1
  -4  -2 -10 2831.28 97.9109   1
  -4  -2 -11 451.258 106.988   1
  -4  -2 -12 1544.30 102.364   1
  -4  -2 -13 298.221 74.4506   1
  -4  -2 -14 229.841 68.3036   1
  -4  -2 -15 1071.07 61.6754   1
  -4  -3  19 143.829 54.3144   1
  -4  -3  18 236.626 92.7192   1
  -4  -3  17 1027.91 130.722   1
  -4  -3  16 11664.0 123.295   1
  -4  -3  15 12909.6 144.216   1
  -4  -3  14 4880.48 116.335   1
  -4  -3  13 4274.30 112.153   1
  -4  -3  12 2932.93 106.094   1
  -4  -3  11 3791.37 100.629   1
  -4  -3  10 15466.5 128.773   1
  -4  -3   9 28221.9 155.632   1
  -4  -3   8 5566.37 78.8388   1
  -4  -3   7 10121.2 127.882   1
  -4  -3   6 17489.8 144.313   1
  -4  -3   5 8650.52 105.180   1
  -4  -3   4 8283.88 100.586   1
  -4  -3   3 14887.5 125.197   1
  -4  -3   2 18587.5 146.679   1
  -4  -3   1 5748.13 86.6045   1
  -4  -3   0 9250.50 123.552   1
  -4  -3  -1 13976.1 117.216   1
  -4  -3  -2 8268.05 105.876   1
  -4  -3  -3 6389.68 74.1615   1
  -4  -3  -4 16432.0 103.346   1
  -4  -3  -5 4613.85 87.3173   1
  -4  -3  -6 2214.87 74.2610   1
  -4  -3  -7 4862.04 83.5762   1
  -4  -3  -8 7591.99 155.145   1
  -4  -3  -9 13275.0 179.049   1
  -4  -3 -10 1192.09 116.583   1
  -4  -3 -11 3369.67 117.720   1
  -4  -3 -12 1798.74 91.2374   1
  -4  -3 -13 560.662 62.4756   1
  -4  -3 -14 207.799 49.4915   1
  -4  -4  18 2783.99 113.967   1
  -4  -4  17 1297.50 71.1990   1
  -4  -4  16 1911.46 110.976   1
  -4  -4  15 4294.91 90.7688   1
  -4  -4  14 3342.64 108.873   1
  -4  -4  13 5933.56 134.011   1
  -4  -4  12 10664.6 140.535   1
  -4  -4  11 15586.3 134.020   1
  -4  -4  10 14369.2 112.096   1
  -4  -4   9 5190.66 78.2052   1
  -4  -4   8 3037.73 63.7582   1
  -4  -4   7 8065.58 105.478   1
  -4  -4   6 11080.0 106.280   1
  -4  -4   5 18251.7 147.996   1
  -4  -4   4 8217.09 148.552   1
  -4  -4   3 10559.1 123.195   1
  -4  -4   2 26126.8 173.199   1
  -4  -4   1 2183.04 94.0300   1
  -4  -4   0 10357.0 145.427   1
  -4  -4  -1 5464.72 101.206   1
  -4  -4  -2 363.509 55.5180   1
  -4  -4  -3 601.899 48.8844   1
  -4  -4  -4 5049.77 80.1771   1
  -4  -4  -5 5409.71 114.376   1
  -4  -4  -6 2790.16 79.2670   1
  -4  -4  -7 3969.88 102.102   1
  -4  -4  -8 11160.6 276.457   1
  -4  -4  -9 6273.82 178.594   1
  -4  -4 -10 451.871 119.338   1
  -4  -4 -11 2938.94 81.7936   1
  -4  -4 -12 2945.58 77.0025   1
  -4  -4 -13 1760.15 101.275   1
   4   5 -18 2866.91 111.402   1
   4   5 -17 3035.48 97.5456   1
   4   5 -16 1674.19 150.543   1
  -4  -5  15 192.094 75.2976   1
  -4  -5  14 1610.86 82.8545   1
  -4  -5  13 8319.55 124.117   1
  -4  -5  12 4553.34 94.2330   1
  -4  -5  11 14078.1 148.666   1
  -4  -5  10 7565.39 103.300   1
  -4  -5   9 6079.90 84.7135   1
  -4  -5   8 5282.35 78.3416   1
  -4  -5   7 8140.26 84.9587   1
  -4  -5   6 2346.15 59.5109   1
  -4  -5   5 5087.87 106.578   1
  -4  -5   4 561.961 79.5664   1
  -4  -5   3 3152.06 95.4674   1
  -4  -5   2 11210.3 136.647   1
  -4  -5   1 5503.15 104.406   1
  -4  -5   0 4990.32 103.693   1
  -4  -5  -1 931.801 59.8318   1
  -4  -5  -2 3166.48 65.5806   1
  -4  -5  -3 7536.60 97.1257   1
  -4  -5  -4 8711.68 122.454   1
  -4  -5  -5 1296.70 91.8100   1
  -4  -5  -6 569.750 67.5821   1
  -4  -5  -7 1425.04 83.2855   1
  -4  -5  -8 730.596 103.154   1
  -4  -5  -9 3833.81 138.379   1
  -4  -5 -10 2604.10 90.7514   1
  -4  -5 -11 7820.06 99.3493   1
  -4  -5 -12 1640.94 52.1668   1
  -4  -5 -13 803.610 53.4252   1
   4   6 -18 1170.83 90.0916   1
   4   6 -17 3322.99 138.359   1
   4   6 -16 5067.81 111.999   1
   4   6 -15 563.454 154.319   1
  -4  -6  14 1767.50 78.4483   1
  -4  -6  13 5364.31 99.5010   1
  -4  -6  12 5669.07 90.6277   1
  -4  -6  11 6286.85 101.172   1
  -4  -6  10 4544.74 104.920   1
  -4  -6   9 2032.04 90.1806   1
  -4  -6   8 1275.89 62.5813   1
  -4  -6   7 6263.62 75.9728   1
  -4  -6   6 1388.10 97.6217   1
  -4  -6   5 10726.9 159.351   1
  -4  -6   4 1307.96 91.5789   1
  -4  -6   3 8225.08 134.311   1
  -4  -6   2 370.998 82.8032   1
  -4  -6   1 605.233 82.5742   1
  -4  -6   0 10978.1 115.067   1
  -4  -6  -1 747.473 63.7268   1
  -4  -6  -2 452.497 61.9913   1
  -4  -6  -3 810.158 58.9458   1
  -4  -6  -4 372.541 80.1543   1
  -4  -6  -5 2752.46 115.827   1
  -4  -6  -6 9106.96 135.302   1
  -4  -6  -7 7468.28 111.907   1
  -4  -6  -8 4202.36 91.0291   1
  -4  -6  -9 306.800 72.2135   1
  -4  -6 -10 982.409 62.7547   1
  -4  -6 -11 900.431 63.3944   1
  -4  -6 -12 130.480 32.5262   1
   4   7 -18 1500.77 83.6984   1
   4   7 -17 1511.71 114.242   1
   4   7 -16 1034.86 130.155   1
   4   7 -15 1182.50 152.103   1
   4   7 -14 4911.16 201.704   1
  -4  -7  13 6097.47 150.817   1
  -4  -7  12 6498.36 121.827   1
  -4  -7  11 2487.40 101.459   1
  -4  -7  10 3367.52 127.707   1
  -4  -7   9 3009.09 109.798   1
  -4  -7   8 4209.07 98.3359   1
  -4  -7   7 1156.01 65.7892   1
  -4  -7   6 9759.66 128.236   1
  -4  -7   5 1334.57 82.4902   1
  -4  -7   4 2082.75 86.8522   1
  -4  -7   3 15812.6 142.332   1
  -4  -7   2 3312.15 89.4636   1
  -4  -7   1 4804.74 95.5965   1
  -4  -7   0 2341.30 74.7418   1
  -4  -7  -1 2140.90 64.5968   1
  -4  -7  -2 4621.98 86.3983   1
  -4  -7  -3 6815.92 97.2731   1
  -4  -7  -4 7462.52 118.653   1
  -4  -7  -5 2336.07 95.1984   1
  -4  -7  -6 328.228 65.2630   1
  -4  -7  -7 304.407 64.7375   1
  -4  -7  -8 2358.87 146.233   1
  -4  -7  -9 907.338 79.1030   1
  -4  -7 -10 2751.97 74.2651   1
  -4  -7 -11 2585.75 68.8059   1
   4   8 -18 516.295 55.1764   1
   4   8 -17 3473.76 117.392   1
   4   8 -16 497.112 117.202   1
   4   8 -15 346.192 137.347   1
   4   8 -14 1256.10 156.144   1
  -4  -8  13 4816.91 137.551   1
  -4  -8  12 2343.04 123.269   1
  -4  -8  11 1783.11 122.804   1
  -4  -8  10 4641.21 145.553   1
   4   8  -9 7029.89 119.168   1
  -4  -8   8 5736.18 110.341   1
  -4  -8   7 681.214 88.2301   1
  -4  -8   6 3148.25 100.537   1
  -4  -8   5 1261.88 88.8303   1
  -4  -8   4 2052.47 93.3502   1
  -4  -8   3 26119.8 176.622   1
  -4  -8   2 16927.8 174.354   1
  -4  -8   1 463.379 76.0414   1
  -4  -8   0 1966.22 74.6397   1
  -4  -8  -1 294.404 78.1356   1
  -4  -8  -2 5310.43 88.4940   1
  -4  -8  -3 544.216 79.0149   1
  -4  -8  -4 3779.27 97.6894   1
  -4  -8  -5 2713.97 87.8192   1
  -4  -8  -6 1393.23 72.9252   1
  -4  -8  -7 2486.82 94.7437   1
  -4  -8  -8 5861.85 100.182   1
  -4  -8  -9 717.885 52.1618   1
  -4  -8 -10 228.877 43.4434   1
   4   9 -17 1086.67 74.4938   1
   4   9 -16 574.519 69.6851   1
   4   9 -15 1228.71 129.173   1
   4   9 -14 4500.82 176.865   1
  -4  -9  13 3385.81 122.058   1
  -4  -9  12 4375.60 132.311   1
  -4  -9  11 646.707 140.806   1
  -4  -9  10 531.827 110.807   1
  -4  -9   9 1691.82 80.6286   1
  -4  -9   8 413.619 67.2874   1
  -4  -9   7 14137.5 151.802   1
  -4  -9   6 4061.85 133.345   1
  -4  -9   5 15895.1 156.646   1
  -4  -9   4 8090.57 123.461   1
  -4  -9   3 4659.27 102.792   1
  -4  -9   2 1345.39 85.3801   1
  -4  -9   1 4598.04 99.0288   1
  -4  -9   0 2023.74 88.2104   1
   4   9   1 6211.94 117.552   1
   4   9   2 4317.67 127.422   1
  -4  -9  -3 1735.51 77.5253   1
  -4  -9  -4 2241.29 75.3893   1
  -4  -9  -5 1486.75 64.8933   1
  -4  -9  -6 1315.07 73.7515   1
  -4  -9  -7 1481.18 59.3629   1
  -4  -9  -8 834.521 74.7021   1
   4  10 -16 383.342 73.7769   1
  -4 -10  15 908.357 74.3622   1
   4  10 -14 2675.36 101.022   1
  -4 -10  13 2092.51 82.5281   1
  -4 -10  12 1565.16 88.0340   1
  -4 -10  11 2619.12 97.7728   1
   4  10 -10 6053.85 155.746   1
   4  10  -9 478.590 92.0868   1
  -4 -10   8 313.963 63.3470   1
  -4 -10   7 830.859 72.6793   1
   4  10  -6 921.531 112.837   1
   4  10  -5 3278.88 129.857   1
   4  10  -4 16550.1 165.105   1
  -4 -10   3 11769.7 145.956   1
   4  10  -2 2550.21 100.103   1
   4  10  -1 5027.88 111.353   1
   4  10   0 6314.40 136.454   1
   4  10   1 10525.8 204.139   1
  -4 -10  -2 3454.07 108.318   1
   4  10   3 5359.09 108.760   1
   4  10   4 2035.91 74.6330   1
  -4 -10  -5 854.135 101.361   1
  -4 -10  -6 1664.21 93.1676   1
  -4 -11  15 1171.37 51.6677   1
   4  11 -14 2491.31 114.804   1
  -4 -11  13 3137.64 89.3490   1
  -4 -11  12 1489.36 86.7644   1
  -4 -11  11 320.145 83.5102   1
   4  11 -10 2186.57 161.800   1
   4  11  -9 157.326 91.2465   1
  -4 -11   8 542.608 77.0055   1
  -4 -11   7 499.422 75.8901   1
  -4 -11   6 4271.26 96.5004   1
   4  11  -5 4576.43 170.837   1
   4  11  -4 3085.32 157.246   1
   4  11  -3 434.613 96.0263   1
   4  11  -2 569.251 96.0979   1
  -4 -11   1 498.716 91.3579   1
  -4 -11   0 6249.69 120.230   1
   4  11   1 9905.50 128.821   1
  -4 -11  -2 7465.31 102.587   1
  -4 -11  -3 4899.17 143.831   1
  -4 -11  -4 4122.52 120.786   1
  -4 -11  -5 1336.56 77.1247   1
   4  12 -14 2405.62 80.9816   1
   4  12 -13 1835.17 96.3249   1
   4  12 -12 710.462 99.7725   1
   4  12 -11 809.575 73.1650   1
   4  12 -10 790.664 81.0973   1
   4  12  -9 1165.08 87.9085   1
   4  12  -8 610.892 66.4834   1
  -4 -12   7 625.469 52.4443   1
   4  12  -6 669.145 57.3058   1
  -4 -12   5 1841.58 62.2160   1
  -4 -12   4 1292.67 68.9078   1
   4  12  -3 247.403 73.1259   1
  -4 -12   2 363.917 74.0743   1
  -4 -12   1 750.834 69.5799   1
  -4 -12   0 2054.08 118.833   1
  -4 -12  -1 2474.87 115.262   1
  -4 -12  -2 878.366 88.0539   1
  -4 -12  -3 1657.64 76.7011   1
   4  13 -12 297.037 59.5774   1
   4  13 -11 1289.67 84.2926   1
   4  13 -10 1576.81 97.6727   1
   4  13  -9 899.345 97.4854   1
   4  13  -8 908.792 105.391   1
   4  13  -7 2382.41 124.066   1
   4  13  -6 1029.68 60.1957   1
  -4 -13   5 1343.71 60.8970   1
  -4 -13   4 2175.14 70.0698   1
  -4 -13   3 864.998 64.0750   1
  -4 -13   2 139.775 69.9205   1
  -4 -13  -1 434.227 48.8830   1
   4  14  -9 1329.66 57.0225   1
   4  14  -8 1985.83 69.1446   1
   4  14  -7 4171.39 90.0252   1
   4  14  -6 3410.97 86.2204   1
   4  14  -5 2685.90 78.4465   1
   4  14  -4 826.510 58.6036   1
  -5  15  -5 299.288 59.5770   1
  -5  15  -6 13.4944 51.3988   1
  -5 -12   0 946.384 94.3673  -2
  -5  14   3 946.384 94.3673   1
  -5 -12   1 264.262 109.541  -2
  -5  14   2 264.262 109.541   1
  -5 -12   2 276.301 119.846  -2
  -5  14   1 276.301 119.846   1
  -5 -12   3 348.799 124.893  -2
  -5  14   0 348.799 124.893   1
  -5  14  -1 776.433 100.648   1
   5  12  -4 1325.47 154.566  -2
   5 -14   1 1325.47 154.566   1
   5  12  -5 680.597 158.670  -2
   5 -14   2 680.597 158.670   1
  -5  14  -3-87.4960 84.6053   1
   5  12  -6 141.909 106.099  -2
   5 -14   3 141.909 106.099   1
  -5  14  -4 115.897 76.2682   1
   5  12  -7 123.825 110.370  -2
   5 -14   4 123.825 110.370   1
  -5  14  -5-12.9925 53.1460   1
   5  12  -8 316.564 148.824  -2
   5 -14   5 316.564 148.824   1
   5 -14   6 119.423 70.5135   1
  -5  14  -7 12.8403 89.9560   1
  -5  14  -8 96.9173 80.7215   1
  -5  14  -9 195.312 63.5489   1
   5  11   2 650.857 92.4830  -2
   5 -13  -5 650.857 92.4830   1
  -5 -11  -1 45.9200 115.492  -2
  -5  13   4 45.9200 115.492   1
  -5 -11   0 17.0668 128.072  -2
  -5  13   3 17.0668 128.072   1
   5  11  -1 989.715 134.027  -2
   5 -13  -2 989.715 134.027   1
   5  11  -2 1012.03 110.837  -2
   5 -13  -1 1012.03 110.837   1
   5  11  -3 244.717 106.204  -2
   5 -13   0 244.717 106.204   1
   5 -13   1 192.415 71.6996   1
   5  11  -4 1132.36 205.351  -2
   5 -13   1 1132.36 205.351   1
  -5  13  -2 410.342 133.159   1
   5  11  -5 474.579 142.875  -2
   5 -13   2 474.579 142.875   1
   5  11  -6 122.513 144.510  -2
   5 -13   3 122.513 144.510   1
  -5  13  -4 455.084 112.162   1
   5  11  -7 488.395 143.405  -2
   5 -13   4 488.395 143.405   1
  -5  13  -5-2.12591 98.8691   1
   5  11  -8 77.8724 140.049  -2
   5 -13   5 77.8724 140.049   1
  -5  13  -6 82.3502 73.9544   1
   5  11  -9 57.3213 187.890  -2
   5 -13   6 57.3213 187.890   1
  -5  13  -7-10.9321 125.670   1
  -5  13  -8 171.693 113.030   1
  -5  13  -9 161.449 102.960   1
  -5  13 -11 631.326 67.4540   1
  -5  12   7-6.14490 53.8202   1
  -5 -10  -4 4.61212 96.6182  -2
  -5  12   7 4.61212 96.6182   1
  -5  12   6 197.354 77.0744   1
  -5 -10  -3 368.646 124.946  -2
  -5  12   6 368.646 124.946   1
  -5  12   5 720.320 91.8181   1
  -5 -10  -2 948.254 107.116  -2
  -5  12   5 948.254 107.116   1
  -5  12   4 98.9248 91.0639   1
  -5 -10  -1-37.4789 116.157  -2
  -5  12   4-37.4789 116.157   1
  -5  12   3 613.116 108.469   1
  -5 -10   0 1285.18 184.662  -2
  -5  12   3 1285.18 184.662   1
  -5 -10   1 6595.90 242.740  -2
  -5  12   2 6595.90 242.740   1
  -5 -10   2 3831.23 169.518  -2
  -5  12   1 3831.23 169.518   1
  -5 -10   3 219.211 111.950  -2
  -5  12   0 219.211 111.950   1
   5  10  -4 964.183 130.382  -2
   5 -12   1 964.183 130.382   1
   5 -12   2 302.996 78.9038   1
   5  10  -5 596.988 178.596  -2
   5 -12   2 596.988 178.596   1
  -5  12  -3 324.861 157.196   1
   5  10  -6 126.022 178.266  -2
   5 -12   3 126.022 178.266   1
  -5 -10   7-4.48158 239.808  -2
  -5  12  -4-4.48158 239.808   1
  -5  12  -5 2055.22 152.536   1
  -5 -10   8 2628.41 268.993  -2
  -5  12  -5 2628.41 268.993   1
  -5  12  -6 160.775 99.0470   1
  -5  12  -7 44.4590 84.3427   1
  -5  12  -8 15.6609 101.229   1
  -5  12  -9 650.666 98.4750   1
  -5  12 -10 103.987 124.014   1
  -5  12 -11 14.8593 61.0530   1
  -5  12 -12 49.6827 78.4273   1
  -5  -9  -6 318.525 92.5027  -2
  -5  11   9 318.525 92.5027   1
  -5  -9  -5 166.530 120.817  -2
  -5  11   8 166.530 120.817   1
  -5  -9  -4 896.627 154.027  -2
  -5  11   7 896.627 154.027   1
  -5  -9  -3-33.2378 114.800  -2
  -5  11   6-33.2378 114.800   1
  -5  -9  -2 913.660 104.317  -2
  -5  11   5 913.660 104.317   1
  -5  -9  -1 341.983 112.640  -2
  -5  11   4 341.983 112.640   1
  -5  11   3 2439.33 155.335   1
  -5  -9   0 3146.13 233.757  -2
  -5  11   3 3146.13 233.757   1
  -5  -9   1 2233.60 156.006  -2
  -5  11   2 2233.60 156.006   1
  -5  11   1 920.038 144.096   1
  -5  -9   2 3961.40 185.214  -2
  -5  11   1 3961.40 185.214   1
  -5  -9   3 141.194 173.517  -2
  -5  11   0 141.194 173.517   1
  -5  -9   4 2904.48 161.802  -2
  -5  11  -1 2904.48 161.802   1
  -5  -9   5 570.201 187.346  -2
  -5  11  -2 570.201 187.346   1
  -5  -9   7 4753.37 328.226  -2
  -5  11  -4 4753.37 328.226   1
  -5  11  -5 91.8405 154.387   1
  -5  -9   8 613.282 176.267  -2
  -5  11  -5 613.282 176.267   1
  -5  11  -6 232.988 115.452   1
  -5  11  -7-18.9167 88.0568   1
  -5  11  -8 367.383 71.5707   1
  -5  11  -9 17.1989 86.3913   1
  -5  11 -10 3727.92 126.360   1
  -5  11 -11 142.543 65.4454   1
  -5  11 -12 589.569 119.272   1
  -5  11 -13 1206.56 96.0792   1
  -5  10  11 352.609 51.4467   1
  -5  -8  -8 431.697 66.5253  -2
  -5  10  11 431.697 66.5253   1
  -5  10  10 123.328 80.9457   1
  -5  -8  -7 196.984 107.144  -2
  -5  10  10 196.984 107.144   1
  -5  -8  -6 161.096 95.4063  -2
  -5  10   9 161.096 95.4063   1
   5 -10  -8 214.902 102.667   1
  -5  -8  -5 504.846 171.781  -2
  -5  10   8 504.846 171.781   1
   5   8   4 233.065 125.811  -2
   5 -10  -7 233.065 125.811   1
   5   8   3 731.964 108.213  -2
   5 -10  -6 731.964 108.213   1
  -5  -8  -2 3103.84 144.373  -2
  -5  10   5 3103.84 144.373   1
  -5  -8  -1 1155.73 108.122  -2
  -5  10   4 1155.73 108.122   1
  -5  -8   0 5201.55 147.210  -2
  -5  10   3 5201.55 147.210   1
  -5  -8   1 341.563 137.922  -2
  -5  10   2 341.563 137.922   1
  -5  10   1 484.307 134.800   1
  -5  -8   2 7408.27 217.042  -2
  -5  10   1 7408.27 217.042   1
  -5  10   0 1627.23 155.761   1
  -5  -8   3 2961.65 193.754  -2
  -5  10   0 2961.65 193.754   1
  -5  10  -1 661.985 353.379   1
  -5  -8   4 461.124 188.509  -2
  -5  10  -1 461.124 188.509   1
  -5  10  -2 861.749 408.852   1
  -5  -8   5 959.856 196.979  -2
  -5  10  -2 959.856 196.979   1
  -5  10  -3-284.543 395.454   1
  -5  -8   6 568.604 181.571  -2
  -5  10  -3 568.604 181.571   1
  -5  10  -4 450.295 169.972   1
  -5  -8   7 586.779 196.249  -2
  -5  10  -4 586.779 196.249   1
  -5  10  -5 94.1717 419.337   1
  -5  -8   8 634.088 191.174  -2
  -5  10  -5 634.088 191.174   1
  -5  10  -6 210.168 123.188   1
  -5  -8   9 168.126 184.424  -2
  -5  10  -6 168.126 184.424   1
  -5  10  -7-13.4158 85.6317   1
  -5  10  -8 427.486 81.5328   1
  -5  10  -9 248.821 69.9414   1
  -5  10 -10-61.9728 107.687   1
  -5  10 -11 677.356 79.3850   1
  -5  10 -12 332.573 85.9009   1
  -5  10 -13 2530.50 127.599   1
  -5  10 -14 3.71198 64.1711   1
  -5   9  12 350.176 42.0540   1
  -5   9  11-85.4659 89.1203   1
  -5   9  10 116.259 119.263   1
  -5  -7  -7 189.220 136.195  -2
  -5   9  10 189.220 136.195   1
   5  -9  -9 969.594 109.386   1
  -5  -7  -6 4896.93 150.566  -2
  -5   9   9 4896.93 150.566   1
   5  -9  -8 215.339 125.084   1
  -5  -7  -5 582.694 141.283  -2
  -5   9   8 582.694 141.283   1
  -5  -7  -4 1411.34 98.5630  -2
  -5   9   7 1411.34 98.5630   1
  -5  -7  -3 1577.51 105.313  -2
  -5   9   6 1577.51 105.313   1
  -5  -7  -2 1989.00 112.855  -2
  -5   9   5 1989.00 112.855   1
  -5  -7  -1 918.813 107.990  -2
  -5   9   4 918.813 107.990   1
  -5   9   3 1593.66 151.954   1
  -5  -7   0 1533.90 126.802  -2
  -5   9   3 1533.90 126.802   1
  -5   9   2-107.231 275.607   1
  -5  -7   1 137.475 102.397  -2
  -5   9   2 137.475 102.397   1
  -5   9   1 342.550 310.135   1
  -5  -7   2 229.090 124.967  -2
  -5   9   1 229.090 124.967   1
  -5   9   0 725.952 157.732   1
  -5  -7   3 1334.17 147.577  -2
  -5   9   0 1334.17 147.577   1
  -5   9  -1 162.716 148.942   1
  -5  -7   4 136.704 146.373  -2
  -5   9  -1 136.704 146.373   1
  -5  -7   5 1522.64 116.682  -2
  -5   9  -2 1522.64 116.682   1
  -5   9  -3 610.321 416.794   1
  -5  -7   6 4847.67 134.404  -2
  -5   9  -3 4847.67 134.404   1
  -5   9  -4 1032.79 170.392   1
  -5  -7   7 823.106 193.203  -2
  -5   9  -4 823.106 193.203   1
  -5   9  -5-254.813 402.141   1
  -5  -7   8 598.231 183.524  -2
  -5   9  -5 598.231 183.524   1
  -5   9  -6 131.105 99.8157   1
  -5  -7   9 2244.13 189.940  -2
  -5   9  -6 2244.13 189.940   1
  -5   9  -7 1009.03 93.4607   1
  -5   9  -8 5786.45 101.016   1
  -5   9  -9 874.921 81.6269   1
  -5   9 -10 647.311 98.6000   1
  -5   9 -11-38.1829 81.1412   1
  -5   9 -12 29.7431 92.7526   1
  -5   9 -13 1517.31 85.6868   1
  -5   8  13 250.395 60.3590   1
  -5   8  12 217.838 62.9343   1
  -5   8  11 614.396 83.4761   1
  -5   8  10 1012.66 129.833   1
  -5  -6  -7 1350.71 132.835  -2
  -5   8  10 1350.71 132.835   1
   5  -8  -9 585.413 124.880   1
  -5  -6  -6 2248.43 99.6199  -2
  -5   8   9 2248.43 99.6199   1
   5  -8  -8 1369.95 150.048   1
  -5  -6  -5 2056.63 188.500  -2
  -5   8   8 2056.63 188.500   1
   5  -8  -7 709.040 157.937   1
  -5  -6  -4 1471.70 122.120  -2
  -5   8   7 1471.70 122.120   1
  -5  -6  -3 8866.77 121.428  -2
  -5   8   6 8866.77 121.428   1
  -5  -6  -2 3296.94 104.649  -2
  -5   8   5 3296.94 104.649   1
  -5  -6  -1 2634.28 102.447  -2
  -5   8   4 2634.28 102.447   1
  -5   8   3 118.103 255.502   1
  -5  -6   0 380.601 85.0736  -2
  -5   8   3 380.601 85.0736   1
  -5   8   2 791.195 313.480   1
  -5  -6   1 588.593 88.8169  -2
  -5   8   2 588.593 88.8169   1
  -5   8   1 2918.69 405.199   1
  -5  -6   2 3793.47 131.404  -2
  -5   8   1 3793.47 131.404   1
  -5   8   0 9642.93 218.578   1
  -5  -6   3 23734.3 259.299  -2
  -5   8   0 23734.3 259.299   1
  -5   8  -1 896.016 163.233   1
  -5  -6   4 6110.71 113.067  -2
  -5   8  -1 6110.71 113.067   1
  -5  -6   5 6018.88 115.788  -2
  -5   8  -2 6018.88 115.788   1
  -5   8  -3 2133.40 178.151   1
  -5  -6   6 2181.76 92.3543  -2
  -5   8  -3 2181.76 92.3543   1
  -5   8  -4 212.860 152.776   1
  -5  -6   7 1499.52 162.285  -2
  -5   8  -4 1499.52 162.285   1
  -5   8  -5 552.732 197.412   1
  -5  -6   8 1036.58 126.923  -2
  -5   8  -5 1036.58 126.923   1
  -5   8  -6-49.4738 86.9578   1
  -5  -6   9 1652.29 165.008  -2
  -5   8  -6 1652.29 165.008   1
  -5   8  -7 1281.91 93.4890   1
  -5  -6  10 1919.69 269.871  -2
  -5   8  -7 1919.69 269.871   1
  -5   8  -8 8728.92 126.508   1
  -5   8  -9 2476.64 103.536   1
  -5   8 -10 1019.06 71.9776   1
  -5   8 -11 26.6399 79.1519   1
  -5   8 -12 185.336 88.4202   1
  -5   8 -13 82.2209 72.8165   1
  -5   8 -14 506.857 95.5084   1
  -5   7  13 937.178 54.7326   1
  -5   7  12 887.257 84.1279   1
  -5  -5  -9 695.653 139.690  -2
  -5   7  12 695.653 139.690   1
  -5   7  11 33.4924 94.8710   1
  -5   7  10 443.551 140.586   1
  -5  -5  -7 4485.09 175.261  -2
  -5   7  10 4485.09 175.261   1
  -5   7   9 1431.98 107.568   1
  -5  -5  -6 7255.96 216.952  -2
  -5   7   9 7255.96 216.952   1
   5  -7  -8 1304.35 156.488   1
  -5  -5  -5 7071.50 138.509  -2
  -5   7   8 7071.50 138.509   1
   5  -7  -7 1023.79 140.462   1
  -5  -5  -4 3034.29 119.865  -2
  -5   7   7 3034.29 119.865   1
  -5   7   6 3596.75 168.930   1
  -5  -5  -3 7566.24 137.214  -2
  -5   7   6 7566.24 137.214   1
  -5   7   5 1397.33 147.543   1
  -5  -5  -2 3461.85 112.052  -2
  -5   7   5 3461.85 112.052   1
   5  -7  -4 432.426 149.976   1
  -5  -5  -1 580.454 89.4046  -2
  -5   7   4 580.454 89.4046   1
  -5   7   3 3882.23 387.823   1
  -5  -5   0 11122.9 103.362  -2
  -5   7   3 11122.9 103.362   1
  -5   7   2 1630.21 165.024   1
  -5  -5   1 21865.3 143.807  -2
  -5   7   2 21865.3 143.807   1
  -5   7   1 391.408 163.407   1
  -5  -5   2 6441.02 192.269  -2
  -5   7   1 6441.02 192.269   1
  -5   7   0 135.048 97.3627   1
  -5  -5   3 11598.1 124.487  -2
  -5   7   0 11598.1 124.487   1
  -5  -5   4 10028.4 101.626  -2
  -5   7  -1 10028.4 101.626   1
  -5  -5   5 6030.36 94.5723  -2
  -5   7  -2 6030.36 94.5723   1
  -5   7  -3 4474.38 187.708   1
  -5  -5   6 6917.33 109.368  -2
  -5   7  -3 6917.33 109.368   1
  -5   7  -4 1054.81 120.150   1
  -5  -5   7 2332.43 108.805  -2
  -5   7  -4 2332.43 108.805   1
  -5   7  -5 925.355 120.416   1
  -5  -5   8 1807.87 95.3362  -2
  -5   7  -5 1807.87 95.3362   1
  -5   7  -6 18622.7 169.249   1
  -5  -5   9 19597.6 294.064  -2
  -5   7  -6 19597.6 294.064   1
  -5   7  -7 151.990 79.5779   1
  -5   7  -8 281.979 81.8780   1
  -5  -5  11 116.940 319.325  -2
  -5   7  -8 116.940 319.325   1
  -5   7  -9 622.723 85.8770   1
  -5   7 -10 1969.33 78.7908   1
  -5   7 -11 315.561 103.355   1
  -5   7 -12 235.597 91.1199   1
  -5   7 -13 713.531 100.085   1
  -5   7 -14 1132.14 70.0530   1
  -5   6  14 365.742 71.5559   1
  -5   6  13 732.871 67.3653   1
  -5   6  12 266.279 128.951   1
  -5   6  11 198.355 135.655   1
  -5  -4  -8 432.202 120.581  -2
  -5   6  11 432.202 120.581   1
  -5   6  10 2035.90 168.377   1
  -5  -4  -7 1695.55 183.814  -2
  -5   6  10 1695.55 183.814   1
  -5   6   9 390.437 155.753   1
  -5  -4  -6 2225.65 151.154  -2
  -5   6   9 2225.65 151.154   1
  -5   6   8 103.780 121.551   1
  -5  -4  -5 537.219 111.740  -2
  -5   6   8 537.219 111.740   1
  -5   6   7 688.598 132.948   1
  -5  -4  -4 1138.98 129.465  -2
  -5   6   7 1138.98 129.465   1
  -5   6   6 2386.37 145.811   1
  -5  -4  -3 3395.75 110.516  -2
  -5   6   6 3395.75 110.516   1
   5  -6  -5 10932.7 223.931   1
  -5  -4  -2 14132.3 130.548  -2
  -5   6   5 14132.3 130.548   1
  -5   6   4 1681.77 128.540   1
  -5  -4  -1 2241.85 88.5635  -2
  -5   6   4 2241.85 88.5635   1
  -5   6   3 82.8005 108.762   1
   5   4   0 2731.62 71.7695  -2
   5  -6  -3 2731.62 71.7695   1
  -5   6   2 6888.46 459.795   1
  -5  -4   1 7322.11 102.010  -2
  -5   6   2 7322.11 102.010   1
  -5   6   1 14110.0 131.970   1
  -5  -4   2 17692.6 130.971  -2
  -5   6   1 17692.6 130.971   1
  -5   6   0 6680.95 209.281   1
  -5  -4   3 9938.85 96.5990  -2
  -5   6   0 9938.85 96.5990   1
  -5  -4   4 5356.03 75.5879  -2
  -5   6  -1 5356.03 75.5879   1
  -5   6  -2-11.0999 97.8215   1
  -5  -4   5 457.715 73.4338  -2
  -5   6  -2 457.715 73.4338   1
  -5   6  -3 4922.79 486.385   1
  -5  -4   6 6881.26 83.6064  -2
  -5   6  -3 6881.26 83.6064   1
  -5   6  -4 1573.51 71.0545   1
  -5  -4   7 3283.42 109.741  -2
  -5   6  -4 3283.42 109.741   1
  -5   6  -5 46.1941 66.5675   1
  -5  -4   8 149.486 128.924  -2
  -5   6  -5 149.486 128.924   1
  -5   6  -6 1761.34 76.9806   1
  -5  -4   9 2145.34 210.562  -2
  -5   6  -6 2145.34 210.562   1
  -5   6  -7 6140.99 97.3831   1
  -5  -4  10 6384.52 196.984  -2
  -5   6  -7 6384.52 196.984   1
  -5   6  -8 3100.19 78.1003   1
  -5  -4  11 2839.46 180.194  -2
  -5   6  -8 2839.46 180.194   1
  -5   6  -9 2373.84 76.0555   1
  -5   6 -10 4066.64 80.6913   1
  -5   6 -11 7809.66 147.218   1
  -5   6 -12-38.2976 113.281   1
  -5   6 -13 44.6209 78.8916   1
  -5   6 -14 1636.78 74.2801   1
  -5   5  15 224.165 65.0719   1
  -5   5  14 552.831 74.9171   1
  -5   5  13 430.652 65.7751   1
  -5   5  12 455.835 147.777   1
  -5  -3  -9 229.742 120.327  -2
  -5   5  12 229.742 120.327   1
  -5   5  11 844.865 101.450   1
  -5  -3  -8 2889.55 225.344  -2
  -5   5  11 2889.55 225.344   1
  -5   5  10 6068.32 209.807   1
  -5  -3  -7 5523.18 255.231  -2
  -5   5  10 5523.18 255.231   1
  -5   5   9 1513.24 146.306   1
  -5  -3  -6 1573.77 141.518  -2
  -5   5   9 1573.77 141.518   1
  -5   5   8 1157.84 346.190   1
  -5  -3  -5 2500.08 97.8276  -2
  -5   5   8 2500.08 97.8276   1
  -5   5   7 6084.87 453.703   1
  -5  -3  -4 13602.3 144.728  -2
  -5   5   7 13602.3 144.728   1
   5  -5  -6 329.464 112.823   1
  -5  -3  -3 2579.32 101.503  -2
  -5   5   6 2579.32 101.503   1
   5  -5  -5 7979.35 165.926   1
  -5  -3  -2 10408.7 156.346  -2
  -5   5   5 10408.7 156.346   1
   5  -5  -4 362.048 101.495   1
  -5  -3  -1 1930.99 105.097  -2
  -5   5   4 1930.99 105.097   1
  -5   5   3 273.445 57.9617   1
  -5  -3   0 3156.72 82.6909  -2
  -5   5   3 3156.72 82.6909   1
  -5   5   2 596.227 72.1790   1
  -5  -3   1 661.205 67.8171  -2
  -5   5   2 661.205 67.8171   1
  -5   5   1 156.864 55.2075   1
  -5  -3   2 4800.90 72.0004  -2
  -5   5   1 4800.90 72.0004   1
  -5  -3   3 827.173 66.5613  -2
  -5   5   0 827.173 66.5613   1
  -5  -3   4 3391.49 64.7796  -2
  -5   5  -1 3391.49 64.7796   1
  -5   5  -2 12308.1 221.535   1
  -5  -3   5 25325.2 118.036  -2
  -5   5  -2 25325.2 118.036   1
  -5   5  -3 5001.66 124.550   1
  -5  -3   6 7755.79 98.1579  -2
  -5   5  -3 7755.79 98.1579   1
  -5   5  -4 11179.0 111.889   1
  -5  -3   7 11326.8 145.074  -2
  -5   5  -4 11326.8 145.074   1
  -5   5  -5 1410.85 69.4234   1
  -5  -3   8 1638.66 91.0863  -2
  -5   5  -5 1638.66 91.0863   1
  -5   5  -6 8160.76 112.728   1
  -5  -3   9 8599.67 140.112  -2
  -5   5  -6 8599.67 140.112   1
  -5   5  -7 2708.95 70.9616   1
  -5  -3  10 3299.31 183.040  -2
  -5   5  -7 3299.31 183.040   1
  -5   5  -8 6166.97 85.0089   1
  -5  -3  11 4730.65 342.746  -2
  -5   5  -8 4730.65 342.746   1
  -5   5  -9 338.836 55.9606   1
  -5   5 -10 636.661 69.9996   1
  -5   5 -11 115.054 80.9340   1
  -5   5 -12 526.690 95.1900   1
  -5   5 -13 1678.29 86.0647   1
  -5   5 -14 2629.25 125.800   1
  -5   4  15 1121.38 50.7093   1
  -5   4  14 137.297 49.3950   1
  -5   4  13-15.7967 61.6234   1
  -5   4  12 12.3421 150.561   1
  -5  -2  -9 492.023 211.356  -2
  -5   4  12 492.023 211.356   1
  -5   4  11 231.590 158.155   1
  -5  -2  -8 713.315 227.970  -2
  -5   4  11 713.315 227.970   1
  -5   4  10 1505.40 152.454   1
  -5  -2  -7 1185.38 227.576  -2
  -5   4  10 1185.38 227.576   1
  -5   4   9 1579.74 150.792   1
  -5  -2  -6 1945.03 103.795  -2
  -5   4   9 1945.03 103.795   1
  -5   4   8 7115.54 192.859   1
  -5  -2  -5 7553.00 155.059  -2
  -5   4   8 7553.00 155.059   1
  -5   4   7 1804.30 342.214   1
  -5  -2  -4 5684.60 124.748  -2
  -5   4   7 5684.60 124.748   1
  -5   4   6 3654.36 362.145   1
  -5  -2  -3 4397.89 174.324  -2
  -5   4   6 4397.89 174.324   1
  -5   4   5 5513.72 367.423   1
  -5  -2  -2 5957.91 101.993  -2
  -5   4   5 5957.91 101.993   1
  -5   4   4 70.0428 74.8964   1
  -5  -2  -1 1120.20 114.042  -2
  -5   4   4 1120.20 114.042   1
  -5   4   3 191.121 68.2861   1
  -5  -2   0 2104.30 84.5114  -2
  -5   4   3 2104.30 84.5114   1
  -5   4   2 61.1002 49.7040   1
  -5  -2   1 1139.51 89.4784  -2
  -5   4   2 1139.51 89.4784   1
  -5   4   1 148.710 58.9837   1
  -5  -2   2 2567.44 78.7592  -2
  -5   4   1 2567.44 78.7592   1
  -5   4   0 927.601 87.1719   1
  -5  -2   3 5752.07 78.1103  -2
  -5   4   0 5752.07 78.1103   1
  -5   4  -1 1630.24 91.0860   1
  -5  -2   4 5183.54 77.4920  -2
  -5   4  -1 5183.54 77.4920   1
  -5   4  -2 48.3467 77.6171   1
  -5  -2   5 325.046 70.7037  -2
  -5   4  -2 325.046 70.7037   1
  -5   4  -3 228.390 114.845   1
  -5  -2   6 889.184 67.3177  -2
  -5   4  -3 889.184 67.3177   1
  -5   4  -4 12.4652 45.1134   1
  -5  -2   7 252.698 128.999  -2
  -5   4  -4 252.698 128.999   1
  -5   4  -5 474.646 52.1363   1
  -5  -2   8 888.607 138.156  -2
  -5   4  -5 888.607 138.156   1
  -5   4  -6 4373.35 92.5090   1
  -5  -2   9 5247.38 111.337  -2
  -5   4  -6 5247.38 111.337   1
  -5   4  -7 16006.9 100.492   1
  -5  -2  10 16405.5 275.973  -2
  -5   4  -7 16405.5 275.973   1
  -5   4  -8 360.166 61.0070   1
  -5  -2  11 2058.91 334.211  -2
  -5   4  -8 2058.91 334.211   1
  -5   4  -9 3348.12 81.3419   1
  -5   4 -10 6250.95 96.9736   1
  -5   4 -11 2178.71 93.5825   1
  -5   4 -12 833.001 78.4144   1
  -5   4 -13 406.363 126.556   1
  -5   4 -14 506.021 104.701   1
  -5   3  16 5.50888 77.3179   1
  -5   3  15-74.1954 42.9549   1
  -5   3  14 982.689 82.2045   1
  -5   3  13 4654.48 95.8079   1
  -5   3  12 286.068 115.151   1
  -5  -1  -9 1133.76 227.810  -2
  -5   3  12 1133.76 227.810   1
  -5   3  11 2572.89 148.493   1
  -5  -1  -8 2799.82 247.797  -2
  -5   3  11 2799.82 247.797   1
  -5   3  10 263.556 154.053   1
  -5  -1  -7 180.000 130.121  -2
  -5   3  10 180.000 130.121   1
  -5   3   9 3656.84 182.174   1
  -5  -1  -6 3658.17 143.868  -2
  -5   3   9 3658.17 143.868   1
  -5   3   8 4520.51 183.002   1
  -5  -1  -5 4338.88 142.275  -2
  -5   3   8 4338.88 142.275   1
  -5   3   7 361.452 118.645   1
  -5  -1  -4 1110.76 120.647  -2
  -5   3   7 1110.76 120.647   1
  -5   3   6 4266.99 354.038   1
  -5  -1  -3 4635.97 117.603  -2
  -5   3   6 4635.97 117.603   1
  -5   3   5 145.213 235.972   1
  -5  -1  -2 1111.25 122.113  -2
  -5   3   5 1111.25 122.113   1
  -5   3   4-94.4988 197.106   1
  -5  -1  -1-36.3587 73.7789  -2
  -5   3   4-36.3587 73.7789   1
  -5   3   3 491.488 59.9871   1
  -5  -1   0 630.354 67.8476  -2
  -5   3   3 630.354 67.8476   1
  -5   3   2 589.220 50.1759   1
  -5  -1   1 953.925 93.5297  -2
  -5   3   2 953.925 93.5297   1
  -5   3   1 15968.6 126.338   1
  -5  -1   2 17634.8 236.756  -2
  -5   3   1 17634.8 236.756   1
  -5   3   0 613.308 54.7270   1
  -5  -1   3 2901.64 415.194  -2
  -5   3   0 2901.64 415.194   1
  -5   3  -1 180.489 97.4536   1
  -5  -1   4 2508.65 76.1956  -2
  -5   3  -1 2508.65 76.1956   1
  -5   3  -2 97.0416 106.591   1
  -5  -1   5 89.3248 60.5391  -2
  -5   3  -2 89.3248 60.5391   1
  -5   3  -3 38.5975 62.0039   1
  -5  -1   6 109.732 70.2094  -2
  -5   3  -3 109.732 70.2094   1
  -5   3  -4 427.208 52.7882   1
  -5  -1   7 2008.02 95.5827  -2
  -5   3  -4 2008.02 95.5827   1
  -5   3  -5 2121.97 64.9279   1
  -5  -1   8 4076.16 102.404  -2
  -5   3  -5 4076.16 102.404   1
  -5   3  -6 80.1718 51.9456   1
  -5  -1   9 249.066 95.7664  -2
  -5   3  -6 249.066 95.7664   1
  -5   3  -7 5941.08 85.1420   1
  -5  -1  10 7340.63 161.329  -2
  -5   3  -7 7340.63 161.329   1
  -5   3  -8 6255.15 119.450   1
  -5  -1  11 6498.67 167.994  -2
  -5   3  -8 6498.67 167.994   1
  -5   3  -9 1817.12 80.9023   1
  -5  -1  12 2253.71 319.726  -2
  -5   3  -9 2253.71 319.726   1
  -5   3 -10 559.026 70.8172   1
  -5   3 -11 601.764 74.0073   1
  -5   3 -12 146.676 109.278   1
  -5   3 -13 1060.03 79.9047   1
  -5   3 -14 22.2163 97.4212   1
  -5   2  17 145.280 63.1425   1
  -5   2  16 164.041 66.2712   1
  -5   2  15 110.856 69.5933   1
  -5   2  14 557.288 85.9626   1
  -5   2  13-182.325 86.3430   1
  -5   2  12 171.678 68.9347   1
  -5   2  11 1440.42 112.975   1
  -5   0  -8 3741.19 153.469  -2
  -5   2  11 3741.19 153.469   1
  -5   2  10 6619.35 179.653   1
  -5   0  -7 6744.23 170.677  -2
  -5   2  10 6744.23 170.677   1
  -5   2   9 5911.75 183.939   1
  -5   0  -6 6025.86 157.806  -2
  -5   2   9 6025.86 157.806   1
  -5   2   8-40.7140 127.839   1
  -5   0  -5 1523.35 127.960  -2
  -5   2   8 1523.35 127.960   1
  -5   2   7 1541.71 138.389   1
  -5   0  -4 2214.29 178.297  -2
  -5   2   7 2214.29 178.297   1
  -5   2   6 9.68342 77.7306   1
  -5   0  -3 477.776 152.181  -2
  -5   2   6 477.776 152.181   1
  -5   2   5 56.5213 105.070   1
  -5   0  -2 202.555 103.074  -2
  -5   2   5 202.555 103.074   1
  -5   2   4 1845.52 69.7347   1
  -5   0  -1 3946.36 128.938  -2
  -5   2   4 3946.36 128.938   1
  -5   2   3 5358.42 71.0173   1
  -5   2   2 8984.84 82.6054   1
  -5   2   1 13673.7 116.248   1
  -5   2   0 14.8822 56.4371   1
  -5   2  -1 34.0046 55.3148   1
  -5   0   4 90.7210 97.8901  -2
  -5   2  -1 90.7210 97.8901   1
  -5   2  -2 1161.02 105.901   1
  -5   0   5 1924.88 71.5499  -2
  -5   2  -2 1924.88 71.5499   1
  -5   2  -3 804.468 111.605   1
  -5   0   6 1545.23 62.1554  -2
  -5   2  -3 1545.23 62.1554   1
  -5   2  -4 111.937 61.5524   1
  -5   0   7 776.089 73.4667  -2
  -5   2  -4 776.089 73.4667   1
  -5   2  -5 1061.55 77.1759   1
  -5   0   8 6494.28 101.550  -2
  -5   2  -5 6494.28 101.550   1
  -5   2  -6 7784.91 80.0534   1
  -5   0   9 9719.99 126.814  -2
  -5   2  -6 9719.99 126.814   1
  -5   2  -7 862.094 57.5547   1
  -5   0  10 794.238 112.370  -2
  -5   2  -7 794.238 112.370   1
  -5   2  -8 1262.89 65.5885   1
  -5   0  11 1574.23 146.801  -2
  -5   2  -8 1574.23 146.801   1
  -5   2  -9 2936.30 108.552   1
  -5   0  12 2987.29 233.322  -2
  -5   2  -9 2987.29 233.322   1
  -5   2 -10 10.0261 105.673   1
  -5   2 -11 2316.18 109.196   1
  -5   2 -12 638.002 89.2239   1
  -5   2 -13 62.9024 92.0858   1
  -5   2 -14 183.504 50.5745   1
  -5   1  17 369.434 81.6853   1
  -5   1  16 504.810 63.0375   1
  -5   1  15 47.6445 73.9099   1
  -5   1  14 1964.68 83.2411   1
  -5   1  13 1156.59 65.6236   1
  -5   1  12 1614.11 68.6559   1
  -5   1  11 1551.24 62.3864   1
  -5   1  10 32.4733 83.2801   1
  -5   1  -7 1529.98 139.920  -2
  -5   1  10 1529.98 139.920   1
  -5   1   9 2864.27 96.3231   1
  -5   1  -6 2734.56 141.416  -2
  -5   1   9 2734.56 141.416   1
  -5   1   8 82.0937 90.7145   1
  -5   1  -5 270.789 126.411  -2
  -5   1   8 270.789 126.411   1
  -5   1   7 2247.95 101.107   1
  -5   1  -4 6167.51 116.170  -2
  -5   1   7 6167.51 116.170   1
  -5   1   6 10654.4 136.654   1
  -5   1  -3 12684.0 244.490  -2
  -5   1   6 12684.0 244.490   1
  -5   1   5 16472.3 179.975   1
  -5   1  -2 15882.9 175.553  -2
  -5   1   5 15882.9 175.553   1
  -5   1   4 1804.81 97.8358   1
  -5   1  -1 2108.73 91.0173  -2
  -5   1   4 2108.73 91.0173   1
  -5   1   3 1706.74 67.3850   1
  -5   1   0 6115.25 147.026  -2
  -5   1   3 6115.25 147.026   1
  -5   1   2 3843.12 98.8116   1
  -5   1   1 4563.60 154.876  -2
  -5   1   2 4563.60 154.876   1
  -5   1   1 734.305 95.5616   1
  -5   1   2 3606.25 123.701  -2
  -5   1   1 3606.25 123.701   1
  -5   1   0 4870.59 84.2707   1
  -5   1   3 6682.94 141.323  -2
  -5   1   0 6682.94 141.323   1
  -5   1  -1 84.9598 56.4176   1
  -5   1   4 1523.13 59.9476  -2
  -5   1  -1 1523.13 59.9476   1
  -5   1  -2 244.114 91.8404   1
  -5   1   5 14288.6 95.5948  -2
  -5   1  -2 14288.6 95.5948   1
  -5   1  -3 2749.09 124.159   1
  -5   1   6 11654.9 99.4621  -2
  -5   1  -3 11654.9 99.4621   1
  -5   1  -4 5358.23 106.466   1
  -5   1   7 7017.28 93.8015  -2
  -5   1  -4 7017.28 93.8015   1
  -5   1  -5 102.007 67.9843   1
  -5   1   8 115.365 97.5644  -2
  -5   1  -5 115.365 97.5644   1
  -5   1  -6 144.734 64.7461   1
  -5   1   9 2584.65 131.458  -2
  -5   1  -6 2584.65 131.458   1
  -5   1  -7 1996.13 78.5317   1
  -5   1  10 1866.00 120.473  -2
  -5   1  -7 1866.00 120.473   1
  -5   1  -8 217.004 64.7906   1
  -5   1  -9 49.5136 89.2345   1
  -5   1 -10-79.4070 86.9668   1
  -5   1 -11 241.652 83.3418   1
  -5   1 -12 93.7899 108.708   1
  -5   1 -13 627.670 65.1188   1
  -5   1 -14 128.933 99.3906   1
  -5   0  18 227.549 50.1515   1
  -5   0  17 959.676 92.4384   1
  -5   0  16 121.420 63.9608   1
  -5   0  15 1119.23 107.196   1
  -5   0  14 609.473 61.4954   1
  -5   0  13 35.7972 59.3467   1
  -5   0  12 162.464 60.8667   1
  -5   0  11 215.691 65.0252   1
  -5   2  -8 1282.06 249.577  -2
  -5   0  11 1282.06 249.577   1
  -5   0  10-55.9791 74.9582   1
  -5   2  -7 318.360 240.339  -2
  -5   0  10 318.360 240.339   1
  -5   0   9 2076.66 85.5988   1
  -5   2  -6 8456.54 272.600  -2
  -5   0   9 8456.54 272.600   1
  -5   0   8 6161.70 103.801   1
  -5   2  -5 6271.58 136.391  -2
  -5   0   8 6271.58 136.391   1
  -5   0   7 704.545 70.5113   1
  -5   2  -4 846.774 109.410  -2
  -5   0   7 846.774 109.410   1
  -5   0   6 693.292 111.655   1
  -5   2  -3 1351.02 91.7282  -2
  -5   0   6 1351.02 91.7282   1
  -5   0   5 578.811 91.9279   1
  -5   2  -2 1731.61 119.047  -2
  -5   0   5 1731.61 119.047   1
  -5   0   4-31.7366 195.847   1
  -5   2  -1 9.97688 79.7412  -2
  -5   0   4 9.97688 79.7412   1
  -5   0   3 2277.96 250.367   1
  -5   2   0 1799.72 93.9924  -2
  -5   0   3 1799.72 93.9924   1
  -5   0   2 4818.90 114.300   1
  -5   2   1 17469.6 200.286  -2
  -5   0   2 17469.6 200.286   1
  -5   2   2 10981.1 131.523  -2
  -5   0   1 10981.1 131.523   1
  -5   0   0 21114.2 224.433   1
  -5   2   3 25743.0 233.403  -2
  -5   0   0 25743.0 233.403   1
  -5   0  -1 2316.69 77.5399   1
  -5   2   4 3945.60 70.1109  -2
  -5   0  -1 3945.60 70.1109   1
  -5   0  -2 79.5700 73.2084   1
  -5   2   5 151.489 60.3995  -2
  -5   0  -2 151.489 60.3995   1
  -5   0  -3 976.241 98.9733   1
  -5   2   6 883.825 75.5859  -2
  -5   0  -3 883.825 75.5859   1
  -5   0  -4 904.003 61.9556   1
  -5   2   7 2429.61 82.2956  -2
  -5   0  -4 2429.61 82.2956   1
  -5   0  -5 1593.59 91.3249   1
  -5   2   8 1825.81 85.9604  -2
  -5   0  -5 1825.81 85.9604   1
  -5   0  -6 13.0871 73.8388   1
  -5   2   9 4675.24 124.390  -2
  -5   0  -6 4675.24 124.390   1
  -5   0  -7 470.853 73.8821   1
  -5   2  10 5733.72 158.434  -2
  -5   0  -7 5733.72 158.434   1
  -5   0  -8 2607.09 88.0531   1
  -5   2  11 3980.37 285.389  -2
  -5   0  -8 3980.37 285.389   1
  -5   0  -9 1033.61 96.0641   1
  -5   0 -10 163.277 109.803   1
  -5   0 -11 163.399 76.1440   1
  -5   0 -12 161.735 62.2647   1
  -5   0 -13-42.5470 79.4017   1
  -5   0 -14 225.903 90.4355   1
  -5  -1  18 327.475 59.2022   1
  -5  -1  17-11.0674 64.1593   1
  -5  -1  16 300.271 66.6506   1
  -5  -1  15 93.1336 57.3635   1
  -5  -1  14 557.873 63.8763   1
  -5  -1  13 199.761 79.2462   1
  -5  -1  12 120.652 75.2115   1
  -5  -1  11 142.167 66.1790   1
  -5  -1  10 1609.59 64.3990   1
  -5  -1   9 56.2111 70.6509   1
  -5   3  -6 546.622 158.214  -2
  -5  -1   9 546.622 158.214   1
  -5  -1   8 2324.95 80.7584   1
  -5   3  -5 3919.02 139.977  -2
  -5  -1   8 3919.02 139.977   1
  -5  -1   7 1576.19 76.1643   1
  -5   3  -4 2127.55 123.316  -2
  -5  -1   7 2127.55 123.316   1
  -5  -1   6 135.643 82.4331   1
  -5   3  -3-16.2028 112.765  -2
  -5  -1   6-16.2028 112.765   1
  -5  -1   5 210.089 152.947   1
  -5   3  -2 66.5952 110.785  -2
  -5  -1   5 66.5952 110.785   1
  -5   3  -1 3098.03 75.7046  -2
  -5  -1   4 3098.03 75.7046   1
  -5  -1   3 2712.12 188.564   1
  -5   3   0 3309.05 81.4531  -2
  -5  -1   3 3309.05 81.4531   1
  -5  -1   2 1960.44 148.607   1
  -5   3   1 16866.8 242.409  -2
  -5  -1   2 16866.8 242.409   1
  -5   3   2 1057.00 79.5319  -2
  -5  -1   1 1057.00 79.5319   1
  -5  -1   0 72.1178 79.7435   1
  -5   3   3 401.776 68.5351  -2
  -5  -1   0 401.776 68.5351   1
  -5  -1  -1 58.9676 75.1291   1
  -5   3   4 130.318 60.8205  -2
  -5  -1  -1 130.318 60.8205   1
  -5  -1  -2 932.078 96.2090   1
  -5   3   5 1171.90 66.5553  -2
  -5  -1  -2 1171.90 66.5553   1
  -5  -1  -3-87.7653 102.441   1
  -5   3   6 3906.04 68.3608  -2
  -5  -1  -3 3906.04 68.3608   1
  -5  -1  -4 836.526 317.093   1
  -5   3   7 1570.94 97.3737  -2
  -5  -1  -4 1570.94 97.3737   1
  -5  -1  -5 19.2278 79.1425   1
  -5   3   8 4136.53 114.898  -2
  -5  -1  -5 4136.53 114.898   1
  -5  -1  -6 37.6835 81.9795   1
  -5   3   9 2757.96 128.650  -2
  -5  -1  -6 2757.96 128.650   1
  -5  -1  -7 555.393 83.1481   1
  -5   3  10 381.030 141.734  -2
  -5  -1  -7 381.030 141.734   1
  -5  -1  -8-114.601 133.992   1
  -5   3  11 2114.07 147.395  -2
  -5  -1  -8 2114.07 147.395   1
  -5  -1  -9 88.2734 100.049   1
  -5   3  12 543.701 154.356  -2
  -5  -1  -9 543.701 154.356   1
  -5  -1 -10-61.3631 80.7734   1
  -5  -1 -11 318.402 68.3235   1
  -5  -1 -12 2634.04 90.0507   1
  -5  -1 -13 93.1702 70.7882   1
  -5  -1 -14 128.878 63.6216   1
  -5  -2  18 257.056 63.7424   1
  -5  -2  17 1632.59 77.4536   1
  -5  -2  16 1070.68 47.5939   1
  -5  -2  15-8.93134 55.4412   1
  -5  -2  14 74.1236 86.8743   1
  -5  -2  13 295.760 79.8120   1
  -5  -2  12 1976.98 93.6444   1
  -5  -2  11 755.027 66.8250   1
  -5  -2  10 64.3771 63.4163   1
  -5   4  -7 13197.3 318.641  -2
  -5  -2  10 13197.3 318.641   1
  -5  -2   9 1096.03 76.5042   1
  -5   4  -6 4435.18 241.626  -2
  -5  -2   9 4435.18 241.626   1
  -5  -2   8 583.623 97.5025   1
  -5   4  -5 1012.79 191.157  -2
  -5  -2   8 1012.79 191.157   1
  -5  -2   7 97.9634 79.2471   1
  -5   4  -4-23.9663 117.745  -2
  -5  -2   7-23.9663 117.745   1
  -5  -2   6 974.894 70.3755   1
  -5   4  -3 1199.85 106.927  -2
  -5  -2   6 1199.85 106.927   1
  -5  -2   5 255.796 79.2341   1
  -5   4  -2 430.391 115.056  -2
  -5  -2   5 430.391 115.056   1
  -5  -2   4 3767.88 174.565   1
  -5   4  -1 5440.20 88.5385  -2
  -5  -2   4 5440.20 88.5385   1
  -5  -2   3 4752.51 230.955   1
  -5   4   0 6419.68 80.4706  -2
  -5  -2   3 6419.68 80.4706   1
  -5  -2   2 3269.02 175.794   1
  -5   4   1 3448.46 103.872  -2
  -5  -2   2 3448.46 103.872   1
  -5  -2   1 1631.51 143.017   1
  -5   4   2 1357.91 81.3155  -2
  -5  -2   1 1357.91 81.3155   1
  -5   4   3 2220.82 87.8542  -2
  -5  -2   0 2220.82 87.8542   1
  -5   4   4 1001.17 86.1265  -2
  -5  -2  -1 1001.17 86.1265   1
  -5  -2  -2 53.9699 93.4605   1
  -5   4   5 5026.78 109.239  -2
  -5  -2  -2 5026.78 109.239   1
  -5  -2  -3 1158.40 127.239   1
  -5   4   6 4635.55 86.4179  -2
  -5  -2  -3 4635.55 86.4179   1
  -5   4   7 6971.68 116.264  -2
  -5  -2  -4 6971.68 116.264   1
  -5  -2  -5 89.2515 126.782   1
  -5   4   8 5731.89 122.938  -2
  -5  -2  -5 5731.89 122.938   1
  -5  -2  -6-6.25847 78.2738   1
  -5   4   9 1264.72 109.381  -2
  -5  -2  -6 1264.72 109.381   1
  -5  -2  -7 89.9552 117.706   1
  -5   4  10 803.304 106.861  -2
  -5  -2  -7 803.304 106.861   1
  -5  -2  -8-52.8207 156.247   1
  -5   4  11 227.112 130.015  -2
  -5  -2  -8 227.112 130.015   1
  -5  -2  -9 265.367 103.933   1
  -5   4  12 310.645 160.457  -2
  -5  -2  -9 310.645 160.457   1
  -5  -2 -10-10.1899 74.6072   1
  -5  -2 -11 130.532 107.502   1
  -5  -2 -12 538.991 86.4372   1
  -5  -2 -13 122.199 57.0355   1
  -5  -3  17 65.1097 64.2212   1
  -5  -3  16 817.844 48.6876   1
  -5  -3  15 456.326 67.1679   1
  -5  -3  14 18.2736 102.126   1
  -5  -3  13-20.1298 86.8897   1
  -5  -3  12 2868.39 76.4222   1
  -5  -3  11 550.225 68.0533   1
  -5  -3  10 752.970 88.2506   1
  -5   5  -7 2273.44 237.948  -2
  -5  -3  10 2273.44 237.948   1
  -5  -3   9 238.975 80.5103   1
  -5   5  -6 6362.25 241.681  -2
  -5  -3   9 6362.25 241.681   1
  -5  -3   8 521.054 119.271   1
  -5   5  -5 1457.46 101.854  -2
  -5  -3   8 1457.46 101.854   1
  -5  -3   7 113.353 65.7104   1
  -5  -3   6 3312.76 85.4195   1
  -5   5  -3 7259.22 213.546  -2
  -5  -3   6 7259.22 213.546   1
  -5  -3   5 15016.7 186.843   1
  -5   5  -2 26330.6 155.664  -2
  -5  -3   5 26330.6 155.664   1
  -5  -3   4 3712.48 193.957   1
  -5   5  -1 4441.16 101.794  -2
  -5  -3   4 4441.16 101.794   1
  -5  -3   3 488.278 191.492   1
  -5   5   0 886.326 95.8245  -2
  -5  -3   3 886.326 95.8245   1
  -5  -3   2 4442.78 251.237   1
  -5   5   1 5547.52 84.6921  -2
  -5  -3   2 5547.52 84.6921   1
  -5   5   2 424.996 69.0822  -2
  -5  -3   1 424.996 69.0822   1
  -5   5   3 3545.75 84.9117  -2
  -5  -3   0 3545.75 84.9117   1
  -5   5   4 2333.79 101.346  -2
  -5  -3  -1 2333.79 101.346   1
  -5   5   5 10270.4 127.027  -2
  -5  -3  -2 10270.4 127.027   1
  -5  -3  -3 2844.94 157.965   1
  -5   5   6 3336.64 109.289  -2
  -5  -3  -3 3336.64 109.289   1
  -5   5   7 13772.9 174.852  -2
  -5  -3  -4 13772.9 174.852   1
  -5  -3  -5 1040.50 86.8726   1
  -5   5   8 2273.04 133.674  -2
  -5  -3  -5 2273.04 133.674   1
  -5  -3  -6-111.605 127.671   1
  -5   5   9 915.536 129.812  -2
  -5  -3  -6 915.536 129.812   1
  -5  -3  -7 97.2322 170.446   1
  -5   5  10 4742.16 147.037  -2
  -5  -3  -7 4742.16 147.037   1
  -5  -3  -8 1741.07 190.466   1
  -5   5  11 2352.85 125.832  -2
  -5  -3  -8 2352.85 125.832   1
  -5  -3  -9 180.262 100.105   1
  -5  -3 -10 63.9517 85.0330   1
  -5  -3 -11 94.1699 86.9927   1
  -5  -3 -12 14.5273 60.9157   1
  -5  -3 -13 259.857 47.7155   1
  -5  -4  17 185.513 46.1663   1
  -5  -4  16 887.734 61.9311   1
  -5  -4  15 1695.30 80.7134   1
  -5  -4  14-13.2976 69.8351   1
  -5  -4  13 528.938 71.6469   1
  -5  -4  12 814.599 80.8337   1
  -5  -4  11-14.6057 74.1149   1
  -5  -4  10 727.969 87.2473   1
  -5   6  -7 4691.17 234.028  -2
  -5  -4  10 4691.17 234.028   1
  -5  -4   9 520.318 103.752   1
   5  -6   6 1957.75 131.804  -2
   5   4  -9 1957.75 131.804   1
  -5  -4   8 160.739 54.1953   1
   5  -6   5 516.831 163.800  -2
   5   4  -8 516.831 163.800   1
  -5  -4   7 2055.29 78.3580   1
  -5   6  -4 3713.98 139.143  -2
  -5  -4   7 3713.98 139.143   1
  -5  -4   6 1942.23 65.2671   1
  -5   6  -3 6433.56 229.226  -2
  -5  -4   6 6433.56 229.226   1
  -5  -4   5 465.880 107.378   1
  -5   6  -2 625.710 92.3397  -2
  -5  -4   5 625.710 92.3397   1
  -5  -4   4 2294.14 278.621   1
  -5   6  -1 5025.41 104.455  -2
  -5  -4   4 5025.41 104.455   1
  -5  -4   3 3401.55 144.970   1
  -5   6   0 9649.74 135.592  -2
  -5  -4   3 9649.74 135.592   1
  -5   6   1 15534.0 132.671  -2
  -5  -4   2 15534.0 132.671   1
  -5   6   2 6245.70 92.2506  -2
  -5  -4   1 6245.70 92.2506   1
  -5   6   3 3559.37 121.545  -2
  -5  -4   0 3559.37 121.545   1
  -5   6   4 2236.03 85.1688  -2
  -5  -4  -1 2236.03 85.1688   1
  -5   6   5 14333.1 130.415  -2
  -5  -4  -2 14333.1 130.415   1
  -5   6   6 3531.51 90.6504  -2
  -5  -4  -3 3531.51 90.6504   1
  -5   6   7 1051.95 97.1708  -2
  -5  -4  -4 1051.95 97.1708   1
  -5  -4  -5 240.240 144.532   1
  -5   6   8 164.292 95.6073  -2
  -5  -4  -5 164.292 95.6073   1
  -5  -4  -6 1964.52 153.224   1
  -5   6   9 2141.78 121.626  -2
  -5  -4  -6 2141.78 121.626   1
  -5   6  10 1723.85 140.537  -2
  -5  -4  -7 1723.85 140.537   1
  -5  -4  -8 279.703 140.802   1
  -5   6  11 7.46980 250.070  -2
  -5  -4  -8 7.46980 250.070   1
  -5  -4  -9 219.961 99.2243   1
  -5  -4 -10 72.4601 135.337   1
  -5  -4 -11 295.090 101.118   1
  -5  -4 -12 288.013 64.1947   1
  -5  -5  17 225.685 49.5555   1
   5   5 -16 575.528 105.897   1
  -5  -5  15 723.816 70.9974   1
  -5  -5  14 60.2286 59.9988   1
  -5  -5  13 107.450 85.3904   1
  -5  -5  12 1697.22 116.056   1
  -5  -5  11 22.5293 84.3243   1
  -5  -5  10 52.8001 84.0906   1
  -5  -5   9 1003.20 76.0838   1
   5  -7   6 15718.5 280.458  -2
   5   5  -9 15718.5 280.458   1
  -5  -5   8 917.840 82.4112   1
   5  -7   5 1846.73 189.173  -2
   5   5  -8 1846.73 189.173   1
  -5  -5   7 1205.22 87.8013   1
  -5   7  -4 2199.70 143.173  -2
  -5  -5   7 2199.70 143.173   1
  -5  -5   6 2529.55 74.6374   1
  -5   7  -3 6438.75 130.066  -2
  -5  -5   6 6438.75 130.066   1
  -5  -5   5 3259.96 141.959   1
  -5   7  -2 6358.14 104.460  -2
  -5  -5   5 6358.14 104.460   1
  -5   7  -1 11438.9 182.417  -2
  -5  -5   4 11438.9 182.417   1
  -5   7   0 14504.3 194.466  -2
  -5  -5   3 14504.3 194.466   1
  -5   7   1 7544.52 102.644  -2
  -5  -5   2 7544.52 102.644   1
  -5   7   2 26363.8 185.241  -2
  -5  -5   1 26363.8 185.241   1
  -5   7   3 13079.2 143.433  -2
  -5  -5   0 13079.2 143.433   1
  -5   7   4 693.101 102.419  -2
  -5  -5  -1 693.101 102.419   1
  -5   7   5 3789.26 102.588  -2
  -5  -5  -2 3789.26 102.588   1
  -5   7   6 8316.59 126.177  -2
  -5  -5  -3 8316.59 126.177   1
  -5   7   7 3482.94 161.401  -2
  -5  -5  -4 3482.94 161.401   1
  -5  -5  -5 6623.88 201.626   1
  -5   7   8 8066.55 164.063  -2
  -5  -5  -5 8066.55 164.063   1
  -5   7   9 9757.97 164.302  -2
  -5  -5  -6 9757.97 164.302   1
  -5   7  10 5605.36 139.136  -2
  -5  -5  -7 5605.36 139.136   1
  -5  -5  -8-33.6590 123.443   1
  -5   7  11-16.4482 120.637  -2
  -5  -5  -8-16.4482 120.637   1
  -5  -5  -9-91.9702 78.3246   1
  -5   7  12 659.208 132.024  -2
  -5  -5  -9 659.208 132.024   1
  -5  -5 -10 420.798 50.3508   1
  -5  -5 -11 514.428 73.7967   1
  -5  -6  17 42.2174 46.2655   1
   5   6 -16 172.759 95.7977   1
   5   6 -15 1131.34 124.175   1
  -5  -6  14 17.3489 65.6066   1
  -5  -6  13 23.9389 97.5526   1
  -5  -6  12 217.573 105.104   1
   5   6 -11 914.012 160.276   1
  -5  -6  10 224.584 84.2962   1
  -5  -6   9 2584.56 95.2312   1
   5  -8   6 2792.08 215.052  -2
   5   6  -9 2792.08 215.052   1
  -5  -6   8 740.891 83.6570   1
   5  -8   5 978.770 200.285  -2
   5   6  -8 978.770 200.285   1
  -5  -6   7 1707.46 83.2358   1
  -5   8  -4 1972.69 124.025  -2
  -5  -6   7 1972.69 124.025   1
  -5  -6   6 92.9170 75.6553   1
  -5   8  -3 1821.00 134.130  -2
  -5  -6   6 1821.00 134.130   1
  -5  -6   5 5.98559 114.188   1
  -5   8  -2 5633.03 179.737  -2
  -5  -6   5 5633.03 179.737   1
  -5   8  -1 6866.18 172.970  -2
  -5  -6   4 6866.18 172.970   1
  -5   8   0 24748.9 249.557  -2
  -5  -6   3 24748.9 249.557   1
  -5   8   1 3787.72 163.075  -2
  -5  -6   2 3787.72 163.075   1
  -5   8   2 454.381 93.9741  -2
  -5  -6   1 454.381 93.9741   1
  -5   8   3 130.489 97.5463  -2
  -5  -6   0 130.489 97.5463   1
  -5   8   4 2287.77 108.776  -2
  -5  -6  -1 2287.77 108.776   1
  -5   8   5 4317.93 142.230  -2
  -5  -6  -2 4317.93 142.230   1
  -5   8   6 6710.00 139.886  -2
  -5  -6  -3 6710.00 139.886   1
  -5   8   7 1686.80 104.352  -2
  -5  -6  -4 1686.80 104.352   1
  -5  -6  -5 800.802 142.255   1
  -5   8   8 2021.69 139.251  -2
  -5  -6  -5 2021.69 139.251   1
  -5   8   9 2337.06 132.293  -2
  -5  -6  -6 2337.06 132.293   1
  -5   8  10 1060.59 93.6876  -2
  -5  -6  -7 1060.59 93.6876   1
  -5  -6  -8 387.629 108.441   1
  -5   8  11 969.774 159.489  -2
  -5  -6  -8 969.774 159.489   1
  -5  -6  -9 1674.34 72.3952   1
  -5  -6 -10 538.672 44.0139   1
   5   7 -16-9.42522 83.9404   1
  -5  -7  15 51.7481 58.6770   1
  -5  -7  14 3005.55 98.2500   1
   5   7 -13 754.154 142.856   1
   5   7 -12 988.128 159.536   1
  -5  -7  11 312.596 103.880   1
  -5  -7  10 4510.47 131.532   1
  -5  -7   9 3198.20 110.978   1
   5  -9   6 3938.84 231.312  -2
   5   7  -9 3938.84 231.312   1
  -5  -7   8 160.775 92.1585   1
   5  -9   5 669.153 155.914  -2
   5   7  -8 669.153 155.914   1
  -5  -7   7 44.1403 97.7524   1
  -5   9  -4 774.972 146.966  -2
  -5  -7   7 774.972 146.966   1
  -5  -7   6 4499.25 113.516   1
  -5   9  -3 5298.26 146.280  -2
  -5  -7   6 5298.26 146.280   1
  -5  -7   5 192.999 117.354   1
  -5   9  -2 1715.32 163.804  -2
  -5  -7   5 1715.32 163.804   1
  -5   9  -1 129.450 144.593  -2
  -5  -7   4 129.450 144.593   1
  -5   9   0 1549.96 156.700  -2
  -5  -7   3 1549.96 156.700   1
  -5   9   1 161.934 161.829  -2
  -5  -7   2 161.934 161.829   1
  -5   9   2 314.858 134.846  -2
  -5  -7   1 314.858 134.846   1
  -5   9   3 1213.24 100.758  -2
  -5  -7   0 1213.24 100.758   1
  -5   9   4 1056.92 117.543  -2
  -5  -7  -1 1056.92 117.543   1
  -5   9   5 2103.11 127.366  -2
  -5  -7  -2 2103.11 127.366   1
  -5   9   6 1727.32 145.716  -2
  -5  -7  -3 1727.32 145.716   1
  -5   9   7 1119.36 112.391  -2
  -5  -7  -4 1119.36 112.391   1
  -5   9   8 979.601 128.226  -2
  -5  -7  -5 979.601 128.226   1
  -5   9   9 6392.04 143.949  -2
  -5  -7  -6 6392.04 143.949   1
  -5  -7  -7 719.599 106.002   1
  -5   9  10 794.238 132.414  -2
  -5  -7  -7 794.238 132.414   1
  -5  -7  -8 55.5121 55.5455   1
  -5  -8  17 442.818 47.0157   1
   5   8 -16-50.8924 67.0805   1
  -5  -8  15 144.313 48.7185   1
  -5  -8  14 210.068 64.8934   1
   5   8 -13 64.0761 95.3976   1
   5   8 -12 782.024 105.617   1
  -5  -8  11 2307.12 97.3833   1
  -5  -8  10 769.964 90.0164   1
  -5  -8   9 75.2098 80.6305   1
   5 -10   6 338.037 203.975  -2
   5   8  -9 338.037 203.975   1
  -5  -8   8 67.9361 94.5310   1
   5 -10   5 296.983 154.877  -2
   5   8  -8 296.983 154.877   1
  -5  -8   7 144.520 151.601   1
  -5  10  -4 629.425 146.333  -2
  -5  -8   7 629.425 146.333   1
  -5  10  -3 139.063 124.269  -2
  -5  -8   6 139.063 124.269   1
  -5  -8   5 318.905 126.886   1
  -5  10  -2 1265.06 163.578  -2
  -5  -8   5 1265.06 163.578   1
  -5  10  -1 372.394 115.857  -2
  -5  -8   4 372.394 115.857   1
  -5  10   0 3082.40 165.712  -2
  -5  -8   3 3082.40 165.712   1
  -5  10   1 8183.98 161.593  -2
  -5  -8   2 8183.98 161.593   1
  -5  10   2 649.616 129.721  -2
  -5  -8   1 649.616 129.721   1
  -5  10   3 4925.95 201.634  -2
  -5  -8   0 4925.95 201.634   1
  -5  10   4 1801.30 141.531  -2
  -5  -8  -1 1801.30 141.531   1
  -5  10   5 3821.23 134.077  -2
  -5  -8  -2 3821.23 134.077   1
  -5  10   6 816.014 115.082  -2
  -5  -8  -3 816.014 115.082   1
  -5  10   7 105.781 103.591  -2
  -5  -8  -4 105.781 103.591   1
  -5  -8  -5 439.195 123.471   1
  -5  10   8 413.362 93.3019  -2
  -5  -8  -5 413.362 93.3019   1
  -5  -8  -6 3.84201 96.4562   1
  -5  10   9 223.146 79.2114  -2
  -5  -8  -6 223.146 79.2114   1
  -5  -8  -7 187.321 77.4598   1
  -5  -9  15 927.174 50.8025   1
   5   9 -14 5132.62 103.184   1
   5   9 -13 2576.19 101.542   1
   5   9 -12 335.854 94.6997   1
   5   9 -11 515.497 102.496   1
   5   9 -10 121.204 104.556   1
  -5  -9   9 486.643 95.0516   1
   5 -11   6 377.083 194.820  -2
   5   9  -9 377.083 194.820   1
  -5  -9   8 16.0047 124.840   1
   5 -11   5 439.738 144.638  -2
   5   9  -8 439.738 144.638   1
  -5  -9   7 4141.93 180.310   1
   5 -11   4 5088.41 173.971  -2
   5   9  -7 5088.41 173.971   1
  -5  -9   6 526.457 143.314   1
  -5  11  -3 1999.24 133.198  -2
  -5  -9   6 1999.24 133.198   1
  -5  11  -2 364.795 161.822  -2
  -5  -9   5 364.795 161.822   1
  -5  -9   4 274.787 118.172   1
  -5  11  -1 2783.89 175.185  -2
  -5  -9   4 2783.89 175.185   1
  -5  11   0 229.232 122.329  -2
  -5  -9   3 229.232 122.329   1
  -5  11   1 4188.67 187.980  -2
  -5  -9   2 4188.67 187.980   1
  -5  11   2 1968.10 167.880  -2
  -5  -9   1 1968.10 167.880   1
  -5  11   3 2874.69 170.314  -2
  -5  -9   0 2874.69 170.314   1
  -5  11   4 608.508 215.466  -2
  -5  -9  -1 608.508 215.466   1
  -5  11   5 1068.26 208.291  -2
  -5  -9  -2 1068.26 208.291   1
  -5  11   6-34.9516 174.853  -2
  -5  -9  -3-34.9516 174.853   1
  -5  11   7 612.549 157.403  -2
  -5  -9  -4 612.549 157.403   1
  -5  -9  -5 158.909 89.4689   1
   5  10 -14 374.205 77.5355   1
   5  10 -13 106.309 66.4562   1
  -5 -10  12 189.262 113.506   1
   5  10 -11 201.163 87.0126   1
   5  10 -10 782.323 97.1501   1
  -5 -10   9 3081.29 171.325   1
   5 -12   6 3199.08 195.332  -2
   5  10  -9 3199.08 195.332   1
  -5 -10   8 1358.63 119.529   1
   5 -12   5 3014.61 146.863  -2
   5  10  -8 3014.61 146.863   1
  -5 -10   7 509.677 122.560   1
   5 -12   4 924.161 136.991  -2
   5  10  -7 924.161 136.991   1
  -5 -10   6 104.084 124.817   1
   5 -12   3-13.3988 132.319  -2
   5  10  -6-13.3988 132.319   1
  -5  12  -2 639.828 113.261  -2
  -5 -10   5 639.828 113.261   1
  -5  12  -1 530.598 113.705  -2
  -5 -10   4 530.598 113.705   1
  -5 -10   3 86.9060 98.7467   1
  -5  12   0 299.650 140.596  -2
  -5 -10   3 299.650 140.596   1
  -5  12   1 2856.47 112.386  -2
  -5 -10   2 2856.47 112.386   1
  -5  12   2 5931.39 165.200  -2
  -5 -10   1 5931.39 165.200   1
  -5  12   3 996.332 191.210  -2
  -5 -10   0 996.332 191.210   1
  -5  12   4 199.722 171.366  -2
  -5 -10  -1 199.722 171.366   1
  -5  12   5 1019.00 160.480  -2
  -5 -10  -2 1019.00 160.480   1
  -5  12   6 466.840 131.482  -2
  -5 -10  -3 466.840 131.482   1
  -5  12   7 192.914 100.574  -2
  -5 -10  -4 192.914 100.574   1
  -5 -10  -5 224.161 47.5934   1
  -5  12   8 363.225 65.6701  -2
  -5 -10  -5 363.225 65.6701   1
  -5 -11  13 23.8253 44.8285   1
  -5 -11  12 948.530 63.4828   1
   5  11 -11 510.135 69.0639   1
   5  11 -10 25.6922 71.6333   1
   5  11  -9 195.642 79.2507   1
  -5 -11   8 95.8767 61.3890   1
   5 -13   5 104.585 144.775  -2
   5  11  -8 104.585 144.775   1
  -5 -11   7 46.9952 91.4617   1
  -5  13  -4 350.358 91.2132  -2
  -5 -11   7 350.358 91.2132   1
  -5 -11   6 208.608 99.4757   1
   5 -13   3 551.523 111.060  -2
   5  11  -6 551.523 111.060   1
  -5 -11   5 89.8254 109.364   1
   5 -13   2 627.810 111.992  -2
   5  11  -5 627.810 111.992   1
   5 -13   1 1283.50 95.5295  -2
   5  11  -4 1283.50 95.5295   1
  -5  13   0 413.909 94.2707  -2
  -5 -11   3 413.909 94.2707   1
  -5  13   1 1126.35 165.658  -2
  -5 -11   2 1126.35 165.658   1
  -5  13   2 1104.86 85.6896  -2
  -5 -11   1 1104.86 85.6896   1
  -5  13   3 116.338 76.6990  -2
  -5 -11   0 116.338 76.6990   1
  -5  13   4 315.323 70.7600  -2
  -5 -11  -1 315.323 70.7600   1
  -5  13   5 726.742 60.9672  -2
  -5 -11  -2 726.742 60.9672   1
  -5  13   6 1360.22 56.2307  -2
  -5 -11  -3 1360.22 56.2307   1
  -5 -12  12 827.586 59.6193   1
  -5 -12  11 784.938 45.9528   1
  -5 -12  10 103.082 50.3865   1
   5  12  -9 727.510 84.6500   1
  -5  14  -6 615.594 119.642  -2
  -5 -12   9 615.594 119.642   1
  -5  14  -5 208.421 77.5866  -2
  -5 -12   8 208.421 77.5866   1
   5 -14   4 84.2473 106.518  -2
   5  12  -7 84.2473 106.518   1
  -5 -12   6 64.2335 62.2075   1
   5 -14   3 33.1348 107.377  -2
   5  12  -6 33.1348 107.377   1
  -5 -12   5 755.701 76.7383   1
   5 -14   2 1056.25 111.456  -2
   5  12  -5 1056.25 111.456   1
  -5  14  -1 814.372 76.4367  -2
  -5 -12   4 814.372 76.4367   1
   5 -14   0 334.028 89.3702  -2
   5  12  -3 334.028 89.3702   1
  -5  14   1 419.181 53.4901  -2
  -5 -12   2 419.181 53.4901   1
  -5  14   2 204.503 53.1803  -2
  -5 -12   1 204.503 53.1803   1
  -5  14   3 699.257 58.4664  -2
  -5 -12   0 699.257 58.4664   1
  -5  15  -2 298.608 66.9410  -2
  -5 -13   5 298.608 66.9410   1
  -5  15  -1 426.768 69.1975  -2
  -5 -13   4 426.768 69.1975   1
  -6  14   1 274.056 46.6944   1
  -6  14   0 182.357 54.0600   1
  -6  14  -1 317.834 58.0826   1
  -6  14  -3 814.126 54.9056   1
  -6  14  -4 2298.85 81.0324   1
  -6  14  -5 1223.27 71.6991   1
  -6  14  -6 672.745 57.4389   1
  -6  13   3 650.008 77.2359   1
  -6  13   2 1923.75 100.659   1
  -6  13   1 2324.09 116.744   1
  -6  13   0 1714.12 115.638   1
  -6  13  -1 1959.23 119.178   1
  -6  13  -2 1185.95 110.126   1
  -6  13  -3 1187.87 62.7718   1
  -6  13  -4 2220.33 130.581   1
  -6  13  -5 733.763 63.0951   1
  -6  13  -6 597.293 48.2428   1
  -6  13  -7 4716.93 129.572   1
  -6  13  -8 2387.93 91.1691   1
  -6  12   6 1202.09 70.0504   1
  -6  12   5 412.108 58.2977   1
  -6  12   4 1319.46 75.0981   1
  -6  12   3 503.960 77.5793   1
   6 -12  -2 1085.68 68.9870   1
  -6  12   1 5161.61 96.1888   1
  -6  12   0 5720.86 127.325   1
  -6  12  -1 5848.91 128.513   1
  -6  12  -2 3736.16 98.6094   1
  -6  12  -3 6599.93 142.942   1
  -6  12  -4 7187.29 222.431   1
  -6  12  -5 4413.25 113.884   1
  -6  12  -6 561.890 78.4208   1
  -6  12  -7 955.482 65.8536   1
  -6  12  -8 1191.61 118.643   1
  -6  12  -9 1102.15 95.4594   1
  -6  12 -10 1005.56 76.6386   1
  -6  11   8 226.938 58.2592   1
  -6  11   7 854.078 58.9551   1
  -6  11   6 1036.51 97.4742   1
  -6  11   5 689.768 82.1143   1
  -6  11   4 1525.04 87.0113   1
  -6  11   3 2305.41 99.4943   1
  -6  11   2 2178.23 108.129   1
  -6  11   1 1521.60 107.613   1
  -6  11   0 2756.07 102.351   1
  -6  11  -1 5009.26 144.804   1
  -6  11  -2 7765.67 136.446   1
  -6  11  -3 4464.47 119.780   1
  -6  11  -4 8229.31 169.127   1
  -6  11  -5 6777.72 253.878   1
  -6  11  -6 2882.81 118.527   1
  -6  11  -7 2953.29 104.585   1
  -6  11  -8 2316.84 72.4994   1
  -6  11  -9 4701.64 115.002   1
  -6  11 -10 1622.05 125.423   1
  -6  11 -11 209.630 82.0740   1
  -6  10  10 146.762 43.9547   1
  -6  10   9 1832.01 63.5506   1
  -6  10   8 1465.31 76.0943   1
  -6  10   7 998.150 82.5618   1
  -6  10   6 1464.89 74.5870   1
  -6  10   5 896.937 65.5482   1
  -6  10   4 1411.20 73.8589   1
  -6  10   3 1384.42 90.5809   1
  -6  10   2 3242.29 105.397   1
  -6  10   1 942.570 96.5141   1
  -6  10   0 550.883 77.6653   1
  -6  10  -1 1336.77 104.234   1
  -6  10  -2 6575.33 186.031   1
  -6  10  -3 3313.84 158.873   1
  -6  10  -4 4320.55 128.408   1
  -6  10  -5 6456.35 169.121   1
  -6  10  -6 7756.94 143.721   1
  -6  10  -7 4580.93 97.7057   1
  -6  10  -8 3446.23 82.9290   1
  -6  10  -9 336.607 56.6548   1
  -6  10 -10 2852.32 104.479   1
  -6  10 -11 1006.42 121.532   1
  -6  10 -12 1890.17 97.7641   1
  -6   9  11 211.471 39.9656   1
  -6   9  10 332.360 60.7714   1
  -6   9   9 3418.99 98.3542   1
  -6   9   8 12339.3 127.016   1
  -6   9   7 8340.54 135.125   1
  -6   9   6 278.611 100.395   1
   6  -9  -5 320.846 103.061   1
  -6   9   4 608.955 68.5788   1
  -6   9   3 5546.23 91.1887   1
  -6   9   2 3716.62 87.2186   1
  -6   9   1 17810.1 123.070   1
  -6   9   0 580.299 100.325   1
  -6   9  -1 407.013 85.0741   1
  -6   9  -2 1306.25 79.1981   1
  -6   9  -3 603.512 100.043   1
  -6   9  -4 2170.05 103.174   1
  -6   9  -5 1682.49 112.228   1
  -6   9  -6 2574.91 123.854   1
  -6   9  -7 5407.73 109.852   1
  -6   9  -8 4936.11 97.4576   1
  -6   9  -9 2239.45 75.4579   1
  -6   9 -10 1920.37 108.822   1
  -6   9 -11 1689.47 91.7723   1
  -6   9 -12 1328.16 112.252   1
  -6   8  12 2718.57 57.5009   1
  -6   8  11 639.166 100.361   1
  -6   8  10 3707.02 158.078   1
  -6   8   9 462.522 82.0240   1
  -6   8   8 375.957 78.6529   1
  -6   8   7 1243.81 90.6916   1
  -6   8   6 5203.12 145.809   1
  -6   8   5 8206.67 123.777   1
  -6   8   4 25588.1 159.025   1
  -6   8   3 8594.76 103.315   1
  -6   8   2 2538.36 75.4643   1
  -6   8   1 523.577 76.0435   1
  -6   8   0 841.457 77.7048   1
  -6   8  -1 2342.04 80.6780   1
  -6   8  -2 4976.43 94.4400   1
  -6   8  -3 4666.23 95.7336   1
  -6   8  -4 499.630 79.5400   1
  -6   8  -5 712.504 80.6258   1
  -6   8  -6 870.377 114.081   1
  -6   8  -7 1590.51 94.2084   1
  -6   8  -8 2138.19 89.3598   1
  -6   8  -9 1538.08 79.7943   1
  -6   8 -10 1303.42 75.6439   1
  -6   8 -11 816.880 93.6836   1
  -6   8 -12 6141.29 88.9680   1
  -6   8 -13 1639.54 90.9452   1
  -6   7  12 408.482 95.5142   1
  -6   7  11 690.843 48.9684   1
  -6   7  10 6918.87 87.0385   1
  -6   7   9 12245.4 134.186   1
  -6   7   8 4815.99 101.426   1
  -6   7   7 365.790 83.4351   1
  -6   7   6 2644.12 72.3659   1
  -6   7   5 471.245 65.3067   1
  -6   7   4 5221.35 90.9617   1
  -6   7   3 8309.52 112.944   1
  -6   7   2 20934.9 156.927   1
  -6   7   1 21690.9 109.703   1
  -6   7   0 16603.8 113.111   1
  -6   7  -1 11713.6 99.1587   1
  -6   7  -2 2455.53 68.3138   1
  -6   7  -3 1211.59 75.1739   1
  -6   7  -4 455.551 66.5035   1
  -6   7  -5 522.643 72.7538   1
  -6   7  -6 7583.46 106.886   1
  -6   7  -7 2036.40 116.502   1
  -6   7  -8 702.771 84.8433   1
  -6   7  -9 350.796 87.0877   1
  -6   7 -10 710.801 79.8817   1
  -6   7 -11 943.372 96.2475   1
  -6   7 -12 5174.94 107.536   1
  -6   7 -13 3298.16 121.756   1
  -6   6  13 1637.48 93.9255   1
  -6   6  12 1786.20 48.6344   1
  -6   6  11 1089.22 58.3926   1
  -6   6  10 5026.49 82.8750   1
  -6   6   9 6337.61 125.360   1
  -6   6   8 1919.50 83.7466   1
  -6   6   7 707.452 58.9366   1
  -6   6   6 508.367 66.5571   1
  -6   6   5 33309.4 174.007   1
  -6   6   4 10265.9 79.5415   1
  -6   6   3 23887.1 113.226   1
  -6   6   2 5460.28 69.7714   1
  -6   6   1 1003.81 47.6755   1
  -6   6   0 2846.67 63.3977   1
  -6   6  -1 15868.8 85.2288   1
  -6   6  -2 13821.2 95.4838   1
  -6   6  -3 21217.5 115.815   1
  -6   6  -4 10423.2 93.0959   1
  -6   6  -5 7540.72 85.8078   1
  -6   6  -6 1270.64 76.3459   1
  -6   6  -7 1508.62 91.0334   1
  -6   6  -8 2654.74 95.1978   1
  -6   6  -9 721.718 92.9529   1
  -6   6 -10 469.859 82.2990   1
  -6   6 -11 2320.06 108.824   1
  -6   6 -12 627.990 106.331   1
  -6   6 -13 572.754 106.449   1
  -6   6 -14 1924.15 73.2745   1
  -6   5  14 1518.17 89.0410   1
  -6   5  13 740.713 46.3603   1
  -6   5  12 3246.02 71.3512   1
  -6   5  11 7320.75 89.5819   1
  -6   5  10 6278.65 107.882   1
  -6   5   9 4869.38 77.4342   1
  -6   5   8 6992.25 98.4642   1
  -6   5   7 669.883 77.2615   1
  -6   5   6 9175.72 90.2423   1
  -6   5   5 7414.78 85.1533   1
  -6   5   4 6179.58 69.1113   1
  -6   5   3 3219.76 55.6618   1
  -6   5   2 7887.32 69.9856   1
  -6   5   1 16411.2 82.1315   1
  -6   5   0 8868.97 69.4993   1
  -6   5  -1 13228.2 79.5312   1
  -6   5  -2 1101.45 58.5630   1
  -6   5  -3 2435.73 61.8261   1
  -6   5  -4 4509.42 79.0450   1
  -6   5  -5 56785.8 181.696   1
  -6   5  -6 15974.6 110.266   1
  -6   5  -7 574.810 76.5269   1
  -6   5  -8 1092.43 94.5673   1
  -6   5  -9 580.352 92.9455   1
  -6   5 -10 2190.06 122.530   1
  -6   5 -11 2077.56 143.407   1
  -6   5 -12 3903.19 108.903   1
  -6   5 -13 385.821 100.086   1
  -6   5 -14 173.355 54.7455   1
  -6   4  15 2118.18 84.0796   1
  -6   4  14 1973.05 53.0827   1
  -6   4  13 7837.96 96.5046   1
  -6   4  12 3747.09 82.2050   1
  -6   4  11 2836.00 88.5563   1
  -6   4  10 3285.17 84.9051   1
  -6   4   9 3299.86 84.2239   1
  -6   4   8 7741.01 101.085   1
  -6   4   7 876.961 86.1148   1
  -6   4   6 11390.6 106.836   1
  -6   4   5 13088.4 83.0158   1
  -6   4   4 7105.01 64.5107   1
  -6   4   3 2760.67 52.2860   1
  -6   4   2 4414.53 54.4559   1
  -6   4   1 4787.37 53.5904   1
  -6   4   0 6937.92 65.7144   1
  -6   4  -1 558.395 46.6023   1
  -6   4  -2 4825.44 60.9357   1
  -6   4  -3 2958.59 56.8536   1
  -6   4  -4 1043.49 55.5735   1
  -6   4  -5 27692.5 146.995   1
  -6   4  -6 17867.8 129.310   1
  -6   4  -7 863.738 73.2508   1
  -6   4  -8 848.864 76.3222   1
  -6   4  -9 3271.38 84.5851   1
  -6   4 -10 5520.86 143.231   1
  -6   4 -11 3131.04 154.228   1
  -6   4 -12 2080.74 95.9923   1
  -6   4 -13 1475.73 102.296   1
  -6   3  16 1067.95 56.1288   1
  -6   3  15 1423.47 98.8572   1
  -6   3  14 572.142 51.9469   1
  -6   3  13 981.812 68.4904   1
  -6   3  12 6280.26 118.388   1
  -6   3  11 6789.08 89.1190   1
  -6   3  10 1436.47 67.5138   1
  -6   3   9 7147.52 96.8929   1
  -6   3   8 639.410 70.1804   1
  -6   3   7 543.649 70.0296   1
  -6   3   6 8487.37 77.6808   1
  -6   3   5 10059.1 75.6667   1
  -6   3   4 10409.6 81.8341   1
  -6   3   3 6897.38 68.1517   1
  -6   3   2 422.114 60.0315   1
  -6   3   1 526.683 51.7647   1
  -6   3   0 1081.00 48.4713   1
  -6   3  -1 688.332 48.0554   1
  -6   3  -2 4451.03 58.8488   1
  -6   3  -3 10067.2 74.0335   1
  -6   3  -4 4273.73 60.8343   1
  -6   3  -5 5362.80 69.0894   1
  -6   3  -6 662.845 63.9382   1
  -6   3  -7 2390.46 85.7927   1
  -6   3  -8 1646.58 81.4192   1
  -6   3  -9 2905.18 144.349   1
  -6   3 -10 8021.73 129.730   1
  -6   3 -11 2481.94 94.6097   1
  -6   3 -12 2238.33 135.327   1
  -6   2  16 994.907 78.3159   1
  -6   2  15 1326.48 48.6240   1
  -6   2  14 1726.63 77.8943   1
  -6   2  13 3980.71 101.873   1
  -6   2  12 7216.76 89.5208   1
  -6   2  11 12221.2 110.547   1
  -6   2  10 1438.81 73.8916   1
  -6   2   9 398.112 64.1011   1
  -6   2   8 1340.90 75.3775   1
  -6   2   7 652.354 69.7839   1
  -6   2   6 9497.87 72.2304   1
  -6   2   5 2506.38 57.5036   1
  -6   2   4 3726.34 52.3172   1
  -6   2   3 5629.78 73.2507   1
  -6   2   2 12172.7 77.8433   1
  -6   2   1 1626.19 51.9990   1
  -6   2   0 646.342 46.3248   1
  -6   2  -1 1190.16 47.8742   1
  -6   2  -2 1246.09 56.7461   1
  -6   2  -3 1979.72 51.6614   1
  -6   2  -4 6212.89 66.9493   1
  -6   2  -5 2150.45 58.9854   1
  -6   2  -6 835.607 65.1864   1
  -6   2  -7 432.824 72.0981   1
  -6   2  -8 5806.99 140.757   1
  -6   2  -9 6890.50 118.888   1
  -6   2 -10 3096.29 109.657   1
  -6   2 -11 2468.58 92.4034   1
  -6   2 -12 2421.47 95.9140   1
  -6   1  16 1453.22 53.0164   1
  -6   1  15 2142.54 70.8870   1
  -6   1  14 921.622 76.9815   1
  -6   1  13 2762.76 76.5639   1
  -6   1  12 4178.68 93.7194   1
  -6   1  11 5603.51 93.2972   1
  -6   1  10 6037.30 92.9071   1
  -6   1   9 1993.32 87.1380   1
  -6   1   8 537.586 58.5197   1
  -6   1   7 3777.15 77.7204   1
  -6   1   6 5203.39 63.1410   1
  -6   1   5 4537.21 58.7933   1
  -6   1   4 536.744 51.9410   1
  -6   1   3 581.410 51.2959   1
  -6   1   2 4210.47 55.1533   1
  -6   1   1 1915.41 53.8314   1
  -6   1   0 482.886 45.9898   1
  -6   1  -1 2030.07 51.5155   1
  -6   1  -2 8663.51 71.6730   1
  -6   1  -3 10683.3 74.6101   1
  -6   1  -4 11640.8 76.9210   1
  -6   1  -5 7138.58 90.5544   1
  -6   1  -6 459.700 58.9819   1
  -6   1  -7 654.896 59.2307   1
  -6   1  -8 771.800 95.7411   1
  -6   1  -9 3014.13 119.355   1
  -6   1 -10 2844.83 141.232   1
  -6   1 -11 2842.94 87.8946   1
  -6   1 -12 6333.17 97.5136   1
  -6   0  17 300.061 51.5669   1
  -6   0  16 1460.22 102.045   1
  -6   0  15 2033.30 72.4379   1
  -6   0  14 1106.61 62.3963   1
  -6   0  13 6960.38 99.8247   1
  -6   0  12 8755.63 116.087   1
  -6   0  11 2533.86 110.613   1
  -6   0  10 2997.73 108.504   1
  -6   0   9 1637.13 74.7736   1
  -6   0   8 5120.59 84.6243   1
  -6   0   7 5300.64 67.7821   1
  -6   0   6 10133.2 81.2617   1
  -6   0   5 8090.47 68.9260   1
  -6   0   4 3962.98 53.7612   1
  -6   0   3 533.694 49.3738   1
  -6   0   2 1121.25 46.6854   1
  -6   0   1 1475.45 44.8338   1
  -6   0   0 755.827 45.8576   1
  -6   0  -1 8473.20 70.3180   1
  -6   0  -2 5381.61 62.6376   1
  -6   0  -3 22751.4 102.794   1
  -6   0  -4 6159.56 63.3321   1
  -6   0  -5 2192.19 77.8358   1
  -6   0  -6 2077.82 64.6887   1
  -6   0  -7 2659.83 83.5647   1
  -6   0  -8 6229.66 145.389   1
  -6   0  -9 8262.08 119.771   1
  -6   0 -10 1098.86 74.5314   1
  -6   0 -11 1989.45 71.0490   1
  -6   0 -12 2454.74 130.751   1
  -6  -1  17 199.634 55.3738   1
  -6  -1  16 921.288 67.5690   1
  -6  -1  15 253.946 48.0107   1
  -6  -1  14 1951.83 70.0756   1
  -6  -1  13 10206.1 114.760   1
  -6  -1  12 9382.64 168.009   1
  -6  -1  11 2409.37 103.080   1
  -6  -1  10 352.491 76.2447   1
  -6  -1   9 636.312 80.2104   1
  -6  -1   8 5326.23 113.028   1
  -6  -1   7 12069.2 103.425   1
  -6  -1   6 26698.9 128.050   1
  -6  -1   5 21213.2 91.5407   1
  -6  -1   4 5895.10 63.8494   1
  -6  -1   3 2426.68 60.7707   1
  -6  -1   2 10221.2 89.5002   1
  -6  -1   1 607.102 44.6411   1
  -6  -1   0 5619.84 68.4682   1
  -6  -1  -1 1210.34 47.2649   1
  -6  -1  -2 10509.0 73.7634   1
  -6  -1  -3 5180.16 58.8467   1
  -6  -1  -4 11127.1 88.8018   1
  -6  -1  -5 6982.05 97.0792   1
  -6  -1  -6 3441.80 90.7237   1
  -6  -1  -7 2995.02 89.6378   1
  -6  -1  -8 2735.10 112.294   1
  -6  -1  -9 6640.01 120.828   1
  -6  -1 -10 3814.78 87.8329   1
  -6  -1 -11 3341.35 103.691   1
  -6  -1 -12 3187.01 98.4930   1
  -6  -2  16 1671.28 103.287   1
  -6  -2  15 1524.41 78.5177   1
  -6  -2  14 1691.55 79.6795   1
  -6  -2  13 1373.04 90.4277   1
  -6  -2  12 554.928 90.3856   1
  -6  -2  11 282.947 73.9693   1
  -6  -2  10 995.025 79.5490   1
  -6  -2   9 10846.0 124.523   1
  -6  -2   8 10594.7 143.122   1
  -6  -2   7 11126.2 111.134   1
  -6  -2   6 3212.38 71.9750   1
  -6  -2   5 8843.67 87.3762   1
  -6  -2   4 3607.44 62.8587   1
  -6  -2   3 7511.26 73.4421   1
  -6  -2   2 15301.7 94.3608   1
  -6  -2   1 11619.4 85.4344   1
  -6  -2   0 6294.62 73.4374   1
  -6  -2  -1 17964.8 100.281   1
  -6  -2  -2 12546.3 98.4260   1
  -6  -2  -3 6302.72 88.7335   1
  -6  -2  -4 1851.18 65.6108   1
  -6  -2  -5 541.505 69.7654   1
  -6  -2  -6 3756.10 86.3359   1
  -6  -2  -7 1282.87 103.084   1
  -6  -2  -8 5498.72 124.194   1
  -6  -2  -9 7222.33 161.372   1
  -6  -2 -10 6784.74 132.469   1
  -6  -2 -11 1886.34 107.039   1
  -6  -3  16 606.570 64.9989   1
  -6  -3  15 1696.90 67.3718   1
  -6  -3  14 3558.40 112.817   1
  -6  -3  13 3544.69 125.367   1
  -6  -3  12 1272.96 84.8564   1
  -6  -3  11 674.951 88.6498   1
  -6  -3  10 353.547 107.901   1
  -6  -3   9 4226.15 112.256   1
  -6  -3   8 330.418 77.7371   1
  -6  -3   7 1279.06 73.9131   1
  -6  -3   6 4931.59 83.1501   1
  -6  -3   5 20651.1 127.073   1
  -6  -3   4 31212.2 160.188   1
  -6  -3   3 20865.3 103.868   1
  -6  -3   2 585.522 59.1669   1
  -6  -3   1 1445.59 68.1101   1
  -6  -3   0 3188.43 75.4494   1
  -6  -3  -1 21727.1 191.526   1
  -6  -3  -2 19014.5 127.005   1
  -6  -3  -3 15508.1 118.698   1
  -6  -3  -4 1657.43 61.1727   1
  -6  -3  -5 427.620 79.7882   1
  -6  -3  -6 703.606 91.0637   1
  -6  -3  -7 4052.78 221.455   1
  -6  -3  -8 2665.05 126.134   1
  -6  -3  -9 2123.71 105.215   1
  -6  -3 -10 1931.38 120.623   1
  -6  -3 -11 1475.13 76.4329   1
  -6  -4  16 1453.56 78.4350   1
  -6  -4  15 1576.86 106.841   1
  -6  -4  14 3516.83 156.882   1
  -6  -4  13 718.307 65.8379   1
  -6  -4  12 394.941 82.5526   1
  -6  -4  11 439.083 91.0564   1
  -6  -4  10 2792.50 133.446   1
  -6  -4   9 1810.99 185.033   1
  -6  -4   8 5522.70 99.6442   1
  -6  -4   7 6597.93 111.187   1
  -6  -4   6 1548.11 78.7561   1
  -6  -4   5 12570.0 113.140   1
  -6  -4   4 372.921 64.6704   1
  -6  -4   3 4114.32 73.9330   1
  -6  -4   2 20583.1 118.495   1
  -6  -4   1 8203.40 86.7650   1
  -6  -4   0 25080.6 200.380   1
  -6  -4  -1 9256.40 107.651   1
  -6  -4  -2 2350.66 81.1645   1
  -6  -4  -3 5280.81 121.174   1
  -6  -4  -4 4802.78 123.752   1
  -6  -4  -5 861.231 91.0646   1
  -6  -4  -6 1664.84 118.193   1
  -6  -4  -7 2938.85 115.835   1
  -6  -4  -8 1578.25 145.086   1
  -6  -4  -9 1043.32 111.549   1
  -6  -4 -10 474.182 70.5808   1
  -6  -5  15 939.822 106.803   1
  -6  -5  14 832.608 113.423   1
  -6  -5  13 3108.04 91.4943   1
  -6  -5  12 2762.19 87.9431   1
  -6  -5  11 4222.06 102.373   1
   6   5 -10 869.977 89.1916   1
  -6  -5   9 439.719 105.470   1
  -6  -5   8 331.181 79.9536   1
  -6  -5   7 1485.64 79.9415   1
  -6  -5   6 9262.52 112.810   1
  -6  -5   5 6288.91 116.504   1
  -6  -5   4 452.745 66.5850   1
  -6  -5   3 584.972 63.1938   1
  -6  -5   2 747.122 59.7064   1
  -6  -5   1 738.738 80.0481   1
  -6  -5   0 4766.42 112.639   1
  -6  -5  -1 9725.34 111.295   1
  -6  -5  -2 8162.78 115.329   1
  -6  -5  -3 6400.66 108.877   1
  -6  -5  -4 3198.34 127.992   1
  -6  -5  -5 879.957 138.156   1
  -6  -5  -6 2243.26 105.317   1
  -6  -5  -7 2470.86 142.852   1
  -6  -5  -8 2712.37 84.6074   1
  -6  -5  -9 289.178 68.0529   1
  -6  -6  16 359.335 65.4035   1
  -6  -6  15 874.823 99.3688   1
  -6  -6  14 244.547 48.4837   1
  -6  -6  13 805.662 66.6104   1
  -6  -6  12 2384.99 85.9221   1
   6   6 -11 4266.03 122.304   1
  -6  -6  10 3057.38 104.358   1
  -6  -6   9 2697.64 80.0013   1
  -6  -6   8 7643.16 107.494   1
  -6  -6   7 5181.15 108.322   1
  -6  -6   6 4680.75 106.522   1
  -6  -6   5 8906.17 109.924   1
  -6  -6   4 691.995 72.5828   1
  -6  -6   3 445.152 83.0875   1
  -6  -6   2 568.943 84.9369   1
  -6  -6   1 6725.07 118.804   1
  -6  -6   0 3241.05 87.9492   1
  -6  -6  -1 1113.10 90.3485   1
  -6  -6  -2 763.783 88.6577   1
  -6  -6  -3 1273.54 84.5862   1
  -6  -6  -4 697.085 77.0472   1
  -6  -6  -5 3455.20 103.570   1
  -6  -6  -6 3296.43 127.041   1
  -6  -6  -7 3011.67 80.3693   1
  -6  -6  -8 950.920 57.5235   1
  -6  -7  16 125.000 48.8875   1
  -6  -7  15 1311.18 91.1668   1
  -6  -7  14 3276.60 75.7380   1
  -6  -7  13 719.094 68.9711   1
   6   7 -12 725.501 86.0937   1
  -6  -7  11 2627.90 90.6316   1
  -6  -7  10 3642.56 103.314   1
  -6  -7   9 5603.51 90.1562   1
  -6  -7   8 9191.39 99.6639   1
  -6  -7   7 7925.27 111.515   1
  -6  -7   6 3651.53 73.6713   1
  -6  -7   5 2184.61 88.2960   1
  -6  -7   4 10652.1 112.252   1
  -6  -7   3 9085.79 107.768   1
  -6  -7   2 4334.41 118.513   1
  -6  -7   1 5161.06 114.629   1
  -6  -7   0 2429.90 120.964   1
  -6  -7  -1 450.938 74.8490   1
  -6  -7  -2 1385.20 78.3730   1
  -6  -7  -3 1166.60 83.9842   1
  -6  -7  -4 172.559 84.3232   1
  -6  -7  -5 574.732 76.2983   1
  -6  -7  -6 406.657 55.3982   1
  -6  -7  -7 862.621 63.1850   1
  -6  -8  15 580.692 62.9308   1
  -6  -8  14 1418.47 56.4852   1
   6   8 -13 878.475 61.1472   1
  -6  -8  12 770.088 63.4379   1
  -6  -8  11 1280.23 74.3673   1
  -6  -8  10 2092.08 85.6222   1
  -6  -8   9 3099.05 73.8136   1
  -6  -8   8 4714.71 78.0216   1
  -6  -8   7 6991.07 100.360   1
  -6  -8   6 8299.72 108.009   1
  -6  -8   5 3651.07 75.1471   1
  -6  -8   4 13088.1 110.074   1
  -6  -8   3 10054.7 113.752   1
  -6  -8   2 2647.33 82.1588   1
  -6  -8   1 2957.96 99.4484   1
  -6  -8   0 1859.29 76.4414   1
  -6  -8  -1 1783.56 105.082   1
  -6  -8  -2 1886.59 79.2529   1
  -6  -8  -3 2554.10 90.8781   1
  -6  -8  -4 1418.38 106.122   1
  -6  -8  -5 356.767 71.4329   1
  -6  -9  14 1796.80 70.2049   1
  -6  -9  13 2279.67 90.4441   1
  -6  -9  12 2766.42 65.4526   1
  -6  -9  11 1622.92 62.3352   1
  -6  -9  10 1212.03 80.8560   1
  -6  -9   9 1379.51 56.4983   1
  -6  -9   8 2712.05 60.6680   1
  -6  -9   7 1960.98 60.5831   1
  -6  -9   6 799.350 74.8841   1
  -6  -9   5 1090.96 66.4154   1
  -6  -9   4 8979.91 80.8290   1
  -6  -9   3 4834.90 80.1322   1
  -6  -9   2 3908.44 75.9774   1
  -6  -9   1 3935.47 67.4881   1
  -6  -9   0 7178.79 85.3170   1
  -6  -9  -1 3304.28 75.9988   1
  -6  -9  -2 599.410 52.3784   1
  -6  -9  -3 444.958 42.1284   1
  -6  -9  -4 243.279 53.1754   1
  -6 -10  12 1355.22 77.7771   1
  -6 -10  11 1572.53 96.3154   1
  -6 -10  10 1656.98 74.3657   1
  -6 -10   9 1306.86 54.7345   1
  -6 -10   8 1912.08 50.4957   1
  -6 -10   7 3329.89 52.9656   1
  -6 -10   6 255.599 47.2016   1
  -6 -10   5 601.825 76.3017   1
  -6 -10   4 3210.45 76.4633   1
  -6 -10   3 1782.38 67.6292   1
  -6 -10   2 448.203 43.3101   1
  -6 -10   1 542.690 42.4952   1
  -6 -10   0 832.151 39.7623   1
  -6 -10  -1 1756.40 43.3009   1
  -6 -10  -2 1452.59 63.1236   1
  -6 -11  11 1058.94 57.3898   1
  -6 -11  10 1208.89 68.3575   1
  -6 -11   9 590.793 74.8223   1
  -6 -11   8 525.323 73.4285   1
  -6 -11   7 1207.80 67.1731   1
  -6 -11   6 1750.46 71.7060   1
  -6 -11   5 1848.78 59.3842   1
  -6 -11   4 257.696 71.9468   1
  -6 -11   3 276.164 47.3332   1
  -6 -11   2 172.034 43.8529   1
  -6 -11   1 281.794 37.1877   1
  -7  13   0 159.230 45.2160   1
  -7 -10   5 22.5762 72.9422  -2
  -7  13  -1 22.5762 72.9422   1
  -7 -10   6 145.214 71.2939  -2
  -7  13  -2 145.214 71.2939   1
  -7  12   3 433.347 66.2478   1
  -7  12   2 55.2620 79.7448   1
  -7  -9   3 849.475 134.926  -2
  -7  12   1 849.475 134.926   1
  -7  -9   4 3007.34 151.492  -2
  -7  12   0 3007.34 151.492   1
  -7  -9   5 627.775 138.670  -2
  -7  12  -1 627.775 138.670   1
  -7  -9   6 3460.41 157.209  -2
  -7  12  -2 3460.41 157.209   1
  -7  -9   7 1695.27 101.540  -2
  -7  12  -3 1695.27 101.540   1
  -7  -9   8 338.882 137.817  -2
  -7  12  -4 338.882 137.817   1
  -7  -9   9 1089.53 78.0565  -2
  -7  12  -5 1089.53 78.0565   1
  -7  11   6 639.546 57.9429   1
  -7  -8  -1 640.232 102.541  -2
  -7  11   5 640.232 102.541   1
  -7  11   4 107.626 89.6875   1
  -7  -8   0 36.3009 114.224  -2
  -7  11   4 36.3009 114.224   1
  -7  11   3-77.1122 100.107   1
  -7  -8   1-91.7843 124.894  -2
  -7  11   3-91.7843 124.894   1
  -7  -8   2 2112.12 188.316  -2
  -7  11   2 2112.12 188.316   1
  -7  -8   3-68.6063 178.164  -2
  -7  11   1-68.6063 178.164   1
  -7  -8   4 913.956 183.657  -2
  -7  11   0 913.956 183.657   1
  -7  -8   5 2104.27 191.574  -2
  -7  11  -1 2104.27 191.574   1
  -7  -8   6 409.434 178.912  -2
  -7  11  -2 409.434 178.912   1
  -7  -8   7 789.154 126.544  -2
  -7  11  -3 789.154 126.544   1
  -7  -8   8 634.865 120.646  -2
  -7  11  -4 634.865 120.646   1
  -7  -8   9 1370.88 190.710  -2
  -7  11  -5 1370.88 190.710   1
  -7  -8  10 1845.52 103.034  -2
  -7  11  -6 1845.52 103.034   1
  -7  -8  11 673.699 84.4282  -2
  -7  11  -7 673.699 84.4282   1
  -7  10   8 3685.66 75.1082   1
  -7  10   7 300.763 70.7470   1
  -7  -7  -2 1191.80 124.029  -2
  -7  10   6 1191.80 124.029   1
  -7  -7  -1 1082.34 137.666  -2
  -7  10   5 1082.34 137.666   1
  -7  10   4 699.529 90.4341   1
  -7  -7   0 2874.46 165.075  -2
  -7  10   4 2874.46 165.075   1
  -7  10   3 263.264 126.654   1
  -7  -7   1 1068.55 128.324  -2
  -7  10   3 1068.55 128.324   1
  -7  10   2 346.128 140.409   1
  -7  -7   2 1137.83 137.469  -2
  -7  10   2 1137.83 137.469   1
  -7  -7   3 271.431 216.422  -2
  -7  10   1 271.431 216.422   1
  -7  -7   4 111.019 217.720  -2
  -7  10   0 111.019 217.720   1
  -7  -7   5 555.843 214.318  -2
  -7  10  -1 555.843 214.318   1
   7   7  -6 105.878 114.531  -2
   7 -10   2 105.878 114.531   1
   7   7  -7 119.182 112.452  -2
   7 -10   3 119.182 112.452   1
   7   7  -8 932.467 114.156  -2
   7 -10   4 932.467 114.156   1
  -7  -7   9 383.204 135.697  -2
  -7  10  -5 383.204 135.697   1
  -7  -7  10-262.348 197.632  -2
  -7  10  -6-262.348 197.632   1
  -7  -7  11 1597.78 108.741  -2
  -7  10  -7 1597.78 108.741   1
  -7  -7  12 555.369 79.1451  -2
  -7  10  -8 555.369 79.1451   1
  -7  -7  13 654.947 127.343  -2
  -7  10  -9 654.947 127.343   1
  -7   9   9-30.9629 57.6311   1
  -7   9   8 13.0542 77.9497   1
  -7   9   7 468.165 93.8585   1
  -7  -6  -3 641.517 132.808  -2
  -7   9   7 641.517 132.808   1
  -7  -6  -2 3753.73 169.899  -2
  -7   9   6 3753.73 169.899   1
  -7   9   5 1654.72 131.997   1
  -7  -6  -1 1712.09 168.546  -2
  -7   9   5 1712.09 168.546   1
  -7  -6   0 2243.65 118.747  -2
  -7   9   4 2243.65 118.747   1
  -7   9   3 877.018 135.445   1
  -7  -6   1 1009.43 119.597  -2
  -7   9   3 1009.43 119.597   1
  -7  -6   2 551.095 110.117  -2
  -7   9   2 551.095 110.117   1
  -7  -6   3 1104.40 170.792  -2
  -7   9   1 1104.40 170.792   1
  -7  -6   4 2559.41 131.961  -2
  -7   9   0 2559.41 131.961   1
  -7  -6   5 454.509 182.149  -2
  -7   9  -1 454.509 182.149   1
  -7  -6   6 1148.22 120.206  -2
  -7   9  -2 1148.22 120.206   1
  -7  -6   7 2119.06 188.404  -2
  -7   9  -3 2119.06 188.404   1
  -7  -6   8 1296.99 172.443  -2
  -7   9  -4 1296.99 172.443   1
  -7  -6   9 1226.38 162.181  -2
  -7   9  -5 1226.38 162.181   1
  -7  -6  10 1184.41 165.865  -2
  -7   9  -6 1184.41 165.865   1
  -7  -6  11 179.934 96.2018  -2
  -7   9  -7 179.934 96.2018   1
  -7  -6  12 1092.59 86.8459  -2
  -7   9  -8 1092.59 86.8459   1
  -7  -6  13 695.263 163.136  -2
  -7   9  -9 695.263 163.136   1
  -7   8   9 2139.82 59.8634   1
  -7   8   8 3734.65 121.533   1
  -7  -5  -4 4056.18 132.605  -2
  -7   8   8 4056.18 132.605   1
  -7  -5  -3 1245.06 130.143  -2
  -7   8   7 1245.06 130.143   1
  -7   8   6 226.740 77.3176   1
  -7  -5  -2 328.664 138.464  -2
  -7   8   6 328.664 138.464   1
  -7   8   5 494.037 118.186   1
  -7  -5  -1 604.448 151.370  -2
  -7   8   5 604.448 151.370   1
  -7  -5   0 3741.53 161.861  -2
  -7   8   4 3741.53 161.861   1
  -7  -5   1 115.578 134.910  -2
  -7   8   3 115.578 134.910   1
  -7  -5   2 517.136 172.550  -2
  -7   8   2 517.136 172.550   1
  -7  -5   3 5750.14 125.263  -2
  -7   8   1 5750.14 125.263   1
  -7  -5   4 2746.90 158.840  -2
  -7   8   0 2746.90 158.840   1
  -7  -5   5 984.648 138.159  -2
  -7   8  -1 984.648 138.159   1
  -7  -5   6 889.913 136.568  -2
  -7   8  -2 889.913 136.568   1
  -7  -5   7 5527.84 157.695  -2
  -7   8  -3 5527.84 157.695   1
  -7  -5   8 2509.24 194.914  -2
  -7   8  -4 2509.24 194.914   1
  -7  -5   9 805.671 146.286  -2
  -7   8  -5 805.671 146.286   1
  -7  -5  10 925.100 110.433  -2
  -7   8  -6 925.100 110.433   1
  -7  -5  11 1274.85 147.290  -2
  -7   8  -7 1274.85 147.290   1
  -7  -5  12 414.300 97.4807  -2
  -7   8  -8 414.300 97.4807   1
  -7  -5  13 282.948 190.994  -2
  -7   8  -9 282.948 190.994   1
  -7   7  10 542.754 64.4891   1
  -7   7   9 543.223 147.113   1
  -7   7   8 1375.54 126.694   1
  -7  -4  -4 1509.50 232.854  -2
  -7   7   8 1509.50 232.854   1
  -7   7   7 171.761 76.0663   1
  -7  -4  -3 1025.21 254.758  -2
  -7   7   7 1025.21 254.758   1
  -7   7   6-74.8072 107.444   1
  -7  -4  -2 57.1923 156.530  -2
  -7   7   6 57.1923 156.530   1
  -7  -4  -1 1130.73 100.729  -2
  -7   7   5 1130.73 100.729   1
  -7  -4   0 1468.45 134.697  -2
  -7   7   4 1468.45 134.697   1
  -7  -4   1 1046.30 136.074  -2
  -7   7   3 1046.30 136.074   1
  -7  -4   2 1400.55 122.476  -2
  -7   7   2 1400.55 122.476   1
  -7  -4   3 27.7329 115.544  -2
  -7   7   1 27.7329 115.544   1
  -7  -4   4 223.717 117.804  -2
  -7   7   0 223.717 117.804   1
  -7  -4   5 535.347 121.074  -2
  -7   7  -1 535.347 121.074   1
  -7  -4   6 67.3940 121.814  -2
  -7   7  -2 67.3940 121.814   1
  -7  -4   7 1399.81 110.968  -2
  -7   7  -3 1399.81 110.968   1
  -7  -4   8 7553.21 126.860  -2
  -7   7  -4 7553.21 126.860   1
  -7  -4   9 4565.37 172.434  -2
  -7   7  -5 4565.37 172.434   1
  -7  -4  10 80.5619 172.741  -2
  -7   7  -6 80.5619 172.741   1
  -7  -4  11 1979.66 176.055  -2
  -7   7  -7 1979.66 176.055   1
  -7  -4  12 653.738 93.8761  -2
  -7   7  -8 653.738 93.8761   1
  -7  -4  13 742.750 99.1149  -2
  -7   7  -9 742.750 99.1149   1
  -7   7 -10 619.583 97.2833   1
  -7  -4  14 567.787 142.162  -2
  -7   7 -10 567.787 142.162   1
  -7  -4  15 2201.96 118.408  -2
  -7   7 -11 2201.96 118.408   1
  -7   6  11 605.615 63.9056   1
  -7   6  10 22.3559 87.2984   1
  -7   6   9-18.1458 110.796   1
  -7  -3  -5-42.3154 141.138  -2
  -7   6   9-42.3154 141.138   1
  -7   6   8 452.075 78.8658   1
  -7  -3  -4 532.500 156.330  -2
  -7   6   8 532.500 156.330   1
  -7   6   7 124.421 109.283   1
  -7  -3  -3 617.695 125.908  -2
  -7   6   7 617.695 125.908   1
  -7  -3  -2 1313.20 129.878  -2
  -7   6   6 1313.20 129.878   1
  -7  -3  -1 7853.23 142.995  -2
  -7   6   5 7853.23 142.995   1
  -7   6   4 3117.54 137.480   1
  -7  -3   0 3186.35 145.614  -2
  -7   6   4 3186.35 145.614   1
  -7  -3   1 2324.02 111.428  -2
  -7   6   3 2324.02 111.428   1
  -7  -3   2 3397.46 101.259  -2
  -7   6   2 3397.46 101.259   1
  -7  -3   3 2190.84 101.221  -2
  -7   6   1 2190.84 101.221   1
  -7  -3   4 3553.01 164.227  -2
  -7   6   0 3553.01 164.227   1
  -7  -3   5 7125.71 107.602  -2
  -7   6  -1 7125.71 107.602   1
  -7  -3   6 8665.86 116.789  -2
  -7   6  -2 8665.86 116.789   1
  -7  -3   7 1275.00 100.432  -2
  -7   6  -3 1275.00 100.432   1
  -7  -3   8 2329.90 125.568  -2
  -7   6  -4 2329.90 125.568   1
  -7  -3   9 6580.47 120.365  -2
  -7   6  -5 6580.47 120.365   1
  -7  -3  10 2797.41 158.673  -2
  -7   6  -6 2797.41 158.673   1
  -7  -3  11 453.151 168.168  -2
  -7   6  -7 453.151 168.168   1
  -7  -3  12 1871.33 170.714  -2
  -7   6  -8 1871.33 170.714   1
  -7  -3  13 3362.54 157.094  -2
  -7   6  -9 3362.54 157.094   1
  -7  -3  14 136.826 152.253  -2
  -7   6 -10 136.826 152.253   1
  -7   6 -11 1074.74 112.074   1
  -7   6 -12 1530.29 73.0394   1
  -7   5  12 56.6117 57.5499   1
  -7   5  11 30.7027 117.054   1
  -7   5  10-43.2367 110.781   1
  -7  -2  -6 229.516 108.114  -2
  -7   5  10 229.516 108.114   1
  -7   5   9-13.0424 95.2082   1
  -7  -2  -5 39.2753 87.0698  -2
  -7   5   9 39.2753 87.0698   1
  -7   5   8 109.909 107.203   1
  -7  -2  -4 466.394 107.204  -2
  -7   5   8 466.394 107.204   1
  -7  -2  -3 2622.76 103.729  -2
  -7   5   7 2622.76 103.729   1
  -7  -2  -2 785.571 143.894  -2
  -7   5   6 785.571 143.894   1
  -7   5   5 1556.83 119.348   1
  -7  -2  -1 2087.49 96.6299  -2
  -7   5   5 2087.49 96.6299   1
  -7  -2   0 6081.92 110.299  -2
  -7   5   4 6081.92 110.299   1
  -7  -2   1 1827.70 107.821  -2
  -7   5   3 1827.70 107.821   1
  -7  -2   2 1506.97 117.120  -2
  -7   5   2 1506.97 117.120   1
  -7  -2   3 1542.93 113.108  -2
  -7   5   1 1542.93 113.108   1
  -7  -2   4 2463.93 102.866  -2
  -7   5   0 2463.93 102.866   1
  -7  -2   5 11708.3 121.581  -2
  -7   5  -1 11708.3 121.581   1
  -7  -2   6 11411.5 108.841  -2
  -7   5  -2 11411.5 108.841   1
  -7  -2   7 2185.56 86.2814  -2
  -7   5  -3 2185.56 86.2814   1
  -7  -2   8 6081.05 103.854  -2
  -7   5  -4 6081.05 103.854   1
  -7  -2   9 3438.65 110.529  -2
  -7   5  -5 3438.65 110.529   1
  -7  -2  10 1255.70 125.079  -2
  -7   5  -6 1255.70 125.079   1
  -7  -2  11 792.793 96.3758  -2
  -7   5  -7 792.793 96.3758   1
  -7  -2  12 618.702 162.355  -2
  -7   5  -8 618.702 162.355   1
  -7  -2  13 339.556 205.966  -2
  -7   5  -9 339.556 205.966   1
  -7  -2  14 1052.16 173.648  -2
  -7   5 -10 1052.16 173.648   1
  -7   5 -11 238.754 100.992   1
  -7   5 -12 65.8193 59.8867   1
  -7   4  13 38.3161 52.2358   1
  -7   4  12-10.2091 57.6695   1
  -7   4  11 745.152 116.163   1
  -7  -1  -7 798.919 129.989  -2
  -7   4  11 798.919 129.989   1
  -7   4  10 454.970 76.6479   1
  -7  -1  -6 499.209 141.020  -2
  -7   4  10 499.209 141.020   1
  -7   4   9 313.086 113.348   1
  -7  -1  -5 816.680 144.841  -2
  -7   4   9 816.680 144.841   1
  -7  -1  -4 231.993 93.6230  -2
  -7   4   8 231.993 93.6230   1
  -7  -1  -3 346.305 114.497  -2
  -7   4   7 346.305 114.497   1
  -7   4   6 778.836 107.018   1
  -7  -1  -2 4425.64 112.996  -2
  -7   4   6 4425.64 112.996   1
  -7  -1  -1 511.518 78.6784  -2
  -7   4   5 511.518 78.6784   1
  -7  -1   0 927.667 82.0183  -2
  -7   4   4 927.667 82.0183   1
  -7  -1   1 1347.65 122.564  -2
  -7   4   3 1347.65 122.564   1
  -7  -1   2 2250.65 169.743  -2
  -7   4   2 2250.65 169.743   1
  -7  -1   3 819.040 102.238  -2
  -7   4   1 819.040 102.238   1
  -7  -1   4 2360.03 109.548  -2
  -7   4   0 2360.03 109.548   1
  -7  -1   5 1937.20 93.1156  -2
  -7   4  -1 1937.20 93.1156   1
  -7  -1   6 2848.54 93.8351  -2
  -7   4  -2 2848.54 93.8351   1
  -7  -1   7 487.169 79.4241  -2
  -7   4  -3 487.169 79.4241   1
  -7  -1   8 361.555 90.3898  -2
  -7   4  -4 361.555 90.3898   1
  -7  -1   9 913.080 87.6593  -2
  -7   4  -5 913.080 87.6593   1
  -7  -1  10 6458.34 126.733  -2
  -7   4  -6 6458.34 126.733   1
  -7  -1  11 1967.48 137.470  -2
  -7   4  -7 1967.48 137.470   1
  -7  -1  12 3586.92 164.029  -2
  -7   4  -8 3586.92 164.029   1
  -7  -1  13 3135.27 229.876  -2
  -7   4  -9 3135.27 229.876   1
  -7   4 -10-84.0841 131.439   1
  -7   4 -11 180.573 98.0515   1
  -7   4 -12 50.8303 51.7700   1
  -7   3  14 82.2291 42.2743   1
  -7   3  13 866.796 57.6338   1
  -7   3  12 715.580 81.8965   1
  -7   0  -8 1054.99 183.734  -2
  -7   3  12 1054.99 183.734   1
  -7   3  11 199.248 89.5635   1
  -7   0  -7 284.825 136.591  -2
  -7   3  11 284.825 136.591   1
  -7   3  10 295.603 108.750   1
  -7   0  -6 565.502 153.737  -2
  -7   3  10 565.502 153.737   1
  -7   0  -5 323.184 105.767  -2
  -7   3   9 323.184 105.767   1
  -7   0  -4 1817.79 247.079  -2
  -7   3   8 1817.79 247.079   1
  -7   3   7-23.4835 92.1432   1
  -7   0  -3 127.660 152.713  -2
  -7   3   7 127.660 152.713   1
  -7   0  -2 11825.8 116.820  -2
  -7   3   6 11825.8 116.820   1
  -7   0  -1 6210.66 101.903  -2
  -7   3   5 6210.66 101.903   1
  -7   0   0 182.322 88.2502  -2
  -7   3   4 182.322 88.2502   1
  -7   0   1 2233.79 107.910  -2
  -7   3   3 2233.79 107.910   1
  -7   0   2 3220.04 142.802  -2
  -7   3   2 3220.04 142.802   1
  -7   0   3 1484.24 86.9001  -2
  -7   3   1 1484.24 86.9001   1
  -7   0   4 839.068 86.6045  -2
  -7   3   0 839.068 86.6045   1
  -7   0   5 280.003 85.4245  -2
  -7   3  -1 280.003 85.4245   1
  -7   0   6 2523.91 93.9686  -2
  -7   3  -2 2523.91 93.9686   1
  -7   0   7 1637.50 111.704  -2
  -7   3  -3 1637.50 111.704   1
  -7   0   8 418.391 100.171  -2
  -7   3  -4 418.391 100.171   1
  -7   3  -5 3633.42 188.133   1
  -7   0   9 3690.72 118.355  -2
  -7   3  -5 3690.72 118.355   1
  -7   0  10 7734.32 146.146  -2
  -7   3  -6 7734.32 146.146   1
  -7   0  11 687.199 133.257  -2
  -7   3  -7 687.199 133.257   1
  -7   0  12 125.730 139.339  -2
  -7   3  -8 125.730 139.339   1
  -7   3  -9-130.175 137.031   1
  -7   3 -10-76.7391 117.694   1
  -7   3 -11-81.3797 76.9265   1
  -7   2  15 532.978 55.8404   1
  -7   2  14-23.5518 55.1900   1
  -7   2  13 43.2057 76.3411   1
  -7   2  12 50.0057 82.1885   1
  -7   1  -8 55.1302 128.251  -2
  -7   2  12 55.1302 128.251   1
  -7   2  11 479.509 109.309   1
  -7   1  -7 2243.95 154.697  -2
  -7   2  11 2243.95 154.697   1
  -7   1  -6 3434.03 174.386  -2
  -7   2  10 3434.03 174.386   1
  -7   1  -5 487.177 160.436  -2
  -7   2   9 487.177 160.436   1
  -7   1  -4 895.619 100.785  -2
  -7   2   8 895.619 100.785   1
  -7   1  -3 2808.45 231.002  -2
  -7   2   7 2808.45 231.002   1
  -7   1  -2 10092.0 148.962  -2
  -7   2   6 10092.0 148.962   1
  -7   1  -1 1938.01 93.3269  -2
  -7   2   5 1938.01 93.3269   1
  -7   1   0 270.039 97.1376  -2
  -7   2   4 270.039 97.1376   1
  -7   1   1 7481.73 133.691  -2
  -7   2   3 7481.73 133.691   1
  -7   1   2 2685.50 98.2201  -2
  -7   2   2 2685.50 98.2201   1
  -7   1   3 2364.49 107.145  -2
  -7   2   1 2364.49 107.145   1
  -7   1   4 973.949 87.3063  -2
  -7   2   0 973.949 87.3063   1
  -7   1   5 929.541 85.2055  -2
  -7   2  -1 929.541 85.2055   1
  -7   1   6 1667.01 98.2063  -2
  -7   2  -2 1667.01 98.2063   1
  -7   1   7 12949.4 132.850  -2
  -7   2  -3 12949.4 132.850   1
  -7   1   8 766.171 88.9222  -2
  -7   2  -4 766.171 88.9222   1
  -7   1   9 2585.95 98.2717  -2
  -7   2  -5 2585.95 98.2717   1
  -7   1  10 2523.05 153.263  -2
  -7   2  -6 2523.05 153.263   1
  -7   1  11 1910.96 166.012  -2
  -7   2  -7 1910.96 166.012   1
  -7   1  12 79.0247 140.561  -2
  -7   2  -8 79.0247 140.561   1
  -7   2  -9 395.569 129.858   1
  -7   1  13 623.104 164.335  -2
  -7   2  -9 623.104 164.335   1
  -7   2 -10 41.3841 97.8489   1
  -7   2 -11 83.1793 64.8198   1
  -7   1  15 40.0853 40.4230   1
  -7   1  14 87.9042 63.6149   1
  -7   1  13 406.412 73.3521   1
  -7   2  -9 868.547 178.618  -2
  -7   1  13 868.547 178.618   1
  -7   1  12 139.605 100.093   1
  -7   2  -8 167.051 103.881  -2
  -7   1  12 167.051 103.881   1
  -7   2  -7 1526.53 121.114  -2
  -7   1  11 1526.53 121.114   1
  -7   2  -6 1907.21 122.363  -2
  -7   1  10 1907.21 122.363   1
  -7   2  -5 1852.80 150.308  -2
  -7   1   9 1852.80 150.308   1
  -7   2  -4 710.486 106.941  -2
  -7   1   8 710.486 106.941   1
  -7   2  -3 10882.0 128.965  -2
  -7   1   7 10882.0 128.965   1
  -7   2  -2 1695.29 102.015  -2
  -7   1   6 1695.29 102.015   1
  -7   2  -1 991.372 88.3810  -2
  -7   1   5 991.372 88.3810   1
  -7   2   0 739.986 89.7348  -2
  -7   1   4 739.986 89.7348   1
  -7   2   1 2352.79 91.2278  -2
  -7   1   3 2352.79 91.2278   1
  -7   2   2 3402.10 88.8335  -2
  -7   1   2 3402.10 88.8335   1
  -7   2   3 7034.61 118.790  -2
  -7   1   1 7034.61 118.790   1
  -7   1   0 64.0071 121.712   1
  -7   2   4 321.693 102.313  -2
  -7   1   0 321.693 102.313   1
  -7   2   5 1794.00 112.733  -2
  -7   1  -1 1794.00 112.733   1
  -7   2   6 9017.29 111.210  -2
  -7   1  -2 9017.29 111.210   1
  -7   2   7 3020.22 95.9742  -2
  -7   1  -3 3020.22 95.9742   1
  -7   2   8 1069.05 107.552  -2
  -7   1  -4 1069.05 107.552   1
  -7   2   9 533.177 101.002  -2
  -7   1  -5 533.177 101.002   1
  -7   1  -6 4203.40 165.600   1
  -7   2  10 4501.45 191.719  -2
  -7   1  -6 4501.45 191.719   1
  -7   2  11 2509.16 162.424  -2
  -7   1  -7 2509.16 162.424   1
  -7   1  -8 206.214 128.931   1
  -7   2  12-40.9067 194.756  -2
  -7   1  -8-40.9067 194.756   1
  -7   1  -9 211.613 128.774   1
  -7   1 -10-59.1658 60.7483   1
  -7   0  14 108.045 47.1673   1
  -7   0  13-23.7681 87.7501   1
  -7   3  -9 302.102 150.314  -2
  -7   0  13 302.102 150.314   1
  -7   3  -8-56.3672 174.627  -2
  -7   0  12-56.3672 174.627   1
  -7   3  -7 497.211 97.7264  -2
  -7   0  11 497.211 97.7264   1
  -7   3  -6 5462.90 122.987  -2
  -7   0  10 5462.90 122.987   1
  -7   3  -5 2730.84 97.2516  -2
  -7   0   9 2730.84 97.2516   1
  -7   3  -4 368.658 90.6380  -2
  -7   0   8 368.658 90.6380   1
  -7   3  -3 1101.35 85.0635  -2
  -7   0   7 1101.35 85.0635   1
  -7   3  -2 2433.48 104.558  -2
  -7   0   6 2433.48 104.558   1
  -7   3  -1 104.358 115.343  -2
  -7   0   5 104.358 115.343   1
  -7   3   0 571.692 102.702  -2
  -7   0   4 571.692 102.702   1
  -7   3   1 1233.47 76.6458  -2
  -7   0   3 1233.47 76.6458   1
  -7   3   2 3095.19 84.6581  -2
  -7   0   2 3095.19 84.6581   1
  -7   3   3 1957.03 123.091  -2
  -7   0   1 1957.03 123.091   1
  -7   3   4 270.520 94.3740  -2
  -7   0   0 270.520 94.3740   1
  -7   3   5 7889.88 109.405  -2
  -7   0  -1 7889.88 109.405   1
  -7   3   6 10789.7 115.123  -2
  -7   0  -2 10789.7 115.123   1
  -7   3   7 151.192 95.1228  -2
  -7   0  -3 151.192 95.1228   1
  -7   3   8 1652.52 121.198  -2
  -7   0  -4 1652.52 121.198   1
  -7   0  -5 274.724 127.810   1
  -7   3   9 116.334 170.582  -2
  -7   0  -5 116.334 170.582   1
  -7   3  10 533.750 100.027  -2
  -7   0  -6 533.750 100.027   1
  -7   3  11 133.513 217.400  -2
  -7   0  -7 133.513 217.400   1
  -7   0  -8 477.541 95.0198   1
  -7   0  -9 1820.28 83.6855   1
  -7   0 -10 245.944 87.3708   1
  -7  -1  14 2572.95 60.7765   1
  -7   4  -9 4378.85 128.505  -2
  -7  -1  13 4378.85 128.505   1
  -7   4  -8 5298.03 150.144  -2
  -7  -1  12 5298.03 150.144   1
  -7   4  -7 1973.69 147.429  -2
  -7  -1  11 1973.69 147.429   1
  -7   4  -6 4846.70 110.423  -2
  -7  -1  10 4846.70 110.423   1
  -7   4  -5 1344.28 104.555  -2
  -7  -1   9 1344.28 104.555   1
  -7   4  -4 232.615 123.182  -2
  -7  -1   8 232.615 123.182   1
  -7   4  -3 533.201 109.119  -2
  -7  -1   7 533.201 109.119   1
  -7   4  -2 3273.54 114.550  -2
  -7  -1   6 3273.54 114.550   1
  -7   4  -1 1578.41 110.621  -2
  -7  -1   5 1578.41 110.621   1
  -7   4   0 1804.45 96.5990  -2
  -7  -1   4 1804.45 96.5990   1
  -7   4   1 621.464 81.7731  -2
  -7  -1   3 621.464 81.7731   1
  -7   4   2 2224.81 109.958  -2
  -7  -1   2 2224.81 109.958   1
  -7   4   3 1256.17 89.8833  -2
  -7  -1   1 1256.17 89.8833   1
  -7   4   4 975.523 105.230  -2
  -7  -1   0 975.523 105.230   1
  -7   4   5 367.356 87.8130  -2
  -7  -1  -1 367.356 87.8130   1
  -7   4   6 5420.36 123.126  -2
  -7  -1  -2 5420.36 123.126   1
  -7   4   7 774.972 119.888  -2
  -7  -1  -3 774.972 119.888   1
  -7  -1  -4 283.786 129.843   1
  -7   4   8 359.749 113.896  -2
  -7  -1  -4 359.749 113.896   1
  -7   4   9 404.314 166.824  -2
  -7  -1  -5 404.314 166.824   1
  -7  -1  -6-60.8177 131.559   1
  -7   4  10 371.897 233.733  -2
  -7  -1  -6 371.897 233.733   1
  -7  -1  -7 87.9817 114.932   1
  -7   4  11 926.131 215.725  -2
  -7  -1  -7 926.131 215.725   1
  -7  -1  -8 775.088 149.351   1
  -7  -1  -9 188.904 110.569   1
  -7  -1 -10 237.567 68.2464   1
  -7   5 -10 739.569 124.175  -2
  -7  -2  14 739.569 124.175   1
  -7   5  -9 329.249 108.316  -2
  -7  -2  13 329.249 108.316   1
  -7   5  -8 384.349 126.136  -2
  -7  -2  12 384.349 126.136   1
  -7   5  -7 1069.49 102.874  -2
  -7  -2  11 1069.49 102.874   1
  -7   5  -6 1795.65 121.157  -2
  -7  -2  10 1795.65 121.157   1
  -7   5  -5 3746.37 141.155  -2
  -7  -2   9 3746.37 141.155   1
  -7   5  -4 6602.52 203.546  -2
  -7  -2   8 6602.52 203.546   1
  -7   5  -3 2167.15 107.814  -2
  -7  -2   7 2167.15 107.814   1
  -7   5  -2 10298.3 145.607  -2
  -7  -2   6 10298.3 145.607   1
  -7   5  -1 12825.4 133.247  -2
  -7  -2   5 12825.4 133.247   1
  -7   5   0 2762.88 101.483  -2
  -7  -2   4 2762.88 101.483   1
  -7   5   1 1131.01 94.1977  -2
  -7  -2   3 1131.01 94.1977   1
  -7   5   2 1487.30 88.3791  -2
  -7  -2   2 1487.30 88.3791   1
  -7   5   3 2009.47 95.8581  -2
  -7  -2   1 2009.47 95.8581   1
  -7   5   4 5693.10 121.756  -2
  -7  -2   0 5693.10 121.756   1
  -7   5   5 1949.38 151.036  -2
  -7  -2  -1 1949.38 151.036   1
  -7   5   6 618.027 117.195  -2
  -7  -2  -2 618.027 117.195   1
  -7   5   7 3288.01 118.629  -2
  -7  -2  -3 3288.01 118.629   1
  -7   5   8 585.217 130.093  -2
  -7  -2  -4 585.217 130.093   1
  -7   5   9 238.491 156.766  -2
  -7  -2  -5 238.491 156.766   1
  -7  -2  -6 338.643 108.359   1
  -7  -2  -7 1726.63 165.490   1
  -7  -2  -8 1688.45 134.287   1
  -7  -2  -9 70.7726 83.8768   1
  -7  -3  15 1149.87 63.6768   1
  -7   6 -10 107.082 85.9571  -2
  -7  -3  14 107.082 85.9571   1
  -7   6  -9 4312.18 131.259  -2
  -7  -3  13 4312.18 131.259   1
  -7   6  -8 2654.83 96.5556  -2
  -7  -3  12 2654.83 96.5556   1
  -7   6  -7 179.288 105.865  -2
  -7  -3  11 179.288 105.865   1
  -7   6  -6 2504.07 130.484  -2
  -7  -3  10 2504.07 130.484   1
  -7   6  -5 7154.27 203.793  -2
  -7  -3   9 7154.27 203.793   1
  -7   6  -4 2308.18 103.546  -2
  -7  -3   8 2308.18 103.546   1
  -7   6  -3 1169.99 95.6835  -2
  -7  -3   7 1169.99 95.6835   1
  -7   6  -2 8429.93 120.918  -2
  -7  -3   6 8429.93 120.918   1
  -7   6  -1 4843.93 141.561  -2
  -7  -3   5 4843.93 141.561   1
  -7   6   0 3851.13 107.563  -2
  -7  -3   4 3851.13 107.563   1
  -7   6   1 2342.32 92.0268  -2
  -7  -3   3 2342.32 92.0268   1
  -7   6   2 3807.94 96.0948  -2
  -7  -3   2 3807.94 96.0948   1
  -7   6   3 2422.12 102.682  -2
  -7  -3   1 2422.12 102.682   1
  -7   6   4 2996.99 104.950  -2
  -7  -3   0 2996.99 104.950   1
  -7   6   5 6759.30 207.944  -2
  -7  -3  -1 6759.30 207.944   1
  -7   6   6 1978.89 139.268  -2
  -7  -3  -2 1978.89 139.268   1
  -7   6   7 321.257 130.074  -2
  -7  -3  -3 321.257 130.074   1
  -7  -3  -4 607.586 143.732   1
  -7   6   8 872.587 166.080  -2
  -7  -3  -4 872.587 166.080   1
  -7  -3  -5-47.0228 161.516   1
  -7   6   9 249.782 208.135  -2
  -7  -3  -5 249.782 208.135   1
  -7  -3  -6 374.197 99.0110   1
  -7  -3  -7 1002.47 127.768   1
  -7  -3  -8 431.835 89.8505   1
  -7  -3  -9-23.7408 48.7258   1
  -7   7 -10 872.152 135.767  -2
  -7  -4  14 872.152 135.767   1
  -7   7  -9 756.836 108.936  -2
  -7  -4  13 756.836 108.936   1
  -7   7  -8 735.794 90.8384  -2
  -7  -4  12 735.794 90.8384   1
  -7   7  -7 2371.96 117.333  -2
  -7  -4  11 2371.96 117.333   1
  -7   7  -6 231.236 145.660  -2
  -7  -4  10 231.236 145.660   1
  -7   7  -5 3674.82 127.960  -2
  -7  -4   9 3674.82 127.960   1
  -7   7  -4 5188.11 120.229  -2
  -7  -4   8 5188.11 120.229   1
  -7   7  -3 1525.98 112.116  -2
  -7  -4   7 1525.98 112.116   1
  -7   7  -2 125.985 98.0872  -2
  -7  -4   6 125.985 98.0872   1
  -7   7  -1 252.479 133.312  -2
  -7  -4   5 252.479 133.312   1
  -7   7   0 242.577 87.7791  -2
  -7  -4   4 242.577 87.7791   1
  -7   7   1 21.7366 90.7454  -2
  -7  -4   3 21.7366 90.7454   1
  -7   7   2 1343.68 96.4193  -2
  -7  -4   2 1343.68 96.4193   1
  -7   7   3 990.138 95.5128  -2
  -7  -4   1 990.138 95.5128   1
  -7   7   4 1790.87 97.1491  -2
  -7  -4   0 1790.87 97.1491   1
  -7   7   5 1066.88 103.143  -2
  -7  -4  -1 1066.88 103.143   1
  -7   7   6 227.582 124.350  -2
  -7  -4  -2 227.582 124.350   1
  -7   7   7 500.994 147.188  -2
  -7  -4  -3 500.994 147.188   1
  -7   7   8 1108.41 214.023  -2
  -7  -4  -4 1108.41 214.023   1
  -7  -4  -5 263.609 92.5070   1
  -7  -4  -6 27.7837 74.0461   1
  -7  -4  -7 37.3901 84.9248   1
  -7  -4  -8-6.75213 47.2038   1
  -7   8 -11 33.9934 79.7805  -2
  -7  -5  15 33.9934 79.7805   1
  -7   8 -10 182.307 122.403  -2
  -7  -5  14 182.307 122.403   1
  -7   8  -9 37.0605 74.3905  -2
  -7  -5  13 37.0605 74.3905   1
  -7   8  -8 769.735 113.111  -2
  -7  -5  12 769.735 113.111   1
  -7   8  -7 780.483 217.663  -2
  -7  -5  11 780.483 217.663   1
  -7   8  -6 947.281 124.153  -2
  -7  -5  10 947.281 124.153   1
  -7   8  -5 729.367 128.234  -2
  -7  -5   9 729.367 128.234   1
  -7   8  -4 1714.51 102.664  -2
  -7  -5   8 1714.51 102.664   1
  -7   8  -3 4567.57 142.806  -2
  -7  -5   7 4567.57 142.806   1
  -7   8  -2 860.975 135.431  -2
  -7  -5   6 860.975 135.431   1
  -7   8  -1 914.474 110.756  -2
  -7  -5   5 914.474 110.756   1
  -7   8   0 2327.16 152.000  -2
  -7  -5   4 2327.16 152.000   1
  -7   8   1 4196.09 137.959  -2
  -7  -5   3 4196.09 137.959   1
  -7   8   2 144.804 93.1459  -2
  -7  -5   2 144.804 93.1459   1
  -7   8   3 317.375 96.6791  -2
  -7  -5   1 317.375 96.6791   1
  -7   8   4 2726.76 112.996  -2
  -7  -5   0 2726.76 112.996   1
  -7   8   5 331.121 89.6267  -2
  -7  -5  -1 331.121 89.6267   1
  -7   8   6 317.088 107.601  -2
  -7  -5  -2 317.088 107.601   1
  -7  -5  -3 62.0762 91.4921   1
  -7   8   7 854.569 155.177  -2
  -7  -5  -3 854.569 155.177   1
  -7  -5  -4 109.838 79.7120   1
  -7  -5  -5 56.1510 67.9240   1
  -7  -5  -6 76.2048 50.9723   1
  -7   9 -10 2049.16 117.403  -2
  -7  -6  14 2049.16 117.403   1
  -7   9  -9 810.110 72.9355  -2
  -7  -6  13 810.110 72.9355   1
  -7   9  -8 1033.82 106.046  -2
  -7  -6  12 1033.82 106.046   1
  -7   9  -7 18.7703 167.674  -2
  -7  -6  11 18.7703 167.674   1
  -7   9  -6 1124.71 147.502  -2
  -7  -6  10 1124.71 147.502   1
  -7   9  -5 1552.19 155.690  -2
  -7  -6   9 1552.19 155.690   1
  -7   9  -4 876.047 120.910  -2
  -7  -6   8 876.047 120.910   1
  -7   9  -3 1889.68 105.146  -2
  -7  -6   7 1889.68 105.146   1
  -7   9  -2 977.772 110.646  -2
  -7  -6   6 977.772 110.646   1
  -7   9  -1 221.123 100.934  -2
  -7  -6   5 221.123 100.934   1
  -7   9   0 2305.15 104.428  -2
  -7  -6   4 2305.15 104.428   1
  -7   9   1 886.138 109.449  -2
  -7  -6   3 886.138 109.449   1
  -7   9   2 288.461 107.390  -2
  -7  -6   2 288.461 107.390   1
  -7   9   3 497.525 104.248  -2
  -7  -6   1 497.525 104.248   1
  -7   9   4 1843.15 82.4708  -2
  -7  -6   0 1843.15 82.4708   1
  -7  -6  -1 110.150 147.392   1
  -7   9   5 1077.56 89.2835  -2
  -7  -6  -1 1077.56 89.2835   1
  -7  -6  -2 1130.18 64.5752   1
  -7   9   6 3662.17 210.518  -2
  -7  -6  -2 3662.17 210.518   1
  -7  -6  -3 523.369 53.0659   1
  -7  -6  -4-41.2644 48.7635   1
  -7  -6  -5-21.3657 77.1079   1
  -7  10 -10 24.9722 64.3880  -2
  -7  -7  14 24.9722 64.3880   1
  -7  10  -9 592.500 105.169  -2
  -7  -7  13 592.500 105.169   1
  -7  10  -8 592.351 130.515  -2
  -7  -7  12 592.351 130.515   1
  -7  10  -7 1218.81 110.272  -2
  -7  -7  11 1218.81 110.272   1
  -7  10  -6-43.9257 87.3746  -2
  -7  -7  10-43.9257 87.3746   1
  -7  10  -5 283.444 113.743  -2
  -7  -7   9 283.444 113.743   1
  -7  10  -4 884.711 91.2583  -2
  -7  -7   8 884.711 91.2583   1
  -7  10  -3 79.2586 86.7093  -2
  -7  -7   7 79.2586 86.7093   1
  -7  10  -2 26.3401 108.381  -2
  -7  -7   6 26.3401 108.381   1
  -7  10  -1 307.077 96.4854  -2
  -7  -7   5 307.077 96.4854   1
  -7  10   0 28.5042 80.3767  -2
  -7  -7   4 28.5042 80.3767   1
  -7  10   1-12.8514 91.5503  -2
  -7  -7   3-12.8514 91.5503   1
  -7  10   2 940.745 109.911  -2
  -7  -7   2 940.745 109.911   1
  -7  10   3 1248.55 139.229  -2
  -7  -7   1 1248.55 139.229   1
  -7  -7   0 2655.13 152.190   1
  -7  10   4 3144.53 132.148  -2
  -7  -7   0 3144.53 132.148   1
  -7  -7  -1 1229.82 69.7465   1
  -7  -7  -2 787.916 56.7564   1
  -7  -7  -3 979.769 94.3603   1
  -7  -7  -4 10.1111 62.4024   1
  -7  11  -7 482.217 121.102  -2
  -7  -8  11 482.217 121.102   1
  -7  11  -6 2198.32 164.136  -2
  -7  -8  10 2198.32 164.136   1
  -7  11  -5 1276.46 107.390  -2
  -7  -8   9 1276.46 107.390   1
  -7  11  -4 363.830 71.7785  -2
  -7  -8   8 363.830 71.7785   1
  -7  11  -3 550.565 82.9554  -2
  -7  -8   7 550.565 82.9554   1
  -7  11  -2 466.593 90.3946  -2
  -7  -8   6 466.593 90.3946   1
  -7  11  -1 1882.45 85.6369  -2
  -7  -8   5 1882.45 85.6369   1
  -7  11   0 1345.76 96.3496  -2
  -7  -8   4 1345.76 96.3496   1
  -7  11   1 38.0643 70.7802  -2
  -7  -8   3 38.0643 70.7802   1
  -7  11   2 1632.17 89.2981  -2
  -7  -8   2 1632.17 89.2981   1
  -7  11   3 27.7354 76.6430  -2
  -7  -8   1 27.7354 76.6430   1
  -7  -8   0 68.8984 64.6489   1
  -7  -8  -1 589.989 45.4771   1
  -7  -8  -2 672.104 63.3811   1
  -7  12  -7 606.698 76.9036  -2
  -7  -9  11 606.698 76.9036   1
  -7  12  -6 2713.46 114.907  -2
  -7  -9  10 2713.46 114.907   1
  -7  12  -5 1293.49 122.561  -2
  -7  -9   9 1293.49 122.561   1
  -7  12  -4 67.6344 112.101  -2
  -7  -9   8 67.6344 112.101   1
  -7  12  -3 1370.45 73.9086  -2
  -7  -9   7 1370.45 73.9086   1
  -7  12  -2 3685.21 136.865  -2
  -7  -9   6 3685.21 136.865   1
  -7  12  -1 709.430 85.5223  -2
  -7  -9   5 709.430 85.5223   1
  -7  12   0 2553.03 96.4483  -2
  -7  -9   4 2553.03 96.4483   1
  -7  12   1 1462.75 85.8332  -2
  -7  -9   3 1462.75 85.8332   1
  -7  -9   2 236.482 54.6826   1
  -7  -9   1 220.598 48.1230   1
  -7  -9   0 211.413 35.9329   1
  -7 -10   8 145.501 43.3100   1
  -7 -10   4 9.24217 40.4765   1
  -8  11   1 295.287 62.8260   1
  -8  11   0 735.060 73.0172   1
  -8  11  -1 186.841 69.5108   1
  -8  11  -2 1368.75 76.0828   1
  -8  11  -3 323.150 56.6750   1
  -8  10   2 349.591 87.1604   1
  -8  10   1 599.413 101.824   1
  -8  10   0 304.145 102.238   1
  -8  10  -1 333.036 106.302   1
  -8  10  -2 435.174 103.443   1
  -8  10  -3 1892.52 104.764   1
  -8  10  -4 1154.14 90.4995   1
  -8  10  -5 171.374 62.6621   1
  -8   9   4 409.553 99.6908   1
  -8   9   3 2459.40 123.298   1
  -8   9   2 421.063 121.004   1
  -8   9   1 544.790 132.346   1
  -8   9   0 774.049 136.101   1
  -8   9  -1 561.632 135.251   1
  -8   9  -2 316.719 125.229   1
  -8   9  -3 2269.38 139.703   1
  -8   9  -4 1953.15 124.412   1
  -8   9  -5 1358.85 98.1155   1
  -8   8   7 771.884 83.8203   1
  -8   8   6 1989.16 101.599   1
  -8   8   5 1704.41 118.504   1
  -8   8   4 1281.20 81.7209   1
  -8   8   3 591.915 124.667   1
  -8   8   2 2187.20 83.8331   1
  -8   8   1 1008.05 83.9211   1
  -8   8   0 3843.71 125.199   1
  -8   8  -1 7006.40 142.733   1
  -8   8  -2 2631.23 164.553   1
  -8   8  -3 249.892 129.392   1
  -8   8  -4 1177.02 131.573   1
  -8   8  -5 2638.42 134.353   1
  -8   8  -6 3213.68 118.894   1
  -8   7   8 3339.24 106.214   1
  -8   7   7 1104.40 103.213   1
  -8   7   6 597.519 71.3351   1
  -8   7   5 2285.09 87.6920   1
  -8   7   4 2118.77 147.472   1
  -8   7   3 2394.93 104.315   1
  -8   7   2 1138.55 86.0803   1
  -8   7   1 722.167 86.9079   1
  -8   7   0 1211.10 90.8725   1
  -8   7  -1 9981.89 162.393   1
  -8   7  -2 15080.2 183.973   1
  -8   7  -3 6981.01 145.235   1
  -8   7  -4 358.324 139.208   1
  -8   7  -5 366.014 123.332   1
  -8   7  -6 2710.25 133.670   1
  -8   7  -7 3257.35 120.001   1
  -8   6  10 1235.91 69.0873   1
  -8   6   9 2146.74 99.2376   1
  -8   6   8 3223.14 69.2842   1
  -8   6   7 4645.00 91.1235   1
  -8   6   6 1856.45 86.7473   1
  -8   6   5 1825.21 146.240   1
  -8   6   4 3937.41 113.143   1
  -8   6   3 2419.61 110.507   1
  -8   6   2 2435.85 95.8293   1
  -8   6   1 884.593 75.4932   1
  -8   6   0 3247.08 88.0372   1
  -8   6  -1 1231.19 116.326   1
  -8   6  -2 2176.09 122.475   1
  -8   6  -3 8632.30 156.380   1
  -8   6  -4 4688.24 177.825   1
  -8   6  -5 3645.86 120.383   1
  -8   6  -6 3875.84 113.022   1
  -8   6  -7 5084.08 111.272   1
  -8   6  -8 502.818 103.630   1
  -8   5  11 472.534 59.0999   1
  -8   5  10 1060.08 92.0614   1
  -8   5   9 292.949 54.5841   1
  -8   5   8 464.451 69.8591   1
  -8   5   7 1499.60 87.8186   1
  -8   5   6 3239.23 104.116   1
  -8   5   5 3750.19 112.651   1
  -8   5   4 2611.72 83.4613   1
  -8   5   3 5968.40 89.6902   1
  -8   5   2 4261.22 98.1087   1
  -8   5   1 2484.51 83.4136   1
  -8   5   0 11552.6 115.347   1
  -8   5  -1 4164.41 82.5324   1
  -8   5  -2 711.173 78.5395   1
  -8   5  -3 679.406 81.1519   1
  -8   5  -4 3826.56 93.2423   1
  -8   5  -5 891.371 84.7969   1
  -8   5  -6 2269.39 112.290   1
  -8   5  -7 1094.75 144.727   1
  -8   5  -8 4673.35 152.104   1
  -8   5  -9 949.761 89.5136   1
  -8   4  12 763.690 53.9840   1
  -8   4  11 402.058 79.4092   1
  -8   4  10 246.019 51.6204   1
  -8   4   9 936.677 71.5262   1
  -8   4   8 298.702 127.429   1
  -8   4   7 1043.21 93.2980   1
  -8   4   6 3343.85 78.9115   1
  -8   4   5 3343.42 85.6738   1
  -8   4   4 915.182 80.1812   1
  -8   4   3 2816.26 71.6284   1
  -8   4   2 2151.87 116.084   1
  -8   4   1 7189.15 90.6452   1
  -8   4   0 7452.47 90.7841   1
  -8   4  -1 7869.28 95.8721   1
  -8   4  -2 2672.66 73.6509   1
  -8   4  -3 1216.55 73.8215   1
  -8   4  -4 4710.49 77.5410   1
  -8   4  -5 6085.07 114.437   1
  -8   4  -6 745.881 81.7047   1
  -8   4  -7 1472.65 147.546   1
  -8   4  -8 263.088 117.809   1
  -8   3  12 444.287 70.2835   1
  -8   3  11 1203.72 51.7963   1
  -8   3  10 1377.77 73.1691   1
  -8   3   9 558.639 128.275   1
  -8   3   8 2548.93 105.385   1
  -8   3   7 755.917 65.3081   1
  -8   3   6 711.704 72.2833   1
  -8   3   5 1850.87 83.9426   1
  -8   3   4 8397.78 98.9854   1
  -8   3   3 4258.43 122.390   1
  -8   3   2 4350.31 78.5849   1
  -8   3   1 2977.63 97.2657   1
  -8   3   0 6749.64 92.0847   1
  -8   3  -1 4088.27 82.1517   1
  -8   3  -2 3396.65 82.5239   1
  -8   3  -3 4378.40 77.8743   1
  -8   3  -4 6904.75 92.2933   1
  -8   3  -5 5628.03 96.0582   1
  -8   3  -6 397.180 102.568   1
  -8   3  -7 1752.72 97.9686   1
  -8   3  -8 1477.46 116.536   1
  -8   2  13 614.097 57.0674   1
  -8   2  12 3735.68 110.683   1
  -8   2  11 1794.04 59.1740   1
  -8   2  10 5260.30 163.791   1
  -8   2   9 1347.77 95.7290   1
  -8   2   8 352.102 55.5840   1
  -8   2   7 3922.73 129.003   1
  -8   2   6 4980.87 80.7432   1
  -8   2   5 1461.36 79.6924   1
  -8   2   4 1202.20 104.401   1
  -8   2   3 1221.25 87.6154   1
  -8   2   2 815.470 72.6411   1
  -8   2   1 4163.74 93.6900   1
  -8   2   0 10318.2 102.564   1
  -8   2  -1 9433.94 113.730   1
  -8   2  -2 4961.60 84.9970   1
  -8   2  -3 489.439 69.6668   1
  -8   2  -4 13223.8 108.655   1
  -8   2  -5 2302.78 78.7319   1
  -8   2  -6 2403.62 115.742   1
  -8   2  -7 1329.08 91.7647   1
  -8   2  -8 1795.24 107.217   1
  -8   1  13 1620.18 79.4488   1
  -8   1  12 3718.25 70.1982   1
  -8   1  11 5482.47 107.798   1
  -8   1  10 8669.01 108.885   1
  -8   1   9 4465.59 123.898   1
  -8   1   8 1564.59 73.6321   1
  -8   1   7 5460.94 88.8121   1
  -8   1   6 4329.79 95.8605   1
  -8   1   5 8003.12 118.435   1
  -8   1   4 5721.93 110.751   1
  -8   1   3 3673.53 192.095   1
  -8   1   2 1819.82 82.8297   1
  -8   1   1 618.134 77.2154   1
  -8   1   0 559.038 78.0291   1
  -8   1  -1 6252.57 88.9158   1
  -8   1  -2 4703.03 95.6796   1
  -8   1  -3 9907.33 111.382   1
  -8   1  -4 7710.64 113.074   1
  -8   1  -5 2014.25 103.345   1
  -8   1  -6 723.235 148.838   1
  -8   1  -7 1120.50 131.780   1
  -8   1  -8 922.600 96.2280   1
  -8   0  13 1634.58 84.5537   1
  -8   0  12 2401.79 79.8197   1
  -8   0  11 3482.25 93.7797   1
  -8   0  10 1333.06 92.4474   1
  -8   0   9 879.766 63.2089   1
  -8   0   8 9796.76 234.193   1
  -8   0   7 20968.7 163.594   1
  -8   0   6 10999.9 109.196   1
  -8   0   5 7647.98 115.785   1
  -8   0   4 5668.79 215.794   1
  -8   0   3 3505.82 126.909   1
  -8   0   2 5462.93 118.302   1
  -8   0   1 6013.32 119.344   1
  -8   0   0 2551.99 77.3900   1
  -8   0  -1 464.279 79.7116   1
  -8   0  -2 697.343 77.0726   1
  -8   0  -3 3043.06 84.6360   1
  -8   0  -4 3497.79 118.722   1
  -8   0  -5 599.869 154.326   1
  -8   0  -6 1073.00 139.634   1
  -8   0  -7 3016.90 133.968   1
  -8   0  -8 1575.44 84.9999   1
  -8  -1  13 5883.46 114.575   1
  -8  -1  12 3275.50 79.6201   1
  -8  -1  11 1034.45 82.5828   1
  -8  -1  10 308.973 52.0040   1
  -8  -1   9 777.121 100.836   1
  -8  -1   8 4587.14 133.742   1
  -8  -1   7 21223.3 166.493   1
  -8  -1   6 15760.9 142.901   1
  -8  -1   5 3698.27 102.898   1
  -8  -1   4 1296.02 176.476   1
  -8  -1   3 4904.85 184.774   1
  -8  -1   2 5193.76 134.975   1
  -8  -1   1 4604.81 117.205   1
  -8  -1   0 5625.50 122.708   1
  -8  -1  -1 1576.36 83.2201   1
  -8  -1  -2 1454.82 78.0384   1
  -8  -1  -3 4436.19 106.395   1
  -8  -1  -4 2018.75 86.2518   1
  -8  -1  -5 202.319 131.349   1
  -8  -1  -6 279.600 113.293   1
  -8  -1  -7 173.503 83.3468   1
  -8  -2  13 919.958 48.2014   1
  -8  -2  12 291.978 90.7555   1
  -8  -2  11 626.855 78.7591   1
  -8  -2  10 1892.65 99.3278   1
  -8  -2   9 1179.87 101.009   1
  -8  -2   8 390.479 100.970   1
  -8  -2   7 2332.94 81.9919   1
  -8  -2   6 8718.48 119.473   1
  -8  -2   5 4208.50 108.735   1
  -8  -2   4 1974.36 196.937   1
  -8  -2   3 5641.86 136.250   1
  -8  -2   2 1914.64 100.712   1
  -8  -2   1 734.839 94.3101   1
  -8  -2   0 1715.50 125.558   1
  -8  -2  -1 4161.96 100.435   1
  -8  -2  -2 2536.67 95.4102   1
  -8  -2  -3 2086.79 86.2742   1
  -8  -2  -4 476.019 69.3722   1
  -8  -2  -5 321.752 114.555   1
  -8  -2  -6 337.282 84.1203   1
  -8  -2  -7 737.507 58.4028   1
  -8  -3  13 2473.27 78.9296   1
  -8  -3  12 1401.37 98.4813   1
  -8  -3  11 330.606 110.199   1
  -8  -3  10 374.793 124.958   1
  -8  -3   9 1574.81 148.675   1
  -8  -3   8 3296.14 126.639   1
  -8  -3   7 1378.97 75.5819   1
  -8  -3   6 699.679 81.5132   1
  -8  -3   5 796.687 106.989   1
  -8  -3   4 1168.35 187.379   1
  -8  -3   3 2734.81 128.865   1
  -8  -3   2 1844.89 82.3515   1
  -8  -3   1 528.304 73.8825   1
  -8  -3   0 923.386 84.0276   1
  -8  -3  -1 1868.36 88.3967   1
  -8  -3  -2 2323.56 109.778   1
  -8  -3  -3 1019.54 88.1178   1
  -8  -3  -4 899.674 120.830   1
  -8  -3  -5 254.666 55.3697   1
  -8  -4  13 888.296 57.4016   1
  -8  -4  12 538.038 79.0149   1
  -8  -4  11 1012.05 101.357   1
  -8  -4  10 1006.80 77.5002   1
  -8  -4   9 1986.72 100.287   1
  -8  -4   8 6808.69 137.390   1
  -8  -4   7 2310.96 75.3858   1
  -8  -4   6 551.192 89.9115   1
  -8  -4   5 172.896 168.146   1
  -8  -4   4 1383.61 112.615   1
  -8  -4   3 472.410 87.9171   1
  -8  -4   2 400.064 83.6793   1
  -8  -4   1 930.898 66.5688   1
  -8  -4   0 2306.18 70.9388   1
  -8  -4  -1 5200.59 87.7483   1
  -8  -4  -2 3731.91 73.6024   1
  -8  -4  -3 631.848 50.4429   1
  -8  -4  -4 326.469 46.5063   1
  -8  -5  12 450.865 60.6483   1
  -8  -5  11 479.738 79.5816   1
  -8  -5  10 864.549 96.1112   1
  -8  -5   9 3279.93 91.3308   1
  -8  -5   8 3870.52 153.055   1
  -8  -5   7 3654.89 84.6758   1
  -8  -5   6 1641.24 85.8129   1
  -8  -5   5 1458.53 159.027   1
  -8  -5   4 1613.45 99.9288   1
  -8  -5   3 501.890 91.2500   1
  -8  -5   2 320.292 71.7217   1
  -8  -5   1 1457.40 76.2824   1
  -8  -5   0 1873.84 75.6714   1
  -8  -5  -1 1305.61 78.0129   1
  -8  -5  -2 943.004 63.5662   1
  -8  -5  -3 749.783 80.1186   1
  -8  -6  10 497.501 75.8181   1
  -8  -6   9 2442.74 106.165   1
  -8  -6   8 2515.02 123.293   1
  -8  -6   7 947.360 55.5365   1
  -8  -6   6 1105.44 69.3911   1
  -8  -6   5 1086.36 126.734   1
  -8  -6   4 1086.85 78.5210   1
  -8  -6   3 535.292 77.3105   1
  -8  -6   2 920.169 79.0731   1
  -8  -6   1 2264.52 65.1367   1
  -8  -6   0 5707.28 87.2946   1
  -8  -6  -1 2519.96 61.5884   1
  -8  -7   9 1490.95 73.5824   1
  -8  -7   8 4147.23 102.740   1
  -8  -7   7 2376.60 103.786   1
  -8  -7   6 967.675 48.6000   1
  -8  -7   4 232.637 71.5886   1
  -8  -7   3 748.971 78.1975   1
  -8  -7   2 1697.97 78.4449   1
  -8  -7   1 1294.75 69.2100   1
  -8  -7   0 463.174 45.7734   1
  -9   8   0 566.829 77.1218   1
  -9   8  -1 1653.39 89.1566   1
  -9  -4   7 316.447 98.5444  -2
  -9   8  -2 316.447 98.5444   1
  -9  -4   8 1293.36 95.5059  -2
  -9   8  -3 1293.36 95.5059   1
  -9   7   5 135.205 70.8445   1
  -9   7   4 283.315 84.7699   1
  -9   7   3 240.860 85.4366   1
  -9   7   2 308.551 94.2778   1
  -9   7   1 463.658 102.770   1
  -9  -3   5 1335.98 145.056  -2
  -9   7   0 1335.98 145.056   1
  -9  -3   6 1231.58 137.446  -2
  -9   7  -1 1231.58 137.446   1
  -9  -3   7 248.769 126.674  -2
  -9   7  -2 248.769 126.674   1
  -9  -3   8 936.454 121.200  -2
  -9   7  -3 936.454 121.200   1
  -9  -3   9 193.393 98.6083  -2
  -9   7  -4 193.393 98.6083   1
  -9   6   7 218.293 64.7094   1
  -9   6   6 95.9662 47.4109   1
  -9   6   5 71.2836 91.1056   1
  -9   6   4 233.009 67.1918   1
  -9   6   3-11.8473 69.9400   1
  -9   6   2 212.012 108.460   1
  -9   6   1 2102.61 126.522   1
  -9  -2   5 375.134 115.990  -2
  -9   6   0 375.134 115.990   1
  -9  -2   6 866.775 117.521  -2
  -9   6  -1 866.775 117.521   1
  -9  -2   7 606.829 146.489  -2
  -9   6  -2 606.829 146.489   1
  -9  -2   8 1358.66 148.385  -2
  -9   6  -3 1358.66 148.385   1
  -9  -2   9 633.186 121.098  -2
  -9   6  -4 633.186 121.098   1
  -9   5   8 198.364 63.9418   1
  -9   5   7 1254.82 55.5991   1
  -9   5   6 629.383 65.4953   1
  -9   5   5 211.919 68.8136   1
  -9   5   4 942.751 78.3042   1
  -9   5   3 1896.36 121.568   1
  -9  -1   3 5033.93 199.619  -2
  -9   5   2 5033.93 199.619   1
  -9  -1   4 2716.94 194.525  -2
  -9   5   1 2716.94 194.525   1
  -9  -1   5 896.149 123.887  -2
  -9   5   0 896.149 123.887   1
  -9  -1   6 671.587 121.113  -2
  -9   5  -1 671.587 121.113   1
  -9  -1   7 506.674 157.429  -2
  -9   5  -2 506.674 157.429   1
  -9  -1   8 287.721 148.755  -2
  -9   5  -3 287.721 148.755   1
  -9   4   9 48.7095 57.5947   1
  -9   4   8 58.1404 46.8714   1
  -9   4   7 160.311 60.8615   1
  -9   4   6 121.200 92.6769   1
  -9   0  -1 548.977 141.167  -2
  -9   4   6 548.977 141.167   1
  -9   4   5 47.9006 112.452   1
  -9   0   0 3268.81 171.474  -2
  -9   4   5 3268.81 171.474   1
  -9   0   1 1858.85 173.169  -2
  -9   4   4 1858.85 173.169   1
  -9   4   3 1134.67 101.468   1
  -9   0   2 1682.07 182.259  -2
  -9   4   3 1682.07 182.259   1
  -9   0   3 9428.10 224.189  -2
  -9   4   2 9428.10 224.189   1
  -9   0   4 3227.54 128.075  -2
  -9   4   1 3227.54 128.075   1
  -9   0   5 361.910 97.4981  -2
  -9   4   0 361.910 97.4981   1
  -9   4  -1 20.6460 117.560   1
  -9   0   6 143.365 113.599  -2
  -9   4  -1 143.365 113.599   1
  -9   0   7 234.986 164.216  -2
  -9   4  -2 234.986 164.216   1
  -9   3  10-63.0026 45.2298   1
  -9   3   9-39.9597 41.0748   1
  -9   3   8 459.860 76.5843   1
  -9   1  -3 787.032 131.336  -2
  -9   3   8 787.032 131.336   1
  -9   1  -2 168.354 95.5444  -2
  -9   3   7 168.354 95.5444   1
  -9   1  -1 1487.45 157.827  -2
  -9   3   6 1487.45 157.827   1
  -9   3   5 908.183 86.7524   1
  -9   1   0 3285.17 176.096  -2
  -9   3   5 3285.17 176.096   1
  -9   1   1 3352.81 118.019  -2
  -9   3   4 3352.81 118.019   1
  -9   1   2 172.282 174.200  -2
  -9   3   3 172.282 174.200   1
  -9   1   3 3320.98 127.848  -2
  -9   3   2 3320.98 127.848   1
  -9   1   4 1784.00 100.592  -2
  -9   3   1 1784.00 100.592   1
  -9   1   5 359.309 96.5341  -2
  -9   3   0 359.309 96.5341   1
  -9   1   6 852.731 95.1725  -2
  -9   3  -1 852.731 95.1725   1
  -9   1   7 3683.13 172.684  -2
  -9   3  -2 3683.13 172.684   1
  -9   2   9 72.0457 78.6087   1
  -9   2  -4 101.013 103.501  -2
  -9   2   9 101.013 103.501   1
  -9   2  -3 1280.33 135.827  -2
  -9   2   8 1280.33 135.827   1
  -9   2  -2 1716.70 156.172  -2
  -9   2   7 1716.70 156.172   1
  -9   2  -1 361.483 91.1649  -2
  -9   2   6 361.483 91.1649   1
  -9   2   0 1630.23 106.506  -2
  -9   2   5 1630.23 106.506   1
  -9   2   1 4420.97 194.142  -2
  -9   2   4 4420.97 194.142   1
  -9   2   2 915.969 116.893  -2
  -9   2   3 915.969 116.893   1
  -9   2   3 1024.97 96.0830  -2
  -9   2   2 1024.97 96.0830   1
  -9   2   4 6158.39 112.841  -2
  -9   2   1 6158.39 112.841   1
  -9   2   5 1776.92 117.180  -2
  -9   2   0 1776.92 117.180   1
  -9   2   6 343.219 109.038  -2
  -9   2  -1 343.219 109.038   1
  -9   2   7 1429.42 105.772  -2
  -9   2  -2 1429.42 105.772   1
  -9   2   8 1381.59 134.189  -2
  -9   2  -3 1381.59 134.189   1
  -9   3  -5 352.002 87.8062  -2
  -9   1  10 352.002 87.8062   1
  -9   3  -4 2548.16 130.779  -2
  -9   1   9 2548.16 130.779   1
  -9   3  -3 442.573 138.073  -2
  -9   1   8 442.573 138.073   1
  -9   3  -2 3900.63 96.0737  -2
  -9   1   7 3900.63 96.0737   1
  -9   3  -1 1079.08 97.5366  -2
  -9   1   6 1079.08 97.5366   1
  -9   3   0-25.2248 165.132  -2
  -9   1   5-25.2248 165.132   1
  -9   3   1 1177.92 88.6107  -2
  -9   1   4 1177.92 88.6107   1
  -9   3   2 2744.37 121.506  -2
  -9   1   3 2744.37 121.506   1
  -9   3   3 121.920 108.217  -2
  -9   1   2 121.920 108.217   1
  -9   3   4 3486.60 122.462  -2
  -9   1   1 3486.60 122.462   1
  -9   3   5 3615.67 121.754  -2
  -9   1   0 3615.67 121.754   1
  -9   3   6 1808.66 110.672  -2
  -9   1  -1 1808.66 110.672   1
  -9   3   7-57.3080 96.4870  -2
  -9   1  -2-57.3080 96.4870   1
  -9   3   8 1698.56 126.608  -2
  -9   1  -3 1698.56 126.608   1
  -9   4  -5 925.788 100.163  -2
  -9   0  10 925.788 100.163   1
  -9   4  -4 2373.08 135.205  -2
  -9   0   9 2373.08 135.205   1
  -9   4  -3 512.358 69.2694  -2
  -9   0   8 512.358 69.2694   1
  -9   4  -2 390.610 88.4262  -2
  -9   0   7 390.610 88.4262   1
  -9   4  -1 68.8326 153.741  -2
  -9   0   6 68.8326 153.741   1
  -9   4   0 209.933 80.3322  -2
  -9   0   5 209.933 80.3322   1
  -9   4   1 2448.75 91.9032  -2
  -9   0   4 2448.75 91.9032   1
  -9   4   2 6530.16 181.189  -2
  -9   0   3 6530.16 181.189   1
  -9   4   3 1759.80 113.026  -2
  -9   0   2 1759.80 113.026   1
  -9   4   4 1862.29 112.728  -2
  -9   0   1 1862.29 112.728   1
  -9   4   5 3203.83 116.175  -2
  -9   0   0 3203.83 116.175   1
  -9   4   6 512.398 98.1432  -2
  -9   0  -1 512.398 98.1432   1
  -9   0  -2-28.4863 88.3220   1
  -9   4   7-61.8058 126.242  -2
  -9   0  -2-61.8058 126.242   1
  -9   4   8 370.189 106.398  -2
  -9   0  -3 370.189 106.398   1
  -9   5  -5 754.115 100.756  -2
  -9  -1  10 754.115 100.756   1
  -9   5  -4 540.106 119.971  -2
  -9  -1   9 540.106 119.971   1
  -9   5  -3 334.958 72.9228  -2
  -9  -1   8 334.958 72.9228   1
  -9   5  -2 307.097 140.590  -2
  -9  -1   7 307.097 140.590   1
  -9   5  -1 415.276 96.6106  -2
  -9  -1   6 415.276 96.6106   1
  -9   5   0 781.680 77.5457  -2
  -9  -1   5 781.680 77.5457   1
  -9   5   1 1833.11 102.312  -2
  -9  -1   4 1833.11 102.312   1
  -9   5   2 4064.07 115.984  -2
  -9  -1   3 4064.07 115.984   1
  -9   5   3 1898.43 108.328  -2
  -9  -1   2 1898.43 108.328   1
  -9   5   4 708.271 100.844  -2
  -9  -1   1 708.271 100.844   1
  -9  -1   0 329.051 98.0017   1
  -9   5   5 494.514 140.033  -2
  -9  -1   0 494.514 140.033   1
  -9  -1  -1 215.247 86.7117   1
  -9   5   6 597.877 123.459  -2
  -9  -1  -1 597.877 123.459   1
  -9  -1  -2-1.30519 87.8477   1
  -9  -1  -3 426.213 69.1242   1
  -9   6  -5 1607.58 95.4721  -2
  -9  -2  10 1607.58 95.4721   1
  -9   6  -4 363.374 105.973  -2
  -9  -2   9 363.374 105.973   1
  -9   6  -3 1211.18 77.8037  -2
  -9  -2   8 1211.18 77.8037   1
  -9   6  -2 767.460 132.856  -2
  -9  -2   7 767.460 132.856   1
  -9   6  -1 794.534 125.066  -2
  -9  -2   6 794.534 125.066   1
  -9   6   0 378.518 83.3337  -2
  -9  -2   5 378.518 83.3337   1
  -9   6   1 2317.67 148.320  -2
  -9  -2   4 2317.67 148.320   1
  -9   6   2 634.545 96.0160  -2
  -9  -2   3 634.545 96.0160   1
  -9   6   3-17.5037 90.1036  -2
  -9  -2   2-17.5037 90.1036   1
  -9  -2   1 393.350 93.2847   1
  -9   6   4 407.835 132.412  -2
  -9  -2   1 407.835 132.412   1
  -9  -2   0 691.197 65.4916   1
  -9  -2  -1 99.2135 78.6199   1
  -9  -2  -2 24.6228 63.9737   1
  -9   7  -2 146.058 98.7447  -2
  -9  -3   7 146.058 98.7447   1
  -9   7   0 967.317 74.1046  -2
  -9  -3   5 967.317 74.1046   1
  -9   7   1 491.766 117.589  -2
  -9  -3   4 491.766 117.589   1
  -9  -3   3 400.088 87.1140   1
  -9   7   2 489.476 117.713  -2
  -9  -3   3 489.476 117.713   1
  -9  -3   2 274.055 58.0698   1
  -9  -3   1 208.500 54.4588   1
  -9  -3   0 260.071 70.6846   1
  -9  -3  -1 891.701 65.9399   1
  -9  -4   8 641.646 47.5197   1
  -9   8  -2 229.392 79.6226  -2
  -9  -4   7 229.392 79.6226   1
  -9   8  -1 1582.47 96.6320  -2
  -9  -4   6 1582.47 96.6320   1
  -9  -4   5 386.650 73.2988   1
  -9  -4   4 37.2268 42.4327   1
  -9  -4   3 185.216 44.7290   1
  -9  -4   2 108.754 40.7226   1
  -9  -4   1 23.5931 57.1609   1
  -9  -4   0 95.4544 44.5676   1
  -9  -5   6 45.2177 38.4539   1
  -9  -5   5-9.33437 39.8392   1
;
_shelx_hkl_checksum   37733
