# Supplementary material for: Quasi-Isostructural Co(II) and Ni(II) Complexes with Mefenamato Ligand: Synthesis, Characterization, and Biological Activity
Source: Molecules. 2020 Jul 7;25(13):3099. doi: 10.3390/molecules25133099 (PMC7412345; doi:10.3390/molecules25133099)
Supplement: Supplementary file 1 [file molecules-25-03099-s001.zip › Structure_3.cif]

 
data_co_hmef_new
 
_audit_creation_method            'SHELXL-2018/1'
_shelx_SHELXL_version_number      '2018/1'
_chemical_name_systematic         ?
_chemical_name_common             ?
_chemical_melting_point           ?
_chemical_formula_moiety          'C34 H44 Co N2 O8, 2(C H4 O)'
_chemical_formula_sum
 'C36 H52 Co N2 O10' 
_chemical_formula_weight          731.72

loop_
 _atom_type_symbol
 _atom_type_description
 _atom_type_scat_dispersion_real
 _atom_type_scat_dispersion_imag
 _atom_type_scat_source
 'C'  'C'   0.0033   0.0016
 'International Tables Vol C Tables 4.2.6.8 and 6.1.1.4'
 'H'  'H'   0.0000   0.0000
 'International Tables Vol C Tables 4.2.6.8 and 6.1.1.4'
 'Co'  'Co'   0.3494   0.9721
 'International Tables Vol C Tables 4.2.6.8 and 6.1.1.4'
 'N'  'N'   0.0061   0.0033
 'International Tables Vol C Tables 4.2.6.8 and 6.1.1.4'
 'O'  'O'   0.0106   0.0060
 'International Tables Vol C Tables 4.2.6.8 and 6.1.1.4'
 
_space_group_crystal_system       triclinic
_space_group_IT_number            2
_space_group_name_H-M_alt         'P -1'
_space_group_name_Hall            '-P 1'
 
_shelx_space_group_comment
;
The symmetry employed for this shelxl refinement is uniquely defined
by the following loop, which should always be used as a source of
symmetry information in preference to the above space-group names.
They are only intended as comments.
;
 
loop_
 _space_group_symop_operation_xyz
 'x, y, z'
 '-x, -y, -z'
 
_cell_length_a                    7.6291(2)
_cell_length_b                    7.8052(2)
_cell_length_c                    15.7376(3)
_cell_angle_alpha                 89.971(2)
_cell_angle_beta                  80.7510(10)
_cell_angle_gamma                 87.376(3)
_cell_volume                      923.95(4)
_cell_formula_units_Z             1
_cell_measurement_temperature   100.01(10) 
_cell_measurement_reflns_used   32531
_cell_measurement_theta_min     2.9040
_cell_measurement_theta_max     34.7430
 
_exptl_crystal_description        block
_exptl_crystal_colour             orange
_exptl_crystal_density_meas       ?
_exptl_crystal_density_method     ?
_exptl_crystal_density_diffrn     1.315          
_exptl_crystal_F_000              389
_exptl_transmission_factor_min    ?
_exptl_transmission_factor_max    ?
_exptl_crystal_size_max                             0.5
_exptl_crystal_size_mid                             0.357
_exptl_crystal_size_min                             0.254
_exptl_absorpt_coefficient_mu     0.522
_shelx_estimated_absorpt_T_min    ?
_shelx_estimated_absorpt_T_max    ?
_exptl_absorpt_correction_T_min                     0.471
_exptl_absorpt_correction_T_max                     1.000
_exptl_absorpt_correction_type            gaussian
_exptl_absorpt_process_details
;
CrysAlisPro 1.171.40.53 (Rigaku Oxford Diffraction, 2019)
Numerical absorption correction based on gaussian integration over
			a multifaceted crystal model
Empirical absorption correction using spherical harmonics,
 implemented in SCALE3 ABSPACK scaling algorithm.
;
_oxdiff_exptl_absorpt_empirical_full_min           0.806
_oxdiff_exptl_absorpt_empirical_full_max           1.470
_oxdiff_exptl_absorpt_empirical_details
;
Empirical correction (ABSPACK) includes:
- Absorption correction using spherical harmonics
- Frame scaling
;
_exptl_absorpt_special_details    ?
_diffrn_ambient_temperature 100.01(10) 
_diffrn_radiation_wavelength      0.71073
_diffrn_radiation_type            MoK\a
_diffrn_source 'micro-focus sealed X-ray tube'
_diffrn_measurement_device_type 'XtaLAB Synergy, Dualflex, Pilatus 300K'
_diffrn_detector 'CCD plate'
_diffrn_detector_type 'Pilatus 300K'
_diffrn_measurement_method        '\w scans'
_diffrn_detector_area_resol_mean  ?
_diffrn_reflns_number             64201
_diffrn_reflns_av_unetI/netI      0.0171
_diffrn_reflns_av_R_equivalents   0.0408
_diffrn_reflns_limit_h_min        -10
_diffrn_reflns_limit_h_max        10
_diffrn_reflns_limit_k_min        -11
_diffrn_reflns_limit_k_max        11
_diffrn_reflns_limit_l_min        -22
_diffrn_reflns_limit_l_max        22
_diffrn_reflns_theta_min          2.612
_diffrn_reflns_theta_max          30.506
_diffrn_reflns_theta_full         25.242
_diffrn_measured_fraction_theta_max   0.999
_diffrn_measured_fraction_theta_full  0.999
_diffrn_reflns_Laue_measured_fraction_max    0.999
_diffrn_reflns_Laue_measured_fraction_full   0.999
_diffrn_reflns_point_group_measured_fraction_max   0.999
_diffrn_reflns_point_group_measured_fraction_full  0.999
_reflns_number_total              5622
_reflns_number_gt                 5145
_reflns_threshold_expression      'I > 2\s(I)'
_reflns_Friedel_coverage          0.000
_reflns_Friedel_fraction_max      .
_reflns_Friedel_fraction_full     .
 
_reflns_special_details
;
 Reflections were merged by SHELXL according to the crystal
 class for the calculation of statistics and refinement.
 
 _reflns_Friedel_fraction is defined as the number of unique
 Friedel pairs measured divided by the number that would be
 possible theoretically, ignoring centric projections and
 systematic absences.
;
 
_computing_data_collection     'CrysAlisPro 1.171.40.53 (Rigaku OD, 2019)'
_computing_cell_refinement     'CrysAlisPro 1.171.40.53 (Rigaku OD, 2019)'
_computing_data_reduction      'CrysAlisPro 1.171.40.53 (Rigaku OD, 2019)'
_computing_structure_solution     'SHELXT 2018/2 (Sheldrick, 2018)'
_computing_structure_refinement 'SHELXL-2018/1 (Sheldrick, 2018)'
_computing_molecular_graphics     ?
_computing_publication_material   ?
_refine_special_details           ?
_refine_ls_structure_factor_coef  Fsqd
_refine_ls_matrix_type            full
_refine_ls_weighting_scheme       calc
_refine_ls_weighting_details
'w=1/[\s^2^(Fo^2^)+(0.0528P)^2^+0.2404P] where P=(Fo^2^+2Fc^2^)/3'
_atom_sites_solution_primary      other
_atom_sites_solution_secondary    ?
_atom_sites_solution_hydrogens    mixed
_refine_ls_hydrogen_treatment     mixed
_refine_ls_extinction_method      none
_refine_ls_extinction_coef        .
_refine_ls_number_reflns          5622
_refine_ls_number_parameters      381
_refine_ls_number_restraints      178
_refine_ls_R_factor_all           0.0380
_refine_ls_R_factor_gt            0.0347
_refine_ls_wR_factor_ref          0.0958
_refine_ls_wR_factor_gt           0.0941
_refine_ls_goodness_of_fit_ref    1.089
_refine_ls_restrained_S_all       1.094
_refine_ls_shift/su_max           0.001
_refine_ls_shift/su_mean          0.000
 
loop_
 _atom_site_label
 _atom_site_type_symbol
 _atom_site_fract_x
 _atom_site_fract_y
 _atom_site_fract_z
 _atom_site_U_iso_or_equiv
 _atom_site_adp_type
 _atom_site_occupancy
 _atom_site_site_symmetry_order  
 _atom_site_calc_flag
 _atom_site_refinement_flags_posn
 _atom_site_refinement_flags_adp
 _atom_site_refinement_flags_occupancy
 _atom_site_disorder_assembly
 _atom_site_disorder_group
Co Co 0.500000 0.500000 0.500000 0.02406(7) Uani 1 2 d S . P . .
C1 C 0.57877(13) 0.48218(13) 0.18711(6) 0.01872(18) Uani 1 1 d . . . . .
O4A O 0.67581(18) 0.68668(18) 0.51948(8) 0.0294(4) Uani 0.678(3) 1 d D . P A 1
H4A H 0.719(4) 0.715(3) 0.4639(19) 0.035 Uiso 0.678(3) 1 d . U P A 1
O3A O 0.2809(2) 0.6808(3) 0.51168(10) 0.0359(4) Uani 0.678(3) 1 d . . P A 1
H3A H 0.230(4) 0.683(4) 0.477(2) 0.043 Uiso 0.678(3) 1 d . U P A 1
C16A C 0.6378(10) 0.8380(8) 0.5677(4) 0.070(2) Uani 0.678(3) 1 d D . P A 1
H16A H 0.738450 0.909019 0.557732 0.106 Uiso 0.678(3) 1 calc R U P A 1
H16B H 0.612268 0.810695 0.627814 0.106 Uiso 0.678(3) 1 calc R U P A 1
H16C H 0.536530 0.898286 0.550818 0.106 Uiso 0.678(3) 1 calc R U P A 1
C17A C 0.1609(7) 0.7389(7) 0.5862(3) 0.0647(14) Uani 0.678(3) 1 d . . P A 1
H17A H 0.111950 0.850995 0.575730 0.097 Uiso 0.678(3) 1 calc R U P A 1
H17B H 0.223392 0.743952 0.634330 0.097 Uiso 0.678(3) 1 calc R U P A 1
H17C H 0.066593 0.660846 0.598514 0.097 Uiso 0.678(3) 1 calc R U P A 1
O4B O 0.5646(5) 0.7619(4) 0.50857(17) 0.0350(9) Uani 0.322(3) 1 d D . P A 2
H4B H 0.638(8) 0.782(8) 0.452(4) 0.042 Uiso 0.322(3) 1 d . U P A 2
O3B O 0.2328(4) 0.5684(6) 0.5068(2) 0.0399(10) Uani 0.322(3) 1 d . . P A 2
H3B H 0.198(9) 0.597(9) 0.456(4) 0.048 Uiso 0.322(3) 1 d . U P A 2
C16B C 0.6389(11) 0.8473(11) 0.5688(5) 0.028(2) Uani 0.322(3) 1 d D . P A 2
H16D H 0.742132 0.782749 0.580839 0.041 Uiso 0.322(3) 1 calc R U P A 2
H16E H 0.553968 0.860911 0.620735 0.041 Uiso 0.322(3) 1 calc R U P A 2
H16F H 0.672537 0.958071 0.547213 0.041 Uiso 0.322(3) 1 calc R U P A 2
C17B C 0.1311(13) 0.6775(12) 0.5706(6) 0.0420(18) Uani 0.322(3) 1 d . . P A 2
H17D H 0.154452 0.794912 0.556775 0.063 Uiso 0.322(3) 1 calc R U P A 2
H17E H 0.163356 0.651194 0.625775 0.063 Uiso 0.322(3) 1 calc R U P A 2
H17F H 0.006921 0.659844 0.572146 0.063 Uiso 0.322(3) 1 calc R U P A 2
C15A C 0.5720(5) 0.0696(5) 0.1839(6) 0.0303(10) Uani 0.506(14) 1 d . . P A 1
H15A H 0.645986 0.061973 0.128490 0.045 Uiso 0.506(14) 1 calc R U P A 1
H15B H 0.565302 -0.042087 0.209531 0.045 Uiso 0.506(14) 1 calc R U P A 1
H15C H 0.621841 0.146262 0.220275 0.045 Uiso 0.506(14) 1 calc R U P A 1
C13A C 0.3877(7) 0.1365(7) 0.1736(5) 0.0193(8) Uani 0.506(14) 1 d D U P A 1
C8A C 0.3256(13) 0.3037(12) 0.1994(9) 0.0181(11) Uani 0.506(14) 1 d D U P A 1
C15B C 0.5822(5) 0.0549(6) 0.1461(5) 0.0300(10) Uani 0.494(14) 1 d . . P A 2
H15D H 0.581998 -0.066398 0.156310 0.045 Uiso 0.494(14) 1 calc R U P A 2
H15E H 0.632258 0.110535 0.190413 0.045 Uiso 0.494(14) 1 calc R U P A 2
H15F H 0.652098 0.076352 0.091099 0.045 Uiso 0.494(14) 1 calc R U P A 2
C13B C 0.3932(7) 0.1246(7) 0.1469(4) 0.0188(8) Uani 0.494(14) 1 d D U P A 2
C8B C 0.3326(11) 0.2743(13) 0.1934(8) 0.0171(12) Uani 0.494(14) 1 d D U P A 2
C14A C 0.3415(5) -0.1432(4) 0.1008(6) 0.0389(13) Uani 0.506(14) 1 d . . P A 1
H14A H 0.248829 -0.195335 0.076705 0.058 Uiso 0.506(14) 1 calc R U P A 1
H14B H 0.373135 -0.212951 0.146757 0.058 Uiso 0.506(14) 1 calc R U P A 1
H14C H 0.443713 -0.133441 0.056952 0.058 Uiso 0.506(14) 1 calc R U P A 1
C12A C 0.2767(7) 0.0335(7) 0.1353(5) 0.0228(9) Uani 0.506(14) 1 d D U P A 1
C11A C 0.1083(12) 0.0973(12) 0.1287(8) 0.0291(17) Uani 0.506(14) 1 d D U P A 1
H11A H 0.039142 0.031420 0.099052 0.035 Uiso 0.506(14) 1 calc R U P A 1
C14B C 0.3340(5) -0.1333(4) 0.0593(5) 0.0326(11) Uani 0.494(14) 1 d . . P A 2
H14D H 0.243276 -0.167545 0.027912 0.049 Uiso 0.494(14) 1 calc R U P A 2
H14E H 0.355945 -0.221422 0.099372 0.049 Uiso 0.494(14) 1 calc R U P A 2
H14F H 0.441371 -0.115767 0.019834 0.049 Uiso 0.494(14) 1 calc R U P A 2
C11B C 0.0930(9) 0.0874(9) 0.1176(6) 0.0144(9) Uani 0.494(14) 1 d D U P A 2
H11B H 0.011113 0.022125 0.095805 0.017 Uiso 0.494(14) 1 calc R U P A 2
C12B C 0.2734(7) 0.0318(7) 0.1078(4) 0.0188(8) Uani 0.494(14) 1 d D U P A 2
O5B O 0.1049(14) 0.7223(17) 0.3811(9) 0.092(3) Uani 0.61(2) 1 d D . P B 2
H5B H 0.029(8) 0.664(7) 0.365(5) 0.138 Uiso 0.61(2) 1 d D U P B 2
C18B C 0.1745(14) 0.8263(8) 0.3249(9) 0.070(2) Uani 0.61(2) 1 d D . P B 2
H18A H 0.174984 0.779670 0.268469 0.105 Uiso 0.61(2) 1 calc R U P B 2
H18B H 0.294363 0.844432 0.333034 0.105 Uiso 0.61(2) 1 calc R U P B 2
H18C H 0.106829 0.933632 0.330831 0.105 Uiso 0.61(2) 1 calc R U P B 2
C18A C 0.2198(10) 0.8077(8) 0.3003(4) 0.0286(15) Uani 0.39(2) 1 d D . P B 1
H18D H 0.329808 0.834510 0.318406 0.043 Uiso 0.39(2) 1 calc R U P B 1
H18E H 0.143873 0.909602 0.302410 0.043 Uiso 0.39(2) 1 calc R U P B 1
H18F H 0.243309 0.763449 0.242503 0.043 Uiso 0.39(2) 1 calc R U P B 1
O5A O 0.1321(7) 0.6787(9) 0.3578(3) 0.0423(16) Uani 0.39(2) 1 d D . P B 1
H5A H 0.024039 0.695750 0.363274 0.063 Uiso 0.39(2) 1 calc DR U P B 1
O1 O 0.53872(11) 0.53949(12) 0.36930(5) 0.02778(18) Uani 1 1 d . . . . .
C2 C 0.68684(13) 0.58948(13) 0.22752(6) 0.01782(17) Uani 1 1 d . . . . .
O2 O 0.76864(15) 0.71025(15) 0.35340(6) 0.0406(2) Uani 1 1 d . . . . .
C3 C 0.82229(13) 0.67622(13) 0.17618(6) 0.01803(17) Uani 1 1 d . . . . .
H3 H 0.892208 0.747405 0.202609 0.022 Uiso 1 1 calc R U . . .
N1A N 0.4410(8) 0.4079(5) 0.2371(3) 0.0189(7) Uani 0.678(3) 1 d D . P A 1
H1A H 0.409(3) 0.434(3) 0.2874(11) 0.023 Uiso 0.678(3) 1 d D U P A 1
N1B N 0.4462(17) 0.3683(11) 0.2275(7) 0.0160(13) Uani 0.322(3) 1 d D . P A 2
H1B H 0.443(7) 0.372(6) 0.2792(14) 0.019 Uiso 0.322(3) 1 d D U P A 2
C4 C 0.85476(13) 0.65889(13) 0.08744(6) 0.01837(18) Uani 1 1 d . . . . .
H4 H 0.945864 0.716658 0.054723 0.022 Uiso 1 1 calc R U . . .
C5 C 0.74852(13) 0.55326(13) 0.04787(6) 0.01835(18) Uani 1 1 d . . . . .
H5 H 0.768770 0.540982 -0.011726 0.022 Uiso 1 1 calc R U . . .
C6 C 0.61348(13) 0.46674(13) 0.09640(6) 0.01878(18) Uani 1 1 d . . . . .
H6 H 0.544112 0.397006 0.068837 0.023 Uiso 1 1 calc R U . . .
C7 C 0.66356(15) 0.61576(15) 0.32269(7) 0.0239(2) Uani 1 1 d . . . . .
C10 C 0.03754(13) 0.24627(14) 0.16171(7) 0.02123(19) Uani 1 1 d D U . . .
H10 H -0.079(2) 0.283(2) 0.1600(10) 0.025 Uiso 1 1 d . U . . .
C9 C 0.15248(13) 0.34610(14) 0.19831(7) 0.02132(19) Uani 1 1 d D U . . .
H9 H 0.112(2) 0.461(2) 0.2242(10) 0.026 Uiso 1 1 d . U . . .
 
loop_
 _atom_site_aniso_label
 _atom_site_aniso_U_11
 _atom_site_aniso_U_22
 _atom_site_aniso_U_33
 _atom_site_aniso_U_23
 _atom_site_aniso_U_13
 _atom_site_aniso_U_12
Co 0.01898(11) 0.03979(13) 0.01373(10) 0.00535(8) -0.00265(7) -0.00503(8)
C1 0.0145(4) 0.0231(4) 0.0196(4) 0.0065(3) -0.0053(3) -0.0026(3)
O4A 0.0319(7) 0.0400(8) 0.0165(6) -0.0007(5) -0.0030(4) -0.0060(6)
O3A 0.0337(7) 0.0475(10) 0.0265(7) 0.0047(6) -0.0075(5) 0.0091(7)
C16A 0.108(5) 0.044(3) 0.051(3) -0.003(2) 0.018(3) -0.023(3)
C17A 0.050(3) 0.087(4) 0.045(3) 0.024(2) 0.0179(18) 0.033(2)
O4B 0.054(2) 0.0308(14) 0.0170(12) -0.0001(10) 0.0038(12) -0.0030(13)
O3B 0.0321(16) 0.058(3) 0.0282(15) 0.0133(14) -0.0038(11) 0.0114(15)
C16B 0.040(4) 0.030(4) 0.012(3) -0.001(3) -0.007(3) 0.006(3)
C17B 0.030(3) 0.067(5) 0.024(3) 0.004(3) 0.0015(18) 0.018(3)
C15A 0.0184(11) 0.0204(12) 0.052(3) 0.0012(15) -0.0080(16) 0.0033(8)
C13A 0.0154(11) 0.0176(12) 0.026(2) 0.0033(16) -0.0048(16) -0.0025(8)
C8A 0.0228(17) 0.009(2) 0.0226(17) 0.0034(15) -0.0028(11) -0.0011(12)
C15B 0.0175(11) 0.0255(13) 0.046(3) 0.0054(16) -0.0042(15) 0.0029(9)
C13B 0.0160(11) 0.0185(14) 0.021(2) 0.0040(15) -0.0021(15) 0.0012(8)
C8B 0.0099(15) 0.017(3) 0.027(2) 0.009(2) -0.0078(14) -0.0059(15)
C14A 0.0301(13) 0.0196(12) 0.067(4) -0.0144(17) -0.0093(17) -0.0008(9)
C12A 0.0233(12) 0.0151(11) 0.030(2) -0.0027(16) -0.0046(16) 0.0001(8)
C11A 0.025(2) 0.028(2) 0.038(3) -0.0021(16) -0.0125(16) -0.0150(14)
C14B 0.0284(13) 0.0173(11) 0.050(3) -0.0099(14) 0.0011(15) -0.0015(9)
C11B 0.0090(14) 0.0097(14) 0.026(2) -0.0029(11) -0.0050(13) -0.0034(11)
C12B 0.0190(11) 0.0147(11) 0.023(2) -0.0003(14) -0.0020(14) -0.0048(7)
O5B 0.074(3) 0.145(5) 0.074(4) 0.056(4) -0.052(3) -0.035(3)
C18B 0.060(4) 0.0376(19) 0.118(6) -0.009(3) -0.034(4) -0.002(2)
C18A 0.029(2) 0.029(2) 0.030(3) -0.0066(14) -0.0119(15) 0.0019(15)
O5A 0.0203(18) 0.087(3) 0.0178(17) 0.0051(17) -0.0020(14) 0.0120(16)
O1 0.0211(4) 0.0470(5) 0.0153(3) 0.0075(3) -0.0023(3) -0.0050(3)
C2 0.0162(4) 0.0226(4) 0.0149(4) 0.0027(3) -0.0032(3) -0.0007(3)
O2 0.0490(6) 0.0574(6) 0.0165(4) -0.0028(4) -0.0018(4) -0.0268(5)
C3 0.0181(4) 0.0194(4) 0.0169(4) 0.0003(3) -0.0032(3) -0.0034(3)
N1A 0.0181(9) 0.0219(19) 0.0188(14) 0.0003(11) -0.0069(9) -0.0109(13)
N1B 0.0237(19) 0.015(3) 0.011(2) -0.002(2) -0.0028(15) -0.013(2)
C4 0.0188(4) 0.0194(4) 0.0164(4) 0.0009(3) -0.0007(3) -0.0030(3)
C5 0.0193(4) 0.0201(4) 0.0156(4) -0.0005(3) -0.0027(3) -0.0002(3)
C6 0.0175(4) 0.0204(4) 0.0197(4) 0.0016(3) -0.0065(3) -0.0027(3)
C7 0.0225(5) 0.0332(5) 0.0161(4) 0.0043(4) -0.0029(3) -0.0024(4)
C10 0.0151(4) 0.0242(5) 0.0248(5) 0.0014(4) -0.0042(3) -0.0007(3)
C9 0.0168(4) 0.0262(5) 0.0209(4) 0.0000(4) -0.0024(3) -0.0019(4)
 
_geom_special_details
;
 All esds (except the esd in the dihedral angle between two l.s. planes)
 are estimated using the full covariance matrix.  The cell esds are taken
 into account individually in the estimation of esds in distances, angles
 and torsion angles; correlations between esds in cell parameters are only
 used when they are defined by crystal symmetry.  An approximate (isotropic)
 treatment of cell esds is used for estimating esds involving l.s. planes.
;
 
loop_
 _geom_bond_atom_site_label_1
 _geom_bond_atom_site_label_2
 _geom_bond_distance
 _geom_bond_site_symmetry_2
 _geom_bond_publ_flag
Co O1 2.0556(8) 2_666 ?
Co O1 2.0556(8) . ?
Co O3B 2.070(3) 2_666 ?
Co O3B 2.070(3) . ?
Co O4A 2.0803(13) . ?
Co O4A 2.0803(13) 2_666 ?
Co O3A 2.1220(15) 2_666 ?
Co O3A 2.1220(15) . ?
Co O4B 2.134(3) 2_666 ?
Co O4B 2.134(3) . ?
C1 N1A 1.360(6) . ?
C1 C6 1.4136(14) . ?
C1 C2 1.4204(14) . ?
C1 N1B 1.446(11) . ?
O4A C16A 1.398(6) . ?
O3A C17A 1.427(5) . ?
O4B C16B 1.368(7) . ?
O3B C17B 1.422(9) . ?
C15A C13A 1.510(6) . ?
C13A C12A 1.397(6) . ?
C13A C8A 1.406(8) . ?
C8A C9 1.350(9) . ?
C8A N1A 1.422(10) . ?
C15B C13B 1.516(6) . ?
C13B C8B 1.399(8) . ?
C13B C12B 1.408(6) . ?
C8B N1B 1.337(13) . ?
C8B C9 1.450(8) . ?
C14A C12A 1.515(6) . ?
C12A C11A 1.376(9) . ?
C11A C10 1.329(8) . ?
C14B C12B 1.513(6) . ?
C11B C12B 1.408(7) . ?
C11B C10 1.435(6) . ?
O5B C18B 1.269(8) . ?
C18A O5A 1.465(8) . ?
O1 C7 1.2753(13) . ?
C2 C3 1.4050(13) . ?
C2 C7 1.4929(14) . ?
O2 C7 1.2646(15) . ?
C3 C4 1.3842(13) . ?
C4 C5 1.3959(14) . ?
C5 C6 1.3824(14) . ?
C10 C9 1.3903(14) . ?
 
loop_
 _geom_angle_atom_site_label_1
 _geom_angle_atom_site_label_2
 _geom_angle_atom_site_label_3
 _geom_angle
 _geom_angle_site_symmetry_1
 _geom_angle_site_symmetry_3
 _geom_angle_publ_flag
O1 Co O1 180.0 2_666 . ?
O1 Co O3B 90.02(9) 2_666 2_666 ?
O1 Co O3B 89.98(9) . 2_666 ?
O1 Co O3B 89.98(9) 2_666 . ?
O1 Co O3B 90.02(9) . . ?
O3B Co O3B 180.00(4) 2_666 . ?
O1 Co O4A 87.63(4) 2_666 . ?
O1 Co O4A 92.37(4) . . ?
O1 Co O4A 92.37(4) 2_666 2_666 ?
O1 Co O4A 87.63(4) . 2_666 ?
O4A Co O4A 180.0 . 2_666 ?
O1 Co O3A 88.45(5) 2_666 2_666 ?
O1 Co O3A 91.55(5) . 2_666 ?
O4A Co O3A 87.45(7) . 2_666 ?
O4A Co O3A 92.55(7) 2_666 2_666 ?
O1 Co O3A 91.56(5) 2_666 . ?
O1 Co O3A 88.44(5) . . ?
O4A Co O3A 92.55(7) . . ?
O4A Co O3A 87.45(7) 2_666 . ?
O3A Co O3A 180.0 2_666 . ?
O1 Co O4B 85.11(8) 2_666 2_666 ?
O1 Co O4B 94.89(8) . 2_666 ?
O4A Co O4B 151.29(10) . 2_666 ?
O4A Co O4B 28.71(10) 2_666 2_666 ?
O3A Co O4B 64.65(11) 2_666 2_666 ?
O3A Co O4B 115.35(11) . 2_666 ?
O1 Co O4B 94.89(8) 2_666 . ?
O1 Co O4B 85.11(8) . . ?
O3B Co O4B 88.53(16) 2_666 . ?
O3B Co O4B 91.47(16) . . ?
O4B Co O4B 180.0 2_666 . ?
N1A C1 C6 123.4(2) . . ?
N1A C1 C2 118.3(2) . . ?
C6 C1 C2 118.16(9) . . ?
C6 C1 N1B 113.4(4) . . ?
C2 C1 N1B 128.0(4) . . ?
C16A O4A Co 127.4(3) . . ?
C17A O3A Co 130.1(2) . . ?
C16B O4B Co 131.3(4) . . ?
C17B O3B Co 125.4(4) . . ?
C12A C13A C8A 118.4(6) . . ?
C12A C13A C15A 120.1(4) . . ?
C8A C13A C15A 121.4(5) . . ?
C9 C8A C13A 117.6(7) . . ?
C9 C8A N1A 123.8(6) . . ?
C13A C8A N1A 117.8(7) . . ?
C8B C13B C12B 119.5(5) . . ?
C8B C13B C15B 119.8(5) . . ?
C12B C13B C15B 120.5(4) . . ?
N1B C8B C13B 120.3(8) . . ?
N1B C8B C9 116.7(8) . . ?
C13B C8B C9 122.7(7) . . ?
C11A C12A C13A 118.5(5) . . ?
C11A C12A C14A 120.8(5) . . ?
C13A C12A C14A 120.7(4) . . ?
C10 C11A C12A 124.6(7) . . ?
C12B C11B C10 118.9(6) . . ?
C13B C12B C11B 119.9(5) . . ?
C13B C12B C14B 120.6(4) . . ?
C11B C12B C14B 119.3(4) . . ?
C7 O1 Co 128.85(7) . . ?
C3 C2 C1 119.04(9) . . ?
C3 C2 C7 117.80(9) . . ?
C1 C2 C7 123.16(9) . . ?
C4 C3 C2 121.96(9) . . ?
C1 N1A C8A 120.5(7) . . ?
C8B N1B C1 130.5(10) . . ?
C3 C4 C5 118.90(9) . . ?
C6 C5 C4 120.65(9) . . ?
C5 C6 C1 121.29(9) . . ?
O2 C7 O1 123.14(10) . . ?
O2 C7 C2 118.96(10) . . ?
O1 C7 C2 117.90(10) . . ?
C11A C10 C9 115.1(4) . . ?
C9 C10 C11B 123.1(3) . . ?
C8A C9 C10 124.7(4) . . ?
C10 C9 C8B 115.4(4) . . ?
 
loop_
 _geom_torsion_atom_site_label_1
 _geom_torsion_atom_site_label_2
 _geom_torsion_atom_site_label_3
 _geom_torsion_atom_site_label_4
 _geom_torsion
 _geom_torsion_site_symmetry_1
 _geom_torsion_site_symmetry_2
 _geom_torsion_site_symmetry_3
 _geom_torsion_site_symmetry_4
 _geom_torsion_publ_flag
C12A C13A C8A C9 10.2(14) . . . . ?
C15A C13A C8A C9 -171.7(7) . . . . ?
C12A C13A C8A N1A -179.0(7) . . . . ?
C15A C13A C8A N1A -1.0(14) . . . . ?
C12B C13B C8B N1B -176.8(9) . . . . ?
C15B C13B C8B N1B 8.8(15) . . . . ?
C12B C13B C8B C9 -4.3(14) . . . . ?
C15B C13B C8B C9 -178.7(7) . . . . ?
C8A C13A C12A C11A -3.3(10) . . . . ?
C15A C13A C12A C11A 178.6(7) . . . . ?
C8A C13A C12A C14A 175.8(8) . . . . ?
C15A C13A C12A C14A -2.3(6) . . . . ?
C13A C12A C11A C10 -5.0(14) . . . . ?
C14A C12A C11A C10 175.8(8) . . . . ?
C8B C13B C12B C11B -1.8(10) . . . . ?
C15B C13B C12B C11B 172.5(6) . . . . ?
C8B C13B C12B C14B -178.3(7) . . . . ?
C15B C13B C12B C14B -3.9(6) . . . . ?
C10 C11B C12B C13B 5.1(10) . . . . ?
C10 C11B C12B C14B -178.4(5) . . . . ?
N1A C1 C2 C3 -175.8(3) . . . . ?
C6 C1 C2 C3 0.36(14) . . . . ?
N1B C1 C2 C3 172.8(6) . . . . ?
N1A C1 C2 C7 4.0(3) . . . . ?
C6 C1 C2 C7 -179.84(9) . . . . ?
N1B C1 C2 C7 -7.4(6) . . . . ?
C1 C2 C3 C4 -0.67(15) . . . . ?
C7 C2 C3 C4 179.52(9) . . . . ?
C6 C1 N1A C8A 2.1(7) . . . . ?
C2 C1 N1A C8A 178.1(5) . . . . ?
C9 C8A N1A C1 -113.3(10) . . . . ?
C13A C8A N1A C1 76.6(12) . . . . ?
C13B C8B N1B C1 74.6(16) . . . . ?
C9 C8B N1B C1 -98.3(13) . . . . ?
C6 C1 N1B C8B -12.6(13) . . . . ?
C2 C1 N1B C8B 174.6(8) . . . . ?
C2 C3 C4 C5 0.61(15) . . . . ?
C3 C4 C5 C6 -0.26(15) . . . . ?
C4 C5 C6 C1 -0.03(15) . . . . ?
N1A C1 C6 C5 175.9(3) . . . . ?
C2 C1 C6 C5 -0.03(15) . . . . ?
N1B C1 C6 C5 -173.6(5) . . . . ?
Co O1 C7 O2 -14.30(18) . . . . ?
Co O1 C7 C2 164.92(7) . . . . ?
C3 C2 C7 O2 -1.94(16) . . . . ?
C1 C2 C7 O2 178.26(11) . . . . ?
C3 C2 C7 O1 178.81(10) . . . . ?
C1 C2 C7 O1 -0.99(16) . . . . ?
C12A C11A C10 C9 5.7(13) . . . . ?
C12B C11B C10 C9 -2.4(10) . . . . ?
C13A C8A C9 C10 -10.0(14) . . . . ?
N1A C8A C9 C10 179.9(7) . . . . ?
C11A C10 C9 C8A 2.1(9) . . . . ?
C11B C10 C9 C8B -3.3(8) . . . . ?
N1B C8B C9 C10 179.5(9) . . . . ?
C13B C8B C9 C10 6.8(13) . . . . ?
 
_refine_diff_density_max    0.537
_refine_diff_density_min   -0.629
_refine_diff_density_rms    0.051

_shelx_res_file
;
TITL co_hmef_new_a.res in P-1
    co_hmef_new.res
    created by SHELXL-2018/1 at 16:23:45 on 15-Jan-2020
REM Old TITL co_hmef_new in P-1
REM SHELXT solution in P-1: R1 0.217, Rweak 0.033, Alpha 0.047
REM <I/s> 0.000 for 0 systematic absences, Orientation as input
REM Formula found by SHELXT: C44 N4 O2 Br
rem EADP O5B O5A
rem EADP C18A C18B
CELL 0.71073 7.6291 7.8052 15.7376 89.971 80.751 87.376
ZERR 1 0.0002 0.0002 0.0003 0.002 0.001 0.003
LATT 1
SFAC C H Co N O
UNIT 36 52 1 2 10
DFIX 1.43 C18A O5A
DFIX 1.43 C18B O5B
DFIX 0.84 O5B H5B
DFIX 0.84 O5A H5A
DFIX 0.82 N1A H1A N1B H1B
DFIX 1.395 C8A C9 C9 C10 C10 C11A C11A C12A C12A C13A C13A C8A
DFIX 1.395 C8B C9 C9 C10 C10 C11B C11B C12B C12B C13B C13B C8B
SADI O5B C18B O5A C18A
SADI O4A C16A O4B C16B
DELU C8A C9 C10 C11A C11A C12A C13A
DELU C8B C9 C10 C11B C11B C12B C13B
SIMU C8A C9 C10 C11A C11A C12A C13A
SIMU C8B C9 C10 C11B C11B C12B C13B
RIGU C8A C9 C10 C11A C11A C12A C13A
RIGU C8B C9 C10 C11B C11B C12B C13B

L.S. 20 0 0
PLAN  4
CONF
BOND
list 4
MORE -1
fmap 2 53
acta
OMIT 0 1 3
REM <olex2.extras>
REM <HklSrc "%.\\co_hmef_new.hkl">
REM </olex2.extras>

WGHT    0.052800    0.240400
FVAR       0.78317   0.67777   0.50586   0.38968
CO    3    0.500000    0.500000    0.500000    10.50000    0.01898    0.03979 =
         0.01373    0.00535   -0.00265   -0.00503
C1    1    0.578772    0.482182    0.187114    11.00000    0.01455    0.02306 =
         0.01956    0.00654   -0.00532   -0.00256
PART 1
O4A   5    0.675812    0.686682    0.519477    21.00000    0.03192    0.03997 =
         0.01648   -0.00069   -0.00301   -0.00596
H4A   2    0.718626    0.715106    0.463850    21.00000   -1.20000
O3A   5    0.280946    0.680757    0.511678    21.00000    0.03369    0.04753 =
         0.02648    0.00466   -0.00754    0.00909
H3A   2    0.230453    0.682912    0.476753    21.00000   -1.20000
C16A  1    0.637785    0.838031    0.567742    21.00000    0.10777    0.04442 =
         0.05061   -0.00266    0.01802   -0.02329
AFIX 137
H16A  2    0.738450    0.909019    0.557732    21.00000   -1.50000
H16B  2    0.612268    0.810695    0.627814    21.00000   -1.50000
H16C  2    0.536530    0.898286    0.550818    21.00000   -1.50000
AFIX   0
C17A  1    0.160901    0.738893    0.586155    21.00000    0.05009    0.08681 =
         0.04528    0.02379    0.01787    0.03257
AFIX 137
H17A  2    0.111950    0.850995    0.575730    21.00000   -1.50000
H17B  2    0.223392    0.743952    0.634330    21.00000   -1.50000
H17C  2    0.066593    0.660846    0.598514    21.00000   -1.50000
AFIX   0
PART 0
PART 2
O4B   5    0.564627    0.761895    0.508567   -21.00000    0.05404    0.03079 =
         0.01697   -0.00014    0.00385   -0.00303
H4B   2    0.637663    0.781742    0.451573   -21.00000   -1.20000
O3B   5    0.232763    0.568440    0.506824   -21.00000    0.03215    0.05759 =
         0.02820    0.01335   -0.00377    0.01138
H3B   2    0.198452    0.596510    0.456022   -21.00000   -1.20000
C16B  1    0.638853    0.847276    0.568834   -21.00000    0.04032    0.03027 =
         0.01217   -0.00072   -0.00667    0.00558
AFIX 137
H16D  2    0.742132    0.782749    0.580839   -21.00000   -1.50000
H16E  2    0.553968    0.860911    0.620735   -21.00000   -1.50000
H16F  2    0.672537    0.958071    0.547213   -21.00000   -1.50000
AFIX   0
C17B  1    0.131119    0.677450    0.570555   -21.00000    0.03034    0.06743 =
         0.02445    0.00424    0.00149    0.01810
AFIX 137
H17D  2    0.154452    0.794912    0.556775   -21.00000   -1.50000
H17E  2    0.163356    0.651194    0.625775   -21.00000   -1.50000
H17F  2    0.006921    0.659844    0.572146   -21.00000   -1.50000
AFIX   0
PART 0
PART 1
C15A  1    0.572004    0.069556    0.183913    31.00000    0.01839    0.02037 =
         0.05238    0.00118   -0.00804    0.00329
AFIX 137
H15A  2    0.645986    0.061973    0.128490    31.00000   -1.50000
H15B  2    0.565302   -0.042087    0.209531    31.00000   -1.50000
H15C  2    0.621841    0.146262    0.220275    31.00000   -1.50000
AFIX   0
C13A  1    0.387744    0.136455    0.173597    31.00000    0.01544    0.01760 =
         0.02554    0.00333   -0.00480   -0.00248
C8A   1    0.325566    0.303675    0.199441    31.00000    0.02278    0.00862 =
         0.02265    0.00338   -0.00284   -0.00108
PART 0
PART 2
C15B  1    0.582215    0.054873    0.146113   -31.00000    0.01753    0.02548 =
         0.04635    0.00536   -0.00422    0.00290
AFIX 137
H15D  2    0.581998   -0.066398    0.156310   -31.00000   -1.50000
H15E  2    0.632258    0.110535    0.190413   -31.00000   -1.50000
H15F  2    0.652098    0.076352    0.091099   -31.00000   -1.50000
AFIX   0
C13B  1    0.393203    0.124551    0.146932   -31.00000    0.01595    0.01852 =
         0.02133    0.00396   -0.00209    0.00119
C8B   1    0.332590    0.274311    0.193353   -31.00000    0.00993    0.01676 =
         0.02681    0.00856   -0.00775   -0.00589
PART 0
PART 1
C14A  1    0.341540   -0.143242    0.100769    31.00000    0.03006    0.01965 =
         0.06744   -0.01437   -0.00934   -0.00078
AFIX 137
H14A  2    0.248829   -0.195335    0.076705    31.00000   -1.50000
H14B  2    0.373135   -0.212951    0.146757    31.00000   -1.50000
H14C  2    0.443713   -0.133441    0.056952    31.00000   -1.50000
AFIX   0
C12A  1    0.276736    0.033536    0.135324    31.00000    0.02332    0.01509 =
         0.02999   -0.00271   -0.00460    0.00011
C11A  1    0.108336    0.097259    0.128711    31.00000    0.02509    0.02767 =
         0.03830   -0.00210   -0.01248   -0.01496
AFIX  43
H11A  2    0.039142    0.031420    0.099052    31.00000   -1.20000
AFIX   0
PART 0
PART 2
C14B  1    0.334038   -0.133326    0.059288   -31.00000    0.02841    0.01735 =
         0.04966   -0.00992    0.00106   -0.00149
AFIX 137
H14D  2    0.243276   -0.167545    0.027912   -31.00000   -1.50000
H14E  2    0.355945   -0.221422    0.099372   -31.00000   -1.50000
H14F  2    0.441371   -0.115767    0.019834   -31.00000   -1.50000
AFIX   0
C11B  1    0.092975    0.087373    0.117577   -31.00000    0.00901    0.00972 =
         0.02552   -0.00289   -0.00501   -0.00345
AFIX  43
H11B  2    0.011113    0.022125    0.095805   -31.00000   -1.20000
AFIX   0
C12B  1    0.273387    0.031795    0.107754   -31.00000    0.01903    0.01466 =
         0.02259   -0.00026   -0.00196   -0.00483

O5B   5    0.104907    0.722289    0.381083   -41.00000    0.07367    0.14536 =
         0.07356    0.05572   -0.05187   -0.03452
H5B   2    0.028595    0.663779    0.365135   -41.00000   -1.50000
C18B  1    0.174507    0.826339    0.324937   -41.00000    0.06010    0.03758 =
         0.11817   -0.00882   -0.03448   -0.00196
AFIX 137
H18A  2    0.174984    0.779670    0.268469   -41.00000   -1.50000
H18B  2    0.294363    0.844432    0.333034   -41.00000   -1.50000
H18C  2    0.106829    0.933632    0.330831   -41.00000   -1.50000
AFIX   0

PART 0
PART 1
C18A  1    0.219838    0.807672    0.300327    41.00000    0.02869    0.02889 =
         0.03031   -0.00657   -0.01190    0.00186
AFIX 137
H18D  2    0.329808    0.834510    0.318406    41.00000   -1.50000
H18E  2    0.143873    0.909602    0.302410    41.00000   -1.50000
H18F  2    0.243309    0.763449    0.242503    41.00000   -1.50000
AFIX   0
O5A   5    0.132137    0.678671    0.357792    41.00000    0.02029    0.08703 =
         0.01779    0.00508   -0.00196    0.01201
AFIX 147
H5A   2    0.024039    0.695750    0.363274    41.00000   -1.50000
AFIX   0
PART 0
O1    5    0.538720    0.539486    0.369298    11.00000    0.02109    0.04705 =
         0.01530    0.00752   -0.00227   -0.00504
C2    1    0.686836    0.589480    0.227518    11.00000    0.01618    0.02257 =
         0.01494    0.00269   -0.00323   -0.00069
O2    5    0.768638    0.710252    0.353399    11.00000    0.04896    0.05743 =
         0.01654   -0.00276   -0.00184   -0.02676
C3    1    0.822289    0.676223    0.176180    11.00000    0.01814    0.01939 =
         0.01693    0.00028   -0.00316   -0.00336
AFIX  43
H3    2    0.892208    0.747405    0.202609    11.00000   -1.20000
AFIX   0
PART 1
N1A   4    0.441026    0.407933    0.237098    21.00000    0.01814    0.02190 =
         0.01876    0.00028   -0.00687   -0.01093
H1A   2    0.409055    0.434007    0.287426    21.00000   -1.20000
PART 0
PART 2
N1B   4    0.446233    0.368279    0.227494   -21.00000    0.02372    0.01450 =
         0.01091   -0.00187   -0.00277   -0.01279

H1B   2    0.442621    0.371645    0.279180   -21.00000   -1.20000
PART 0
C4    1    0.854764    0.658888    0.087441    11.00000    0.01882    0.01941 =
         0.01640    0.00087   -0.00074   -0.00305
AFIX  43
H4    2    0.945864    0.716658    0.054723    11.00000   -1.20000
AFIX   0
C5    1    0.748515    0.553265    0.047871    11.00000    0.01927    0.02005 =
         0.01564   -0.00052   -0.00271   -0.00018
AFIX  43
H5    2    0.768770    0.540982   -0.011726    11.00000   -1.20000
AFIX   0
C6    1    0.613479    0.466738    0.096403    11.00000    0.01753    0.02044 =
         0.01971    0.00157   -0.00652   -0.00265
AFIX  43
H6    2    0.544112    0.397006    0.068837    11.00000   -1.20000
AFIX   0
C7    1    0.663563    0.615756    0.322694    11.00000    0.02249    0.03316 =
         0.01607    0.00430   -0.00287   -0.00242
C10   1    0.037541    0.246272    0.161714    11.00000    0.01505    0.02415 =
         0.02479    0.00136   -0.00420   -0.00065
H10   2   -0.078766    0.283487    0.160014    11.00000   -1.20000
C9    1    0.152476    0.346097    0.198305    11.00000    0.01679    0.02615 =
         0.02091   -0.00004   -0.00245   -0.00194
H9    2    0.112202    0.460632    0.224231    11.00000   -1.20000
HKLF 4


REM  co_hmef_new_a.res in P-1
REM R1 =  0.0347 for    5146 Fo > 4sig(Fo)  and  0.0380 for all    5622 data
REM    381 parameters refined using    178 restraints

END

WGHT      0.0528      0.2530

REM Highest difference peak  0.537,  deepest hole -0.629,  1-sigma level  0.051
Q1    1   0.7467  0.6375  0.1997  11.00000  0.05    0.54
Q2    1   0.4147  0.4531  0.5233  11.00000  0.05    0.46
Q3    1   0.6795  0.5148  0.0739  11.00000  0.05    0.44
Q4    1   0.6845  0.7387  0.3535  11.00000  0.05    0.42
;
_shelx_res_checksum   60082

_shelx_hkl_file
;
 -10  -4  -8    8.86    3.69
 -10  -4  -8    6.88    3.31
 -10  -4  -8   12.33    3.71
 -10  -4  -8    7.90    3.05
 -10  -4  -8   12.42    3.95
 -10  -4  -7    2.72    3.02
 -10  -4  -7    5.23    3.44
 -10  -4  -7    2.29    3.18
 -10  -4  -6    5.54    3.35
 -10  -4  -6    8.66    3.37
 -10  -4  -6    6.51    3.76
 -10  -4  -5   11.88    3.55
 -10  -4  -5   17.51    4.63
 -10  -4  -4   21.06    4.01
 -10  -4  -4   16.77    4.18
 -10  -4  -3    7.40    3.17
 -10  -4  -3    9.21    3.59
 -10  -4  -3   10.89    4.16
 -10  -4  -3    7.40    2.89
 -10  -4  -2   -0.63    3.05
 -10  -4  -2    3.81    3.34
 -10  -4  -2    5.17    2.90
 -10  -4  -2    3.12    2.57
 -10  -4  -1    6.38    3.40
 -10  -4  -1    1.26    2.91
 -10  -4  -1    3.86    2.33
 -10  -4   0   26.62    4.76
 -10  -4   0   14.83    3.27
 -10  -4   0   21.22    4.68
 -10  -4   1   -0.60    3.21
 -10  -4   1   -0.50    2.53
 -10  -4   1   -0.66    3.43
 -10  -4   1    0.79    2.30
 -10  -4   1    1.23    3.10
 -10  -4   2   -1.35    3.28
 -10  -4   2   -1.01    2.58
 -10  -4   2    3.00    2.24
 -10  -4   2    2.46    3.42
 -10  -3 -10    3.04    2.85
 -10  -3 -10    5.73    3.30
 -10  -3 -10    3.56    3.30
 -10  -3 -10    6.01    3.47
 -10  -3  -9    1.67    2.76
 -10  -3  -9    0.58    3.25
 -10  -3  -9    1.60    2.68
 -10  -3  -8   40.05    5.23
 -10  -3  -8   47.55    6.00
 -10  -3  -8   47.25    5.91
 -10  -3  -7    2.10    2.99
 -10  -3  -7    3.08    3.38
 -10  -3  -7    5.46    3.50
 -10  -3  -6    3.55    2.99
 -10  -3  -6   -0.61    3.28
 -10  -3  -6   -1.58    3.25
 -10  -3  -5   87.56    7.29
 -10  -3  -5  100.18    8.29
 -10  -3  -4    2.43    3.24
 -10  -3  -3    0.60    2.94
 -10  -3  -2   31.06    5.02
 -10  -3  -1    1.18    3.15
 -10  -3  -1   -2.45    3.18
 -10  -3   0   16.73    3.05
 -10  -3   0   13.43    4.02
 -10  -3   0   19.91    4.56
 -10  -3   1   25.86    4.78
 -10  -3   1   28.44    5.00
 -10  -3   1   25.57    3.44
 -10  -3   1   28.81    4.71
 -10  -3   2    8.99    3.58
 -10  -3   2    8.56    2.35
 -10  -3   2    6.61    3.75
 -10  -3   2    8.62    3.26
 -10  -3   3   24.17    4.98
 -10  -3   3   20.25    3.04
 -10  -3   3   24.59    4.78
 -10  -3   3   21.44    3.87
 -10  -2 -11   16.23    4.21
 -10  -2 -11   16.27    3.88
 -10  -2 -11   11.87    4.05
 -10  -2 -11   15.77    3.96
 -10  -2 -10    4.06    3.00
 -10  -2 -10    3.31    3.03
 -10  -2 -10    7.96    3.31
 -10  -2  -9    7.53    3.45
 -10  -2  -8   31.36    4.90
 -10  -2   0  149.20   10.24
 -10  -2   1    1.21    2.98
 -10  -2   2   -0.58    3.28
 -10  -2   2   -1.83    3.56
 -10  -2   3  108.99    7.22
 -10  -2   3  100.52    8.38
 -10  -2   3   87.26    8.19
 -10  -2   4    7.45    3.40
 -10  -2   4   19.42    3.54
 -10  -2   4    8.78    3.76
 -10  -2   4    9.74    3.72
 -10  -2   4    7.65    3.52
 -10  -1 -12   40.79    5.32
 -10  -1 -12   45.87    5.55
 -10  -1 -12   44.66    5.46
 -10  -1 -11   27.71    4.52
 -10  -1   3   39.77    5.51
 -10  -1   3   52.16    5.87
 -10  -1   4    7.78    3.25
 -10  -1   4    7.09    3.49
 -10  -1   4    7.09    3.41
 -10  -1   4    1.17    3.21
 -10  -1   5   33.49    3.91
 -10  -1   5   35.39    5.07
 -10  -1   5   39.43    5.48
 -10  -1   5   37.68    5.36
 -10  -1   5   36.59    5.35
 -10   0   4    4.14    3.21
 -10   0   4   11.18    3.66
 -10   0   5   17.10    4.50
 -10   0   5   29.27    4.87
 -10   0   5   24.21    4.59
 -10   1   4   44.78    5.83
  -9  -6  -8    8.49    3.58
  -9  -6  -8    8.40    3.10
  -9  -6  -8   14.11    4.27
  -9  -6  -8   17.51    4.53
  -9  -6  -8    9.21    3.91
  -9  -6  -7   21.49    3.68
  -9  -6  -7   19.25    4.51
  -9  -6  -7   13.72    4.21
  -9  -6  -7   12.13    4.31
  -9  -6  -6   35.34    4.19
  -9  -6  -6   32.28    5.55
  -9  -6  -5   20.82    4.78
  -9  -6  -4   14.04    3.64
  -9  -6  -4    8.03    3.54
  -9  -6  -3   40.68    5.02
  -9  -6  -3   36.64    5.11
  -9  -6  -3   44.04    5.87
  -9  -6  -3   37.31    5.24
  -9  -6  -3   55.96    6.48
  -9  -6  -2    1.76    2.56
  -9  -6  -2    0.49    2.64
  -9  -6  -2    1.10    2.77
  -9  -6  -2   -0.61    2.87
  -9  -6  -2   -1.64    2.96
  -9  -6  -2    1.33    3.64
  -9  -6  -1    1.25    2.54
  -9  -6  -1   -0.55    3.10
  -9  -6  -1    0.94    2.68
  -9  -6  -1    0.62    3.04
  -9  -6  -1    0.54    2.98
  -9  -6  -1    1.32    3.57
  -9  -6   0   71.20    5.76
  -9  -6   0   70.79    6.70
  -9  -6   0   61.15    5.75
  -9  -6   0   69.65    6.61
  -9  -6   0   67.79    7.12
  -9  -6   0   50.47    3.78
  -9  -6   0   72.48    6.58
  -9  -6   0   72.81    7.36
  -9  -6   1    0.36    2.56
  -9  -6   1   -1.14    3.39
  -9  -6   1    1.11    2.84
  -9  -6   1    5.45    2.77
  -9  -6   1    0.66    3.03
  -9  -6   1    3.09    2.86
  -9  -6   1   -0.65    1.78
  -9  -6   1   -2.60    3.57
  -9  -6   2   -0.58    3.40
  -9  -6   2    4.03    3.43
  -9  -6   2   -1.17    2.80
  -9  -6   2   -1.12    2.99
  -9  -6   2    1.52    2.62
  -9  -6   2   -0.49    1.73
  -9  -6   2    1.93    3.76
  -9  -5 -11   43.84    6.09
  -9  -5 -11   41.42    6.19
  -9  -5 -11   44.19    5.63
  -9  -5 -11   44.84    5.94
  -9  -5 -11   38.76    4.66
  -9  -5 -11   33.51    5.68
  -9  -5 -10   12.14    3.43
  -9  -5 -10   11.51    3.78
  -9  -5 -10    8.57    4.24
  -9  -5 -10   16.89    3.98
  -9  -5 -10   19.01    4.25
  -9  -5 -10   14.07    3.32
  -9  -5 -10   13.93    4.04
  -9  -5  -9   -2.67    2.77
  -9  -5  -9    1.67    3.37
  -9  -5  -9   -1.19    3.43
  -9  -5  -9    3.06    2.36
  -9  -5  -9    2.32    3.18
  -9  -5  -9   -0.63    2.93
  -9  -5  -9   -0.51    2.57
  -9  -5  -8   17.86    3.43
  -9  -5  -8   10.79    3.68
  -9  -5  -8   13.85    3.68
  -9  -5  -8   13.03    3.66
  -9  -5  -8   12.67    3.89
  -9  -5  -7   24.93    4.04
  -9  -5  -7   17.76    4.07
  -9  -5  -7   17.42    3.30
  -9  -5  -7   24.70    4.88
  -9  -5  -7   15.15    4.04
  -9  -5  -6    3.72    2.96
  -9  -5  -6    5.98    3.10
  -9  -5  -6    8.09    2.74
  -9  -5  -6    6.04    3.20
  -9  -5  -6   -0.63    3.23
  -9  -5  -5   66.30    6.65
  -9  -5  -5   79.73    7.12
  -9  -5  -5   81.84    7.72
  -9  -5  -5   65.34    5.02
  -9  -5  -5   69.71    6.22
  -9  -5  -4   88.32    8.08
  -9  -5  -4   85.67    5.62
  -9  -5  -4   95.64    7.83
  -9  -5  -3   -1.15    3.28
  -9  -5  -3    7.50    3.18
  -9  -5  -3    3.12    3.33
  -9  -5  -3    5.39    2.08
  -9  -5  -2    5.54    2.76
  -9  -5  -2    5.60    2.94
  -9  -5  -2    4.12    3.31
  -9  -5  -2    0.49    2.65
  -9  -5  -2    4.34    3.02
  -9  -5  -2    5.40    1.93
  -9  -5  -1   21.40    3.44
  -9  -5  -1   28.91    4.11
  -9  -5  -1   21.33    4.06
  -9  -5  -1   28.23    4.87
  -9  -5  -1   24.34    4.00
  -9  -5  -1   16.43    1.24
  -9  -5  -1   28.31    4.87
  -9  -5   0    0.38    2.29
  -9  -5   0    7.06    3.35
  -9  -5   0    4.58    2.90
  -9  -5   0   -0.42    2.34
  -9  -5   0    1.84    3.09
  -9  -5   0    0.47    2.74
  -9  -5   0   -1.22    3.12
  -9  -5   0    1.05    1.13
  -9  -5   1   20.05    4.15
  -9  -5   1   24.09    3.76
  -9  -5   1   19.93    4.00
  -9  -5   1   15.67    4.02
  -9  -5   1   19.05    3.67
  -9  -5   1   13.41    1.90
  -9  -5   1   27.26    4.82
  -9  -5   2    0.57    2.96
  -9  -5   2    4.05    2.38
  -9  -5   2    5.66    3.14
  -9  -5   2    4.86    2.67
  -9  -5   2    4.91    1.61
  -9  -5   2    4.20    3.24
  -9  -5   2    3.85    3.23
  -9  -5   3   17.55    4.07
  -9  -5   3   20.64    3.75
  -9  -5   3   17.76    2.60
  -9  -5   3   23.61    4.81
  -9  -5   4   79.19    7.73
  -9  -5   4   79.96    7.07
  -9  -5   4   59.04    4.63
  -9  -5   4   79.06    6.23
  -9  -5   4   65.44    6.84
  -9  -5   5   16.16    3.87
  -9  -5   5   17.93    4.48
  -9  -5   5   17.85    4.57
  -9  -5   5   21.16    4.30
  -9  -5   5   27.99    3.97
  -9  -5   5   25.28    4.72
  -9  -5   5   18.34    3.02
  -9  -4 -13   23.89    3.89
  -9  -4 -13   32.74    4.95
  -9  -4 -13   34.58    5.36
  -9  -4 -13   33.14    5.19
  -9  -4 -13   25.63    5.03
  -9  -4 -13   33.38    4.26
  -9  -4 -13   32.80    4.66
  -9  -4 -13   36.47    5.11
  -9  -4 -12   69.74    6.84
  -9  -4 -12   58.69    6.74
  -9  -4 -12   66.42    6.39
  -9  -4 -12   61.72    7.04
  -9  -4 -12   57.19    5.95
  -9  -4 -12   75.40    5.96
  -9  -4 -11   54.46    5.88
  -9  -4 -11   54.91    6.29
  -9  -4 -11   56.65    6.67
  -9  -4 -11   48.96    5.25
  -9  -4 -11   58.54    6.55
  -9  -4 -11   54.43    5.94
  -9  -4 -10   -1.10    3.21
  -9  -4 -10   -1.54    2.50
  -9  -4 -10   -1.69    2.79
  -9  -4 -10    1.79    2.87
  -9  -4  -9    2.67    2.81
  -9  -4  -9    2.83    3.02
  -9  -4  -9   -1.49    2.90
  -9  -4  -9    1.60    2.81
  -9  -4  -9   -0.40    2.28
  -9  -4  -9    0.60    3.24
  -9  -4  -8   92.54    7.36
  -9  -4  -8   86.21    7.63
  -9  -4  -8   85.58    6.94
  -9  -4  -8   81.14    7.33
  -9  -4  -8   90.26    7.79
  -9  -4  -7    2.35    2.61
  -9  -4  -7    4.50    2.95
  -9  -4  -7    6.54    3.35
  -9  -4  -7    3.20    2.88
  -9  -4  -6   33.28    4.54
  -9  -4  -6   31.47    4.79
  -9  -4  -6   41.49    5.52
  -9  -4  -6   30.02    4.53
  -9  -4  -5  163.03   10.37
  -9  -4  -5  178.02   10.43
  -9  -4  -5  177.20   11.49
  -9  -4  -4   13.04    3.46
  -9  -4  -4    8.64    3.33
  -9  -4  -4   17.42    4.13
  -9  -4  -4   18.78    4.38
  -9  -4  -4   11.23    2.13
  -9  -4  -4   11.97    3.25
  -9  -4  -3    2.77    2.96
  -9  -4  -3    2.33    3.20
  -9  -4  -3    6.24    1.78
  -9  -4  -3    4.91    2.64
  -9  -4  -2   98.40    7.74
  -9  -4  -2   89.94    6.77
  -9  -4  -2   83.55    4.64
  -9  -4  -2   97.31    7.89
  -9  -4  -1    3.14    2.54
  -9  -4  -1   -0.42    2.64
  -9  -4  -1    1.86    2.41
  -9  -4  -1    6.93    3.16
  -9  -4  -1    4.60    2.36
  -9  -4  -1    5.17    3.23
  -9  -4   0   30.30    4.56
  -9  -4   0   28.25    4.01
  -9  -4   0   22.64    3.69
  -9  -4   0   24.49    4.46
  -9  -4   0   30.56    4.78
  -9  -4   1   28.83    4.50
  -9  -4   1   28.17    3.92
  -9  -4   1   26.88    3.69
  -9  -4   1   15.08    1.61
  -9  -4   1   21.43    4.50
  -9  -4   1   30.57    4.92
  -9  -4   2   16.13    3.71
  -9  -4   2    9.78    3.77
  -9  -4   2   11.33    2.82
  -9  -4   2    5.57    3.33
  -9  -4   2    6.34    1.43
  -9  -4   3   43.85    5.40
  -9  -4   3   48.79    5.41
  -9  -4   3   43.64    5.71
  -9  -4   3   42.19    4.32
  -9  -4   3   26.87    2.80
  -9  -4   4   35.65    5.15
  -9  -4   4   45.55    5.77
  -9  -4   4   32.02    4.59
  -9  -4   4   37.64    4.97
  -9  -4   4   42.00    5.65
  -9  -4   4   42.93    4.27
  -9  -4   4   28.13    3.02
  -9  -4   5   50.73    5.75
  -9  -4   5   46.23    5.78
  -9  -4   5   47.08    5.60
  -9  -4   5   39.24    4.92
  -9  -4   5   38.30    5.69
  -9  -4   5   45.38    4.34
  -9  -4   5   38.04    3.65
  -9  -4   5   47.23    5.58
  -9  -4   6    4.96    3.53
  -9  -4   6    3.94    2.87
  -9  -4   6   -1.15    3.32
  -9  -4   6    3.98    3.63
  -9  -4   6   -1.27    2.62
  -9  -4   6    2.60    3.07
  -9  -4   6    0.59    1.87
  -9  -4   7   25.58    4.83
  -9  -4   7   30.43    5.31
  -9  -4   7   26.18    4.75
  -9  -4   7   22.57    4.29
  -9  -4   7   28.78    3.39
  -9  -4   7   32.84    4.74
  -9  -4   7   24.55    3.32
  -9  -3 -14   10.61    3.76
  -9  -3 -14   11.70    3.69
  -9  -3 -14   12.77    3.99
  -9  -3 -14    9.75    2.79
  -9  -3 -14   11.78    3.35
  -9  -3 -14   20.46    4.11
  -9  -3 -14   14.61    3.84
  -9  -3 -13   10.28    3.52
  -9  -3 -13   16.77    4.23
  -9  -3 -13   11.31    3.78
  -9  -3 -13   20.50    3.16
  -9  -3 -13   15.99    4.00
  -9  -3 -13   19.47    3.70
  -9  -3 -13   21.38    4.38
  -9  -3 -12   82.53    7.29
  -9  -3 -12   76.75    7.38
  -9  -3 -12   83.28    6.44
  -9  -3 -12   79.01    7.40
  -9  -3 -12   93.33    7.22
  -9  -3 -12   86.22    5.94
  -9  -3 -12   75.25    6.94
  -9  -3 -11   33.49    5.04
  -9  -3 -11   41.44    5.00
  -9  -3 -11   30.92    4.83
  -9  -3 -11   41.52    5.07
  -9  -3 -11   23.53    3.88
  -9  -3 -11   27.59    4.72
  -9  -3 -10    1.66    2.95
  -9  -3 -10    1.49    2.73
  -9  -3 -10   -0.53    2.93
  -9  -3 -10   -0.47    2.55
  -9  -3 -10   -0.56    2.84
  -9  -3  -9   29.05    4.87
  -9  -3  -9   47.96    5.13
  -9  -3  -9   32.66    4.31
  -9  -3  -9   38.46    5.10
  -9  -3  -9   39.48    5.41
  -9  -3  -8   13.58    3.62
  -9  -3  -8   21.23    3.96
  -9  -3  -8   21.40    3.88
  -9  -3  -8   18.10    3.46
  -9  -3  -8   22.51    4.37
  -9  -3  -7    4.56    3.03
  -9  -3  -7    6.42    2.78
  -9  -3  -7    8.68    2.88
  -9  -3  -7    7.24    2.72
  -9  -3  -7    7.30    3.08
  -9  -3  -6    4.41    2.99
  -9  -3  -6    3.12    2.57
  -9  -3  -6    3.57    2.52
  -9  -3  -6   -0.47    2.53
  -9  -3  -6    2.23    2.72
  -9  -3  -5   17.59    3.47
  -9  -3  -5   18.34    3.50
  -9  -3  -5   11.67    3.84
  -9  -3  -4   37.37    4.55
  -9  -3  -4   37.35    4.76
  -9  -3  -4   27.92    3.97
  -9  -3  -4   37.56    5.28
  -9  -3  -3    8.76    3.00
  -9  -3  -3    9.18    3.26
  -9  -3  -3    7.50    2.50
  -9  -3  -3   10.40    3.42
  -9  -3  -3    8.01    3.16
  -9  -3  -2   12.49    2.78
  -9  -3  -2   11.95    3.82
  -9  -3  -2   13.58    3.70
  -9  -3  -1   43.48    4.34
  -9  -3  -1   44.69    5.39
  -9  -3  -1   39.76    5.18
  -9  -3   0   22.79    3.95
  -9  -3   0   18.33    3.09
  -9  -3   0   14.39    3.68
  -9  -3   0   14.62    3.81
  -9  -3   1   46.03    5.32
  -9  -3   1   32.57    4.93
  -9  -3   1   35.55    3.85
  -9  -3   1   35.23    4.88
  -9  -3   2    0.54    2.84
  -9  -3   2    2.02    2.58
  -9  -3   2   -1.27    2.65
  -9  -3   2    4.65    3.19
  -9  -3   2   -0.62    1.98
  -9  -3   2   -0.47    0.94
  -9  -3   2   -0.52    2.85
  -9  -3   3   43.34    4.72
  -9  -3   3   43.94    5.17
  -9  -3   3   39.64    5.56
  -9  -3   3   48.05    4.06
  -9  -3   3   28.82    2.59
  -9  -3   3   39.12    5.08
  -9  -3   3   40.35    5.28
  -9  -3   4   24.65    4.15
  -9  -3   4   24.92    4.61
  -9  -3   4   23.19    3.80
  -9  -3   4   18.64    4.05
  -9  -3   4   23.47    4.27
  -9  -3   4   24.32    3.11
  -9  -3   4   19.03    2.42
  -9  -3   5   39.56    5.30
  -9  -3   5   38.94    5.42
  -9  -3   5   45.26    4.87
  -9  -3   5   38.30    5.33
  -9  -3   5   42.93    5.79
  -9  -3   5   44.08    3.73
  -9  -3   5   29.84    3.14
  -9  -3   5   34.83    4.74
  -9  -3   6   31.40    4.78
  -9  -3   6   38.34    5.21
  -9  -3   6   27.05    4.54
  -9  -3   6   34.06    4.33
  -9  -3   6   34.97    5.34
  -9  -3   6   27.42    2.98
  -9  -3   6   30.10    4.21
  -9  -3   6   20.62    2.86
  -9  -3   7   20.98    4.56
  -9  -3   7   21.47    4.38
  -9  -3   7   21.52    4.46
  -9  -3   7   21.63    3.89
  -9  -3   7    7.62    3.83
  -9  -3   7   19.44    2.49
  -9  -3   7   17.12    3.59
  -9  -3   7   17.53    2.89
  -9  -3   8   92.09    7.77
  -9  -3   8   82.74    7.93
  -9  -3   8   70.91    6.36
  -9  -3   8   79.43    6.95
  -9  -3   8   64.14    5.38
  -9  -3   8   82.05    7.67
  -9  -3   8   71.55    7.11
  -9  -2 -15   16.65    4.32
  -9  -2 -15   24.88    4.13
  -9  -2 -15   19.86    4.52
  -9  -2 -15   27.58    4.66
  -9  -2 -15   18.67    3.99
  -9  -2 -15   18.80    4.60
  -9  -2 -15   24.10    4.35
  -9  -2 -15   22.89    3.24
  -9  -2 -14    2.13    2.85
  -9  -2 -14    3.00    2.71
  -9  -2 -14    3.37    3.20
  -9  -2 -14    2.27    3.07
  -9  -2 -14    1.61    3.09
  -9  -2 -14    3.46    3.40
  -9  -2 -14    0.53    2.43
  -9  -2 -14    7.73    2.35
  -9  -2 -13   14.82    3.81
  -9  -2 -13   13.91    3.55
  -9  -2 -13   18.09    3.77
  -9  -2 -13   18.77    4.01
  -9  -2 -13    9.60    3.65
  -9  -2 -13   14.17    3.46
  -9  -2 -13   14.54    2.63
  -9  -2 -12   25.44    4.45
  -9  -2 -12   32.02    4.83
  -9  -2 -12   32.02    4.60
  -9  -2 -12   27.74    4.35
  -9  -2 -12   41.31    5.08
  -9  -2 -12   30.01    4.74
  -9  -2 -11   -1.62    3.18
  -9  -2 -11    3.97    2.53
  -9  -2 -11    3.75    2.70
  -9  -2 -11    2.09    2.97
  -9  -2 -11    3.85    2.71
  -9  -2 -10   64.61    6.33
  -9  -2 -10   71.47    6.30
  -9  -2 -10   64.13    5.88
  -9  -2 -10   61.26    6.00
  -9  -2 -10   73.33    6.48
  -9  -2  -9   27.59    4.36
  -9  -2  -9   21.69    3.84
  -9  -2  -9   19.18    3.53
  -9  -2  -9   32.75    4.26
  -9  -2  -9   14.35    3.64
  -9  -2  -8    0.48    2.87
  -9  -2  -8    2.59    2.40
  -9  -2  -8    0.46    2.49
  -9  -2  -8    1.99    3.03
  -9  -2  -7   32.68    4.28
  -9  -2  -7   22.66    3.86
  -9  -2  -7   26.41    4.37
  -9  -2  -7   31.70    4.36
  -9  -2  -7   29.14    4.03
  -9  -2  -6    5.26    3.12
  -9  -2  -6   13.54    3.30
  -9  -2  -5   63.25    6.19
  -9  -2  -5   61.22    5.76
  -9  -2  -4   56.05    5.89
  -9  -2  -3   40.15    5.23
  -9  -2  -2    1.04    2.66
  -9  -2  -2    0.51    2.83
  -9  -2  -1   67.56    6.20
  -9  -2  -1   49.92    5.69
  -9  -2   0   20.36    3.83
  -9  -2   0   19.60    3.79
  -9  -2   0   18.93    3.86
  -9  -2   1   40.23    4.28
  -9  -2   1   30.44    4.65
  -9  -2   1   37.93    4.79
  -9  -2   1   38.30    4.88
  -9  -2   2   60.12    5.07
  -9  -2   2   52.47    5.58
  -9  -2   2   61.30    6.18
  -9  -2   2   52.89    5.72
  -9  -2   2   51.21    5.77
  -9  -2   3   10.76    3.34
  -9  -2   3   12.29    3.31
  -9  -2   3   13.90    3.16
  -9  -2   3   12.07    3.31
  -9  -2   3   14.58    3.72
  -9  -2   4   31.86    3.92
  -9  -2   4   28.41    4.47
  -9  -2   4   22.19    4.33
  -9  -2   4   24.35    4.28
  -9  -2   4   31.16    4.62
  -9  -2   4   20.04    2.28
  -9  -2   5   21.23    4.07
  -9  -2   5   19.98    3.41
  -9  -2   5   22.56    4.25
  -9  -2   5   18.47    4.29
  -9  -2   5   16.42    3.96
  -9  -2   5   14.79    2.28
  -9  -2   6   28.51    4.36
  -9  -2   6   19.51    3.58
  -9  -2   6   21.14    4.45
  -9  -2   6   21.35    4.22
  -9  -2   6   26.45    4.53
  -9  -2   6   20.93    4.32
  -9  -2   6   17.52    2.68
  -9  -2   7    6.36    2.63
  -9  -2   7    8.50    3.31
  -9  -2   7    5.36    3.14
  -9  -2   7   12.34    3.58
  -9  -2   7    7.03    3.30
  -9  -2   7    3.55    3.34
  -9  -2   7    8.21    2.26
  -9  -2   8   83.68    6.32
  -9  -2   8   85.08    7.48
  -9  -2   8   78.56    7.39
  -9  -2   8   67.73    5.33
  -9  -2   8   82.93    7.24
  -9  -2   8   79.94    7.42
  -9  -2   8   66.16    7.00
  -9  -2   8   91.87    7.63
  -9  -2   9    6.94    3.55
  -9  -2   9    6.91    3.31
  -9  -2   9    1.71    3.04
  -9  -2   9    0.42    2.37
  -9  -2   9    1.21    2.86
  -9  -2   9    2.26    3.21
  -9  -2   9    5.27    2.32
  -9  -1 -15    7.06    3.02
  -9  -1 -15    8.79    3.42
  -9  -1 -15    1.05    2.74
  -9  -1 -15    4.98    3.08
  -9  -1 -15    7.47    2.16
  -9  -1 -14   17.83    3.81
  -9  -1 -14    8.96    3.37
  -9  -1 -14   21.00    4.17
  -9  -1 -14   11.84    3.48
  -9  -1 -14   13.51    3.74
  -9  -1 -14   12.81    3.61
  -9  -1 -14   11.33    2.14
  -9  -1 -13   52.18    5.78
  -9  -1 -13   62.78    6.16
  -9  -1 -13   57.95    5.98
  -9  -1 -13   57.68    5.86
  -9  -1 -13   57.63    5.86
  -9  -1 -13   61.93    6.14
  -9  -1 -12   18.13    3.83
  -9  -1 -12   14.91    3.49
  -9  -1 -12   15.63    3.40
  -9  -1 -12   16.32    3.58
  -9  -1 -12   20.06    4.04
  -9  -1 -12   11.30    3.36
  -9  -1 -11    6.23    2.96
  -9  -1 -11    2.01    2.69
  -9  -1 -11    6.70    2.86
  -9  -1 -11    4.73    2.60
  -9  -1 -11    9.62    3.20
  -9  -1 -10   88.20    6.88
  -9  -1 -10   83.70    6.88
  -9  -1 -10   83.22    6.72
  -9  -1 -10   81.30    6.79
  -9  -1 -10   85.40    6.87
  -9  -1  -9   21.08    3.63
  -9  -1  -9   20.49    3.82
  -9  -1  -9   17.05    3.38
  -9  -1  -9   27.48    4.12
  -9  -1  -8   30.18    4.36
  -9  -1  -8   31.20    4.08
  -9  -1   1   40.24    5.19
  -9  -1   1   44.55    5.06
  -9  -1   2   70.60    5.19
  -9  -1   2   62.21    5.96
  -9  -1   2   71.08    6.64
  -9  -1   2   69.13    6.37
  -9  -1   2   70.10    6.25
  -9  -1   3    7.44    2.40
  -9  -1   3    9.24    3.06
  -9  -1   3    5.82    3.20
  -9  -1   3    7.72    3.01
  -9  -1   3    2.58    2.83
  -9  -1   4   48.60    5.27
  -9  -1   4   49.19    4.33
  -9  -1   4   39.10    5.19
  -9  -1   4   49.42    5.53
  -9  -1   4   39.88    5.24
  -9  -1   5   11.85    2.73
  -9  -1   5   12.34    3.31
  -9  -1   5   12.50    3.56
  -9  -1   5    5.71    2.82
  -9  -1   5    5.76    3.10
  -9  -1   5    7.00    3.04
  -9  -1   5    8.78    3.56
  -9  -1   6    2.21    2.86
  -9  -1   6    6.81    3.11
  -9  -1   6    4.36    2.35
  -9  -1   6   11.15    3.14
  -9  -1   6    5.50    3.21
  -9  -1   6    2.68    3.13
  -9  -1   6    5.40    3.08
  -9  -1   6    3.76    1.68
  -9  -1   7   23.19    4.37
  -9  -1   7   12.34    3.93
  -9  -1   7   20.46    3.28
  -9  -1   7   24.14    4.30
  -9  -1   7   27.63    4.47
  -9  -1   7   23.46    4.49
  -9  -1   7   17.61    2.65
  -9  -1   8   18.84    4.40
  -9  -1   8   17.47    3.95
  -9  -1   8   19.49    4.47
  -9  -1   8   17.69    3.00
  -9  -1   8   17.62    4.08
  -9  -1   8   15.68    3.07
  -9  -1   9   -0.57    3.21
  -9  -1   9   10.60    3.71
  -9  -1   9    3.95    2.19
  -9  -1   9    6.77    2.52
  -9  -1   9    2.94    3.19
  -9  -1   9    6.97    3.52
  -9  -1   9    3.59    3.11
  -9  -1   9    2.37    2.02
  -9   0 -15   13.29    3.79
  -9   0 -15   18.20    4.03
  -9   0 -15   16.90    3.98
  -9   0 -15   26.85    4.44
  -9   0 -15   16.76    4.10
  -9   0 -14    4.96    3.16
  -9   0 -14   12.62    3.70
  -9   0 -14   10.43    3.55
  -9   0 -14   11.45    3.54
  -9   0 -14    9.19    3.58
  -9   0 -13    6.31    3.24
  -9   0 -13    8.43    3.12
  -9   0 -13   10.64    3.53
  -9   0 -13    8.87    3.36
  -9   0 -12  101.58    7.64
  -9   0 -12  108.52    7.97
  -9   0 -12   98.56    7.71
  -9   0 -12  106.66    7.95
  -9   0 -11   10.67    3.19
  -9   0 -11    9.80    3.36
  -9   0 -11   10.51    3.31
  -9   0 -11   12.84    3.18
  -9   0 -10   21.84    3.89
  -9   0 -10   21.54    3.87
  -9   0 -10   25.01    4.16
  -9   0   2   15.97    3.72
  -9   0   2   20.57    3.90
  -9   0   3   16.00    3.88
  -9   0   3   10.86    3.22
  -9   0   3    8.91    3.14
  -9   0   4   82.34    6.93
  -9   0   4   80.19    6.79
  -9   0   4   77.56    7.08
  -9   0   4   81.19    6.95
  -9   0   4   70.79    6.70
  -9   0   4   72.14    6.61
  -9   0   5    1.52    3.06
  -9   0   5    3.19    2.99
  -9   0   5    7.13    3.62
  -9   0   5    6.59    3.32
  -9   0   5    3.60    2.67
  -9   0   5    4.84    2.07
  -9   0   5    5.46    2.80
  -9   0   6    6.58    3.17
  -9   0   6   13.02    3.70
  -9   0   6    7.37    3.04
  -9   0   6    2.84    3.12
  -9   0   6    9.22    3.23
  -9   0   6    6.26    2.05
  -9   0   7   11.15    2.81
  -9   0   7    6.79    3.35
  -9   0   7   12.88    3.80
  -9   0   7    4.70    2.92
  -9   0   7    8.62    3.23
  -9   0   7    9.68    2.21
  -9   0   7   12.17    3.44
  -9   0   8    1.56    3.11
  -9   0   8    3.52    2.90
  -9   0   8    1.19    1.90
  -9   0   8    6.66    3.73
  -9   0   8   -0.61    3.38
  -9   0   8    2.19    2.62
  -9   0   8    2.55    1.95
  -9   0   9   25.17    4.51
  -9   0   9   24.84    4.57
  -9   0   9   19.92    3.58
  -9   0   9   22.02    3.11
  -9   0   9   21.01    4.34
  -9   0   9   28.81    4.94
  -9   0   9   27.84    4.96
  -9   1 -15   13.95    3.42
  -9   1 -15   21.40    4.46
  -9   1 -15   24.99    4.44
  -9   1 -15   16.27    3.87
  -9   1 -15   14.44    4.21
  -9   1 -14   -0.96    2.79
  -9   1 -14    2.19    2.62
  -9   1 -14   -1.69    3.25
  -9   1 -14    0.52    2.72
  -9   1 -14   -0.59    2.71
  -9   1 -13   13.33    3.35
  -9   1 -13   16.56    3.89
  -9   1 -13   12.00    3.35
  -9   1 -13   19.62    3.97
  -9   1 -13    7.95    3.22
  -9   1 -12   55.69    6.00
  -9   1 -12   55.52    5.81
  -9   1 -12   48.93    5.77
  -9   1 -12   49.72    5.58
  -9   1 -11   -1.50    2.95
  -9   1 -11    5.65    2.96
  -9   1 -10   96.19    7.48
  -9   1   3    0.51    2.78
  -9   1   3    3.76    3.10
  -9   1   3   -0.51    2.75
  -9   1   3    3.59    2.74
  -9   1   4   64.14    5.94
  -9   1   4   57.37    6.03
  -9   1   4   63.34    6.31
  -9   1   4   55.75    6.13
  -9   1   4   68.55    6.65
  -9   1   5   56.99    6.21
  -9   1   5   58.37    6.00
  -9   1   5   51.36    6.18
  -9   1   6    1.24    2.33
  -9   1   6    3.91    2.81
  -9   1   6    6.23    3.19
  -9   1   6    9.43    3.63
  -9   1   7   13.62    3.11
  -9   1   7   15.63    3.91
  -9   1   7   10.96    3.86
  -9   1   7   15.20    3.92
  -9   1   7   17.27    4.07
  -9   1   8    2.19    2.20
  -9   1   8    4.79    3.28
  -9   1   8    0.63    3.12
  -9   1   8    8.24    3.56
  -9   1   8    4.69    2.78
  -9   1   8   -1.21    3.28
  -9   1   8    3.83    1.70
  -9   1   9   21.73    4.65
  -9   1   9   16.66    3.29
  -9   1   9   17.76    2.36
  -9   1   9   17.61    4.49
  -9   1   9   19.71    4.08
  -9   1   9   10.05    3.57
  -9   2 -14   11.03    3.23
  -9   2 -14    7.73    3.59
  -9   2 -14   12.17    3.62
  -9   2 -14   11.80    3.72
  -9   2 -13   12.90    3.57
  -9   2 -13   18.00    3.80
  -9   2 -13   13.93    3.91
  -9   2 -12    1.04    2.59
  -9   2 -12    2.19    2.71
  -9   2 -12    0.59    2.45
  -9   2 -11    3.72    2.76
  -9   2 -11    1.72    2.98
  -9   2   2    1.00    2.58
  -9   2   3   -1.54    2.78
  -9   2   3    2.23    2.84
  -9   2   3    1.53    2.76
  -9   2   4   22.83    4.36
  -9   2   4   24.44    3.77
  -9   2   4   24.08    4.47
  -9   2   4   22.60    4.39
  -9   2   4   27.91    4.81
  -9   2   4   20.14    3.86
  -9   2   5  113.20    8.09
  -9   2   5  113.01    8.00
  -9   2   5  125.86    9.48
  -9   2   5  129.11    9.12
  -9   2   5  132.69    9.38
  -9   2   5  121.70    8.86
  -9   2   6   11.93    3.92
  -9   2   6    6.72    3.61
  -9   2   6    8.41    3.77
  -9   2   6    1.13    3.25
  -9   2   6    2.33    2.62
  -9   2   6    6.53    3.16
  -9   2   7   26.47    4.54
  -9   2   7   29.63    5.17
  -9   2   7   20.13    4.89
  -9   2   7   20.86    4.47
  -9   2   7   28.97    4.66
  -9   2   7   28.87    4.48
  -9   2   8   14.04    4.14
  -9   2   8    9.77    3.76
  -9   2   8    5.87    3.43
  -9   2   8   10.19    3.74
  -9   2   8    5.34    3.03
  -9   2   8    6.96    3.14
  -9   3 -13    1.16    2.82
  -9   3 -13    9.54    3.67
  -9   3 -12   10.68    3.51
  -9   3 -12    9.29    3.50
  -9   3 -11   15.04    3.74
  -9   3 -10    5.28    3.05
  -9   3   2   26.42    4.65
  -9   3   2   19.57    4.00
  -9   3   3    0.52    2.81
  -9   3   3    0.57    2.93
  -9   3   3    2.21    2.99
  -9   3   3   -0.57    3.42
  -9   3   4   24.70    4.33
  -9   3   4   22.68    3.84
  -9   3   4   16.55    4.08
  -9   3   4   15.89    3.92
  -9   3   4   17.28    4.29
  -9   3   4   15.04    3.90
  -9   3   4   15.27    4.03
  -9   3   5   23.35    4.44
  -9   3   5   20.41    3.78
  -9   3   5   29.48    4.94
  -9   3   5   19.50    4.64
  -9   3   5   15.72    4.58
  -9   3   5    9.93    3.72
  -9   3   5   23.56    4.38
  -9   3   6   41.84    5.02
  -9   3   6   31.66    5.12
  -9   3   6   41.85    5.59
  -9   3   6   33.06    4.54
  -9   3   6   44.03    6.03
  -9   3   6   30.97    5.09
  -9   3   6   34.66    5.35
  -9   3   6   37.30    5.38
  -9   3   7    7.75    3.40
  -9   3   7    9.99    3.50
  -9   3   7    5.40    3.46
  -9   3   7    3.25    3.52
  -9   3   7    5.40    3.29
  -9   3   7    3.67    3.40
  -9   3   7    1.14    3.29
  -9   3   7    7.66    3.13
  -9   4 -11   63.97    6.82
  -9   4 -11   52.06    6.51
  -9   4 -10    1.92    3.07
  -9   4 -10    1.83    2.92
  -9   4  -9    3.81    3.39
  -9   4  -8   35.93    5.29
  -9   4   0   44.30    5.79
  -9   4   1    1.16    3.01
  -9   4   1    2.20    3.17
  -9   4   1   -1.67    3.27
  -9   4   2   33.24    4.82
  -9   4   2   28.27    4.88
  -9   4   2   32.61    5.05
  -9   4   2   21.13    4.68
  -9   4   3    0.52    2.78
  -9   4   3    2.35    3.31
  -9   4   3   -1.16    2.97
  -9   4   3   -1.21    3.57
  -9   4   3    1.17    3.38
  -9   4   4    1.98    2.61
  -9   4   4   -2.16    3.19
  -9   4   4   -1.21    3.19
  -9   4   4    5.54    3.63
  -9   4   4    0.60    3.28
  -9   4   4   -5.41    3.67
  -9   4   5   12.70    3.49
  -9   4   5   15.68    4.22
  -9   4   5   11.25    4.03
  -9   4   5   12.31    4.46
  -9   4   5    8.88    3.71
  -9   4   5   12.51    4.07
  -9   4   5   19.07    4.56
  -9   5  -9   90.19    8.48
  -9   5  -8   24.23    4.87
  -9   5  -8   24.51    4.94
  -9   5  -7   27.62    5.07
  -9   5  -7   21.56    4.78
  -9   5  -6   68.65    7.05
  -9   5  -6   71.70    7.32
  -9   5  -5   10.38    3.84
  -9   5  -4    5.20    3.33
  -9   5  -3   46.89    6.33
  -9   5  -2    7.82    4.01
  -9   5  -2    2.29    3.09
  -9   5  -1    5.28    3.50
  -9   5  -1    1.65    3.02
  -9   5   0   33.39    5.26
  -9   5   0   41.55    5.82
  -9   5   0   31.28    5.12
  -9   5   1    5.55    3.48
  -9   5   1   15.49    4.49
  -9   5   1    8.22    3.59
  -9   5   2    0.63    3.27
  -9   5   2    3.55    3.45
  -9   5   2    1.82    3.61
  -9   5   3   -0.62    2.93
  -9   5   3   -2.08    3.47
  -9   5   3    1.29    3.25
  -9   5   3   -2.44    3.56
  -8  -7  -9   24.53    3.89
  -8  -7  -9   17.96    4.22
  -8  -7  -9   19.10    2.90
  -8  -7  -9    8.97    3.95
  -8  -7  -9   19.56    4.98
  -8  -7  -9   15.79    4.42
  -8  -7  -8   23.11    3.57
  -8  -7  -8   19.01    4.46
  -8  -7  -8   17.21    4.34
  -8  -7  -8   15.75    4.38
  -8  -7  -8   16.32    4.65
  -8  -7  -7   50.61    4.72
  -8  -7  -7   44.80    5.40
  -8  -7  -7   48.56    5.39
  -8  -7  -7   37.02    5.26
  -8  -7  -7   45.29    5.93
  -8  -7  -7   43.82    6.26
  -8  -7  -6   15.89    3.00
  -8  -7  -6   12.61    3.59
  -8  -7  -6   17.88    3.48
  -8  -7  -6   16.79    4.21
  -8  -7  -6   14.66    4.20
  -8  -7  -6   10.48    4.22
  -8  -7  -5  101.50    6.52
  -8  -7  -5  106.42    7.37
  -8  -7  -5  108.02    8.23
  -8  -7  -5  109.70    8.67
  -8  -7  -5  106.02    9.08
  -8  -7  -4   22.45    3.18
  -8  -7  -4   22.69    4.00
  -8  -7  -4   17.21    4.58
  -8  -7  -4   23.41    3.61
  -8  -7  -4   22.99    4.65
  -8  -7  -4   15.04    4.40
  -8  -7  -3   -0.45    2.53
  -8  -7  -3    4.15    3.06
  -8  -7  -3    3.31    2.50
  -8  -7  -3    6.95    2.71
  -8  -7  -3    2.32    2.92
  -8  -7  -3   -0.65    3.39
  -8  -7  -2    7.98    3.20
  -8  -7  -2    5.52    2.99
  -8  -7  -2    8.12    2.75
  -8  -7  -2    8.48    3.68
  -8  -7  -1    1.10    2.86
  -8  -7  -1   -2.85    2.99
  -8  -7  -1    2.92    3.08
  -8  -7  -1    0.49    2.82
  -8  -7  -1    0.65    3.01
  -8  -7   0   14.94    3.59
  -8  -7   0    6.78    2.82
  -8  -7   0    4.21    2.99
  -8  -7   0    6.81    2.62
  -8  -7   0   12.32    4.04
  -8  -7   1   12.33    2.84
  -8  -7   1   14.48    3.52
  -8  -7   1    8.09    3.07
  -8  -7   1   11.13    3.86
  -8  -7   1    8.78    3.33
  -8  -7   1   13.55    3.91
  -8  -7   1    8.24    2.26
  -8  -7   2    2.59    2.31
  -8  -7   2   -1.12    2.59
  -8  -7   2    2.79    2.16
  -8  -7   2   -0.63    3.39
  -8  -7   2   -1.09    2.65
  -8  -7   2   -1.02    2.20
  -8  -7   2    1.28    3.02
  -8  -7   3   22.21    3.01
  -8  -7   3   13.71    4.04
  -8  -7   3   16.12    3.94
  -8  -7   3   22.79    3.52
  -8  -7   3   23.55    4.98
  -8  -7   3   26.20    3.84
  -8  -7   3   33.43    4.98
  -8  -7   4   28.15    4.93
  -8  -7   4   23.28    3.36
  -8  -7   4   21.21    4.23
  -8  -7   4   25.60    4.48
  -8  -7   4   17.31    3.28
  -8  -6 -12   45.03    5.94
  -8  -6 -12   45.65    5.55
  -8  -6 -12   50.33    6.52
  -8  -6 -12   40.75    6.67
  -8  -6 -12   42.36    6.33
  -8  -6 -12   51.27    5.17
  -8  -6 -12   53.83    6.35
  -8  -6 -11  149.70    9.68
  -8  -6 -11  141.86   10.20
  -8  -6 -11  134.71    8.85
  -8  -6 -11  132.47   10.23
  -8  -6 -11  140.09   10.31
  -8  -6 -11  140.80    8.33
  -8  -6 -11  124.55    9.22
  -8  -6 -10   14.69    3.68
  -8  -6 -10   12.42    3.56
  -8  -6 -10   14.08    4.03
  -8  -6 -10   12.12    3.29
  -8  -6 -10   10.30    4.02
  -8  -6 -10   14.95    2.90
  -8  -6 -10   16.38    4.13
  -8  -6 -10   15.30    4.47
  -8  -6  -9   16.29    3.74
  -8  -6  -9   15.26    3.92
  -8  -6  -9    6.56    2.82
  -8  -6  -9   14.14    3.83
  -8  -6  -9   11.00    3.42
  -8  -6  -9   11.29    3.60
  -8  -6  -9    7.20    2.37
  -8  -6  -9   14.07    3.90
  -8  -6  -8   15.15    3.21
  -8  -6  -8   17.36    3.89
  -8  -6  -8   14.89    3.81
  -8  -6  -8   17.05    3.56
  -8  -6  -8   16.97    2.75
  -8  -6  -8   23.29    4.27
  -8  -6  -8   11.01    4.10
  -8  -6  -7   19.25    3.76
  -8  -6  -7   13.57    2.92
  -8  -6  -7   12.22    3.68
  -8  -6  -7   11.55    3.11
  -8  -6  -7    8.56    3.43
  -8  -6  -7   10.99    3.78
  -8  -6  -6    5.53    2.45
  -8  -6  -6    6.33    2.97
  -8  -6  -6    1.12    2.86
  -8  -6  -6    9.13    3.47
  -8  -6  -6    5.92    3.07
  -8  -6  -5   23.42    3.27
  -8  -6  -5   16.47    3.86
  -8  -6  -5   18.82    4.42
  -8  -6  -5   15.09    3.86
  -8  -6  -4   53.98    4.39
  -8  -6  -4   48.88    5.52
  -8  -6  -4   56.90    6.21
  -8  -6  -3    6.64    3.15
  -8  -6  -3    2.67    2.77
  -8  -6  -3    6.31    3.03
  -8  -6  -3    1.81    3.48
  -8  -6  -3    1.20    1.18
  -8  -6  -2   17.32    3.76
  -8  -6  -2   20.24    4.00
  -8  -6  -2   23.19    3.58
  -8  -6  -2   22.25    4.16
  -8  -6  -1    6.11    2.79
  -8  -6  -1    3.09    2.32
  -8  -6  -1    6.17    3.08
  -8  -6  -1    1.93    2.20
  -8  -6  -1    1.45    2.61
  -8  -6  -1    7.18    3.53
  -8  -6  -1    4.05    1.68
  -8  -6   0    1.53    2.72
  -8  -6   0    1.26    2.24
  -8  -6   0    4.02    3.11
  -8  -6   0    1.98    2.49
  -8  -6   0    2.18    2.19
  -8  -6   0    3.43    1.72
  -8  -6   0    4.17    3.27
  -8  -6   1   17.27    3.85
  -8  -6   1   19.08    3.09
  -8  -6   1   22.05    4.07
  -8  -6   1   19.39    3.37
  -8  -6   1   24.18    4.39
  -8  -6   1   18.10    3.71
  -8  -6   1   13.63    2.37
  -8  -6   1   17.18    4.05
  -8  -6   2    1.89    2.04
  -8  -6   2   -1.56    2.54
  -8  -6   2    0.74    2.24
  -8  -6   2   -0.52    2.43
  -8  -6   2    2.42    3.23
  -8  -6   2    0.48    2.39
  -8  -6   2   -2.03    2.13
  -8  -6   2    1.18    2.87
  -8  -6   3   16.09    3.68
  -8  -6   3   25.49    3.11
  -8  -6   3   18.28    3.75
  -8  -6   3   22.94    4.12
  -8  -6   3   18.23    3.14
  -8  -6   3   19.23    4.32
  -8  -6   3   23.75    3.94
  -8  -6   3   18.78    2.88
  -8  -6   3   17.50    4.07
  -8  -6   4   59.84    6.36
  -8  -6   4   49.07    5.65
  -8  -6   4   52.11    4.67
  -8  -6   4   62.06    5.97
  -8  -6   4   55.99    6.42
  -8  -6   4   58.61    5.71
  -8  -6   4   50.51    4.64
  -8  -6   5   18.50    3.64
  -8  -6   5   19.46    4.36
  -8  -6   5   25.62    4.41
  -8  -6   5   20.92    4.23
  -8  -6   5   21.99    3.06
  -8  -6   5   24.79    4.89
  -8  -6   5   25.49    4.15
  -8  -6   5   13.35    2.74
  -8  -6   6    9.38    3.35
  -8  -6   6   11.86    3.59
  -8  -6   6   10.91    3.27
  -8  -6   6    9.14    3.46
  -8  -6   6   10.72    3.73
  -8  -6   6   10.98    2.92
  -8  -6   6    3.94    3.18
  -8  -6   6    6.16    2.41
  -8  -6   7    1.95    2.94
  -8  -6   7    4.30    3.09
  -8  -6   7    4.12    3.51
  -8  -6   7   -1.68    2.63
  -8  -6   7   -0.55    2.96
  -8  -6   7   -0.45    2.42
  -8  -6   7    0.41    2.21
  -8  -6   7    1.66    3.23
  -8  -5 -14   18.36    4.01
  -8  -5 -14   22.89    3.51
  -8  -5 -14   21.80    4.41
  -8  -5 -14   23.27    4.82
  -8  -5 -14   22.03    4.46
  -8  -5 -14   26.11    4.66
  -8  -5 -14   20.65    4.99
  -8  -5 -14   21.38    3.73
  -8  -5 -14   21.39    4.44
  -8  -5 -13   29.04    4.70
  -8  -5 -13   28.79    3.72
  -8  -5 -13   31.77    4.65
  -8  -5 -13   31.56    4.70
  -8  -5 -13   32.72    4.76
  -8  -5 -13   22.03    4.57
  -8  -5 -13   25.91    4.16
  -8  -5 -13   28.50    4.44
  -8  -5 -12   40.09    5.43
  -8  -5 -12   24.74    3.61
  -8  -5 -12   41.64    5.26
  -8  -5 -12   41.88    5.27
  -8  -5 -12   36.46    5.89
  -8  -5 -12   44.28    5.72
  -8  -5 -12   41.40    4.62
  -8  -5 -12   38.35    4.79
  -8  -5 -11   63.72    5.81
  -8  -5 -11   47.66    5.78
  -8  -5 -11   60.78    4.86
  -8  -5 -11   45.36    5.60
  -8  -5 -11   50.72    6.11
  -8  -5 -11   72.93    6.86
  -8  -5 -11   60.53    6.37
  -8  -5 -11   64.85    5.43
  -8  -5 -11   57.81    5.85
  -8  -5 -10    1.78    2.50
  -8  -5 -10    4.32    2.70
  -8  -5 -10   -0.53    3.16
  -8  -5 -10    0.57    3.03
  -8  -5 -10   -0.74    2.09
  -8  -5 -10    0.56    2.55
  -8  -5 -10   -0.57    3.39
  -8  -5 -10    2.08    2.05
  -8  -5  -9    4.31    2.63
  -8  -5  -9    1.03    2.78
  -8  -5  -9    5.51    3.33
  -8  -5  -9    2.79    2.41
  -8  -5  -9    4.40    2.81
  -8  -5  -9    1.39    2.08
  -8  -5  -9    1.72    2.80
  -8  -5  -9    2.12    1.89
  -8  -5  -8   15.87    3.66
  -8  -5  -8   10.70    3.32
  -8  -5  -8   14.77    3.43
  -8  -5  -8   12.91    2.63
  -8  -5  -8   17.67    3.80
  -8  -5  -8    9.74    3.59
  -8  -5  -8   15.50    2.72
  -8  -5  -7   37.79    4.83
  -8  -5  -7   44.54    4.78
  -8  -5  -7   51.88    5.64
  -8  -5  -7   44.59    4.10
  -8  -5  -7   42.34    5.31
  -8  -5  -7   47.40    5.59
  -8  -5  -7   39.47    3.99
  -8  -5  -6   10.15    2.51
  -8  -5  -6   13.84    3.16
  -8  -5  -6   14.83    3.60
  -8  -5  -6   10.46    2.97
  -8  -5  -6    4.01    2.80
  -8  -5  -6    7.13    2.95
  -8  -5  -6   10.23    3.55
  -8  -5  -6   10.94    2.41
  -8  -5  -6    8.72    0.76
  -8  -5  -5   52.40    4.52
  -8  -5  -5   53.65    5.40
  -8  -5  -5   49.03    5.43
  -8  -5  -5   59.50    5.24
  -8  -5  -5   54.25    5.67
  -8  -5  -5   47.74    5.41
  -8  -5  -5   42.84    2.23
  -8  -5  -5   51.47    4.35
  -8  -5  -5   39.80    2.19
  -8  -5  -5   57.75    6.20
  -8  -5  -4   84.69    6.38
  -8  -5  -4   64.62    5.07
  -8  -5  -4   89.95    7.04
  -8  -5  -4   68.98    5.70
  -8  -5  -4   71.43    6.26
  -8  -5  -4   63.25    3.14
  -8  -5  -4   84.95    6.69
  -8  -5  -4   57.06    3.08
  -8  -5  -4   72.28    5.02
  -8  -5  -4   71.00    6.97
  -8  -5  -3    5.16    2.61
  -8  -5  -3    9.84    2.70
  -8  -5  -3    4.39    1.16
  -8  -5  -3    6.62    2.20
  -8  -5  -3    4.48    2.91
  -8  -5  -3    6.16    2.96
  -8  -5  -2   47.98    3.11
  -8  -5  -2   50.69    5.80
  -8  -5  -2   60.45    4.39
  -8  -5  -2   64.97    5.81
  -8  -5  -2   51.99    5.55
  -8  -5  -1   56.34    5.75
  -8  -5  -1   52.48    5.37
  -8  -5  -1   57.02    5.02
  -8  -5  -1   41.30    3.04
  -8  -5  -1   44.32    3.80
  -8  -5  -1   53.07    5.69
  -8  -5   0    2.46    2.12
  -8  -5   0    3.87    2.58
  -8  -5   0   -0.47    2.52
  -8  -5   0    1.95    2.23
  -8  -5   0    1.64    2.97
  -8  -5   0    0.44    2.39
  -8  -5   0    1.51    1.64
  -8  -5   0    1.52    1.33
  -8  -5   0    0.55    2.54
  -8  -5   1   85.96    5.72
  -8  -5   1   69.88    6.33
  -8  -5   1   67.99    5.61
  -8  -5   1   71.71    6.29
  -8  -5   1   82.50    7.27
  -8  -5   1   72.40    6.09
  -8  -5   1   67.17    4.45
  -8  -5   1   91.54    5.19
  -8  -5   2    2.03    2.39
  -8  -5   2    1.83    1.84
  -8  -5   2    1.42    2.37
  -8  -5   2    1.73    2.13
  -8  -5   2   -0.95    2.45
  -8  -5   2   -1.72    2.89
  -8  -5   2   -0.42    2.35
  -8  -5   2   -1.21    1.49
  -8  -5   2   -4.33    3.37
  -8  -5   2    1.95    1.70
  -8  -5   3   13.05    3.39
  -8  -5   3    8.65    2.48
  -8  -5   3    7.77    2.98
  -8  -5   3    6.19    2.85
  -8  -5   3   11.78    3.56
  -8  -5   3    9.93    3.05
  -8  -5   3    8.58    3.39
  -8  -5   3   11.64    2.17
  -8  -5   3    8.01    2.14
  -8  -5   4   33.96    4.74
  -8  -5   4   31.90    4.61
  -8  -5   4   22.39    3.10
  -8  -5   4   26.52    4.10
  -8  -5   4   39.14    5.44
  -8  -5   4   22.74    3.58
  -8  -5   4   18.42    2.93
  -8  -5   4   31.20    3.14
  -8  -5   5   71.14    6.81
  -8  -5   5   78.84    6.57
  -8  -5   5   82.68    7.66
  -8  -5   5   77.43    6.80
  -8  -5   5   62.27    5.08
  -8  -5   5   81.64    6.16
  -8  -5   5   69.15    4.67
  -8  -5   6   28.19    4.72
  -8  -5   6   24.20    4.34
  -8  -5   6   33.96    4.58
  -8  -5   6   38.60    4.93
  -8  -5   6   29.69    5.11
  -8  -5   6   34.39    4.23
  -8  -5   6   28.14    3.06
  -8  -5   6   23.69    3.39
  -8  -5   6   37.16    4.99
  -8  -5   7    2.51    3.04
  -8  -5   7   10.13    3.79
  -8  -5   7   13.31    3.70
  -8  -5   7    9.83    3.44
  -8  -5   7    5.36    2.60
  -8  -5   7    8.27    2.77
  -8  -5   7    7.61    3.38
  -8  -5   7    5.17    3.82
  -8  -5   8  217.42   12.53
  -8  -5   8  242.72   13.76
  -8  -5   8  227.99   13.64
  -8  -5   8  236.21   13.09
  -8  -5   8  194.20   11.11
  -8  -5   8  251.21   11.73
  -8  -5   8  243.14   12.69
  -8  -5   9    7.03    3.91
  -8  -5   9    7.60    3.39
  -8  -5   9    8.83    4.06
  -8  -5   9    9.94    3.76
  -8  -5   9   11.37    2.95
  -8  -5   9   11.08    3.65
  -8  -5   9    8.22    2.92
  -8  -4 -15    5.80    3.31
  -8  -4 -15    8.84    2.86
  -8  -4 -15   14.82    3.62
  -8  -4 -15    3.48    2.97
  -8  -4 -15    6.60    3.18
  -8  -4 -15   10.27    3.88
  -8  -4 -15    8.55    3.02
  -8  -4 -15    6.79    3.26
  -8  -4 -14   15.75    3.61
  -8  -4 -14   13.29    3.01
  -8  -4 -14   11.30    3.68
  -8  -4 -14   14.61    3.90
  -8  -4 -14   15.96    3.72
  -8  -4 -14   13.61    4.30
  -8  -4 -14   15.88    3.40
  -8  -4 -14   12.71    3.64
  -8  -4 -13    9.80    3.28
  -8  -4 -13    1.54    2.63
  -8  -4 -13    2.89    3.08
  -8  -4 -13    1.30    2.38
  -8  -4 -13   -1.15    2.37
  -8  -4 -13    0.55    2.97
  -8  -4 -13    0.49    2.80
  -8  -4 -12   15.82    3.66
  -8  -4 -12   22.98    4.27
  -8  -4 -12   21.72    3.31
  -8  -4 -12   19.01    3.92
  -8  -4 -12   20.85    4.02
  -8  -4 -12   21.39    4.54
  -8  -4 -12   18.54    2.49
  -8  -4 -12   16.16    3.35
  -8  -4 -11   46.78    4.72
  -8  -4 -11   52.36    5.56
  -8  -4 -11   46.21    4.88
  -8  -4 -11   48.94    4.53
  -8  -4 -11   48.78    5.36
  -8  -4 -11   54.18    5.49
  -8  -4 -11   44.39    5.52
  -8  -4 -11   38.97    5.04
  -8  -4 -11   38.86    5.29
  -8  -4 -11   41.98    3.54
  -8  -4 -10    0.38    2.17
  -8  -4 -10    0.42    2.48
  -8  -4 -10    3.71    2.08
  -8  -4 -10   -2.51    2.93
  -8  -4 -10    3.99    2.70
  -8  -4 -10    3.20    2.80
  -8  -4 -10   -0.46    1.75
  -8  -4 -10    2.16    2.92
  -8  -4 -10    3.64    2.62
  -8  -4 -10    0.46    2.44
  -8  -4  -9   53.54    4.79
  -8  -4  -9   44.71    4.70
  -8  -4  -9   53.84    5.86
  -8  -4  -9   43.03    4.82
  -8  -4  -9   50.72    4.73
  -8  -4  -9   43.63    3.78
  -8  -4  -9   44.67    5.53
  -8  -4  -8    7.75    2.73
  -8  -4  -8    8.95    3.06
  -8  -4  -8    9.04    3.36
  -8  -4  -8   11.72    3.18
  -8  -4  -8   14.62    2.80
  -8  -4  -8    7.85    3.04
  -8  -4  -8    9.33    2.07
  -8  -4  -8    5.38    3.26
  -8  -4  -8   13.47    2.60
  -8  -4  -7   19.56    3.72
  -8  -4  -7   10.70    3.16
  -8  -4  -7    5.47    2.47
  -8  -4  -7    8.99    2.44
  -8  -4  -7   10.96    3.10
  -8  -4  -7   10.70    3.38
  -8  -4  -7    8.46    2.10
  -8  -4  -7    9.41    2.28
  -8  -4  -6   26.33    3.94
  -8  -4  -6   34.24    4.20
  -8  -4  -6   39.06    4.74
  -8  -4  -6   36.95    4.64
  -8  -4  -6   37.18    3.58
  -8  -4  -6   29.10    3.27
  -8  -4  -6   38.88    5.10
  -8  -4  -5   90.97    6.82
  -8  -4  -5  104.19    7.56
  -8  -4  -5   85.04    6.39
  -8  -4  -5   91.34    7.14
  -8  -4  -5   93.73    7.14
  -8  -4  -5   94.73    7.75
  -8  -4  -5   93.50    5.94
  -8  -4  -5   91.91    5.50
  -8  -4  -4   63.14    5.41
  -8  -4  -4   57.53    5.66
  -8  -4  -4   46.91    4.77
  -8  -4  -4   55.18    5.39
  -8  -4  -4   49.97    5.14
  -8  -4  -4   54.25    4.01
  -8  -4  -3   38.38    4.77
  -8  -4  -3   44.43    5.14
  -8  -4  -3   53.92    4.87
  -8  -4  -3   58.05    5.79
  -8  -4  -3   45.19    3.60
  -8  -4  -2    4.18    1.67
  -8  -4  -2    1.62    0.55
  -8  -4  -2    5.19    3.06
  -8  -4  -2    3.40    2.33
  -8  -4  -2    1.51    2.61
  -8  -4  -1   30.94    3.90
  -8  -4  -1   28.23    4.26
  -8  -4  -1   21.68    3.63
  -8  -4  -1   17.90    1.60
  -8  -4  -1   19.57    3.97
  -8  -4  -1   21.19    2.45
  -8  -4   0   20.25    3.94
  -8  -4   0   25.00    3.90
  -8  -4   0   23.55    4.16
  -8  -4   0   33.22    4.09
  -8  -4   0   35.25    4.76
  -8  -4   0   19.86    1.99
  -8  -4   0   31.18    2.76
  -8  -4   1   85.81    5.70
  -8  -4   1   77.08    6.66
  -8  -4   1   75.88    5.75
  -8  -4   1   86.73    6.55
  -8  -4   1   86.46    7.17
  -8  -4   1   75.42    4.28
  -8  -4   1   82.87    6.05
  -8  -4   1   86.57    6.99
  -8  -4   1   83.35    4.58
  -8  -4   2   79.34    6.62
  -8  -4   2   77.65    5.47
  -8  -4   2   75.66    6.12
  -8  -4   2   76.88    6.92
  -8  -4   2   69.57    6.07
  -8  -4   2   60.81    4.10
  -8  -4   2   85.94    5.89
  -8  -4   2   74.69    6.54
  -8  -4   2   73.42    4.23
  -8  -4   3   -1.52    2.81
  -8  -4   3   -1.78    2.76
  -8  -4   3   -0.43    2.51
  -8  -4   3    1.42    2.26
  -8  -4   3    0.56    2.67
  -8  -4   3    0.30    1.95
  -8  -4   3    0.71    2.20
  -8  -4   3   -0.23    1.60
  -8  -4   3   -0.50    2.69
  -8  -4   3   -1.10    1.75
  -8  -4   4  142.01    8.91
  -8  -4   4  122.52    8.88
  -8  -4   4  143.20    8.74
  -8  -4   4  149.03    7.99
  -8  -4   4  122.04    6.91
  -8  -4   4  134.96    6.37
  -8  -4   4  158.99   10.11
  -8  -4   4  135.90    8.88
  -8  -4   5   52.17    5.73
  -8  -4   5   41.39    5.12
  -8  -4   5   46.56    5.82
  -8  -4   5   53.05    5.65
  -8  -4   5   52.99    4.70
  -8  -4   5   49.89    4.18
  -8  -4   5   45.18    3.39
  -8  -4   6    3.94    2.97
  -8  -4   6    8.33    3.39
  -8  -4   6    2.58    2.76
  -8  -4   6    5.50    2.36
  -8  -4   6    6.24    1.80
  -8  -4   6    3.32    2.64
  -8  -4   6    1.58    2.05
  -8  -4   6    2.98    3.04
  -8  -4   7   60.39    6.55
  -8  -4   7   64.98    6.39
  -8  -4   7   55.02    4.97
  -8  -4   7   70.11    5.10
  -8  -4   7   75.59    6.51
  -8  -4   7   61.81    4.13
  -8  -4   7   61.49    6.30
  -8  -4   7   73.64    7.35
  -8  -4   8  152.49   10.04
  -8  -4   8  152.67    9.51
  -8  -4   8  142.36   10.16
  -8  -4   8  168.61   10.95
  -8  -4   8  161.27   10.33
  -8  -4   8  129.49    8.29
  -8  -4   8  146.76    7.97
  -8  -4   8  154.70    9.19
  -8  -4   8  172.86    9.76
  -8  -4   9   -0.62    3.06
  -8  -4   9    2.88    3.07
  -8  -4   9    2.94    2.83
  -8  -4   9    4.45    3.71
  -8  -4   9    4.69    3.18
  -8  -4   9    2.61    2.90
  -8  -4   9    0.58    1.92
  -8  -4   9    4.79    2.66
  -8  -4   9    1.62    2.34
  -8  -4  10    3.19    3.68
  -8  -4  10   -3.25    3.61
  -8  -4  10    3.87    3.16
  -8  -4  10    2.39    3.05
  -8  -4  10    3.03    2.91
  -8  -4  10    5.56    2.20
  -8  -4  10    1.35    2.87
  -8  -4  10    2.93    2.63
  -8  -4  10    0.44    2.42
  -8  -3 -16    7.91    3.68
  -8  -3 -16    5.64    2.86
  -8  -3 -16   15.05    3.72
  -8  -3 -16   11.03    3.59
  -8  -3 -16   13.01    3.59
  -8  -3 -16   13.48    4.09
  -8  -3 -16   15.60    3.83
  -8  -3 -16   13.26    3.24
  -8  -3 -15    4.14    3.19
  -8  -3 -15    6.73    2.71
  -8  -3 -15    4.41    3.10
  -8  -3 -15    4.48    3.12
  -8  -3 -15    5.25    2.96
  -8  -3 -15    0.57    3.19
  -8  -3 -15    4.98    3.10
  -8  -3 -15    6.30    2.54
  -8  -3 -14   10.32    2.97
  -8  -3 -14    4.84    3.25
  -8  -3 -14    7.95    3.01
  -8  -3 -14    8.13    3.13
  -8  -3 -14    6.61    3.18
  -8  -3 -14    9.55    3.36
  -8  -3 -14    4.75    2.94
  -8  -3 -14    9.11    2.78
  -8  -3 -13   67.44    6.62
  -8  -3 -13   67.15    5.73
  -8  -3 -13   72.02    6.33
  -8  -3 -13   73.42    6.66
  -8  -3 -13   76.78    6.68
  -8  -3 -13   75.06    6.94
  -8  -3 -13   72.13    6.23
  -8  -3 -13   73.00    5.76
  -8  -3 -12   69.33    5.47
  -8  -3 -12   68.74    5.72
  -8  -3 -12   60.81    5.88
  -8  -3 -12   71.68    6.62
  -8  -3 -12   67.02    6.34
  -8  -3 -12   66.68    6.17
  -8  -3 -12   66.21    6.68
  -8  -3 -12   77.05    6.18
  -8  -3 -12   72.27    6.57
  -8  -3 -11    4.33    2.23
  -8  -3 -11    4.55    2.12
  -8  -3 -11    7.41    3.38
  -8  -3 -11    8.79    2.85
  -8  -3 -11   11.80    3.19
  -8  -3 -11    8.31    2.97
  -8  -3 -11    3.64    2.93
  -8  -3 -11    4.14    2.50
  -8  -3 -11    7.10    3.10
  -8  -3 -10   89.50    5.98
  -8  -3 -10   93.05    6.89
  -8  -3 -10   74.41    5.91
  -8  -3 -10  101.58    7.67
  -8  -3 -10   87.69    7.01
  -8  -3 -10   86.35    7.36
  -8  -3 -10   96.35    7.47
  -8  -3 -10  103.02    6.85
  -8  -3 -10   92.12    6.94
  -8  -3  -9   84.59    6.43
  -8  -3  -9   78.02    5.79
  -8  -3  -9   71.83    5.88
  -8  -3  -9   61.31    5.97
  -8  -3  -9   90.77    7.14
  -8  -3  -9   72.97    6.73
  -8  -3  -9   76.12    5.31
  -8  -3  -8    5.03    2.36
  -8  -3  -8    0.45    2.44
  -8  -3  -8    5.23    2.99
  -8  -3  -8    3.79    2.28
  -8  -3  -8    5.37    2.64
  -8  -3  -8    2.02    2.66
  -8  -3  -7   75.39    6.09
  -8  -3  -7   63.07    5.33
  -8  -3  -7   65.96    5.96
  -8  -3  -7   76.47    5.90
  -8  -3  -7   66.57    5.73
  -8  -3  -7   57.80    5.87
  -8  -3  -6   10.32    2.66
  -8  -3  -6    7.58    2.89
  -8  -3  -6    8.92    3.14
  -8  -3  -6    7.56    2.82
  -8  -3  -6    9.60    2.79
  -8  -3  -6    5.99    3.09
  -8  -3  -5   75.16    5.55
  -8  -3  -5   72.48    6.07
  -8  -3  -5   80.31    5.92
  -8  -3  -5   71.09    6.01
  -8  -3  -5   58.73    5.54
  -8  -3  -5   77.98    6.71
  -8  -3  -4  173.42    9.39
  -8  -3  -4  170.33    8.64
  -8  -3  -4  151.63    8.68
  -8  -3  -4  174.65    8.86
  -8  -3  -4  168.29    8.17
  -8  -3  -4  149.16    9.21
  -8  -3  -3   81.02    6.36
  -8  -3  -3   98.92    7.22
  -8  -3  -3   81.20    6.08
  -8  -3  -3   85.11    7.04
  -8  -3  -2   74.56    5.92
  -8  -3  -2   70.37    6.33
  -8  -3  -2   75.37    5.79
  -8  -3  -2   80.50    6.76
  -8  -3  -1   -0.45    2.29
  -8  -3  -1    1.38    2.26
  -8  -3  -1    3.06    2.38
  -8  -3  -1   -1.47    2.82
  -8  -3  -1   -1.38    2.21
  -8  -3  -1    0.53    1.24
  -8  -3  -1    1.92    2.42
  -8  -3   0   39.39    4.58
  -8  -3   0   36.23    4.21
  -8  -3   0   33.91    4.73
  -8  -3   0   25.15    1.69
  -8  -3   0   35.48    3.79
  -8  -3   0   40.20    2.55
  -8  -3   0   43.32    5.05
  -8  -3   1   85.84    6.65
  -8  -3   1   85.26    6.15
  -8  -3   1   78.70    6.29
  -8  -3   1   81.20    6.89
  -8  -3   1   76.83    5.52
  -8  -3   1   56.19    3.42
  -8  -3   1   82.78    3.77
  -8  -3   1   82.35    6.68
  -8  -3   2   48.78    4.98
  -8  -3   2   45.31    5.02
  -8  -3   2   37.64    4.55
  -8  -3   2   51.39    4.29
  -8  -3   2   33.40    2.76
  -8  -3   2   40.54    2.58
  -8  -3   2   49.79    5.25
  -8  -3   2   52.73    5.57
  -8  -3   3   90.00    7.09
  -8  -3   3   93.78    7.34
  -8  -3   3   91.43    5.03
  -8  -3   3  103.26    6.07
  -8  -3   3   94.05    7.30
  -8  -3   3   99.06    4.39
  -8  -3   3   88.65    6.99
  -8  -3   3   98.52    7.73
  -8  -3   4   95.21    7.12
  -8  -3   4   79.94    6.90
  -8  -3   4  102.07    7.70
  -8  -3   4   92.48    7.00
  -8  -3   4   87.43    5.60
  -8  -3   4   82.83    5.03
  -8  -3   4   81.63    4.02
  -8  -3   5   -1.55    2.88
  -8  -3   5   -0.48    2.70
  -8  -3   5    4.38    2.67
  -8  -3   5    4.94    3.12
  -8  -3   5    2.14    1.85
  -8  -3   5    1.54    1.76
  -8  -3   5    1.22    1.13
  -8  -3   6   35.86    4.65
  -8  -3   6   41.18    5.20
  -8  -3   6   32.19    4.50
  -8  -3   6   40.34    4.78
  -8  -3   6   36.97    5.00
  -8  -3   6   44.76    4.91
  -8  -3   6   43.30    3.63
  -8  -3   6   43.89    4.82
  -8  -3   6   33.53    3.53
  -8  -3   7   32.62    4.72
  -8  -3   7   33.71    4.63
  -8  -3   7   25.45    3.91
  -8  -3   7   35.97    4.77
  -8  -3   7   30.98    4.50
  -8  -3   7   29.74    4.69
  -8  -3   7   19.86    3.85
  -8  -3   7   29.36    3.10
  -8  -3   7   29.16    3.49
  -8  -3   7   27.91    4.13
  -8  -3   8   44.28    5.46
  -8  -3   8   34.92    5.05
  -8  -3   8   46.31    4.81
  -8  -3   8   46.68    5.79
  -8  -3   8   54.67    5.72
  -8  -3   8   41.53    3.40
  -8  -3   8   47.59    5.18
  -8  -3   8   30.61    3.74
  -8  -3   8   47.03    4.82
  -8  -3   8   32.05    2.55
  -8  -3   9    9.47    3.51
  -8  -3   9   13.49    3.76
  -8  -3   9   11.81    3.76
  -8  -3   9   11.04    2.96
  -8  -3   9   12.51    3.80
  -8  -3   9   14.40    2.18
  -8  -3   9   11.38    3.42
  -8  -3   9    7.64    2.68
  -8  -3   9   11.33    1.91
  -8  -3   9   10.60    2.96
  -8  -3  10    7.63    3.26
  -8  -3  10    4.90    3.40
  -8  -3  10    7.60    3.33
  -8  -3  10    8.21    2.95
  -8  -3  10   10.33    3.75
  -8  -3  10    3.33    1.61
  -8  -3  10    3.44    2.87
  -8  -3  10   -0.83    2.21
  -8  -3  10    4.84    2.61
  -8  -3  10    3.02    1.66
  -8  -3  11   78.11    7.42
  -8  -3  11   77.87    6.82
  -8  -3  11   63.51    6.87
  -8  -3  11   77.23    7.48
  -8  -3  11   70.02    4.67
  -8  -3  11   64.43    6.02
  -8  -3  11   70.71    6.84
  -8  -3  11   59.54    5.69
  -8  -3  11   63.73    4.36
  -8  -2 -17   76.01    7.35
  -8  -2 -17   64.21    6.66
  -8  -2 -17   86.78    7.62
  -8  -2 -17   72.82    6.88
  -8  -2 -17   71.90    6.26
  -8  -2 -17   88.15    7.80
  -8  -2 -17   73.20    6.94
  -8  -2 -17   79.03    6.32
  -8  -2 -16    6.30    3.42
  -8  -2 -16    9.16    3.61
  -8  -2 -16   14.31    3.25
  -8  -2 -16   13.94    3.61
  -8  -2 -16   16.11    4.06
  -8  -2 -16    8.39    3.72
  -8  -2 -16   10.07    2.76
  -8  -2 -15    2.63    2.85
  -8  -2 -15    5.56    3.02
  -8  -2 -15    2.16    2.76
  -8  -2 -15    5.01    2.86
  -8  -2 -15    6.55    2.75
  -8  -2 -15    2.72    2.87
  -8  -2 -15    4.52    3.03
  -8  -2 -15    5.79    2.28
  -8  -2 -14   12.32    3.58
  -8  -2 -14    9.75    3.20
  -8  -2 -14   17.69    3.80
  -8  -2 -14    9.72    3.28
  -8  -2 -14    3.73    3.09
  -8  -2 -14   10.11    3.11
  -8  -2 -14   15.52    2.84
  -8  -2 -13   29.07    4.29
  -8  -2 -13   28.01    4.58
  -8  -2 -13   26.60    4.19
  -8  -2 -13   30.20    4.33
  -8  -2 -13   31.78    4.88
  -8  -2 -13   31.79    4.41
  -8  -2 -13   27.25    3.40
  -8  -2 -12   44.79    5.32
  -8  -2 -12   50.56    5.24
  -8  -2 -12   53.79    5.28
  -8  -2 -12   46.24    5.12
  -8  -2 -12   44.21    5.40
  -8  -2 -12   49.46    5.17
  -8  -2 -12   47.18    4.13
  -8  -2 -11   71.93    6.36
  -8  -2 -11   53.88    5.41
  -8  -2 -11   65.08    5.97
  -8  -2 -11   64.51    5.86
  -8  -2 -11   71.75    6.65
  -8  -2 -11   64.68    5.61
  -8  -2 -11   70.80    4.88
  -8  -2 -10   79.01    5.21
  -8  -2 -10   76.02    6.35
  -8  -2 -10   97.55    7.27
  -8  -2 -10   84.25    6.76
  -8  -2 -10   95.48    6.88
  -8  -2 -10   92.37    6.57
  -8  -2 -10   93.01    7.17
  -8  -2  -9   95.69    7.09
  -8  -2  -9   89.16    6.56
  -8  -2  -9   92.99    6.45
  -8  -2  -9   85.11    6.72
  -8  -2  -9   97.62    7.28
  -8  -2  -9   92.84    6.77
  -8  -2  -9   85.57    6.36
  -8  -2  -9  106.27    7.55
  -8  -2  -8   24.28    3.74
  -8  -2  -8   24.66    3.53
  -8  -2  -8   25.16    3.67
  -8  -2  -8   28.55    4.08
  -8  -2  -8   21.67    3.55
  -8  -2  -8   23.96    3.54
  -8  -2  -8   27.07    4.12
  -8  -2  -7    2.98    2.27
  -8  -2  -7    2.52    2.37
  -8  -2  -7    1.32    2.27
  -8  -2  -7    0.40    2.13
  -8  -2  -7    3.62    2.18
  -8  -2  -7   -0.94    2.72
  -8  -2  -6   15.18    3.03
  -8  -2  -6   12.22    3.15
  -8  -2  -6   15.11    2.90
  -8  -2  -6   15.03    3.45
  -8  -2  -6   19.52    3.67
  -8  -2  -5  167.17    8.94
  -8  -2  -5  140.86    8.87
  -8  -2  -5  158.01    9.45
  -8  -2  -5  149.32    8.88
  -8  -2  -5  148.34    8.45
  -8  -2  -4    9.06    3.11
  -8  -2  -4   11.02    2.95
  -8  -2  -4   13.87    3.43
  -8  -2  -3  264.43   12.40
  -8  -2  -3  266.25   12.90
  -8  -2  -3  233.92   11.76
  -8  -2  -3  254.80   12.91
  -8  -2  -2  180.93    9.36
  -8  -2  -2  163.08    9.17
  -8  -2  -2  163.41    8.65
  -8  -2  -2  178.23   10.21
  -8  -2  -2  184.26   10.17
  -8  -2  -1    3.91    2.45
  -8  -2  -1    0.29    1.79
  -8  -2  -1    0.69    1.92
  -8  -2  -1    1.80    2.43
  -8  -2  -1    0.93    2.46
  -8  -2   0   21.72    3.64
  -8  -2   0   18.99    3.43
  -8  -2   0   17.81    2.62
  -8  -2   0   16.90    3.54
  -8  -2   1   -1.71    2.34
  -8  -2   1   -0.45    2.31
  -8  -2   1   -1.69    2.06
  -8  -2   1    0.52    1.58
  -8  -2   1    0.22    0.76
  -8  -2   1   -1.75    2.27
  -8  -2   1   -0.48    2.43
  -8  -2   2   51.22    5.20
  -8  -2   2   44.36    5.00
  -8  -2   2   57.36    5.59
  -8  -2   2   46.46    4.86
  -8  -2   2   58.67    4.09
  -8  -2   2   42.46    2.78
  -8  -2   2   64.39    5.54
  -8  -2   3   41.00    4.69
  -8  -2   3   48.48    5.05
  -8  -2   3   38.68    4.60
  -8  -2   3   49.28    5.28
  -8  -2   3   40.46    3.00
  -8  -2   3   46.87    3.55
  -8  -2   3   42.50    4.64
  -8  -2   4   82.88    5.93
  -8  -2   4   81.59    6.92
  -8  -2   4   76.30    6.32
  -8  -2   4   85.59    6.62
  -8  -2   4   72.78    4.50
  -8  -2   4   80.95    4.77
  -8  -2   4   90.10    6.95
  -8  -2   4   87.93    7.01
  -8  -2   4   99.16    6.94
  -8  -2   5   11.45    3.18
  -8  -2   5   12.57    3.26
  -8  -2   5    8.45    2.51
  -8  -2   5    7.55    2.80
  -8  -2   5    8.97    2.87
  -8  -2   5   13.92    3.35
  -8  -2   5   17.15    3.66
  -8  -2   5   12.73    1.89
  -8  -2   5    9.20    1.99
  -8  -2   6   15.12    3.54
  -8  -2   6   10.43    2.77
  -8  -2   6   16.20    3.43
  -8  -2   6   13.05    3.39
  -8  -2   6   10.26    3.21
  -8  -2   6    6.46    2.02
  -8  -2   6   11.11    2.80
  -8  -2   7   30.86    4.32
  -8  -2   7   31.02    3.81
  -8  -2   7   29.60    4.23
  -8  -2   7   32.67    4.66
  -8  -2   7   32.88    4.47
  -8  -2   7   38.15    4.85
  -8  -2   7   26.86    3.78
  -8  -2   7   28.05    3.18
  -8  -2   8    6.31    3.03
  -8  -2   8    4.18    2.24
  -8  -2   8    1.48    2.70
  -8  -2   8    7.10    3.07
  -8  -2   8    1.37    1.67
  -8  -2   8    4.93    2.96
  -8  -2   8    2.72    2.82
  -8  -2   8    0.25    0.93
  -8  -2   8    2.67    2.03
  -8  -2   8    0.89    1.04
  -8  -2   9   14.73    3.63
  -8  -2   9   12.47    3.83
  -8  -2   9   22.37    3.56
  -8  -2   9   19.70    4.01
  -8  -2   9   23.93    4.18
  -8  -2   9   16.14    2.60
  -8  -2   9   15.02    3.86
  -8  -2   9   17.69    1.55
  -8  -2   9   12.41    1.59
  -8  -2   9   12.33    1.51
  -8  -2   9   17.89    3.25
  -8  -2  10   53.30    6.01
  -8  -2  10   39.56    5.49
  -8  -2  10   42.16    5.49
  -8  -2  10   45.41    4.73
  -8  -2  10   55.62    4.34
  -8  -2  10   43.73    5.36
  -8  -2  10   43.60    4.66
  -8  -2  10   54.76    5.92
  -8  -2  10   32.42    2.68
  -8  -2  11    2.42    2.85
  -8  -2  11    8.00    3.63
  -8  -2  11    6.53    3.42
  -8  -2  11    7.55    2.89
  -8  -2  11    2.12    2.06
  -8  -2  11    1.64    3.00
  -8  -2  11    5.39    1.59
  -8  -2  11    5.98    2.64
  -8  -2  12    1.28    3.18
  -8  -2  12    8.78    3.66
  -8  -2  12    7.61    3.90
  -8  -2  12    5.32    2.25
  -8  -2  12    6.51    2.76
  -8  -2  12    4.32    3.20
  -8  -2  12   11.34    3.88
  -8  -2  12    1.83    2.85
  -8  -1 -17  116.38    8.49
  -8  -1 -17  109.63    8.32
  -8  -1 -17   87.84    8.02
  -8  -1 -17  108.37    8.32
  -8  -1 -17  109.76    8.09
  -8  -1 -17  102.72    7.99
  -8  -1 -17  117.86    8.82
  -8  -1 -17  109.67    8.36
  -8  -1 -17  110.58    7.10
  -8  -1 -16   -0.51    2.55
  -8  -1 -16   -1.03    2.97
  -8  -1 -16   -2.58    3.01
  -8  -1 -16   -2.15    3.21
  -8  -1 -16   -1.97    2.94
  -8  -1 -16   -0.49    2.94
  -8  -1 -16    0.53    2.77
  -8  -1 -16    0.52    2.88
  -8  -1 -16   -1.33    1.91
  -8  -1 -15   39.77    4.90
  -8  -1 -15   29.57    4.49
  -8  -1 -15   34.30    4.85
  -8  -1 -15   49.63    5.41
  -8  -1 -15   33.55    4.54
  -8  -1 -15   31.96    4.62
  -8  -1 -15   37.46    4.91
  -8  -1 -15   31.17    3.62
  -8  -1 -14   32.65    4.61
  -8  -1 -14   32.04    4.58
  -8  -1 -14   35.60    4.44
  -8  -1 -14   28.86    4.20
  -8  -1 -14   36.35    4.72
  -8  -1 -14   38.42    4.82
  -8  -1 -14   27.72    4.39
  -8  -1 -14   29.70    3.29
  -8  -1 -13    2.78    2.73
  -8  -1 -13    3.19    2.43
  -8  -1 -13   -0.48    2.57
  -8  -1 -13    6.22    2.79
  -8  -1 -13    3.63    2.55
  -8  -1 -13    0.49    2.88
  -8  -1 -13    1.40    2.49
  -8  -1 -13    1.24    1.79
  -8  -1 -12   43.83    4.92
  -8  -1 -12   39.79    4.91
  -8  -1 -12   51.08    5.55
  -8  -1 -12   39.17    4.80
  -8  -1 -12   39.26    4.68
  -8  -1 -12   42.73    4.78
  -8  -1 -12   51.05    5.40
  -8  -1 -12   61.94    5.54
  -8  -1 -12   48.07    3.69
  -8  -1 -11   11.84    2.94
  -8  -1 -11    7.76    2.63
  -8  -1 -11   12.78    3.24
  -8  -1 -11   15.54    3.23
  -8  -1 -11   10.30    2.96
  -8  -1 -11    7.51    2.98
  -8  -1 -11   13.35    3.18
  -8  -1 -11   15.20    2.06
  -8  -1 -10   48.75    5.02
  -8  -1 -10   61.73    5.43
  -8  -1 -10   52.47    5.34
  -8  -1 -10   45.42    4.88
  -8  -1 -10   52.74    5.03
  -8  -1 -10   47.97    5.19
  -8  -1 -10   43.94    4.92
  -8  -1 -10   46.27    3.33
  -8  -1  -9  285.31   13.47
  -8  -1  -9  270.79   13.71
  -8  -1  -9  287.15   13.48
  -8  -1  -9  288.48   13.42
  -8  -1  -9  277.17   13.27
  -8  -1  -9  300.22   13.44
  -8  -1  -9  272.45   13.56
  -8  -1  -8   14.23    3.25
  -8  -1  -8   15.16    3.15
  -8  -1  -8   12.17    2.98
  -8  -1  -8   11.89    2.73
  -8  -1  -8    6.61    2.66
  -8  -1  -8   13.14    2.79
  -8  -1  -7    6.23    2.51
  -8  -1  -7    8.23    2.50
  -8  -1  -7    7.94    2.74
  -8  -1  -7    8.65    2.62
  -8  -1  -7    8.14    2.86
  -8  -1  -6    0.81    2.38
  -8  -1  -6   -2.76    2.38
  -8  -1  -6   -0.36    2.12
  -8  -1  -5   68.23    5.67
  -8  -1  -5   60.67    5.28
  -8  -1  -2  308.23   14.44
  -8  -1  -1    2.52    2.56
  -8  -1  -1    1.78    2.44
  -8  -1   0    9.41    2.84
  -8  -1   0   11.72    3.17
  -8  -1   1   17.62    2.73
  -8  -1   1   15.53    3.05
  -8  -1   1    8.29    2.88
  -8  -1   1    8.57    2.64
  -8  -1   1   16.91    3.35
  -8  -1   2   20.54    3.52
  -8  -1   2   24.13    3.01
  -8  -1   2   26.68    3.93
  -8  -1   2   28.22    3.93
  -8  -1   2   21.80    3.74
  -8  -1   3   36.17    3.54
  -8  -1   3   27.08    3.88
  -8  -1   3   34.50    4.28
  -8  -1   3   27.28    4.09
  -8  -1   3   23.39    2.23
  -8  -1   3   26.57    4.08
  -8  -1   3   28.66    4.10
  -8  -1   3   28.08    3.94
  -8  -1   4   35.04    3.64
  -8  -1   4   37.11    4.54
  -8  -1   4   38.05    4.61
  -8  -1   4   34.20    4.54
  -8  -1   4   41.33    4.83
  -8  -1   4   34.91    2.95
  -8  -1   4   44.33    5.18
  -8  -1   4   36.95    4.60
  -8  -1   5  109.68    6.40
  -8  -1   5  115.49    7.89
  -8  -1   5  111.45    7.85
  -8  -1   5   96.89    7.50
  -8  -1   5  101.07    7.55
  -8  -1   5   92.10    5.40
  -8  -1   5   96.70    7.23
  -8  -1   5  109.94    7.90
  -8  -1   6   31.38    3.65
  -8  -1   6   33.97    4.45
  -8  -1   6   43.58    5.17
  -8  -1   6   41.71    4.86
  -8  -1   6   39.26    4.89
  -8  -1   6   32.79    3.28
  -8  -1   6   34.50    4.61
  -8  -1   6   41.31    3.84
  -8  -1   6   46.73    5.10
  -8  -1   7   12.50    3.34
  -8  -1   7   11.75    3.03
  -8  -1   7   12.32    2.46
  -8  -1   7   14.66    3.68
  -8  -1   7    8.09    3.23
  -8  -1   7    6.06    2.20
  -8  -1   7   17.14    3.53
  -8  -1   7    6.45    3.04
  -8  -1   7   10.41    2.31
  -8  -1   8    4.14    1.84
  -8  -1   8    3.05    2.56
  -8  -1   8    1.52    2.43
  -8  -1   8   -0.54    2.99
  -8  -1   8    0.52    2.54
  -8  -1   8    1.32    1.96
  -8  -1   8    0.51    2.86
  -8  -1   8    2.57    2.67
  -8  -1   8    2.57    2.04
  -8  -1   9   30.57    4.64
  -8  -1   9   31.58    3.66
  -8  -1   9   31.83    4.84
  -8  -1   9   35.75    5.06
  -8  -1   9   31.61    3.73
  -8  -1   9   30.75    4.55
  -8  -1   9   28.93    4.95
  -8  -1   9   25.07    3.51
  -8  -1  10   23.75    4.21
  -8  -1  10   23.25    3.37
  -8  -1  10   15.40    3.92
  -8  -1  10   12.82    3.49
  -8  -1  10   18.01    3.93
  -8  -1  10   17.43    3.08
  -8  -1  10    9.60    1.00
  -8  -1  10   16.92    3.16
  -8  -1  11    1.83    2.08
  -8  -1  11   -0.58    2.66
  -8  -1  11    4.61    3.24
  -8  -1  11    3.70    3.34
  -8  -1  11   -1.06    2.75
  -8  -1  11    2.48    2.06
  -8  -1  11   -0.57    2.71
  -8  -1  11    0.42    1.92
  -8  -1  12   14.39    3.14
  -8  -1  12   20.37    4.35
  -8  -1  12   19.91    4.37
  -8  -1  12   10.70    3.76
  -8  -1  12   12.49    3.11
  -8  -1  12   16.84    3.04
  -8  -1  12   16.15    4.00
  -8  -1  12   11.15    3.49
  -8   0 -17   37.11    4.94
  -8   0 -17   50.87    5.67
  -8   0 -17   35.85    3.92
  -8   0 -17   39.02    5.15
  -8   0 -16    0.51    2.92
  -8   0 -16   -1.06    2.50
  -8   0 -16    2.45    2.93
  -8   0 -16    1.59    2.79
  -8   0 -16    0.27    1.87
  -8   0 -15   29.09    4.58
  -8   0 -15   29.89    4.45
  -8   0 -15   33.68    4.64
  -8   0 -15   34.68    4.80
  -8   0 -15   24.62    2.92
  -8   0 -15   32.78    4.78
  -8   0 -15   29.83    4.30
  -8   0 -14   19.31    3.92
  -8   0 -14   28.92    4.27
  -8   0 -14   17.73    3.68
  -8   0 -14   29.01    4.27
  -8   0 -14   22.92    2.58
  -8   0 -14   22.87    3.97
  -8   0 -14   20.12    3.73
  -8   0 -13   18.41    3.54
  -8   0 -13   21.38    3.94
  -8   0 -13   10.55    3.05
  -8   0 -13   16.94    3.33
  -8   0 -13   26.62    3.85
  -8   0 -13   16.57    3.52
  -8   0 -13   21.40    2.31
  -8   0 -12   16.18    3.38
  -8   0 -12   15.08    3.11
  -8   0 -12   19.10    3.70
  -8   0 -12   16.51    3.37
  -8   0 -12   14.03    3.14
  -8   0 -12   14.79    3.25
  -8   0 -12   16.85    3.38
  -8   0 -12   16.30    1.91
  -8   0 -11    0.84    2.10
  -8   0 -11    0.44    2.53
  -8   0 -11   -0.43    2.36
  -8   0 -11    0.44    2.50
  -8   0 -11    2.66    2.36
  -8   0 -11   -1.25    2.66
  -8   0 -11    1.84    2.16
  -8   0 -10   13.27    3.01
  -8   0 -10   11.45    3.01
  -8   0 -10    9.42    2.87
  -8   0 -10   11.55    3.16
  -8   0 -10   12.59    3.12
  -8   0 -10    8.94    2.77
  -8   0  -9  118.28    7.70
  -8   0  -9  121.60    7.80
  -8   0  -9  125.68    7.86
  -8   0  -9  124.55    7.80
  -8   0  -9  121.45    7.71
  -8   0  -8   36.66    4.14
  -8   0  -8   31.02    4.14
  -8   0  -8   37.53    4.16
  -8   0  -8   37.61    4.31
  -8   0  -7   32.13    3.86
  -8   0   1   15.88    3.25
  -8   0   1   13.39    3.01
  -8   0   1   16.39    3.27
  -8   0   2   56.40    5.21
  -8   0   2   61.05    5.60
  -8   0   2   64.73    5.71
  -8   0   2   63.66    5.42
  -8   0   2   58.02    5.42
  -8   0   2   60.04    5.49
  -8   0   3   11.05    2.12
  -8   0   3   11.18    2.89
  -8   0   3    7.50    2.76
  -8   0   3   13.19    3.02
  -8   0   3   10.04    2.97
  -8   0   3    9.58    3.06
  -8   0   3    5.46    2.55
  -8   0   4    1.24    1.66
  -8   0   4    6.81    2.76
  -8   0   4    1.79    2.48
  -8   0   4    4.99    3.07
  -8   0   4    7.05    3.13
  -8   0   4    2.22    2.41
  -8   0   4    2.81    2.80
  -8   0   5  330.57   12.77
  -8   0   5  321.47   14.64
  -8   0   5  308.90   14.64
  -8   0   5  279.95   14.72
  -8   0   5  294.73   14.55
  -8   0   5  285.61   14.63
  -8   0   5  315.10   14.98
  -8   0   6   17.12    3.68
  -8   0   6   21.95    3.73
  -8   0   6   16.38    3.48
  -8   0   6   19.36    2.61
  -8   0   6   13.55    3.30
  -8   0   6   20.15    3.71
  -8   0   6   18.06    4.01
  -8   0   6   19.87    2.67
  -8   0   7    0.96    2.60
  -8   0   7   -0.52    2.91
  -8   0   7    3.62    2.76
  -8   0   7    1.33    1.73
  -8   0   7    3.30    2.45
  -8   0   7    0.35    1.85
  -8   0   7    2.51    2.89
  -8   0   7    4.16    2.85
  -8   0   7   -0.57    1.82
  -8   0   8   33.12    4.65
  -8   0   8   39.59    4.90
  -8   0   8   38.11    5.10
  -8   0   8   35.82    4.66
  -8   0   8   36.32    3.53
  -8   0   8   30.25    4.74
  -8   0   8   39.86    4.06
  -8   0   8   34.05    5.18
  -8   0   8   31.81    3.58
  -8   0   9    0.57    2.76
  -8   0   9   -0.51    2.49
  -8   0   9    0.28    1.74
  -8   0   9   -0.51    2.57
  -8   0   9    2.60    2.09
  -8   0   9    2.17    3.05
  -8   0   9   -0.47    2.43
  -8   0   9   -1.68    2.74
  -8   0   9    0.35    2.02
  -8   0  10   10.64    3.70
  -8   0  10   14.72    2.75
  -8   0  10   11.72    3.31
  -8   0  10   11.27    3.67
  -8   0  10   14.23    2.87
  -8   0  10    8.66    3.08
  -8   0  10   12.86    4.01
  -8   0  10   13.55    2.98
  -8   0  11   17.84    4.28
  -8   0  11   15.94    3.82
  -8   0  11   19.29    3.08
  -8   0  11   17.22    3.91
  -8   0  11   24.03    4.53
  -8   0  11   20.34    3.42
  -8   0  11   23.79    4.14
  -8   0  11   21.86    4.69
  -8   0  11   22.78    3.64
  -8   0  12    3.42    3.29
  -8   0  12    3.84    3.42
  -8   0  12   -2.07    2.68
  -8   0  12    6.86    3.02
  -8   0  12    6.69    3.71
  -8   0  12    1.91    2.27
  -8   0  12    6.36    3.53
  -8   0  12   12.00    3.77
  -8   0  12    5.24    2.43
  -8   1 -17   40.83    5.09
  -8   1 -17   43.67    5.33
  -8   1 -17   46.26    5.14
  -8   1 -17   42.14    5.37
  -8   1 -17   38.62    4.90
  -8   1 -17   44.63    5.46
  -8   1 -17   33.26    3.42
  -8   1 -16    8.73    3.38
  -8   1 -16   10.97    3.40
  -8   1 -16    9.41    3.28
  -8   1 -16   12.49    3.62
  -8   1 -16   12.15    3.61
  -8   1 -16   10.13    3.50
  -8   1 -16   12.14    2.21
  -8   1 -15   -1.94    2.66
  -8   1 -15    3.16    2.77
  -8   1 -15    3.85    2.89
  -8   1 -15   -0.46    2.91
  -8   1 -15    0.51    2.59
  -8   1 -15   -0.83    1.52
  -8   1 -14   31.02    4.39
  -8   1 -14   38.66    4.69
  -8   1 -14   18.12    3.97
  -8   1 -14   31.53    4.21
  -8   1 -14   26.31    4.21
  -8   1 -14   26.90    2.22
  -8   1 -13   63.85    5.69
  -8   1 -13   61.98    5.94
  -8   1 -13   66.12    6.14
  -8   1 -13   71.39    5.89
  -8   1 -13   63.30    5.60
  -8   1 -13   53.70    5.44
  -8   1 -13   49.60    2.52
  -8   1 -12   20.84    3.66
  -8   1 -12   14.75    3.41
  -8   1 -12   22.58    3.98
  -8   1 -12   17.06    3.51
  -8   1 -12   22.57    3.66
  -8   1 -11   27.82    4.17
  -8   1 -11   41.02    4.58
  -8   1 -11   26.26    4.03
  -8   1 -11   27.27    4.00
  -8   1 -11   29.28    4.24
  -8   1 -10    6.95    2.87
  -8   1 -10    3.75    2.41
  -8   1 -10    2.23    2.07
  -8   1 -10    4.76    2.68
  -8   1  -9   13.93    2.88
  -8   1  -9   16.45    3.33
  -8   1  -9   10.51    2.87
  -8   1  -8   22.32    3.36
  -8   1  -8   17.20    3.21
  -8   1   1   85.72    6.52
  -8   1   1   82.02    6.45
  -8   1   2   79.32    5.92
  -8   1   2   67.88    6.25
  -8   1   2   73.50    5.90
  -8   1   2   74.57    6.28
  -8   1   2   78.45    6.20
  -8   1   3   -0.40    2.23
  -8   1   3    2.68    2.42
  -8   1   3    1.03    1.86
  -8   1   3   -0.95    2.77
  -8   1   3    0.44    2.45
  -8   1   3   -2.07    2.50
  -8   1   3    0.91    2.43
  -8   1   4   31.37    4.02
  -8   1   4   24.89    4.13
  -8   1   4   32.84    3.77
  -8   1   4   24.01    4.14
  -8   1   4   22.58    3.93
  -8   1   4   32.58    4.09
  -8   1   4   29.55    4.34
  -8   1   5  135.25    6.38
  -8   1   5  132.27    8.41
  -8   1   5  141.71    8.10
  -8   1   5  134.34    9.15
  -8   1   5  141.44    8.73
  -8   1   5  122.01    8.65
  -8   1   5  132.08    8.84
  -8   1   6   18.90    2.36
  -8   1   6   21.37    3.70
  -8   1   6   13.84    3.69
  -8   1   6   14.62    3.84
  -8   1   6   18.16    3.70
  -8   1   6   19.08    3.98
  -8   1   6   19.83    4.24
  -8   1   7   30.31    4.32
  -8   1   7   36.90    3.02
  -8   1   7   37.50    4.97
  -8   1   7   30.62    4.33
  -8   1   7   29.82    4.77
  -8   1   7   37.56    5.07
  -8   1   7   39.60    4.99
  -8   1   8   64.26    4.11
  -8   1   8   68.48    5.77
  -8   1   8   42.75    5.40
  -8   1   8   54.61    5.65
  -8   1   8   52.98    6.31
  -8   1   8   55.30    5.82
  -8   1   8   57.99    6.09
  -8   1   9    8.49    2.09
  -8   1   9    7.84    3.12
  -8   1   9    3.90    3.10
  -8   1   9    6.16    2.59
  -8   1   9    5.61    2.75
  -8   1   9    2.26    2.94
  -8   1   9   10.59    3.45
  -8   1  10   43.47    5.52
  -8   1  10   48.47    5.43
  -8   1  10   43.87    3.61
  -8   1  10   37.09    5.28
  -8   1  10   42.52    4.77
  -8   1  10   52.89    5.18
  -8   1  10   46.22    6.10
  -8   1  10   40.63    4.38
  -8   1  11   39.12    5.66
  -8   1  11   41.25    5.17
  -8   1  11   37.52    3.44
  -8   1  11   34.38    5.27
  -8   1  11   36.97    4.60
  -8   1  11   30.46    4.42
  -8   1  11   39.83    5.76
  -8   1  11   34.88    4.43
  -8   1  12    9.06    3.64
  -8   1  12    1.91    3.58
  -8   1  12    1.57    2.95
  -8   1  12    2.61    2.74
  -8   1  12    8.20    2.92
  -8   1  12    8.77    4.14
  -8   1  12    6.72    2.15
  -8   1  12    1.31    3.41
  -8   1  12    4.78    2.71
  -8   2 -16    1.69    3.08
  -8   2 -16    4.92    3.12
  -8   2 -16    1.27    2.53
  -8   2 -16    1.21    2.99
  -8   2 -16    6.34    2.96
  -8   2 -16    1.07    3.19
  -8   2 -16    2.78    2.64
  -8   2 -15   27.11    4.51
  -8   2 -15   25.89    4.35
  -8   2 -15   27.02    4.19
  -8   2 -15   32.21    5.02
  -8   2 -15   30.72    4.00
  -8   2 -15   26.94    4.51
  -8   2 -15   30.59    4.48
  -8   2 -15   28.77    3.86
  -8   2 -14    2.48    2.32
  -8   2 -14   -0.49    2.70
  -8   2 -14    0.50    2.71
  -8   2 -14    2.10    2.60
  -8   2 -14    1.87    2.75
  -8   2 -14   -0.41    2.64
  -8   2 -14   -1.13    2.67
  -8   2 -13   21.28    3.53
  -8   2 -13   17.02    3.71
  -8   2 -13   27.98    4.35
  -8   2 -13   26.73    3.99
  -8   2 -13   25.27    4.29
  -8   2 -12   44.35    4.59
  -8   2 -12   42.90    5.03
  -8   2 -12   58.22    5.59
  -8   2 -12   54.17    5.38
  -8   2 -12   44.69    5.52
  -8   2 -11  139.47    8.21
  -8   2 -11  155.63    9.54
  -8   2 -11  136.90    8.96
  -8   2 -11  167.29    9.76
  -8   2 -11  159.09    9.82
  -8   2 -10   26.71    3.98
  -8   2 -10   30.15    4.16
  -8   2 -10   21.10    3.87
  -8   2  -9   26.38    3.89
  -8   2  -9   31.59    4.30
  -8   2  -9   26.94    3.97
  -8   2  -8   42.62    4.72
  -8   2  -8   52.55    5.27
  -8   2   1   51.48    4.96
  -8   2   1   42.15    4.81
  -8   2   2   17.68    3.06
  -8   2   2   17.57    3.49
  -8   2   2   17.26    3.70
  -8   2   2   14.55    3.40
  -8   2   2   16.75    3.43
  -8   2   2   17.09    3.39
  -8   2   3   11.30    2.64
  -8   2   3   14.06    3.34
  -8   2   3   23.69    4.17
  -8   2   3   16.29    3.38
  -8   2   3   18.18    3.70
  -8   2   3   20.35    3.77
  -8   2   3   17.21    3.57
  -8   2   4   15.02    3.02
  -8   2   4   20.63    3.63
  -8   2   4   24.41    4.26
  -8   2   4   16.35    3.70
  -8   2   4   15.78    3.70
  -8   2   4   19.59    3.66
  -8   2   4   20.48    3.85
  -8   2   5   70.38    5.66
  -8   2   5   58.76    6.32
  -8   2   5   71.87    6.34
  -8   2   5   65.30    6.27
  -8   2   5   66.99    6.21
  -8   2   5   71.34    6.58
  -8   2   5   58.49    5.93
  -8   2   6   34.58    4.29
  -8   2   6   40.83    5.05
  -8   2   6   37.99    5.27
  -8   2   6   40.64    5.16
  -8   2   6   40.33    5.05
  -8   2   6   39.89    4.92
  -8   2   6   36.34    4.89
  -8   2   7   46.12    4.81
  -8   2   7   36.75    5.11
  -8   2   7   43.36    5.45
  -8   2   7   53.38    5.64
  -8   2   7   39.09    4.72
  -8   2   7   51.22    5.78
  -8   2   7   48.62    5.65
  -8   2   7   41.12    5.29
  -8   2   8   10.93    3.48
  -8   2   8    8.65    2.99
  -8   2   8    9.93    3.72
  -8   2   8    9.66    3.15
  -8   2   8    9.15    3.18
  -8   2   8    7.53    3.36
  -8   2   8    9.56    3.70
  -8   2   8    9.83    3.52
  -8   2   9   66.70    6.25
  -8   2   9   67.93    6.65
  -8   2   9   74.09    7.24
  -8   2   9   59.11    6.20
  -8   2   9   67.92    6.03
  -8   2   9   72.82    6.81
  -8   2   9   73.50    7.13
  -8   2   9   60.95    6.61
  -8   2  10   20.17    4.35
  -8   2  10   22.99    4.31
  -8   2  10   17.64    4.55
  -8   2  10   10.47    3.94
  -8   2  10   19.45    4.40
  -8   2  10   14.21    3.73
  -8   2  10   16.51    3.85
  -8   2  11   20.39    4.49
  -8   2  11    8.10    3.40
  -8   2  11   14.39    4.30
  -8   2  11   17.59    4.24
  -8   2  11   13.30    3.90
  -8   2  11   16.50    3.66
  -8   2  11   13.59    4.05
  -8   3 -16    8.04    3.63
  -8   3 -16   16.59    4.70
  -8   3 -16   12.89    3.33
  -8   3 -16   11.31    3.88
  -8   3 -16   10.93    3.59
  -8   3 -16   14.48    3.38
  -8   3 -15  145.49    9.83
  -8   3 -15  140.38   10.19
  -8   3 -15  146.51    8.67
  -8   3 -15  128.50    9.20
  -8   3 -15  158.77   10.11
  -8   3 -15  148.73    8.31
  -8   3 -14   21.65    4.00
  -8   3 -14   17.38    3.99
  -8   3 -14   17.71    3.33
  -8   3 -14   18.27    3.84
  -8   3 -14   13.21    2.91
  -8   3 -13    3.68    2.69
  -8   3 -13    0.58    3.18
  -8   3 -13    1.79    2.21
  -8   3 -13    6.41    2.91
  -8   3 -13    2.47    2.03
  -8   3 -12   72.77    5.48
  -8   3 -12   70.35    6.56
  -8   3 -12   67.27    6.20
  -8   3 -12   85.04    6.90
  -8   3 -12   75.85    6.94
  -8   3 -11   35.15    5.00
  -8   3 -11   36.40    4.63
  -8   3 -11   41.05    4.87
  -8   3 -11   31.59    4.78
  -8   3 -10   38.07    5.00
  -8   3 -10   50.07    5.27
  -8   3 -10   41.78    5.11
  -8   3  -9   77.76    6.46
  -8   3  -9   73.07    6.57
  -8   3  -8   38.99    4.78
  -8   3  -8   39.06    4.87
  -8   3  -7    1.55    2.47
  -8   3  -7    0.49    1.99
  -8   3  -6   69.74    6.28
  -8   3  -1   11.18    3.17
  -8   3   0   84.67    6.82
  -8   3   0   86.10    6.83
  -8   3   0   70.45    6.23
  -8   3   1    2.15    2.45
  -8   3   1    0.47    2.58
  -8   3   1   -1.94    2.63
  -8   3   1    2.34    2.60
  -8   3   2    0.44    2.27
  -8   3   2    1.20    1.84
  -8   3   2    0.50    2.38
  -8   3   2   -1.49    2.49
  -8   3   2    0.96    2.66
  -8   3   2    0.96    2.53
  -8   3   3   34.41    4.54
  -8   3   3   32.26    4.00
  -8   3   3   39.52    4.86
  -8   3   3   34.78    4.84
  -8   3   3   33.49    4.71
  -8   3   3   44.97    5.32
  -8   3   3   39.34    4.67
  -8   3   4   -1.26    2.07
  -8   3   4    2.37    2.70
  -8   3   4    2.53    2.55
  -8   3   4    2.54    2.23
  -8   3   4   -0.53    2.85
  -8   3   4    0.51    2.71
  -8   3   4    1.52    2.99
  -8   3   4    0.92    2.43
  -8   3   5   31.56    4.71
  -8   3   5   33.00    4.25
  -8   3   5   32.72    4.84
  -8   3   5   35.39    4.07
  -8   3   5   41.84    5.54
  -8   3   5   37.16    5.18
  -8   3   5   36.29    4.84
  -8   3   5   44.54    5.35
  -8   3   6   46.67    5.44
  -8   3   6   40.96    4.66
  -8   3   6   38.81    5.26
  -8   3   6   38.93    4.49
  -8   3   6   38.19    5.43
  -8   3   6   38.02    5.06
  -8   3   6   43.17    5.46
  -8   3   6   33.91    5.01
  -8   3   7    4.08    2.62
  -8   3   7    7.47    3.26
  -8   3   7   14.66    3.68
  -8   3   7    9.71    2.91
  -8   3   7    5.82    3.52
  -8   3   7    7.16    3.56
  -8   3   7    9.74    2.80
  -8   3   7    5.41    3.24
  -8   3   7    7.20    3.79
  -8   3   8    3.59    2.63
  -8   3   8    7.97    3.43
  -8   3   8    2.74    2.93
  -8   3   8    3.19    3.06
  -8   3   8    4.20    2.42
  -8   3   8    5.01    3.21
  -8   3   8    1.66    3.00
  -8   3   8    4.21    2.54
  -8   3   8    0.60    2.89
  -8   3   8    2.13    1.84
  -8   3   9    2.89    2.27
  -8   3   9    2.90    3.14
  -8   3   9    5.64    3.14
  -8   3   9    4.82    2.67
  -8   3   9    2.51    3.10
  -8   3   9    4.08    2.57
  -8   3   9    5.55    3.24
  -8   3   9    2.76    3.02
  -8   3   9    5.27    3.65
  -8   3  10   -0.50    2.51
  -8   3  10   -1.21    3.65
  -8   3  10   -1.72    3.23
  -8   3  10   -1.37    2.78
  -8   3  10   -0.65    3.32
  -8   3  10    2.86    3.05
  -8   3  10   -0.42    2.60
  -8   3  10   -2.40    3.77
  -8   4 -15  136.04    9.54
  -8   4 -15  136.81   10.27
  -8   4 -15  139.23    8.07
  -8   4 -15  118.85    9.08
  -8   4 -15  142.83    9.98
  -8   4 -15  135.52    8.03
  -8   4 -14   16.68    3.88
  -8   4 -14   18.85    4.15
  -8   4 -14   19.66    3.14
  -8   4 -14   25.63    4.39
  -8   4 -14   20.80    3.29
  -8   4 -13    0.54    2.92
  -8   4 -13    1.50    2.81
  -8   4 -13    2.41    1.97
  -8   4 -13   -1.83    3.06
  -8   4 -12   17.32    3.54
  -8   4 -12   19.45    4.00
  -8   4 -12   18.37    2.56
  -8   4 -12   21.81    4.07
  -8   4 -11   14.31    3.51
  -8   4 -11   14.01    3.69
  -8   4 -11    9.45    2.06
  -8   4 -11   12.55    3.57
  -8   4 -10   32.91    4.90
  -8   4 -10   18.39    3.67
  -8   4 -10   27.67    4.49
  -8   4  -9    6.28    3.33
  -8   4  -9   12.56    3.64
  -8   4  -9    7.53    3.07
  -8   4  -8   78.67    7.09
  -8   4  -8   81.30    7.21
  -8   4  -8   90.93    7.39
  -8   4  -7    3.36    2.64
  -8   4  -7    3.72    2.68
  -8   4  -7    4.58    2.68
  -8   4  -6    1.60    2.42
  -8   4  -6    1.11    2.56
  -8   4  -5    6.59    2.94
  -8   4  -5    9.11    2.99
  -8   4  -4    1.64    2.52
  -8   4  -4    3.76    2.79
  -8   4  -3   12.39    3.37
  -8   4  -3    8.92    3.17
  -8   4  -2    0.54    2.49
  -8   4  -2    1.45    2.74
  -8   4  -2    2.25    2.30
  -8   4  -1    7.02    3.04
  -8   4  -1    4.94    3.11
  -8   4  -1    3.69    2.79
  -8   4  -1    7.45    3.24
  -8   4   0   12.43    3.27
  -8   4   0   13.67    3.64
  -8   4   0   13.30    3.70
  -8   4   0    4.34    2.73
  -8   4   1    0.86    2.52
  -8   4   1    2.16    2.63
  -8   4   1   -0.49    2.72
  -8   4   1    1.04    2.44
  -8   4   1    0.50    2.30
  -8   4   2    8.96    2.83
  -8   4   2    4.73    2.43
  -8   4   2    9.22    3.20
  -8   4   2   12.13    3.43
  -8   4   2   10.62    3.48
  -8   4   2    7.69    3.17
  -8   4   3   12.08    3.35
  -8   4   3   12.76    2.93
  -8   4   3   11.08    3.56
  -8   4   3   15.22    3.67
  -8   4   3   12.53    3.71
  -8   4   3   13.22    3.38
  -8   4   4   25.96    4.42
  -8   4   4   27.03    3.93
  -8   4   4   19.59    4.19
  -8   4   4   28.53    4.64
  -8   4   4   34.93    5.05
  -8   4   4   29.32    4.78
  -8   4   5   18.98    4.01
  -8   4   5   18.44    3.57
  -8   4   5   31.78    4.78
  -8   4   5   20.21    4.38
  -8   4   5   28.88    4.75
  -8   4   5   22.81    4.56
  -8   4   6   16.10    3.31
  -8   4   6   15.07    3.74
  -8   4   6   10.87    3.85
  -8   4   6   10.01    2.86
  -8   4   6    8.11    3.77
  -8   4   6    5.77    3.61
  -8   4   6   11.49    4.07
  -8   4   7  121.61    8.31
  -8   4   7  105.76    7.30
  -8   4   7  112.88    8.88
  -8   4   7  103.74    8.86
  -8   4   7  109.30    8.61
  -8   4   7  124.07    9.12
  -8   4   7  110.29    8.81
  -8   4   8    0.56    3.17
  -8   4   8   -0.50    2.56
  -8   4   8    1.79    3.05
  -8   4   8   -0.39    2.44
  -8   4   8   -1.86    3.66
  -8   4   8    0.61    3.58
  -8   4   8   -1.19    3.75
  -8   4   9    8.82    3.60
  -8   4   9   11.86    3.41
  -8   4   9    6.46    3.04
  -8   4   9    9.64    4.13
  -8   4   9    9.17    3.73
  -8   4   9   10.62    4.06
  -8   4   9    9.06    3.69
  -8   4   9   14.00    3.99
  -8   5 -13    1.66    2.74
  -8   5 -13    1.96    3.07
  -8   5 -13    8.60    3.28
  -8   5 -13    4.25    2.12
  -8   5 -13    5.08    3.04
  -8   5 -12   19.39    3.98
  -8   5 -12   10.98    3.23
  -8   5 -12   18.09    4.25
  -8   5 -12   15.69    2.47
  -8   5 -12   13.51    3.53
  -8   5 -11    6.30    3.27
  -8   5 -11    1.92    3.01
  -8   5 -11    2.21    1.59
  -8   5 -11    5.94    3.34
  -8   5 -10   14.41    3.49
  -8   5 -10    6.31    3.47
  -8   5  -9    8.39    3.42
  -8   5  -9   12.56    3.88
  -8   5  -9    9.35    3.48
  -8   5  -8   57.58    6.14
  -8   5  -8   67.70    6.85
  -8   5  -8   74.45    6.96
  -8   5  -7    2.11    2.57
  -8   5  -7    2.32    2.83
  -8   5  -7    6.69    3.20
  -8   5  -6   -0.60    2.82
  -8   5  -6   -0.58    2.93
  -8   5  -5   13.05    3.41
  -8   5  -5   19.89    4.09
  -8   5  -4   15.45    3.51
  -8   5  -4   10.57    3.20
  -8   5  -4   13.48    3.48
  -8   5  -3    2.49    2.80
  -8   5  -3    4.07    2.74
  -8   5  -3    2.35    2.56
  -8   5  -2   45.29    5.14
  -8   5  -2   32.23    4.90
  -8   5  -2   38.81    4.98
  -8   5  -2   53.47    6.01
  -8   5  -2   43.16    5.47
  -8   5  -1   21.27    4.03
  -8   5  -1   22.20    4.09
  -8   5  -1   23.16    4.25
  -8   5  -1   30.51    4.81
  -8   5   0   63.68    6.47
  -8   5   0   73.10    6.90
  -8   5   0   74.74    6.72
  -8   5   0   82.69    7.20
  -8   5   1   45.68    5.76
  -8   5   1   46.33    5.85
  -8   5   1   39.66    5.36
  -8   5   1   48.42    5.89
  -8   5   2   23.62    4.55
  -8   5   2   30.95    4.67
  -8   5   2   21.67    4.38
  -8   5   2   16.28    4.02
  -8   5   2   20.45    4.27
  -8   5   2   17.97    3.56
  -8   5   3   12.44    3.85
  -8   5   3   14.02    3.77
  -8   5   3   20.98    4.35
  -8   5   3    4.87    3.43
  -8   5   3   12.83    3.69
  -8   5   3   13.67    3.22
  -8   5   4   28.56    4.71
  -8   5   4   28.67    4.85
  -8   5   4   18.24    4.41
  -8   5   4   18.99    4.49
  -8   5   4   22.09    4.19
  -8   5   4   16.39    3.67
  -8   5   5   -0.60    3.24
  -8   5   5    2.44    3.52
  -8   5   5    0.59    3.59
  -8   5   5   -1.81    2.82
  -8   5   5    1.15    3.36
  -8   5   5    3.45    2.70
  -8   5   6    6.75    3.94
  -8   5   6    8.51    4.29
  -8   5   6    6.84    3.63
  -8   5   6    1.88    2.95
  -8   5   6    5.94    3.59
  -8   5   6    3.54    2.81
  -8   5   7  133.74    9.83
  -8   5   7  101.87    8.83
  -8   5   7  117.15    9.60
  -8   5   7  108.60    8.50
  -8   5   7  106.19    8.24
  -8   5   7   97.53    8.82
  -8   6 -10    8.26    3.78
  -8   6 -10   10.75    3.45
  -8   6  -9   -2.71    3.47
  -8   6  -9    3.13    2.95
  -8   6  -9    1.16    3.00
  -8   6  -8   27.41    4.88
  -8   6  -8   22.10    4.37
  -8   6  -8   18.53    3.96
  -8   6  -7    1.98    2.99
  -8   6  -7    4.45    3.44
  -8   6  -7    1.09    2.74
  -8   6  -6   -1.95    2.89
  -8   6  -6    1.28    3.16
  -8   6  -6    2.39    2.40
  -8   6  -5    2.56    2.96
  -8   6  -5   -1.28    2.42
  -8   6  -5    1.33    2.67
  -8   6  -4    5.68    3.08
  -8   6  -4    6.41    3.61
  -8   6  -4    8.35    3.04
  -8   6  -3   29.55    4.65
  -8   6  -3   33.38    5.27
  -8   6  -3   40.55    5.51
  -8   6  -2    2.73    3.14
  -8   6  -2    1.23    2.79
  -8   6  -2    1.93    3.07
  -8   6  -2    0.16    1.42
  -8   6  -1   12.37    3.96
  -8   6  -1   12.10    3.80
  -8   6  -1   10.95    3.81
  -8   6  -1   16.67    4.25
  -8   6  -1   14.40    1.92
  -8   6  -1   13.16    3.85
  -8   6   0   59.61    6.66
  -8   6   0   62.69    6.62
  -8   6   0   69.76    7.16
  -8   6   0   58.89    3.26
  -8   6   0   45.98    5.82
  -8   6   1    5.42    3.74
  -8   6   1    9.52    3.86
  -8   6   1    5.10    3.50
  -8   6   1    7.64    3.59
  -8   6   1    8.25    1.39
  -8   6   2    0.59    3.13
  -8   6   2    2.24    3.42
  -8   6   2    3.66    3.35
  -8   6   2    8.90    3.66
  -8   6   2    4.45    3.07
  -8   6   2    1.96    2.47
  -8   6   3   14.51    4.18
  -8   6   3   13.15    4.03
  -8   6   3    7.55    3.52
  -8   6   3    9.48    3.66
  -8   6   3   17.04    3.53
  -8   6   3   12.55    3.41
  -8   6   4   -1.25    3.68
  -8   6   4   -3.01    3.74
  -8   6   4   -0.64    3.28
  -8   6   4    1.26    3.01
  -8   6   4    1.02    2.45
  -8   6   4    0.48    2.69
  -8   6   5    7.05    3.43
  -8   6   5    8.52    3.79
  -8   6   5    9.31    3.91
  -8   6   5   13.08    3.52
  -8   6   5    8.05    3.42
  -8   7  -6    2.09    3.51
  -8   7  -6    1.40    3.41
  -8   7  -6    5.29    3.01
  -8   7  -6    1.00    2.96
  -8   7  -5    2.32    2.92
  -8   7  -5    4.69    3.34
  -8   7  -5    0.70    3.35
  -8   7  -5    1.38    3.41
  -8   7  -5    6.76    2.23
  -8   7  -4   19.07    4.15
  -8   7  -4   18.36    4.23
  -8   7  -4   18.22    4.41
  -8   7  -4   21.69    4.55
  -8   7  -4   20.93    2.93
  -8   7  -3    8.21    3.62
  -8   7  -3    4.38    3.30
  -8   7  -3    5.61    3.90
  -8   7  -3    6.00    3.51
  -8   7  -3    5.73    2.10
  -8   7  -2   12.33    3.91
  -8   7  -2   19.18    4.27
  -8   7  -2   18.74    2.55
  -8   7  -2   15.43    4.53
  -8   7  -2   18.41    4.60
  -8   7  -1   11.65    4.04
  -8   7  -1   12.60    4.09
  -8   7  -1    8.36    3.73
  -8   7   0    2.79    3.28
  -8   7   0    1.91    3.49
  -8   7   0    4.31    3.47
  -7  -8  -9    2.29    2.15
  -7  -8  -9   -0.24    1.70
  -7  -8  -9   -1.96    2.84
  -7  -8  -9    0.68    1.99
  -7  -8  -9    0.46    2.73
  -7  -8  -8   -1.43    2.52
  -7  -8  -8    6.19    2.78
  -7  -8  -8    3.22    3.03
  -7  -8  -8    0.43    1.71
  -7  -8  -8    0.34    2.11
  -7  -8  -7   46.35    5.18
  -7  -8  -7   51.21    6.27
  -7  -8  -7   46.34    4.50
  -7  -8  -7   55.74    5.40
  -7  -8  -6    2.75    2.94
  -7  -8  -6    4.35    3.50
  -7  -8  -6    3.98    2.28
  -7  -8  -6    2.02    2.54
  -7  -8  -5   14.79    3.78
  -7  -8  -5   19.58    4.38
  -7  -8  -5   14.61    2.68
  -7  -8  -5   16.59    3.36
  -7  -8  -4   76.18    6.79
  -7  -8  -4   70.97    5.60
  -7  -8  -4   59.72    6.60
  -7  -8  -4   61.43    4.65
  -7  -8  -3   -1.02    2.77
  -7  -8  -3    0.70    2.13
  -7  -8  -3    0.55    2.85
  -7  -8  -3   -1.78    3.21
  -7  -8  -3    1.82    1.70
  -7  -8  -2   29.60    4.70
  -7  -8  -2   28.57    3.53
  -7  -8  -2   15.41    3.78
  -7  -8  -2   30.58    4.03
  -7  -8  -2   30.54    4.80
  -7  -8  -1   -0.98    2.82
  -7  -8  -1    2.75    2.73
  -7  -8  -1   -1.31    2.57
  -7  -8  -1    3.20    2.33
  -7  -8  -1    0.58    2.68
  -7  -8   0    7.93    3.00
  -7  -8   0    3.32    2.83
  -7  -8   0    2.26    2.64
  -7  -8   0    3.36    2.30
  -7  -8   0    8.63    3.24
  -7  -8   1   10.17    3.16
  -7  -8   1   13.91    3.62
  -7  -8   1   12.01    3.68
  -7  -8   1   11.21    3.42
  -7  -8   1   11.42    2.86
  -7  -8   2    0.56    2.68
  -7  -8   2    0.83    2.28
  -7  -8   2    0.60    3.18
  -7  -8   2   -0.32    1.96
  -7  -8   2    0.48    2.68
  -7  -8   3   27.50    4.31
  -7  -8   3   30.94    3.49
  -7  -8   3   28.35    3.97
  -7  -8   3   29.43    4.54
  -7  -8   4    6.22    3.11
  -7  -8   4   13.08    2.38
  -7  -8   4   12.03    3.35
  -7  -8   4    7.88    2.70
  -7  -8   5    5.38    3.10
  -7  -8   5    1.16    2.83
  -7  -8   5    4.54    2.20
  -7  -8   5    3.32    2.89
  -7  -8   5    7.34    3.22
  -7  -8   5    4.98    2.42
  -7  -7 -12    1.77    3.27
  -7  -7 -12   -1.76    4.11
  -7  -7 -12    0.54    3.13
  -7  -7 -12    2.56    3.34
  -7  -7 -12   -4.45    4.49
  -7  -7 -12   -1.38    2.43
  -7  -7 -12   -1.28    3.50
  -7  -7 -12    2.12    2.20
  -7  -7 -11  207.29   11.39
  -7  -7 -11  217.96   12.04
  -7  -7 -11  220.86   12.81
  -7  -7 -11  210.70   13.34
  -7  -7 -11  217.20   10.58
  -7  -7 -11  212.29   13.28
  -7  -7 -11  226.03   10.40
  -7  -7 -10    7.57    2.36
  -7  -7 -10    2.43    2.58
  -7  -7 -10    2.82    3.07
  -7  -7 -10    4.25    3.86
  -7  -7 -10   11.71    3.80
  -7  -7 -10    8.06    2.54
  -7  -7 -10    3.93    3.43
  -7  -7 -10    3.54    3.83
  -7  -7  -9    6.90    2.22
  -7  -7  -9    7.27    3.23
  -7  -7  -9    2.76    1.97
  -7  -7  -9    0.59    3.07
  -7  -7  -9   -0.38    2.28
  -7  -7  -8   23.12    3.03
  -7  -7  -8   29.03    3.63
  -7  -7  -8   23.19    4.76
  -7  -7  -8   19.83    2.71
  -7  -7  -8   29.64    3.28
  -7  -7  -8   21.93    4.80
  -7  -7  -7    2.01    2.07
  -7  -7  -7    4.42    1.80
  -7  -7  -7    3.50    3.28
  -7  -7  -7    6.61    2.05
  -7  -7  -7    6.44    2.86
  -7  -7  -6    7.49    2.29
  -7  -7  -6    3.13    2.67
  -7  -7  -6    3.43    2.79
  -7  -7  -6    3.11    1.79
  -7  -7  -5    8.40    2.27
  -7  -7  -5    6.01    2.92
  -7  -7  -5    6.81    2.55
  -7  -7  -5    8.41    3.35
  -7  -7  -5    7.15    2.03
  -7  -7  -4   66.86    6.18
  -7  -7  -4   57.25    5.10
  -7  -7  -4   63.89    6.29
  -7  -7  -4   66.45    4.63
  -7  -7  -4   69.93    4.72
  -7  -7  -4   64.33    6.26
  -7  -7  -4   70.80    6.48
  -7  -7  -3   -1.04    1.93
  -7  -7  -3    0.54    2.72
  -7  -7  -3   -2.93    2.56
  -7  -7  -3   -0.24    1.58
  -7  -7  -3   -0.51    2.64
  -7  -7  -2   -1.00    1.98
  -7  -7  -2   -0.51    2.47
  -7  -7  -2   -0.53    2.46
  -7  -7  -2   -0.22    1.61
  -7  -7  -2   -0.84    2.30
  -7  -7  -2    0.80    2.21
  -7  -7  -1   54.18    5.67
  -7  -7  -1   52.25    4.38
  -7  -7  -1   45.55    4.97
  -7  -7  -1   49.71    5.33
  -7  -7  -1   52.44    5.50
  -7  -7  -1   36.39    4.65
  -7  -7  -1   44.27    4.48
  -7  -7   0   12.74    3.28
  -7  -7   0   13.63    3.09
  -7  -7   0    9.62    3.31
  -7  -7   0   10.88    3.14
  -7  -7   0    7.40    2.51
  -7  -7   1   18.94    3.25
  -7  -7   1   21.51    3.72
  -7  -7   1   28.53    4.49
  -7  -7   1   22.07    4.10
  -7  -7   1   16.08    3.01
  -7  -7   2   21.25    3.40
  -7  -7   2   26.81    4.18
  -7  -7   2   12.98    3.74
  -7  -7   2   21.81    3.12
  -7  -7   3   13.50    2.55
  -7  -7   3   13.46    2.88
  -7  -7   3   10.42    3.39
  -7  -7   4   87.23    5.27
  -7  -7   4   84.94    7.09
  -7  -7   4   66.90    5.72
  -7  -7   4   85.41    7.17
  -7  -7   4   75.96    5.66
  -7  -7   5   43.00    4.61
  -7  -7   5   43.24    3.45
  -7  -7   5   43.61    5.04
  -7  -7   5   39.12    4.60
  -7  -7   5   41.26    3.94
  -7  -7   5   48.78    5.63
  -7  -7   6    1.98    2.46
  -7  -7   6    2.51    2.64
  -7  -7   6    3.04    2.47
  -7  -7   6    3.28    2.75
  -7  -7   7    2.90    2.65
  -7  -7   7    1.13    2.85
  -7  -7   7    2.99    2.70
  -7  -7   7    7.34    2.83
  -7  -7   7    3.91    2.85
  -7  -7   8   38.73    5.39
  -7  -7   8   37.15    4.68
  -7  -7   8   37.11    5.35
  -7  -7   8   50.97    5.44
  -7  -7   8   37.69    4.69
  -7  -6 -14    6.27    2.01
  -7  -6 -14    5.69    3.16
  -7  -6 -14    3.96    2.27
  -7  -6 -14    3.84    2.89
  -7  -6 -14    7.47    3.01
  -7  -6 -14    8.67    4.05
  -7  -6 -14   10.55    4.02
  -7  -6 -14    6.95    2.87
  -7  -6 -14    9.76    3.77
  -7  -6 -13    1.05    1.73
  -7  -6 -13   -1.10    2.89
  -7  -6 -13    0.29    1.95
  -7  -6 -13    0.53    2.72
  -7  -6 -13    1.54    2.99
  -7  -6 -13   -3.03    3.45
  -7  -6 -13   -0.77    2.47
  -7  -6 -13   -1.22    3.21
  -7  -6 -13    3.28    3.47
  -7  -6 -12   -1.60    3.14
  -7  -6 -12   -0.27    1.78
  -7  -6 -12   -0.52    2.88
  -7  -6 -12   -0.98    2.84
  -7  -6 -12   -1.18    4.30
  -7  -6 -12    4.71    2.58
  -7  -6 -12   -1.19    3.71
  -7  -6 -12    1.26    1.81
  -7  -6 -11   29.58    3.12
  -7  -6 -11   24.81    4.44
  -7  -6 -11   30.05    3.19
  -7  -6 -11   37.44    4.81
  -7  -6 -11   35.89    4.62
  -7  -6 -11   27.67    4.93
  -7  -6 -11   29.93    3.70
  -7  -6 -11   39.71    5.25
  -7  -6 -11   26.69    3.02
  -7  -6 -10    4.51    2.82
  -7  -6 -10    4.40    3.13
  -7  -6 -10    3.69    1.69
  -7  -6 -10    0.99    2.48
  -7  -6 -10    3.62    2.58
  -7  -6 -10    3.93    2.82
  -7  -6 -10    1.14    2.44
  -7  -6 -10    2.87    1.97
  -7  -6 -10    0.47    1.60
  -7  -6  -9   14.27    2.22
  -7  -6  -9   15.92    3.86
  -7  -6  -9   16.96    3.40
  -7  -6  -9   19.58    3.71
  -7  -6  -9   21.82    4.24
  -7  -6  -9   25.14    4.23
  -7  -6  -9   20.60    2.95
  -7  -6  -9   22.56    2.56
  -7  -6  -8    1.84    1.53
  -7  -6  -8   -1.07    2.05
  -7  -6  -8    1.67    2.16
  -7  -6  -8   -0.53    2.75
  -7  -6  -8    0.28    1.66
  -7  -6  -8    0.55    2.62
  -7  -6  -8    1.29    1.53
  -7  -6  -8   -1.10    2.84
  -7  -6  -7   22.41    3.15
  -7  -6  -7   19.27    3.47
  -7  -6  -7   16.43    3.62
  -7  -6  -7   20.39    3.28
  -7  -6  -7   23.02    4.03
  -7  -6  -7   16.62    2.61
  -7  -6  -7   20.79    3.97
  -7  -6  -7   21.93    2.50
  -7  -6  -6    0.63    1.74
  -7  -6  -6    1.49    2.38
  -7  -6  -6    0.38    2.13
  -7  -6  -6    2.62    2.59
  -7  -6  -6    0.48    1.53
  -7  -6  -6   -0.55    2.79
  -7  -6  -6    0.21    1.43
  -7  -6  -5    6.02    2.79
  -7  -6  -5    3.82    1.98
  -7  -6  -5   10.22    3.19
  -7  -6  -5    5.31    1.69
  -7  -6  -5    7.19    2.77
  -7  -6  -4   75.41    6.29
  -7  -6  -4   73.76    6.36
  -7  -6  -4   71.19    4.36
  -7  -6  -4   83.97    6.79
  -7  -6  -4   61.65    5.50
  -7  -6  -4   75.61    5.04
  -7  -6  -3    1.87    2.42
  -7  -6  -3    3.56    2.62
  -7  -6  -3   -0.47    2.94
  -7  -6  -3   -1.47    2.50
  -7  -6  -3    4.08    1.67
  -7  -6  -2   11.73    2.08
  -7  -6  -2    6.29    3.03
  -7  -6  -2   11.62    3.14
  -7  -6  -2   14.85    3.40
  -7  -6  -2    8.60    2.55
  -7  -6  -1   -0.42    2.67
  -7  -6  -1    1.76    1.98
  -7  -6  -1    3.47    2.46
  -7  -6  -1    2.82    2.12
  -7  -6  -1   -0.93    2.81
  -7  -6  -1    0.47    2.17
  -7  -6  -1    1.24    1.97
  -7  -6   0   14.93    2.62
  -7  -6   0    6.97    2.86
  -7  -6   0    6.05    2.60
  -7  -6   0    7.76    2.76
  -7  -6   0    9.14    3.33
  -7  -6   0   10.63    2.86
  -7  -6   0   10.68    2.47
  -7  -6   1   47.16    4.64
  -7  -6   1   54.18    5.43
  -7  -6   1   47.35    5.35
  -7  -6   1   55.41    5.35
  -7  -6   1   57.19    4.61
  -7  -6   1   57.60    4.56
  -7  -6   2    8.10    2.66
  -7  -6   2   10.83    3.00
  -7  -6   2    6.58    2.32
  -7  -6   2    6.94    3.01
  -7  -6   2    8.31    2.85
  -7  -6   2    7.51    2.08
  -7  -6   2    6.00    2.15
  -7  -6   3    0.95    2.12
  -7  -6   3    0.44    2.28
  -7  -6   3   -0.64    1.88
  -7  -6   3    0.55    2.71
  -7  -6   3    0.26    1.71
  -7  -6   3    0.48    2.20
  -7  -6   3   -1.29    1.69
  -7  -6   4   55.68    5.07
  -7  -6   4   60.11    4.16
  -7  -6   4   51.27    5.37
  -7  -6   4   56.92    5.67
  -7  -6   4   56.97    4.44
  -7  -6   4   52.37    5.20
  -7  -6   4   39.35    4.78
  -7  -6   4   41.91    4.26
  -7  -6   5   30.13    4.43
  -7  -6   5   32.64    4.14
  -7  -6   5   26.71    4.12
  -7  -6   5   25.22    3.58
  -7  -6   5   34.43    4.36
  -7  -6   5   30.98    4.21
  -7  -6   5   30.84    3.31
  -7  -6   6   35.70    4.42
  -7  -6   6   33.31    4.80
  -7  -6   6   39.33    4.52
  -7  -6   6   30.49    4.08
  -7  -6   6   33.12    4.50
  -7  -6   6   33.16    4.36
  -7  -6   7    9.08    3.11
  -7  -6   7    6.58    3.06
  -7  -6   7   10.41    1.90
  -7  -6   7    7.46    2.98
  -7  -6   7    5.13    2.97
  -7  -6   7    7.41    2.81
  -7  -6   7    9.18    2.88
  -7  -6   8   73.93    6.97
  -7  -6   8   66.32    6.06
  -7  -6   8   70.44    6.62
  -7  -6   8   71.05    6.62
  -7  -6   8   74.15    6.20
  -7  -6   8   65.03    6.04
  -7  -6   8   82.39    7.02
  -7  -6   9   15.94    4.25
  -7  -6   9    9.44    3.56
  -7  -6   9   16.55    3.93
  -7  -6   9   12.42    3.83
  -7  -6   9   13.85    3.35
  -7  -6   9   12.71    3.60
  -7  -6   9    7.49    2.94
  -7  -6  10  101.45    7.78
  -7  -6  10   89.98    8.10
  -7  -6  10  101.92    8.21
  -7  -6  10   84.12    7.65
  -7  -6  10   70.97    6.84
  -7  -6  10  106.93    7.30
  -7  -6  10  106.80    7.76
  -7  -5 -16    9.94    2.30
  -7  -5 -16   23.34    4.44
  -7  -5 -16   17.89    3.23
  -7  -5 -16   11.09    4.14
  -7  -5 -16    7.34    3.39
  -7  -5 -16   15.37    4.07
  -7  -5 -16   15.17    4.40
  -7  -5 -16    7.51    3.41
  -7  -5 -16   10.78    3.56
  -7  -5 -15    1.44    1.76
  -7  -5 -15   -0.53    2.77
  -7  -5 -15   -0.57    3.12
  -7  -5 -15   -1.44    2.28
  -7  -5 -15    4.37    2.79
  -7  -5 -15    0.53    2.74
  -7  -5 -15   -1.19    3.12
  -7  -5 -15   -2.22    2.71
  -7  -5 -15    1.00    2.88
  -7  -5 -14    1.13    1.65
  -7  -5 -14    1.03    2.55
  -7  -5 -14   -0.55    2.74
  -7  -5 -14    1.35    2.04
  -7  -5 -14   -1.59    2.94
  -7  -5 -14    7.14    2.94
  -7  -5 -14    2.32    3.18
  -7  -5 -14    2.10    2.31
  -7  -5 -14   -1.01    2.85
  -7  -5 -13   48.45    3.63
  -7  -5 -13   46.21    5.41
  -7  -5 -13   46.13    4.31
  -7  -5 -13   46.81    5.22
  -7  -5 -13   48.53    5.43
  -7  -5 -13   42.95    5.65
  -7  -5 -13   47.30    4.83
  -7  -5 -13   48.39    5.87
  -7  -5 -13   47.05    5.52
  -7  -5 -13   45.19    3.63
  -7  -5 -13   48.35    4.34
  -7  -5 -12    1.21    1.44
  -7  -5 -12   -1.44    2.62
  -7  -5 -12   -1.52    2.02
  -7  -5 -12   -0.44    2.29
  -7  -5 -12   -0.50    2.31
  -7  -5 -12    0.47    2.52
  -7  -5 -12    0.31    1.78
  -7  -5 -12   -0.55    2.68
  -7  -5 -12    1.12    2.13
  -7  -5 -12   -1.67    2.79
  -7  -5 -12    0.41    1.44
  -7  -5 -11   23.60    2.49
  -7  -5 -11   19.38    3.75
  -7  -5 -11   21.93    3.71
  -7  -5 -11   27.29    3.14
  -7  -5 -11   31.57    4.39
  -7  -5 -11   29.43    4.18
  -7  -5 -11   24.57    3.13
  -7  -5 -11   23.57    4.41
  -7  -5 -11   26.97    2.54
  -7  -5 -11   25.12    3.52
  -7  -5 -11   31.99    4.71
  -7  -5 -11   20.59    4.24
  -7  -5 -10    4.90    1.52
  -7  -5 -10    4.88    2.71
  -7  -5 -10    5.49    2.42
  -7  -5 -10    6.24    1.92
  -7  -5 -10    5.20    2.60
  -7  -5 -10    7.57    2.26
  -7  -5 -10   10.00    2.90
  -7  -5 -10    1.04    2.74
  -7  -5 -10   10.03    3.12
  -7  -5 -10    1.33    1.93
  -7  -5 -10    9.76    3.00
  -7  -5  -9    8.23    1.67
  -7  -5  -9   11.58    3.06
  -7  -5  -9    8.92    2.53
  -7  -5  -9    8.93    3.14
  -7  -5  -9    8.47    1.99
  -7  -5  -9    6.90    2.73
  -7  -5  -9    6.56    3.25
  -7  -5  -9    8.70    3.23
  -7  -5  -9    7.85    2.35
  -7  -5  -9    8.24    3.05
  -7  -5  -9   11.71    2.99
  -7  -5  -9    6.97    2.21
  -7  -5  -8    2.08    2.19
  -7  -5  -8    2.72    2.58
  -7  -5  -8    2.45    2.72
  -7  -5  -8    3.21    2.17
  -7  -5  -8    4.27    1.86
  -7  -5  -8    5.01    2.44
  -7  -5  -8    4.14    2.00
  -7  -5  -8    2.04    2.60
  -7  -5  -7   13.51    3.04
  -7  -5  -7   19.11    2.86
  -7  -5  -7   19.30    3.31
  -7  -5  -7   14.69    3.27
  -7  -5  -7   10.26    3.10
  -7  -5  -7   14.76    2.49
  -7  -5  -7   12.21    2.55
  -7  -5  -7   14.69    3.34
  -7  -5  -6   23.03    3.59
  -7  -5  -6   27.20    3.84
  -7  -5  -6   21.17    3.33
  -7  -5  -6   21.25    3.08
  -7  -5  -6   32.95    4.36
  -7  -5  -6   21.91    3.93
  -7  -5  -6   27.82    3.00
  -7  -5  -6   27.23    4.20
  -7  -5  -6   23.95    3.09
  -7  -5  -5   -0.40    2.48
  -7  -5  -5    3.01    2.26
  -7  -5  -5    0.72    1.94
  -7  -5  -5    3.53    2.42
  -7  -5  -5    3.24    2.33
  -7  -5  -5    3.18    2.00
  -7  -5  -5    0.30    1.68
  -7  -5  -5    4.52    3.06
  -7  -5  -4  110.81    7.19
  -7  -5  -4  108.98    6.32
  -7  -5  -4  105.23    7.37
  -7  -5  -4  113.03    6.85
  -7  -5  -4  118.37    7.65
  -7  -5  -4   92.94    7.16
  -7  -5  -4  104.89    7.93
  -7  -5  -4  110.21    6.48
  -7  -5  -4   89.97    6.24
  -7  -5  -3   48.16    4.53
  -7  -5  -3   46.08    3.88
  -7  -5  -3   54.96    5.22
  -7  -5  -3   44.79    4.30
  -7  -5  -3   57.62    5.26
  -7  -5  -3   44.98    4.73
  -7  -5  -3   43.96    4.89
  -7  -5  -3   44.24    5.25
  -7  -5  -3   48.98    4.44
  -7  -5  -3   47.09    4.04
  -7  -5  -2   10.78    2.12
  -7  -5  -2    6.46    2.39
  -7  -5  -2    9.68    2.87
  -7  -5  -2    3.87    1.87
  -7  -5  -2    3.82    2.24
  -7  -5  -2    7.84    2.66
  -7  -5  -2    9.85    2.70
  -7  -5  -2   -0.99    2.65
  -7  -5  -2    8.08    2.12
  -7  -5  -1   20.32    3.39
  -7  -5  -1   12.73    3.24
  -7  -5  -1   17.15    3.39
  -7  -5  -1   19.57    2.56
  -7  -5  -1   13.78    3.29
  -7  -5   0   18.19    3.47
  -7  -5   0   14.38    3.08
  -7  -5   0   10.13    3.20
  -7  -5   0    9.00    2.62
  -7  -5   0    9.43    2.01
  -7  -5   0   16.63    3.47
  -7  -5   1   17.20    2.95
  -7  -5   1   21.22    3.46
  -7  -5   1   17.87    3.24
  -7  -5   1   24.66    3.94
  -7  -5   1   16.31    2.77
  -7  -5   1   20.82    3.66
  -7  -5   1   19.94    4.00
  -7  -5   1   16.79    2.49
  -7  -5   1   15.80    2.35
  -7  -5   2   77.07    5.48
  -7  -5   2   75.97    6.12
  -7  -5   2   77.61    6.68
  -7  -5   2   83.04    6.29
  -7  -5   2   75.05    5.13
  -7  -5   2   83.53    6.52
  -7  -5   2   89.41    7.05
  -7  -5   2   87.20    5.14
  -7  -5   2   73.81    4.96
  -7  -5   3    0.43    2.51
  -7  -5   3    1.77    1.93
  -7  -5   3    3.85    2.38
  -7  -5   3    2.58    2.51
  -7  -5   3    0.51    1.62
  -7  -5   3    2.30    2.24
  -7  -5   3    3.84    2.56
  -7  -5   3   -0.50    1.65
  -7  -5   3    1.40    1.60
  -7  -5   4   56.62    5.64
  -7  -5   4   65.82    5.82
  -7  -5   4   66.76    4.63
  -7  -5   4   56.77    5.37
  -7  -5   4   60.33    6.06
  -7  -5   4   60.09    5.13
  -7  -5   4   45.47    4.22
  -7  -5   4   60.41    5.87
  -7  -5   4   61.81    4.32
  -7  -5   5   81.20    6.77
  -7  -5   5   73.76    6.25
  -7  -5   5   78.74    5.03
  -7  -5   5   91.73    6.79
  -7  -5   5   91.66    6.30
  -7  -5   5   80.04    6.71
  -7  -5   5   86.12    5.23
  -7  -5   5   79.42    5.67
  -7  -5   6    6.62    3.14
  -7  -5   6    0.63    1.65
  -7  -5   6    1.83    2.41
  -7  -5   6    2.35    2.64
  -7  -5   6    1.50    2.13
  -7  -5   6    4.14    1.90
  -7  -5   6    3.91    2.07
  -7  -5   7   70.79    6.62
  -7  -5   7   73.03    6.25
  -7  -5   7   71.57    6.44
  -7  -5   7   63.20    5.47
  -7  -5   7   71.99    6.25
  -7  -5   7   65.25    4.71
  -7  -5   7   70.39    5.56
  -7  -5   8  116.73    8.74
  -7  -5   8  122.22    8.46
  -7  -5   8  128.81    8.71
  -7  -5   8  125.63    7.66
  -7  -5   8  116.55    7.76
  -7  -5   8  139.08    8.64
  -7  -5   9   -1.14    3.20
  -7  -5   9   -0.49    2.70
  -7  -5   9    4.20    2.92
  -7  -5   9    4.30    2.72
  -7  -5   9    3.44    2.75
  -7  -5   9    2.93    2.30
  -7  -5   9    3.03    2.37
  -7  -5   9    3.08    2.91
  -7  -5  10   -1.01    3.09
  -7  -5  10    2.95    3.11
  -7  -5  10    0.51    2.56
  -7  -5  10    2.73    2.83
  -7  -5  10    2.42    2.61
  -7  -5  10    1.08    2.67
  -7  -5  10   -0.73    2.35
  -7  -5  10   -3.00    2.96
  -7  -5  10   -0.46    2.49
  -7  -5  11  164.41   10.29
  -7  -5  11  146.19   10.45
  -7  -5  11  148.55    9.16
  -7  -5  11  151.96   10.21
  -7  -5  11  159.23   10.18
  -7  -5  11  135.61    9.41
  -7  -5  11  169.60    9.00
  -7  -5  11  144.23    8.67
  -7  -5  11  156.92    9.21
  -7  -4 -17   26.07    4.15
  -7  -4 -17   23.66    4.62
  -7  -4 -17   21.68    4.18
  -7  -4 -17   38.94    5.17
  -7  -4 -17   36.13    5.10
  -7  -4 -17   27.48    2.97
  -7  -4 -17   31.84    4.71
  -7  -4 -16    2.54    2.71
  -7  -4 -16    0.41    2.31
  -7  -4 -16   -0.55    3.13
  -7  -4 -16    1.65    2.72
  -7  -4 -16    0.52    2.79
  -7  -4 -16   -1.14    2.96
  -7  -4 -16    1.09    1.53
  -7  -4 -16    3.66    2.57
  -7  -4 -15   -0.97    2.62
  -7  -4 -15   -0.39    2.16
  -7  -4 -15    1.60    2.81
  -7  -4 -15    0.53    2.62
  -7  -4 -15   -1.01    2.45
  -7  -4 -15    1.12    2.80
  -7  -4 -15    1.19    1.47
  -7  -4 -15    3.27    2.66
  -7  -4 -14    3.70    2.40
  -7  -4 -14    3.64    2.74
  -7  -4 -14    6.25    2.22
  -7  -4 -14    6.06    2.66
  -7  -4 -14    5.11    2.84
  -7  -4 -14    2.43    2.66
  -7  -4 -14    2.88    1.67
  -7  -4 -14    2.72    2.74
  -7  -4 -14    3.06    1.40
  -7  -4 -14    3.32    2.56
  -7  -4 -13   12.85    2.70
  -7  -4 -13    8.90    2.97
  -7  -4 -13   13.61    3.44
  -7  -4 -13   10.38    3.20
  -7  -4 -13   16.73    2.46
  -7  -4 -13   20.55    3.50
  -7  -4 -13   13.80    3.59
  -7  -4 -13   16.53    1.93
  -7  -4 -13   14.59    3.23
  -7  -4 -12   49.97    3.10
  -7  -4 -12   44.43    4.82
  -7  -4 -12   38.49    3.98
  -7  -4 -12   42.01    5.13
  -7  -4 -12   49.85    5.22
  -7  -4 -12   54.81    5.23
  -7  -4 -12   41.81    5.52
  -7  -4 -12   45.31    5.27
  -7  -4 -12   43.65    3.71
  -7  -4 -11   45.93    2.81
  -7  -4 -11   41.67    4.46
  -7  -4 -11   46.03    4.68
  -7  -4 -11   42.74    4.00
  -7  -4 -11   34.78    4.51
  -7  -4 -11   40.60    4.58
  -7  -4 -11   34.07    4.83
  -7  -4 -11   40.13    4.94
  -7  -4 -11   41.81    4.90
  -7  -4 -11   35.83    2.68
  -7  -4 -11   33.72    3.33
  -7  -4 -10   33.89    2.34
  -7  -4 -10   35.53    4.06
  -7  -4 -10   34.61    4.03
  -7  -4 -10   34.11    3.45
  -7  -4 -10   33.33    4.39
  -7  -4 -10   39.23    4.46
  -7  -4 -10   44.94    4.68
  -7  -4 -10   37.02    4.62
  -7  -4 -10   41.76    4.89
  -7  -4 -10   31.82    3.22
  -7  -4 -10   29.94    2.28
  -7  -4  -9   83.31    5.97
  -7  -4  -9   85.67    5.34
  -7  -4  -9   65.09    5.44
  -7  -4  -9   70.91    6.17
  -7  -4  -9   73.65    6.22
  -7  -4  -9   78.55    6.04
  -7  -4  -9   71.17    6.44
  -7  -4  -9   82.19    6.56
  -7  -4  -9   78.45    6.53
  -7  -4  -9   75.02    3.56
  -7  -4  -9   71.60    5.38
  -7  -4  -9   71.41    4.78
  -7  -4  -8   -1.07    1.87
  -7  -4  -8    3.28    1.66
  -7  -4  -8    1.73    2.00
  -7  -4  -8    0.85    2.20
  -7  -4  -8    0.43    2.04
  -7  -4  -8   -0.46    2.33
  -7  -4  -8   -0.60    1.83
  -7  -4  -8   -0.17    0.87
  -7  -4  -8    0.95    2.54
  -7  -4  -8    0.91    2.07
  -7  -4  -8   -0.25    1.80
  -7  -4  -8   -0.39    2.20
  -7  -4  -7   11.02    2.57
  -7  -4  -7   10.24    3.00
  -7  -4  -7   11.53    2.68
  -7  -4  -7   13.76    2.79
  -7  -4  -7    8.82    2.82
  -7  -4  -7    9.32    2.81
  -7  -4  -7   13.01    1.20
  -7  -4  -7   11.38    2.19
  -7  -4  -7   10.25    2.29
  -7  -4  -7   12.29    3.14
  -7  -4  -6   33.09    3.69
  -7  -4  -6   39.76    4.35
  -7  -4  -6   28.19    3.45
  -7  -4  -6   36.74    4.18
  -7  -4  -6   29.12    3.72
  -7  -4  -6   32.37    4.19
  -7  -4  -6   32.68    1.87
  -7  -4  -6   36.52    4.35
  -7  -4  -6   37.45    3.50
  -7  -4  -6   34.07    3.26
  -7  -4  -6   33.35    4.56
  -7  -4  -5   57.96    4.61
  -7  -4  -5   60.63    5.19
  -7  -4  -5   66.11    5.58
  -7  -4  -5   63.62    5.01
  -7  -4  -5   66.51    5.60
  -7  -4  -5   58.45    5.27
  -7  -4  -5   53.85    2.67
  -7  -4  -5   60.68    5.71
  -7  -4  -5   57.51    4.40
  -7  -4  -5   51.27    4.12
  -7  -4  -4   62.50    5.18
  -7  -4  -4   54.54    5.26
  -7  -4  -4   57.65    4.80
  -7  -4  -4   49.42    5.05
  -7  -4  -4   59.46    5.14
  -7  -4  -4   51.82    2.68
  -7  -4  -4   50.40    5.47
  -7  -4  -4   63.11    4.24
  -7  -4  -3   56.43    4.85
  -7  -4  -3   54.32    5.17
  -7  -4  -3   52.61    4.50
  -7  -4  -3   55.39    4.98
  -7  -4  -3   54.63    4.93
  -7  -4  -3   45.75    2.55
  -7  -4  -3   49.02    4.74
  -7  -4  -3   47.90    4.06
  -7  -4  -3   51.12    3.77
  -7  -4  -3   38.54    2.53
  -7  -4  -3   55.57    5.37
  -7  -4  -2  129.87    7.79
  -7  -4  -2  124.22    7.23
  -7  -4  -2  114.32    7.81
  -7  -4  -2  129.44    7.24
  -7  -4  -2  121.01    7.43
  -7  -4  -2  132.34    7.83
  -7  -4  -2  127.00    7.65
  -7  -4  -2  127.38    6.27
  -7  -4  -2  135.33    8.45
  -7  -4  -2  113.05    6.83
  -7  -4  -2  108.15    5.11
  -7  -4  -1    1.27    1.67
  -7  -4  -1    4.02    2.23
  -7  -4  -1    4.51    2.18
  -7  -4  -1    0.38    2.09
  -7  -4  -1    0.90    2.39
  -7  -4  -1    2.21    2.25
  -7  -4  -1   -0.45    2.28
  -7  -4  -1    4.46    1.90
  -7  -4  -1    3.38    1.57
  -7  -4  -1    1.01    1.08
  -7  -4   0   38.95    4.18
  -7  -4   0   32.03    4.36
  -7  -4   0   41.43    4.51
  -7  -4   0   42.67    4.84
  -7  -4   0   42.18    3.24
  -7  -4   0   36.83    2.83
  -7  -4   1  125.50    7.63
  -7  -4   1  129.75    7.83
  -7  -4   1  129.92    8.42
  -7  -4   1  120.79    7.87
  -7  -4   1  104.68    5.77
  -7  -4   1  133.31    8.44
  -7  -4   1  136.91    6.27
  -7  -4   2   -0.29    1.81
  -7  -4   2    1.54    1.87
  -7  -4   2    1.21    2.24
  -7  -4   2    0.48    2.40
  -7  -4   2    2.24    2.28
  -7  -4   2   -0.27    1.73
  -7  -4   2    1.29    2.36
  -7  -4   2    0.86    1.37
  -7  -4   2    0.88    2.61
  -7  -4   2    1.38    1.53
  -7  -4   3   95.31    7.01
  -7  -4   3   93.27    6.66
  -7  -4   3   90.76    6.54
  -7  -4   3   86.24    5.59
  -7  -4   3  108.62    7.11
  -7  -4   3  106.10    7.61
  -7  -4   3   99.51    6.35
  -7  -4   3   81.13    5.22
  -7  -4   3   97.67    5.18
  -7  -4   3   97.73    7.20
  -7  -4   4  283.01   13.47
  -7  -4   4  292.02   14.08
  -7  -4   4  276.12   11.91
  -7  -4   4  305.88   13.71
  -7  -4   4  317.68   14.05
  -7  -4   4  287.76   14.59
  -7  -4   4  296.85   12.87
  -7  -4   4  292.81   11.48
  -7  -4   4  297.68   14.08
  -7  -4   4  278.53   12.09
  -7  -4   5   16.08    3.54
  -7  -4   5   19.11    3.49
  -7  -4   5   23.35    3.57
  -7  -4   5   25.14    3.84
  -7  -4   5   28.03    4.43
  -7  -4   5   16.25    2.87
  -7  -4   5   16.29    3.74
  -7  -4   5   15.84    2.72
  -7  -4   5   13.52    2.16
  -7  -4   6   79.71    6.31
  -7  -4   6   70.37    6.27
  -7  -4   6   64.61    5.66
  -7  -4   6   84.53    6.52
  -7  -4   6   70.17    5.15
  -7  -4   6   66.95    5.42
  -7  -4   6   70.24    5.23
  -7  -4   6   71.14    4.43
  -7  -4   7  172.66    9.94
  -7  -4   7  184.99   10.57
  -7  -4   7  184.33    9.99
  -7  -4   7  176.74   10.19
  -7  -4   7  156.12    8.97
  -7  -4   7  183.41    8.88
  -7  -4   7  162.87    8.90
  -7  -4   7  155.74    7.73
  -7  -4   7  183.15   10.01
  -7  -4   8    3.30    2.78
  -7  -4   8    5.26    3.00
  -7  -4   8    4.93    3.01
  -7  -4   8    3.05    2.42
  -7  -4   8    2.01    2.48
  -7  -4   8    3.71    2.47
  -7  -4   8    0.91    2.06
  -7  -4   8    3.89    1.77
  -7  -4   8    3.26    2.64
  -7  -4   8   -0.37    2.13
  -7  -4   9   92.23    7.49
  -7  -4   9   77.34    6.82
  -7  -4   9  100.53    6.83
  -7  -4   9   77.27    6.71
  -7  -4   9   84.14    7.10
  -7  -4   9   80.63    6.20
  -7  -4   9   95.52    5.88
  -7  -4   9   90.75    6.52
  -7  -4   9   84.61    6.34
  -7  -4   9   73.86    4.90
  -7  -4  10   12.34    3.53
  -7  -4  10   11.91    3.44
  -7  -4  10   13.90    3.55
  -7  -4  10   11.58    3.10
  -7  -4  10   18.10    3.45
  -7  -4  10   14.72    2.54
  -7  -4  10    9.36    2.20
  -7  -4  10   12.28    3.02
  -7  -4  10    8.21    2.66
  -7  -4  11    0.54    3.28
  -7  -4  11    5.31    3.32
  -7  -4  11    5.01    3.05
  -7  -4  11    4.87    2.64
  -7  -4  11    2.94    2.82
  -7  -4  11    3.76    2.06
  -7  -4  11    6.96    2.77
  -7  -4  11    6.49    2.86
  -7  -4  12   25.18    4.62
  -7  -4  12   19.08    4.36
  -7  -4  12   26.08    4.12
  -7  -4  12   22.69    2.33
  -7  -4  12   21.86    4.00
  -7  -4  12   23.09    3.37
  -7  -4  12   15.77    3.70
  -7  -4  13   35.71    5.47
  -7  -4  13   31.50    2.74
  -7  -4  13   29.27    4.35
  -7  -4  13   31.38    4.72
  -7  -4  13   30.04    5.11
  -7  -4  13   25.00    4.14
  -7  -4  13   39.17    3.71
  -7  -4  13   25.06    4.34
  -7  -4  13   33.98    3.80
  -7  -3 -18   10.24    3.33
  -7  -3 -18   13.91    3.97
  -7  -3 -18    2.73    3.80
  -7  -3 -18    6.27    3.17
  -7  -3 -18    7.54    3.36
  -7  -3 -18   13.06    3.07
  -7  -3 -18   12.72    3.75
  -7  -3 -18   15.22    3.72
  -7  -3 -18   11.26    2.31
  -7  -3 -17  101.48    7.54
  -7  -3 -17   89.40    7.60
  -7  -3 -17   89.00    7.41
  -7  -3 -17   93.21    7.22
  -7  -3 -17   93.57    7.73
  -7  -3 -17   96.50    7.52
  -7  -3 -17   95.15    6.59
  -7  -3 -17   87.50    7.73
  -7  -3 -17   96.22    7.66
  -7  -3 -17   89.49    5.03
  -7  -3 -16    1.38    2.78
  -7  -3 -16    0.52    3.10
  -7  -3 -16    7.41    3.37
  -7  -3 -16    2.61    2.54
  -7  -3 -16    3.74    2.69
  -7  -3 -16    3.47    2.72
  -7  -3 -16    3.28    2.34
  -7  -3 -16   -1.61    3.21
  -7  -3 -16    3.34    2.72
  -7  -3 -16    3.08    1.51
  -7  -3 -15   21.77    3.75
  -7  -3 -15   18.66    4.09
  -7  -3 -15   23.20    3.94
  -7  -3 -15   26.66    4.21
  -7  -3 -15   20.58    3.87
  -7  -3 -15   22.02    3.26
  -7  -3 -15   20.64    2.25
  -7  -3 -15   25.76    4.54
  -7  -3 -15   20.88    3.91
  -7  -3 -15   22.30    2.16
  -7  -3 -14   50.17    3.05
  -7  -3 -14   45.31    4.74
  -7  -3 -14   47.11    4.91
  -7  -3 -14   44.57    5.30
  -7  -3 -14   49.75    5.27
  -7  -3 -14   48.42    5.11
  -7  -3 -14   42.03    5.45
  -7  -3 -14   56.52    5.36
  -7  -3 -14   49.05    3.25
  -7  -3 -14   47.28    5.04
  -7  -3 -13   21.77    3.43
  -7  -3 -13   19.48    3.65
  -7  -3 -13   14.73    3.75
  -7  -3 -13   14.23    3.34
  -7  -3 -13   16.74    2.08
  -7  -3 -13   21.33    3.81
  -7  -3 -13   13.97    3.62
  -7  -3 -13   21.74    3.60
  -7  -3 -13   19.06    1.76
  -7  -3 -12   28.89    1.92
  -7  -3 -12   30.50    3.74
  -7  -3 -12   28.55    4.43
  -7  -3 -12   31.05    4.05
  -7  -3 -12   29.28    4.13
  -7  -3 -12   31.67    4.06
  -7  -3 -12   25.70    4.34
  -7  -3 -12   24.15    3.70
  -7  -3 -12   30.54    2.63
  -7  -3 -12   33.20    4.46
  -7  -3 -11   50.07    2.41
  -7  -3 -11   54.34    4.78
  -7  -3 -11   60.16    5.55
  -7  -3 -11   57.75    5.14
  -7  -3 -11   48.72    5.10
  -7  -3 -11   51.67    5.08
  -7  -3 -11   56.96    5.70
  -7  -3 -11   63.77    5.20
  -7  -3 -11   62.46    5.58
  -7  -3 -11   53.88    3.50
  -7  -3 -10   71.96    5.26
  -7  -3 -10   61.91    5.31
  -7  -3 -10   69.44    5.95
  -7  -3 -10   71.62    5.85
  -7  -3 -10   60.96    5.47
  -7  -3 -10   57.49    5.67
  -7  -3 -10   62.09    5.77
  -7  -3 -10   61.25    5.06
  -7  -3 -10   72.34    6.11
  -7  -3 -10   61.28    3.85
  -7  -3  -9  177.10    8.93
  -7  -3  -9  184.15    9.91
  -7  -3  -9  164.79    9.20
  -7  -3  -9  175.35    9.78
  -7  -3  -9  184.09    9.64
  -7  -3  -9  195.80   10.45
  -7  -3  -9  175.49    9.08
  -7  -3  -9  188.61   10.29
  -7  -3  -9  163.44    7.54
  -7  -3  -9  189.31   10.29
  -7  -3  -8   23.33    2.98
  -7  -3  -8   23.75    3.65
  -7  -3  -8   24.03    3.26
  -7  -3  -8   26.22    3.55
  -7  -3  -8   26.50    3.72
  -7  -3  -8   21.06    2.31
  -7  -3  -8   24.04    3.85
  -7  -3  -8   21.72    3.62
  -7  -3  -8   22.35    3.14
  -7  -3  -8   28.59    3.57
  -7  -3  -7   12.73    2.35
  -7  -3  -7   12.04    2.82
  -7  -3  -7    9.52    2.46
  -7  -3  -7    9.10    2.70
  -7  -3  -7    7.91    2.52
  -7  -3  -7    7.92    2.05
  -7  -3  -7    8.04    2.65
  -7  -3  -7    7.97    2.88
  -7  -3  -7   11.35    2.01
  -7  -3  -7   11.50    2.09
  -7  -3  -6   17.23    2.78
  -7  -3  -6   12.74    2.81
  -7  -3  -6    8.71    2.60
  -7  -3  -6    7.19    2.82
  -7  -3  -6   15.87    3.06
  -7  -3  -6   12.83    2.39
  -7  -3  -6   14.95    3.17
  -7  -3  -6   11.78    2.03
  -7  -3  -6   10.72    2.07
  -7  -3  -5   92.00    6.23
  -7  -3  -5   78.46    5.46
  -7  -3  -5   96.11    6.62
  -7  -3  -5   97.50    6.18
  -7  -3  -5   73.82    5.91
  -7  -3  -5   94.16    5.60
  -7  -3  -5   78.69    6.02
  -7  -3  -5   84.16    4.87
  -7  -3  -5   77.60    4.90
  -7  -3  -5   97.68    6.87
  -7  -3  -4  117.94    6.85
  -7  -3  -4  132.27    7.64
  -7  -3  -4  141.27    8.19
  -7  -3  -4  129.14    7.37
  -7  -3  -4  125.19    7.67
  -7  -3  -4  129.57    7.60
  -7  -3  -4  112.88    6.36
  -7  -3  -4  129.71    6.11
  -7  -3  -4  122.40    8.02
  -7  -3  -3  140.73    7.35
  -7  -3  -3  130.24    7.68
  -7  -3  -3  136.04    8.44
  -7  -3  -3  148.30    7.86
  -7  -3  -3  133.64    7.93
  -7  -3  -3  138.41    7.90
  -7  -3  -3  136.78    8.49
  -7  -3  -2  186.08    8.73
  -7  -3  -2  168.09    7.88
  -7  -3  -2  203.81    8.70
  -7  -3  -2  162.73    7.98
  -7  -3  -2  173.49    9.00
  -7  -3  -2  192.41    8.43
  -7  -3  -2  183.21    9.24
  -7  -3  -1    2.73    2.32
  -7  -3  -1    1.23    2.00
  -7  -3  -1    3.91    2.23
  -7  -3  -1    4.45    2.18
  -7  -3  -1    5.97    2.82
  -7  -3  -1    4.82    2.22
  -7  -3  -1    3.37    2.51
  -7  -3  -1    2.11    0.83
  -7  -3   0  248.98   11.80
  -7  -3   0  244.02   10.82
  -7  -3   0  240.04   11.02
  -7  -3   0  264.35   11.50
  -7  -3   0  238.34   11.40
  -7  -3   0  248.09   12.18
  -7  -3   0  214.75    8.67
  -7  -3   0  243.17   11.97
  -7  -3   1   31.47    3.73
  -7  -3   1   22.25    3.51
  -7  -3   1   30.10    3.51
  -7  -3   1   25.96    3.47
  -7  -3   1   28.32    4.19
  -7  -3   1   24.46    2.19
  -7  -3   1   22.73    3.61
  -7  -3   2  134.93    8.03
  -7  -3   2  142.04    8.40
  -7  -3   2  138.47    7.82
  -7  -3   2  137.57    8.69
  -7  -3   2  135.34    8.16
  -7  -3   2  127.82    6.14
  -7  -3   2  132.08    8.23
  -7  -3   3  415.56   18.53
  -7  -3   3  444.25   18.37
  -7  -3   3  440.80   16.85
  -7  -3   3  435.93   17.87
  -7  -3   3  468.71   19.35
  -7  -3   3  436.49   18.39
  -7  -3   3  459.36   17.22
  -7  -3   3  429.63   16.17
  -7  -3   3  457.06   18.67
  -7  -3   4    9.27    2.94
  -7  -3   4    6.60    2.75
  -7  -3   4    4.23    2.16
  -7  -3   4   14.46    3.13
  -7  -3   4    7.72    2.58
  -7  -3   4    9.39    3.02
  -7  -3   4    6.16    2.13
  -7  -3   4    6.79    3.04
  -7  -3   4    7.98    2.03
  -7  -3   5  154.06    8.71
  -7  -3   5  138.44    8.78
  -7  -3   5  150.93    8.83
  -7  -3   5  136.63    8.16
  -7  -3   5  144.25    8.69
  -7  -3   5  165.40    9.57
  -7  -3   5  141.57    7.35
  -7  -3   5  150.33    7.45
  -7  -3   5  140.62    8.51
  -7  -3   6   55.87    5.36
  -7  -3   6   61.39    5.67
  -7  -3   6   58.31    5.21
  -7  -3   6   48.23    4.71
  -7  -3   6   46.06    5.28
  -7  -3   6   56.19    5.30
  -7  -3   6   51.49    4.32
  -7  -3   6   70.53    4.47
  -7  -3   6   55.49    3.36
  -7  -3   7   -0.49    2.16
  -7  -3   7    1.36    2.21
  -7  -3   7    2.76    2.52
  -7  -3   7   -0.81    2.38
  -7  -3   7   -1.00    2.60
  -7  -3   7    1.70    1.66
  -7  -3   7   -0.75    2.12
  -7  -3   7    2.57    1.90
  -7  -3   7    0.86    1.16
  -7  -3   8   10.93    3.11
  -7  -3   8    7.55    2.91
  -7  -3   8    9.11    3.05
  -7  -3   8    7.23    2.61
  -7  -3   8    9.66    2.18
  -7  -3   8    6.83    1.63
  -7  -3   8    8.43    2.41
  -7  -3   8    7.33    2.39
  -7  -3   8    5.66    2.90
  -7  -3   8    9.61    2.81
  -7  -3   8    6.53    1.70
  -7  -3   9   37.20    4.85
  -7  -3   9   33.43    4.59
  -7  -3   9   52.48    5.32
  -7  -3   9   39.70    3.24
  -7  -3   9   36.96    3.22
  -7  -3   9   31.84    4.30
  -7  -3   9   38.56    4.12
  -7  -3   9   37.69    4.23
  -7  -3   9   38.85    3.11
  -7  -3  10   29.28    4.49
  -7  -3  10   29.04    4.50
  -7  -3  10   31.76    4.58
  -7  -3  10   35.12    3.08
  -7  -3  10   45.74    3.36
  -7  -3  10   29.27    4.30
  -7  -3  10   27.11    3.82
  -7  -3  10   34.22    3.79
  -7  -3  10   32.95    2.99
  -7  -3  11   11.85    3.57
  -7  -3  11    9.23    3.47
  -7  -3  11   11.93    3.36
  -7  -3  11   13.52    3.15
  -7  -3  11   15.00    2.20
  -7  -3  11   12.78    3.51
  -7  -3  11    8.85    1.94
  -7  -3  11   12.81    3.04
  -7  -3  11   14.68    2.81
  -7  -3  12    7.38    3.47
  -7  -3  12    5.28    3.22
  -7  -3  12    9.53    2.97
  -7  -3  12    5.65    3.15
  -7  -3  12    7.38    1.96
  -7  -3  12    7.23    3.27
  -7  -3  12    6.17    3.14
  -7  -3  12    7.40    1.78
  -7  -3  12    4.72    2.73
  -7  -3  12   10.60    2.48
  -7  -3  13   83.57    7.81
  -7  -3  13   94.77    7.47
  -7  -3  13   91.20    7.86
  -7  -3  13   83.75    5.26
  -7  -3  13   80.07    7.42
  -7  -3  13   83.69    6.96
  -7  -3  13   83.41    7.08
  -7  -3  13  101.80    7.63
  -7  -3  13   81.32    4.73
  -7  -3  13   78.23    5.59
  -7  -2 -18   22.56    4.09
  -7  -2 -18   30.13    4.51
  -7  -2 -18   25.43    4.49
  -7  -2 -18   21.09    3.98
  -7  -2 -18   18.89    3.61
  -7  -2 -18   26.19    4.71
  -7  -2 -18   20.18    2.60
  -7  -2 -17  126.60    8.44
  -7  -2 -17  133.85    9.12
  -7  -2 -17  121.25    8.96
  -7  -2 -17  136.83    8.34
  -7  -2 -17  130.86    8.97
  -7  -2 -17  126.83    9.12
  -7  -2 -17  150.66    9.43
  -7  -2 -17  128.81    6.16
  -7  -2 -16    0.83    2.18
  -7  -2 -16    1.97    2.73
  -7  -2 -16    2.88    2.77
  -7  -2 -16    3.62    2.76
  -7  -2 -16    4.44    2.18
  -7  -2 -16    1.41    2.51
  -7  -2 -16    2.04    2.76
  -7  -2 -16    2.87    2.44
  -7  -2 -16    0.31    1.21
  -7  -2 -15   12.43    2.82
  -7  -2 -15   18.18    3.49
  -7  -2 -15   10.53    3.30
  -7  -2 -15   13.83    3.51
  -7  -2 -15   20.80    3.69
  -7  -2 -15    8.63    3.08
  -7  -2 -15   15.27    2.93
  -7  -2 -15   16.43    3.62
  -7  -2 -15   12.76    3.17
  -7  -2 -15   14.89    1.67
  -7  -2 -14  112.36    7.25
  -7  -2 -14  135.56    8.10
  -7  -2 -14  104.21    7.90
  -7  -2 -14  112.34    7.76
  -7  -2 -14  120.74    8.13
  -7  -2 -14  128.40    7.67
  -7  -2 -14  128.08    8.06
  -7  -2 -14  115.59    8.26
  -7  -2 -14  121.69    8.05
  -7  -2 -14  110.53    4.76
  -7  -2 -13   10.53    1.00
  -7  -2 -13   11.48    2.59
  -7  -2 -13   14.06    2.84
  -7  -2 -13   10.39    3.13
  -7  -2 -13    8.90    2.92
  -7  -2 -13   18.17    3.40
  -7  -2 -13   17.39    3.35
  -7  -2 -13   17.50    3.61
  -7  -2 -13   14.89    3.12
  -7  -2 -13   10.03    1.02
  -7  -2 -12   63.96    4.74
  -7  -2 -12   53.11    4.86
  -7  -2 -12   54.31    5.41
  -7  -2 -12   58.88    5.27
  -7  -2 -12   50.18    5.07
  -7  -2 -12   53.64    5.09
  -7  -2 -12   50.06    5.26
  -7  -2 -12   62.35    5.29
  -7  -2 -12   52.20    2.58
  -7  -2 -11   51.38    4.37
  -7  -2 -11   46.69    5.09
  -7  -2 -11   55.20    4.99
  -7  -2 -11   54.57    4.71
  -7  -2 -11   64.71    5.43
  -7  -2 -11   52.20    4.97
  -7  -2 -11   63.80    5.67
  -7  -2 -11   57.65    5.03
  -7  -2 -11   51.42    2.72
  -7  -2 -11   61.03    5.44
  -7  -2 -10    4.33    1.87
  -7  -2 -10    0.34    2.21
  -7  -2 -10    5.58    2.39
  -7  -2 -10    3.29    2.71
  -7  -2 -10    2.84    2.40
  -7  -2 -10    1.91    2.04
  -7  -2 -10    0.43    2.52
  -7  -2 -10    2.16    2.12
  -7  -2 -10    6.31    2.51
  -7  -2  -9  179.25    8.67
  -7  -2  -9  197.15    9.58
  -7  -2  -9  189.20    9.72
  -7  -2  -9  181.53   10.16
  -7  -2  -9  206.13   10.28
  -7  -2  -9  196.08   10.02
  -7  -2  -9  178.87   10.17
  -7  -2  -9  188.38    9.63
  -7  -2  -9  187.27   10.32
  -7  -2  -8  102.22    5.83
  -7  -2  -8  102.21    6.38
  -7  -2  -8  104.75    7.10
  -7  -2  -8  107.75    6.83
  -7  -2  -8  111.06    7.04
  -7  -2  -8  112.67    6.99
  -7  -2  -8  105.07    7.19
  -7  -2  -8  108.16    6.67
  -7  -2  -8  107.83    7.29
  -7  -2  -7   62.56    4.30
  -7  -2  -7   78.28    5.20
  -7  -2  -7   71.93    5.57
  -7  -2  -7   74.08    5.35
  -7  -2  -7   78.88    5.71
  -7  -2  -7   78.52    5.91
  -7  -2  -7   66.54    5.24
  -7  -2  -7   63.70    4.94
  -7  -2  -7   77.93    5.63
  -7  -2  -7   68.51    5.77
  -7  -2  -6    0.94    1.79
  -7  -2  -6    0.36    2.00
  -7  -2  -6   -1.14    2.16
  -7  -2  -6    2.04    1.86
  -7  -2  -6    0.61    1.62
  -7  -2  -6   -0.35    1.69
  -7  -2  -6   -1.24    2.29
  -7  -2  -5   56.27    4.81
  -7  -2  -5   55.72    4.49
  -7  -2  -5   51.92    4.51
  -7  -2  -5   56.27    4.93
  -7  -2  -5   48.19    4.38
  -7  -2  -5   56.60    4.37
  -7  -2  -5   52.31    5.15
  -7  -2  -4  379.15   15.37
  -7  -2  -4  371.46   15.79
  -7  -2  -4  387.10   16.44
  -7  -2  -4  380.60   15.72
  -7  -2  -4  384.23   16.12
  -7  -2  -4  393.39   15.80
  -7  -2  -4  379.14   16.75
  -7  -2  -3   54.94    4.63
  -7  -2  -3   58.93    4.42
  -7  -2  -3   61.02    5.21
  -7  -2  -3   45.60    4.31
  -7  -2  -3   46.97    4.58
  -7  -2  -3   43.77    4.07
  -7  -2  -3   50.95    4.85
  -7  -2  -2  631.46   23.84
  -7  -2  -2  600.50   23.32
  -7  -2  -2  595.52   22.71
  -7  -2  -2  622.29   22.77
  -7  -2  -2  614.42   22.96
  -7  -2  -2  587.43   22.36
  -7  -2  -2  605.13   20.21
  -7  -2  -2  619.85   23.75
  -7  -2  -1  300.09   13.12
  -7  -2  -1  326.62   13.31
  -7  -2  -1  310.35   13.12
  -7  -2  -1  293.17   13.60
  -7  -2  -1  300.23   10.66
  -7  -2  -1  321.15   14.21
  -7  -2  -1  310.42   14.17
  -7  -2   0  149.33    8.81
  -7  -2   0  160.80    8.50
  -7  -2   0  164.63    8.72
  -7  -2   0  167.19    8.62
  -7  -2   0  173.79    8.18
  -7  -2   0  153.48    7.88
  -7  -2   0  148.95    5.56
  -7  -2   0  168.09    9.00
  -7  -2   1   31.46    3.91
  -7  -2   1   21.87    3.43
  -7  -2   1   24.36    3.46
  -7  -2   1   29.82    3.56
  -7  -2   1   30.83    3.33
  -7  -2   1   26.68    3.09
  -7  -2   1   24.18    1.97
  -7  -2   1   28.00    3.75
  -7  -2   1   27.02    1.69
  -7  -2   2  125.60    7.55
  -7  -2   2  146.21    8.36
  -7  -2   2  125.80    7.61
  -7  -2   2  120.56    7.68
  -7  -2   2  129.67    7.06
  -7  -2   2  127.72    6.38
  -7  -2   2  107.97    5.36
  -7  -2   2  120.05    7.57
  -7  -2   2  115.86    4.62
  -7  -2   3   19.78    3.33
  -7  -2   3   19.98    3.47
  -7  -2   3   25.84    3.59
  -7  -2   3   24.68    3.54
  -7  -2   3   18.32    2.78
  -7  -2   3   16.62    3.02
  -7  -2   3   14.88    2.24
  -7  -2   3   14.65    2.99
  -7  -2   3   18.28    3.12
  -7  -2   3   15.50    1.38
  -7  -2   3   15.30    1.99
  -7  -2   4   20.40    3.24
  -7  -2   4   16.83    3.48
  -7  -2   4   21.89    3.45
  -7  -2   4   18.97    3.34
  -7  -2   4   22.71    3.37
  -7  -2   4   19.26    2.37
  -7  -2   4   15.49    3.06
  -7  -2   4   17.13    1.47
  -7  -2   4   20.88    3.32
  -7  -2   4   18.40    2.29
  -7  -2   5  191.25   10.02
  -7  -2   5  207.83   10.80
  -7  -2   5  202.05   10.35
  -7  -2   5  203.46   10.47
  -7  -2   5  190.03   10.02
  -7  -2   5  189.97   10.03
  -7  -2   5  192.03    8.53
  -7  -2   5  196.21    8.06
  -7  -2   5  157.35    6.78
  -7  -2   6   22.57    3.78
  -7  -2   6   18.80    2.37
  -7  -2   6   16.88    3.17
  -7  -2   6   21.10    3.55
  -7  -2   6   22.34    3.66
  -7  -2   6   23.09    3.43
  -7  -2   6   22.93    3.55
  -7  -2   6   19.87    2.69
  -7  -2   6   17.54    1.66
  -7  -2   7    0.47    2.44
  -7  -2   7    2.08    2.16
  -7  -2   7    5.88    1.74
  -7  -2   7    4.17    2.58
  -7  -2   7    1.83    2.40
  -7  -2   7    4.45    2.44
  -7  -2   7    1.23    2.37
  -7  -2   7    1.21    1.59
  -7  -2   7    0.34    2.03
  -7  -2   8    8.80    2.84
  -7  -2   8    8.57    2.95
  -7  -2   8    8.65    2.91
  -7  -2   8   12.01    3.13
  -7  -2   8   12.20    2.08
  -7  -2   8   14.68    3.13
  -7  -2   8    8.20    2.37
  -7  -2   8   14.99    2.64
  -7  -2   8    7.91    1.60
  -7  -2   9   18.40    3.49
  -7  -2   9   17.26    3.07
  -7  -2   9   18.44    3.59
  -7  -2   9   19.41    3.72
  -7  -2   9   21.06    2.28
  -7  -2   9   17.21    1.89
  -7  -2   9   21.60    3.00
  -7  -2   9   16.31    2.97
  -7  -2   9   15.23    3.29
  -7  -2   9   19.88    2.58
  -7  -2   9   12.56    3.14
  -7  -2  10   62.31    6.02
  -7  -2  10   54.51    5.54
  -7  -2  10   51.38    4.11
  -7  -2  10   43.93    5.39
  -7  -2  10   49.47    5.72
  -7  -2  10   68.99    6.00
  -7  -2  10   56.56    5.02
  -7  -2  10   59.09    5.17
  -7  -2  10   53.88    3.78
  -7  -2  11   24.78    2.99
  -7  -2  11   18.42    3.76
  -7  -2  11   33.29    4.69
  -7  -2  11   21.80    4.24
  -7  -2  11   20.68    3.36
  -7  -2  11   22.67    4.18
  -7  -2  11   24.75    2.03
  -7  -2  11   22.96    3.55
  -7  -2  11   28.46    2.81
  -7  -2  12   25.03    2.43
  -7  -2  12   25.69    4.52
  -7  -2  12   27.36    4.50
  -7  -2  12   22.01    4.21
  -7  -2  12   27.29    3.78
  -7  -2  12   23.26    3.12
  -7  -2  12   28.88    4.45
  -7  -2  12   18.96    1.69
  -7  -2  12   18.98    2.64
  -7  -2  12   27.74    4.00
  -7  -2  13   57.21    6.40
  -7  -2  13   63.82    6.53
  -7  -2  13   67.44    5.75
  -7  -2  13   60.36    6.38
  -7  -2  13   63.76    4.85
  -7  -2  13   47.18    5.79
  -7  -2  13   59.62    6.38
  -7  -2  13   53.93    5.73
  -7  -2  13   55.41    4.41
  -7  -2  14   22.30    4.51
  -7  -2  14   15.20    2.80
  -7  -2  14   28.97    4.59
  -7  -2  14   24.00    4.55
  -7  -2  14   26.54    4.05
  -7  -2  14   28.03    4.76
  -7  -2  14   21.70    3.07
  -7  -1 -19   22.96    3.97
  -7  -1 -19   24.14    4.31
  -7  -1 -19   39.46    5.08
  -7  -1 -19   31.98    4.83
  -7  -1 -19   25.75    4.58
  -7  -1 -19   26.79    4.24
  -7  -1 -19   28.64    4.62
  -7  -1 -19   36.49    4.97
  -7  -1 -19   26.07    2.84
  -7  -1 -18   14.17    3.49
  -7  -1 -18   18.07    4.02
  -7  -1 -18   15.02    3.72
  -7  -1 -18   13.67    3.66
  -7  -1 -18   23.10    3.97
  -7  -1 -18   18.27    3.92
  -7  -1 -18   15.75    2.31
  -7  -1 -17   60.87    5.40
  -7  -1 -17   65.31    6.06
  -7  -1 -17   67.78    6.16
  -7  -1 -17   66.45    6.27
  -7  -1 -17   49.88    5.53
  -7  -1 -17   56.11    5.42
  -7  -1 -17   67.52    6.21
  -7  -1 -17   55.53    3.63
  -7  -1 -16    5.96    2.51
  -7  -1 -16   11.23    3.23
  -7  -1 -16    3.76    2.65
  -7  -1 -16    4.72    2.63
  -7  -1 -16    8.49    2.74
  -7  -1 -16    9.39    3.06
  -7  -1 -16    7.20    3.08
  -7  -1 -16    5.74    2.63
  -7  -1 -16    5.85    1.37
  -7  -1 -15    3.09    2.05
  -7  -1 -15    2.70    2.33
  -7  -1 -15   -0.45    2.54
  -7  -1 -15   -1.37    2.84
  -7  -1 -15   -0.95    2.68
  -7  -1 -15    3.46    2.43
  -7  -1 -15   -0.47    2.74
  -7  -1 -15    2.29    2.47
  -7  -1 -15    0.71    1.05
  -7  -1 -14   21.42    3.02
  -7  -1 -14   22.98    3.78
  -7  -1 -14   21.31    3.81
  -7  -1 -14   20.95    3.59
  -7  -1 -14   24.97    3.89
  -7  -1 -14   20.51    3.46
  -7  -1 -14   27.10    4.06
  -7  -1 -14   20.53    3.56
  -7  -1 -14   17.00    1.24
  -7  -1 -14   15.41    1.24
  -7  -1 -13   41.02    4.70
  -7  -1 -13   30.58    3.87
  -7  -1 -13   38.71    4.40
  -7  -1 -13   51.99    5.00
  -7  -1 -13   44.94    4.64
  -7  -1 -13   39.25    4.32
  -7  -1 -13   43.04    4.82
  -7  -1 -13   34.71    4.33
  -7  -1 -13   35.05    3.65
  -7  -1 -12   56.78    5.16
  -7  -1 -12   58.32    5.49
  -7  -1 -12   55.97    5.00
  -7  -1 -12   50.54    4.95
  -7  -1 -12   52.15    4.93
  -7  -1 -12   57.95    5.10
  -7  -1 -12   58.90    5.47
  -7  -1 -12   52.88    4.99
  -7  -1 -12   56.29    4.20
  -7  -1 -11   83.90    6.30
  -7  -1 -11   85.27    6.19
  -7  -1 -11   80.66    5.93
  -7  -1 -11   76.66    6.03
  -7  -1 -11   89.88    6.21
  -7  -1 -11   92.26    6.35
  -7  -1 -11   82.69    6.46
  -7  -1 -11   87.38    6.24
  -7  -1 -11   73.95    4.86
  -7  -1 -10    2.22    2.23
  -7  -1 -10    5.53    2.51
  -7  -1 -10    5.01    2.16
  -7  -1 -10    3.45    2.21
  -7  -1 -10    3.71    1.89
  -7  -1 -10    1.84    1.99
  -7  -1 -10    1.65    2.46
  -7  -1 -10    4.40    2.14
  -7  -1 -10    1.05    1.49
  -7  -1  -9   37.99    4.17
  -7  -1  -9   32.70    3.79
  -7  -1  -9   28.72    3.39
  -7  -1  -9   31.78    3.78
  -7  -1  -9   28.65    3.53
  -7  -1  -9   36.32    3.89
  -7  -1  -9   27.14    3.80
  -7  -1  -9   28.21    3.57
  -7  -1  -9   26.27    2.62
  -7  -1  -8  110.77    6.75
  -7  -1  -8  106.37    6.72
  -7  -1  -8  121.13    7.38
  -7  -1  -8  118.00    7.14
  -7  -1  -8  111.03    6.87
  -7  -1  -8  118.74    7.42
  -7  -1  -8  102.17    6.66
  -7  -1  -8  105.55    5.33
  -7  -1  -7    2.59    1.73
  -7  -1  -7    2.52    1.98
  -7  -1  -7    3.96    2.05
  -7  -1  -7    0.69    1.84
  -7  -1  -7    1.12    1.99
  -7  -1  -7    1.02    1.91
  -7  -1  -7    1.30    1.79
  -7  -1  -7    1.56    1.96
  -7  -1  -6    3.84    1.92
  -7  -1  -6    5.67    2.02
  -7  -1  -6    2.55    1.82
  -7  -1  -6    3.61    2.01
  -7  -1  -6    4.97    2.00
  -7  -1  -6    3.79    1.87
  -7  -1  -6    5.43    2.34
  -7  -1  -5  188.20    9.39
  -7  -1  -5  172.41    8.90
  -7  -1  -5  178.96    9.35
  -7  -1  -5  184.41    9.36
  -7  -1  -5  176.48    8.92
  -7  -1  -5  197.46    9.89
  -7  -1  -4    0.33    1.81
  -7  -1  -4    1.52    2.11
  -7  -1  -4    1.95    1.64
  -7  -1  -4    2.96    1.79
  -7  -1  -3   37.89    3.86
  -7  -1  -3   39.21    3.98
  -7  -1  -3   38.42    4.14
  -7  -1  -2  630.18   24.07
  -7  -1  -2  604.02   23.77
  -7  -1  -2  629.95   23.24
  -7  -1  -1   81.01    5.80
  -7  -1  -1   80.68    5.96
  -7  -1  -1   69.44    5.56
  -7  -1   0   18.37    2.63
  -7  -1   0   19.37    2.97
  -7  -1   0   17.76    3.01
  -7  -1   0   15.48    2.95
  -7  -1   0   21.38    3.12
  -7  -1   0   15.66    2.97
  -7  -1   1   13.10    2.71
  -7  -1   1   13.72    2.78
  -7  -1   1   10.91    2.48
  -7  -1   1   10.27    2.42
  -7  -1   1   13.69    1.86
  -7  -1   1    8.65    1.14
  -7  -1   1   15.71    2.77
  -7  -1   2   19.74    3.23
  -7  -1   2   19.95    3.12
  -7  -1   2   19.17    2.88
  -7  -1   2   12.20    2.86
  -7  -1   2   19.18    3.04
  -7  -1   2   13.91    3.06
  -7  -1   2   14.77    1.66
  -7  -1   2   18.25    2.99
  -7  -1   3   19.22    3.23
  -7  -1   3   17.92    3.12
  -7  -1   3   22.37    3.38
  -7  -1   3   21.25    3.17
  -7  -1   3   17.85    2.91
  -7  -1   3   19.21    3.11
  -7  -1   3   16.86    1.97
  -7  -1   3   23.42    3.10
  -7  -1   4    4.23    2.37
  -7  -1   4    2.50    2.40
  -7  -1   4    2.83    2.16
  -7  -1   4   -0.81    2.11
  -7  -1   4    2.69    2.24
  -7  -1   4   -1.55    2.13
  -7  -1   4    1.39    1.40
  -7  -1   4    2.69    2.12
  -7  -1   5  251.29   12.35
  -7  -1   5  254.49   12.30
  -7  -1   5  249.80   12.21
  -7  -1   5  241.08    9.24
  -7  -1   5  240.66   10.33
  -7  -1   5  261.94   12.42
  -7  -1   5  247.38   12.41
  -7  -1   5  265.49   12.31
  -7  -1   6   94.50    6.50
  -7  -1   6   79.26    5.88
  -7  -1   6   88.85    6.34
  -7  -1   6   85.61    6.23
  -7  -1   6   82.50    6.25
  -7  -1   6   76.04    4.90
  -7  -1   6   76.57    3.19
  -7  -1   6   79.18    6.02
  -7  -1   6   87.94    4.97
  -7  -1   7    5.28    2.45
  -7  -1   7    8.12    2.82
  -7  -1   7    5.45    1.79
  -7  -1   7    2.66    2.50
  -7  -1   7    6.86    2.82
  -7  -1   7    6.69    2.14
  -7  -1   7    3.44    2.45
  -7  -1   7    4.38    0.91
  -7  -1   7    4.77    2.67
  -7  -1   7    4.07    1.00
  -7  -1   7    2.79    0.83
  -7  -1   7    3.49    1.78
  -7  -1   8   69.06    5.91
  -7  -1   8   75.44    4.98
  -7  -1   8   92.90    6.67
  -7  -1   8   84.34    6.61
  -7  -1   8   70.10    6.01
  -7  -1   8   81.39    6.37
  -7  -1   8   85.77    5.37
  -7  -1   8   79.02    5.28
  -7  -1   8   74.02    6.30
  -7  -1   8   56.29    3.14
  -7  -1   8   64.17    3.40
  -7  -1   9   12.82    3.37
  -7  -1   9   13.43    3.36
  -7  -1   9   16.55    2.57
  -7  -1   9    7.97    3.24
  -7  -1   9   11.86    3.06
  -7  -1   9   10.06    2.44
  -7  -1   9    8.89    2.99
  -7  -1   9   12.69    3.44
  -7  -1   9   11.61    2.66
  -7  -1   9    8.52    1.49
  -7  -1  10    3.69    1.92
  -7  -1  10    0.48    2.47
  -7  -1  10    3.94    2.56
  -7  -1  10    2.73    2.48
  -7  -1  10    5.73    3.18
  -7  -1  10   10.75    3.25
  -7  -1  10    4.60    2.01
  -7  -1  10    4.91    2.87
  -7  -1  10    2.98    1.45
  -7  -1  10    5.35    2.33
  -7  -1  11   71.41    3.74
  -7  -1  11   80.38    5.50
  -7  -1  11   69.96    6.52
  -7  -1  11   72.32    6.66
  -7  -1  11   68.44    6.40
  -7  -1  11   85.05    7.28
  -7  -1  11   76.42    6.08
  -7  -1  11   80.06    5.77
  -7  -1  11   80.33    6.88
  -7  -1  11   76.41    6.07
  -7  -1  11   68.51    4.27
  -7  -1  12    0.90    1.15
  -7  -1  12   -1.71    3.13
  -7  -1  12   -0.53    2.70
  -7  -1  12    0.80    2.55
  -7  -1  12    1.80    2.15
  -7  -1  12   -2.13    3.18
  -7  -1  12    1.34    1.86
  -7  -1  12    1.05    2.55
  -7  -1  12    0.49    2.73
  -7  -1  12   -2.15    3.44
  -7  -1  12    1.77    2.33
  -7  -1  12   -1.07    1.61
  -7  -1  13   58.43    4.89
  -7  -1  13   40.53    5.29
  -7  -1  13   44.65    5.58
  -7  -1  13   54.44    6.00
  -7  -1  13   56.54    5.44
  -7  -1  13   49.36    5.29
  -7  -1  13   45.48    3.78
  -7  -1  13   48.90    4.75
  -7  -1  13   49.17    5.70
  -7  -1  14   38.49    5.31
  -7  -1  14   50.73    5.53
  -7  -1  14   40.46    4.30
  -7  -1  14   46.11    5.66
  -7  -1  14   36.63    4.33
  -7  -1  14   51.32    5.92
  -7  -1  14   43.97    4.85
  -7  -1  14   34.45    3.54
  -7   0 -19   46.94    4.86
  -7   0 -19   39.63    5.14
  -7   0 -19   44.51    5.18
  -7   0 -19   41.22    5.27
  -7   0 -19   47.93    5.68
  -7   0 -19   40.43    3.49
  -7   0 -19   43.47    5.37
  -7   0 -19   44.25    4.97
  -7   0 -19   36.00    5.05
  -7   0 -18   16.44    3.27
  -7   0 -18   11.59    3.40
  -7   0 -18    9.88    3.43
  -7   0 -18   17.00    3.71
  -7   0 -18    8.34    3.49
  -7   0 -18   17.17    3.81
  -7   0 -18   13.22    2.10
  -7   0 -17   38.62    4.19
  -7   0 -17   36.74    4.80
  -7   0 -17   51.82    5.34
  -7   0 -17   40.54    5.15
  -7   0 -17   38.66    4.78
  -7   0 -17   32.89    2.80
  -7   0 -17   45.70    5.09
  -7   0 -16    9.58    2.54
  -7   0 -16   11.97    3.31
  -7   0 -16   10.69    3.10
  -7   0 -16    5.98    2.75
  -7   0 -16    9.11    3.12
  -7   0 -16   10.51    3.00
  -7   0 -16    6.34    1.46
  -7   0 -15    6.58    2.11
  -7   0 -15   -0.46    2.10
  -7   0 -15    2.62    2.60
  -7   0 -15    1.39    2.44
  -7   0 -15    2.21    2.43
  -7   0 -15    0.92    2.32
  -7   0 -15    1.24    2.17
  -7   0 -15    0.46    2.24
  -7   0 -15    0.98    0.98
  -7   0 -15    1.23    0.95
  -7   0 -14    0.27    1.79
  -7   0 -14   -0.43    2.14
  -7   0 -14    1.33    2.12
  -7   0 -14    2.14    2.49
  -7   0 -14    0.85    2.36
  -7   0 -14   -0.89    2.13
  -7   0 -14   -4.79    2.46
  -7   0 -14   -0.43    2.41
  -7   0 -14   -3.10    2.36
  -7   0 -14    0.48    0.56
  -7   0 -13    4.23    2.27
  -7   0 -13    2.88    2.41
  -7   0 -13    4.56    2.69
  -7   0 -13    2.88    2.17
  -7   0 -13    9.31    2.59
  -7   0 -13    7.33    2.64
  -7   0 -13    8.04    2.61
  -7   0 -13    5.51    2.80
  -7   0 -13    7.60    1.97
  -7   0 -12   36.83    4.17
  -7   0 -12   37.71    4.29
  -7   0 -12   43.61    4.54
  -7   0 -12   32.93    3.97
  -7   0 -12   33.84    4.16
  -7   0 -12   38.40    4.18
  -7   0 -12   40.54    4.60
  -7   0 -12   41.86    4.31
  -7   0 -12   33.44    3.02
  -7   0 -11   50.10    4.79
  -7   0 -11   52.80    4.84
  -7   0 -11   47.12    4.66
  -7   0 -11   41.95    4.47
  -7   0 -11   47.59    4.51
  -7   0 -11   51.46    4.90
  -7   0 -11   47.93    4.88
  -7   0 -11   56.58    4.95
  -7   0 -11   50.44    3.40
  -7   0 -10    4.96    2.26
  -7   0 -10    5.53    2.51
  -7   0 -10    4.87    2.17
  -7   0 -10    7.56    2.38
  -7   0 -10    6.41    2.25
  -7   0 -10    6.71    2.51
  -7   0 -10    5.64    2.39
  -7   0 -10    7.43    2.44
  -7   0 -10    7.29    1.50
  -7   0  -9   84.04    6.05
  -7   0  -9   85.72    6.11
  -7   0  -9   75.57    5.63
  -7   0  -9   89.88    6.02
  -7   0  -9   88.20    5.94
  -7   0  -9   77.86    5.97
  -7   0  -9   88.52    6.23
  -7   0  -9   89.21    6.08
  -7   0  -9   75.55    3.86
  -7   0  -8   12.64    2.49
  -7   0  -8    7.00    2.42
  -7   0  -8   13.95    2.65
  -7   0  -8    7.04    2.32
  -7   0  -8    8.26    2.27
  -7   0  -8    8.27    2.41
  -7   0  -8    5.76    2.27
  -7   0  -8   13.96    2.72
  -7   0  -7    8.35    2.31
  -7   0  -7   11.47    2.59
  -7   0  -7   16.07    2.66
  -7   0  -7   15.34    2.68
  -7   0  -7   11.51    2.49
  -7   0  -7   10.62    2.44
  -7   0  -6   67.29    5.20
  -7   0  -6   72.81    5.33
  -7   0  -6   68.74    5.23
  -7   0  -6   76.57    5.41
  -7   0  -6   78.73    5.41
  -7   0   0    0.37    2.16
  -7   0   0   -0.72    2.13
  -7   0   0    2.13    1.79
  -7   0   1   69.78    5.40
  -7   0   1   69.76    5.49
  -7   0   1   64.85    5.34
  -7   0   1   61.62    5.28
  -7   0   1   73.34    5.53
  -7   0   1   73.71    5.28
  -7   0   2   23.97    3.17
  -7   0   2   19.14    3.05
  -7   0   2   25.95    3.52
  -7   0   2   22.27    3.44
  -7   0   2   20.66    3.25
  -7   0   2   30.30    3.64
  -7   0   3    2.18    1.65
  -7   0   3    1.90    2.11
  -7   0   3    0.77    1.93
  -7   0   3   -0.39    1.91
  -7   0   3   -0.75    2.09
  -7   0   3   -0.22    1.38
  -7   0   3    0.36    1.85
  -7   0   3    0.39    2.25
  -7   0   3    0.32    1.04
  -7   0   4   27.28    2.78
  -7   0   4   33.22    3.78
  -7   0   4   25.63    3.66
  -7   0   4   30.09    3.74
  -7   0   4   23.01    3.62
  -7   0   4   22.85    2.37
  -7   0   4   21.56    3.57
  -7   0   4   29.61    3.84
  -7   0   4   21.26    2.78
  -7   0   4   21.15    3.48
  -7   0   5  270.19   11.27
  -7   0   5  278.25   13.30
  -7   0   5  270.09   12.93
  -7   0   5  279.27   13.11
  -7   0   5  292.08   13.13
  -7   0   5  266.25   13.22
  -7   0   5  264.29   11.16
  -7   0   5  278.85   11.99
  -7   0   5  286.53   13.12
  -7   0   5  284.02   12.94
  -7   0   6   31.68    4.05
  -7   0   6   28.20    3.81
  -7   0   6   28.67    3.95
  -7   0   6   24.99    3.80
  -7   0   6   31.43    4.01
  -7   0   6   27.51    2.84
  -7   0   6   28.19    3.84
  -7   0   6   38.43    4.48
  -7   0   6   25.26    2.91
  -7   0   7   48.10    4.77
  -7   0   7   50.01    4.88
  -7   0   7   35.95    4.50
  -7   0   7   34.98    4.39
  -7   0   7   33.70    4.35
  -7   0   7   36.55    4.53
  -7   0   7   38.14    3.45
  -7   0   7   43.73    3.87
  -7   0   7   43.10    4.83
  -7   0   7   42.03    3.72
  -7   0   8   43.65    4.57
  -7   0   8   37.30    4.30
  -7   0   8   46.60    4.87
  -7   0   8   36.18    4.51
  -7   0   8   43.15    4.66
  -7   0   8   44.92    3.59
  -7   0   8   45.20    3.97
  -7   0   8   45.32    5.15
  -7   0   9   11.91    3.32
  -7   0   9    5.41    2.79
  -7   0   9    8.30    3.12
  -7   0   9    9.44    3.17
  -7   0   9   11.21    2.23
  -7   0   9    7.68    2.77
  -7   0   9   11.32    3.51
  -7   0   9    8.97    1.31
  -7   0   9   11.09    2.54
  -7   0  10   24.90    1.80
  -7   0  10   28.27    4.09
  -7   0  10   28.38    4.27
  -7   0  10   28.01    3.47
  -7   0  10   21.33    4.03
  -7   0  10   24.75    3.98
  -7   0  10   26.32    3.09
  -7   0  10   31.56    4.26
  -7   0  10   25.66    4.43
  -7   0  10   27.88    3.65
  -7   0  10   23.50    2.08
  -7   0  11   37.45    4.08
  -7   0  11   32.22    4.65
  -7   0  11   41.36    4.74
  -7   0  11   41.54    4.94
  -7   0  11   38.60    5.16
  -7   0  11   43.40    4.92
  -7   0  11   40.06    3.85
  -7   0  11   40.38    5.33
  -7   0  11   34.15    2.71
  -7   0  11   38.67    4.31
  -7   0  12    8.54    1.54
  -7   0  12   10.57    3.31
  -7   0  12    3.98    3.21
  -7   0  12   12.49    3.36
  -7   0  12   11.35    3.41
  -7   0  12   10.53    2.43
  -7   0  12    6.38    2.45
  -7   0  12    7.52    2.96
  -7   0  12   13.51    3.92
  -7   0  12   10.50    2.92
  -7   0  12   10.22    1.90
  -7   0  13   18.37    3.73
  -7   0  13   24.84    4.59
  -7   0  13   19.44    4.01
  -7   0  13   26.39    3.41
  -7   0  13   20.35    3.50
  -7   0  13   22.86    4.00
  -7   0  13   21.68    4.59
  -7   0  13   17.87    2.39
  -7   0  13   16.83    3.75
  -7   0  14   49.62    5.34
  -7   0  14   45.31    5.97
  -7   0  14   42.12    5.24
  -7   0  14   51.79    5.06
  -7   0  14   47.83    4.53
  -7   0  14   51.39    5.83
  -7   0  14   40.95    5.82
  -7   0  14   41.46    3.69
  -7   0  14   46.17    5.41
  -7   1 -19   16.68    3.24
  -7   1 -19   15.87    2.55
  -7   1 -19   14.24    3.67
  -7   1 -19   18.49    4.06
  -7   1 -19   11.87    3.48
  -7   1 -19   20.09    3.68
  -7   1 -19   21.68    4.45
  -7   1 -19   18.14    4.03
  -7   1 -18   25.48    2.85
  -7   1 -18   33.92    4.00
  -7   1 -18   21.63    4.36
  -7   1 -18   26.38    4.14
  -7   1 -18   26.35    4.51
  -7   1 -18   28.77    4.56
  -7   1 -18   34.87    4.72
  -7   1 -18   32.36    4.79
  -7   1 -18   34.95    4.86
  -7   1 -17   47.92    4.64
  -7   1 -17   56.79    5.38
  -7   1 -17   65.77    6.39
  -7   1 -17   62.42    6.08
  -7   1 -17   64.71    5.89
  -7   1 -17   65.14    6.09
  -7   1 -17   61.26    5.99
  -7   1 -17   62.30    5.83
  -7   1 -17   52.35    3.64
  -7   1 -16    2.02    1.38
  -7   1 -16    4.95    2.34
  -7   1 -16    3.59    2.81
  -7   1 -16    3.98    2.47
  -7   1 -16   -0.45    2.79
  -7   1 -16    4.35    2.69
  -7   1 -16    4.73    2.76
  -7   1 -15   43.93    3.69
  -7   1 -15   52.88    5.31
  -7   1 -15   49.48    5.06
  -7   1 -15   38.63    4.81
  -7   1 -15   48.77    5.16
  -7   1 -15   44.45    4.62
  -7   1 -15   32.45    2.49
  -7   1 -14   10.71    2.03
  -7   1 -14   13.85    3.30
  -7   1 -14   11.88    2.97
  -7   1 -14   11.74    3.05
  -7   1 -14   12.69    3.20
  -7   1 -14   11.61    3.14
  -7   1 -14   18.88    3.26
  -7   1 -14   11.59    2.86
  -7   1 -14    7.01    1.07
  -7   1 -14    7.46    1.17
  -7   1 -13    2.62    1.48
  -7   1 -13    0.37    2.07
  -7   1 -13    2.77    2.09
  -7   1 -13    2.86    2.24
  -7   1 -13    0.88    1.95
  -7   1 -13    0.40    2.44
  -7   1 -13   -1.29    2.09
  -7   1 -13    3.28    2.24
  -7   1 -12   48.01    3.24
  -7   1 -12   61.26    5.06
  -7   1 -12   56.66    5.39
  -7   1 -12   59.14    5.22
  -7   1 -12   63.15    5.28
  -7   1 -12   56.74    5.16
  -7   1 -12   49.65    5.10
  -7   1 -12   58.50    4.56
  -7   1 -11    4.47    2.40
  -7   1 -11    3.44    2.28
  -7   1 -11    8.22    2.64
  -7   1 -11    5.66    2.31
  -7   1 -11    4.69    2.12
  -7   1 -11    2.79    2.19
  -7   1 -11    5.20    1.19
  -7   1 -10  109.15    7.08
  -7   1 -10  112.28    7.26
  -7   1 -10  123.60    7.22
  -7   1 -10  112.45    7.52
  -7   1 -10  121.37    7.01
  -7   1 -10  117.93    7.32
  -7   1 -10  105.99    4.18
  -7   1  -9   96.28    6.25
  -7   1  -9  101.40    6.82
  -7   1  -9   89.25    6.38
  -7   1  -9  107.61    6.87
  -7   1  -9  112.31    6.73
  -7   1  -9   94.69    6.82
  -7   1  -8   74.83    5.10
  -7   1  -8   65.85    5.33
  -7   1  -8   63.62    5.20
  -7   1  -8   69.78    5.45
  -7   1  -8   71.30    5.72
  -7   1  -8   66.20    5.18
  -7   1  -7   22.06    3.21
  -7   1  -7   26.23    3.34
  -7   1  -7   26.95    3.39
  -7   1  -7   27.28    3.54
  -7   1  -6  131.76    7.62
  -7   1   0  109.42    6.93
  -7   1   0  112.73    7.05
  -7   1   1  151.54    8.01
  -7   1   1  135.27    8.40
  -7   1   1  144.79    8.37
  -7   1   1  159.51    8.55
  -7   1   1  144.17    8.06
  -7   1   1  144.70    8.37
  -7   1   2    3.74    2.18
  -7   1   2    0.30    1.65
  -7   1   2    4.01    2.44
  -7   1   2    3.16    2.07
  -7   1   2    2.25    2.24
  -7   1   2    4.96    2.56
  -7   1   2    4.65    2.25
  -7   1   3  148.74    8.21
  -7   1   3  156.34    8.28
  -7   1   3  140.72    7.68
  -7   1   3  146.83    8.77
  -7   1   3  134.41    7.97
  -7   1   3  142.66    8.41
  -7   1   3  139.27    8.30
  -7   1   3  157.99    8.63
  -7   1   3  134.93    8.30
  -7   1   4   74.77    5.66
  -7   1   4   84.47    5.49
  -7   1   4   90.10    6.00
  -7   1   4   79.26    6.11
  -7   1   4   76.42    6.13
  -7   1   4   82.58    6.27
  -7   1   4   78.32    5.86
  -7   1   4   73.17    5.97
  -7   1   4   69.82    5.78
  -7   1   4   68.13    5.76
  -7   1   5   87.60    5.81
  -7   1   5   89.41    6.16
  -7   1   5   88.70    6.21
  -7   1   5   89.58    6.54
  -7   1   5   75.36    4.27
  -7   1   5   83.18    6.59
  -7   1   5   80.74    6.33
  -7   1   5   86.93    6.51
  -7   1   5   88.43    6.38
  -7   1   5   78.74    5.97
  -7   1   5   83.63    6.42
  -7   1   6  240.54   12.04
  -7   1   6  249.25   11.89
  -7   1   6  232.90   12.17
  -7   1   6  240.12   12.47
  -7   1   6  245.87   12.25
  -7   1   6  230.54   11.16
  -7   1   6  232.43   11.66
  -7   1   6  239.31   12.03
  -7   1   6  250.61    9.77
  -7   1   6  226.00   12.29
  -7   1   6  255.01   10.64
  -7   1   6  239.37   10.17
  -7   1   7   69.30    5.57
  -7   1   7   65.54    5.80
  -7   1   7   59.77    5.78
  -7   1   7   57.08    5.57
  -7   1   7   62.45    5.73
  -7   1   7   71.48    5.64
  -7   1   7   59.88    4.92
  -7   1   7   60.73    5.44
  -7   1   7   59.57    3.89
  -7   1   7   58.45    4.54
  -7   1   7   65.84    6.09
  -7   1   7   64.77    4.40
  -7   1   8   20.75    2.98
  -7   1   8   20.15    3.46
  -7   1   8   26.59    4.00
  -7   1   8   21.73    3.55
  -7   1   8   21.89    3.77
  -7   1   8   26.21    3.96
  -7   1   8   17.63    3.16
  -7   1   8   22.82    3.79
  -7   1   8   24.28    2.62
  -7   1   8   19.91    3.39
  -7   1   8   22.67    4.00
  -7   1   8   21.23    3.05
  -7   1   9   24.78    4.24
  -7   1   9   33.64    4.39
  -7   1   9   31.74    4.13
  -7   1   9   40.16    4.86
  -7   1   9   29.83    3.77
  -7   1   9   32.50    4.26
  -7   1   9   28.86    2.77
  -7   1   9   24.73    3.88
  -7   1   9   26.65    4.30
  -7   1   9   36.32    3.80
  -7   1  10   13.79    3.56
  -7   1  10   15.01    3.58
  -7   1  10   13.14    3.17
  -7   1  10   11.80    3.46
  -7   1  10   12.98    3.30
  -7   1  10   11.55    2.21
  -7   1  10   14.95    3.24
  -7   1  10   15.58    4.04
  -7   1  10    7.68    1.28
  -7   1  10   19.12    3.18
  -7   1  11   48.80    5.26
  -7   1  11   46.82    4.80
  -7   1  11   54.11    5.86
  -7   1  11   43.24    4.94
  -7   1  11   52.96    5.74
  -7   1  11   45.21    3.70
  -7   1  11   57.76    5.13
  -7   1  11   53.31    5.77
  -7   1  11   36.88    2.70
  -7   1  12   34.42    2.39
  -7   1  12   36.59    4.49
  -7   1  12   31.33    4.70
  -7   1  12   32.21    4.95
  -7   1  12   38.17    4.63
  -7   1  12   28.88    3.88
  -7   1  12   37.36    4.41
  -7   1  12   37.19    4.90
  -7   1  12   31.63    3.34
  -7   1  12   31.00    5.01
  -7   1  12   30.20    2.60
  -7   1  12   36.83    4.41
  -7   1  13    2.95    3.45
  -7   1  13    4.88    2.99
  -7   1  13    7.87    3.40
  -7   1  13   10.96    3.20
  -7   1  13   13.41    3.89
  -7   1  13    8.30    2.95
  -7   1  13   10.74    2.92
  -7   1  13    5.63    3.13
  -7   1  13   12.41    2.45
  -7   1  13   11.59    3.89
  -7   1  13    7.92    1.85
  -7   1  13   12.48    3.35
  -7   1  14   60.62    6.25
  -7   1  14   65.55    6.35
  -7   1  14   62.60    6.79
  -7   1  14   67.39    5.95
  -7   1  14   72.91    5.78
  -7   1  14   61.18    4.74
  -7   1  14   75.10    7.48
  -7   1  14   63.85    6.25
  -7   1  14   53.29    4.03
  -7   2 -18   30.18    3.75
  -7   2 -18   37.50    4.85
  -7   2 -18   30.92    4.64
  -7   2 -18   33.92    4.27
  -7   2 -18   38.68    5.29
  -7   2 -18   34.54    4.83
  -7   2 -18   38.56    4.54
  -7   2 -18   25.81    4.51
  -7   2 -17   48.02    4.31
  -7   2 -17   56.33    5.54
  -7   2 -17   58.94    5.95
  -7   2 -17   49.18    5.46
  -7   2 -17   51.51    5.81
  -7   2 -17   62.40    5.35
  -7   2 -17   54.16    5.34
  -7   2 -17   59.60    5.93
  -7   2 -17   61.85    5.78
  -7   2 -16    9.38    2.36
  -7   2 -16   18.79    3.58
  -7   2 -16   17.84    3.80
  -7   2 -16   19.40    3.95
  -7   2 -16   17.13    3.36
  -7   2 -16   17.46    3.99
  -7   2 -16   11.20    3.20
  -7   2 -16   15.41    3.37
  -7   2 -16   12.80    3.44
  -7   2 -16    9.14    1.52
  -7   2 -15  135.18    6.97
  -7   2 -15  141.77    8.62
  -7   2 -15  154.27    9.25
  -7   2 -15  151.40    9.58
  -7   2 -15  162.00    8.79
  -7   2 -15  142.23    9.69
  -7   2 -15  151.50    9.40
  -7   2 -15  177.91    9.65
  -7   2 -15  157.69    8.92
  -7   2 -14    5.32    1.69
  -7   2 -14    6.11    2.50
  -7   2 -14    2.51    2.72
  -7   2 -14    7.06    3.11
  -7   2 -14    2.03    2.44
  -7   2 -14    9.61    2.57
  -7   2 -14    6.34    2.99
  -7   2 -14    5.69    2.61
  -7   2 -14    8.90    2.71
  -7   2 -14    5.79    1.28
  -7   2 -13    1.21    1.29
  -7   2 -13   -0.72    2.15
  -7   2 -13   -0.41    2.26
  -7   2 -13   -0.91    2.01
  -7   2 -13    2.46    2.23
  -7   2 -13   -0.30    1.92
  -7   2 -13    2.62    2.46
  -7   2 -13   -1.29    2.20
  -7   2 -13    0.79    0.93
  -7   2 -12   72.36    3.23
  -7   2 -12  113.04    6.84
  -7   2 -12   95.97    6.70
  -7   2 -12   98.81    7.06
  -7   2 -12  104.23    6.21
  -7   2 -12   96.98    6.71
  -7   2 -12  108.63    6.84
  -7   2 -12   85.11    5.32
  -7   2 -11   65.94    5.69
  -7   2 -11   76.98    5.83
  -7   2 -11   57.62    5.03
  -7   2 -11   60.64    5.84
  -7   2 -11   65.57    5.13
  -7   2 -11   65.88    5.75
  -7   2 -11   64.69    5.58
  -7   2 -11   73.74    4.82
  -7   2 -10  163.57    9.07
  -7   2 -10  167.76    9.42
  -7   2 -10  172.11    9.36
  -7   2 -10  173.73    9.65
  -7   2 -10  155.87    7.54
  -7   2 -10  166.16    9.64
  -7   2  -9   31.54    4.18
  -7   2  -9   36.26    4.24
  -7   2  -9   40.28    4.22
  -7   2  -9   44.70    4.65
  -7   2  -9   40.47    4.40
  -7   2  -8  141.96    8.67
  -7   2  -8  142.77    8.41
  -7   2  -8  141.35    8.22
  -7   2  -8  137.92    8.54
  -7   2  -7  105.75    7.06
  -7   2  -7  106.30    6.95
  -7   2  -7  100.06    7.16
  -7   2  -6   82.97    6.10
  -7   2  -6   77.64    6.14
  -7   2  -5   31.89    3.90
  -7   2  -1  120.67    7.59
  -7   2  -1  125.58    7.62
  -7   2   0  320.66   14.45
  -7   2   0  340.17   14.91
  -7   2   0  335.40   14.66
  -7   2   0  319.12   14.54
  -7   2   0  320.34   14.25
  -7   2   1   37.37    4.26
  -7   2   1   48.14    4.22
  -7   2   1   48.33    4.86
  -7   2   1   45.67    4.69
  -7   2   1   44.90    4.56
  -7   2   1   47.45    4.44
  -7   2   1   43.45    4.57
  -7   2   2   61.75    5.54
  -7   2   2   57.79    4.77
  -7   2   2   68.19    5.18
  -7   2   2   66.81    5.74
  -7   2   2   77.15    5.79
  -7   2   2   69.20    5.79
  -7   2   2   64.41    5.49
  -7   2   2   72.81    5.68
  -7   2   3   80.61    6.28
  -7   2   3   72.96    5.42
  -7   2   3   74.06    5.45
  -7   2   3   76.34    6.26
  -7   2   3   82.50    5.74
  -7   2   3   83.21    6.15
  -7   2   3   79.28    6.16
  -7   2   3   80.15    6.25
  -7   2   3   78.73    6.04
  -7   2   4   38.46    4.51
  -7   2   4   42.31    4.25
  -7   2   4   50.02    4.42
  -7   2   4   46.04    5.12
  -7   2   4   44.96    4.84
  -7   2   4   37.93    4.25
  -7   2   4   45.03    5.00
  -7   2   4   41.04    4.82
  -7   2   4   43.08    4.68
  -7   2   5  164.07    9.54
  -7   2   5  161.63    9.54
  -7   2   5  157.81    9.28
  -7   2   5  156.74    9.31
  -7   2   5  156.43    8.63
  -7   2   5  158.34    8.66
  -7   2   5  153.99    9.32
  -7   2   5  157.83    9.69
  -7   2   5  161.41    7.15
  -7   2   6   30.57    4.22
  -7   2   6   25.32    3.88
  -7   2   6   26.24    4.23
  -7   2   6   28.12    3.75
  -7   2   6   31.28    4.36
  -7   2   6   29.03    4.24
  -7   2   6   29.52    2.15
  -7   2   6   20.68    3.46
  -7   2   6   26.65    4.58
  -7   2   6   26.47    2.71
  -7   2   7  111.84    8.13
  -7   2   7  142.16    8.59
  -7   2   7  128.61    8.52
  -7   2   7  122.95    8.39
  -7   2   7  131.05    7.79
  -7   2   7  120.81    8.15
  -7   2   7  125.58    5.41
  -7   2   7  111.94    8.49
  -7   2   7  126.25    6.48
  -7   2   8   16.94    3.06
  -7   2   8   23.08    3.89
  -7   2   8   11.29    3.40
  -7   2   8   17.16    3.41
  -7   2   8   22.74    3.75
  -7   2   8   19.36    3.65
  -7   2   8   26.14    4.17
  -7   2   8   21.46    2.75
  -7   2   9   -0.49    2.36
  -7   2   9    2.29    2.61
  -7   2   9   -0.40    2.28
  -7   2   9   -0.48    2.68
  -7   2   9    2.39    2.27
  -7   2   9   -0.68    2.15
  -7   2   9    2.52    2.53
  -7   2   9    2.36    2.44
  -7   2   9   -3.20    2.88
  -7   2   9    0.17    0.70
  -7   2  10   15.75    1.47
  -7   2  10   13.53    3.21
  -7   2  10   14.38    3.69
  -7   2  10   18.02    3.58
  -7   2  10   16.29    3.80
  -7   2  10   21.14    3.43
  -7   2  10   22.37    3.21
  -7   2  10   12.00    3.42
  -7   2  10   16.01    1.85
  -7   2  10   23.99    4.52
  -7   2  10   12.84    1.34
  -7   2  11   17.37    3.51
  -7   2  11   23.09    4.39
  -7   2  11   10.74    3.46
  -7   2  11   13.73    3.58
  -7   2  11   14.20    3.31
  -7   2  11   18.29    3.22
  -7   2  11   11.74    3.47
  -7   2  11   13.25    1.98
  -7   2  11   11.64    4.12
  -7   2  11    8.07    1.40
  -7   2  12   29.86    4.89
  -7   2  12   38.12    5.50
  -7   2  12   31.55    4.51
  -7   2  12   28.50    4.33
  -7   2  12   36.01    3.05
  -7   2  12   35.76    4.03
  -7   2  12   38.77    5.53
  -7   2  12   24.96    2.44
  -7   2  12   36.21    4.48
  -7   2  13   19.81    4.57
  -7   2  13   19.94    3.82
  -7   2  13   20.60    4.15
  -7   2  13   15.78    4.16
  -7   2  13   23.09    3.41
  -7   2  13   19.04    2.41
  -7   2  13   17.84    3.86
  -7   2  13   18.94    4.60
  -7   2  13   24.13    3.93
  -7   2  13   13.62    2.00
  -7   2  14   42.07    5.70
  -7   2  14   46.31    5.21
  -7   2  14   38.55    5.21
  -7   2  14   46.93    6.15
  -7   2  14   36.45    5.38
  -7   2  14   43.37    5.10
  -7   2  14   37.29    4.12
  -7   2  14   35.83    5.04
  -7   2  14   39.01    3.51
  -7   2  14   39.86    5.14
  -7   2  14   49.32    6.40
  -7   2  14   40.34    5.14
  -7   3 -18    8.50    2.56
  -7   3 -18    8.39    3.04
  -7   3 -18    9.24    3.36
  -7   3 -18   13.50    3.73
  -7   3 -18   12.84    3.12
  -7   3 -18   16.12    4.07
  -7   3 -18   10.49    3.83
  -7   3 -18   14.84    3.31
  -7   3 -18   13.38    3.78
  -7   3 -17   55.22    4.47
  -7   3 -17   66.07    5.89
  -7   3 -17   78.62    6.89
  -7   3 -17   73.06    7.04
  -7   3 -17   65.27    5.46
  -7   3 -17   68.81    6.36
  -7   3 -17   84.75    7.02
  -7   3 -17   79.54    6.56
  -7   3 -16    3.94    2.06
  -7   3 -16    8.29    2.96
  -7   3 -16    5.22    3.08
  -7   3 -16    4.63    3.17
  -7   3 -16    7.08    2.68
  -7   3 -16    8.35    3.47
  -7   3 -16    8.39    3.29
  -7   3 -16    2.13    2.96
  -7   3 -15  176.18    8.47
  -7   3 -15  232.69   10.94
  -7   3 -15  215.28   11.82
  -7   3 -15  228.12   12.62
  -7   3 -15  238.89   12.16
  -7   3 -15  239.89   12.08
  -7   3 -15  235.80   11.24
  -7   3 -15  193.63    8.51
  -7   3 -14   73.92    4.20
  -7   3 -14   97.99    6.46
  -7   3 -14  106.63    7.52
  -7   3 -14  100.65    7.02
  -7   3 -14   93.11    7.54
  -7   3 -14  101.14    6.26
  -7   3 -14  101.28    7.37
  -7   3 -14   82.57    6.18
  -7   3 -13    1.95    0.91
  -7   3 -13    5.64    0.98
  -7   3 -13    3.31    2.17
  -7   3 -13    5.24    2.61
  -7   3 -13    7.52    2.61
  -7   3 -13    6.44    2.30
  -7   3 -13    3.64    2.85
  -7   3 -13    6.21    2.79
  -7   3 -13    3.83    2.36
  -7   3 -12   92.19    5.93
  -7   3 -12   90.53    6.82
  -7   3 -12   87.56    6.45
  -7   3 -12   90.60    5.48
  -7   3 -12   91.46    7.21
  -7   3 -12   92.97    7.03
  -7   3 -12   95.27    6.86
  -7   3 -12   90.29    5.76
  -7   3 -12   81.62    4.16
  -7   3 -11   70.08    5.09
  -7   3 -11   75.84    6.15
  -7   3 -11   65.76    5.63
  -7   3 -11   84.90    6.54
  -7   3 -11   64.85    3.44
  -7   3 -11   69.33    4.69
  -7   3 -10  107.38    6.31
  -7   3 -10  116.03    7.63
  -7   3 -10  123.33    8.03
  -7   3 -10  128.64    8.15
  -7   3 -10  120.81    7.54
  -7   3 -10  113.99    7.54
  -7   3 -10  103.66    4.59
  -7   3 -10  103.05    5.68
  -7   3  -9    5.83    1.12
  -7   3  -9    6.23    2.48
  -7   3  -9    6.84    2.54
  -7   3  -9    4.48    1.95
  -7   3  -9    5.91    2.46
  -7   3  -9    1.57    2.30
  -7   3  -9    1.84    2.39
  -7   3  -9    4.39    1.66
  -7   3  -8  124.60    7.60
  -7   3  -8  108.13    7.66
  -7   3  -8  114.91    7.57
  -7   3  -8  105.35    4.85
  -7   3  -8   95.99    7.16
  -7   3  -7   78.43    6.28
  -7   3  -7   85.98    6.14
  -7   3  -7   80.96    6.28
  -7   3  -7   80.41    6.48
  -7   3  -6   -0.42    1.94
  -7   3  -6   -0.43    2.30
  -7   3  -6    1.34    1.99
  -7   3  -5  124.81    7.86
  -7   3  -5  113.64    7.83
  -7   3  -5  118.60    7.82
  -7   3  -4  111.69    7.54
  -7   3  -4  108.19    7.57
  -7   3  -3   27.94    3.56
  -7   3  -3   23.56    3.53
  -7   3  -3   20.46    3.64
  -7   3  -3   21.22    3.55
  -7   3  -2  135.10    8.20
  -7   3  -2  145.22    8.59
  -7   3  -2  144.32    8.30
  -7   3  -2  140.24    8.67
  -7   3  -1   43.76    4.50
  -7   3  -1   37.26    4.50
  -7   3  -1   35.31    4.38
  -7   3  -1   34.63    4.29
  -7   3   0  143.92    8.55
  -7   3   0  130.51    8.43
  -7   3   0  142.94    8.85
  -7   3   0  136.79    8.06
  -7   3   0  158.39    9.01
  -7   3   0  133.36    8.49
  -7   3   1  161.92    9.45
  -7   3   1  184.53    9.24
  -7   3   1  177.78    9.96
  -7   3   1  160.90    9.59
  -7   3   1  175.35    9.37
  -7   3   1  167.44    9.83
  -7   3   1  163.44    9.54
  -7   3   2   -0.42    2.09
  -7   3   2    0.35    1.61
  -7   3   2    3.47    2.49
  -7   3   2    0.43    2.29
  -7   3   2    2.26    2.09
  -7   3   2    2.52    2.47
  -7   3   2    2.17    2.15
  -7   3   3   12.64    3.20
  -7   3   3   11.56    2.89
  -7   3   3   15.93    2.95
  -7   3   3   13.39    3.33
  -7   3   3   13.24    2.93
  -7   3   3   14.70    3.20
  -7   3   3   19.53    3.36
  -7   3   4    5.82    2.50
  -7   3   4    9.11    2.86
  -7   3   4    5.55    2.17
  -7   3   4    8.76    2.85
  -7   3   4    9.83    3.01
  -7   3   4    8.05    2.78
  -7   3   4    9.52    2.92
  -7   3   5   42.81    5.02
  -7   3   5   37.06    4.71
  -7   3   5   47.03    4.20
  -7   3   5   42.96    4.64
  -7   3   5   43.96    4.72
  -7   3   5   41.85    4.29
  -7   3   5   40.46    4.72
  -7   3   5   43.45    5.19
  -7   3   5   40.67    2.95
  -7   3   6    3.31    2.85
  -7   3   6    1.67    2.18
  -7   3   6    1.74    2.50
  -7   3   6   -1.42    3.07
  -7   3   6    2.25    2.59
  -7   3   6    5.88    2.21
  -7   3   6    0.95    2.34
  -7   3   6    7.18    2.51
  -7   3   6    4.95    2.85
  -7   3   6    7.51    1.82
  -7   3   7  105.56    6.99
  -7   3   7  109.95    7.35
  -7   3   7  112.57    8.16
  -7   3   7  105.98    6.86
  -7   3   7  106.27    7.89
  -7   3   7  117.35    8.20
  -7   3   7  110.97    7.86
  -7   3   7  103.22    7.81
  -7   3   7  101.42    8.04
  -7   3   7  115.38    5.87
  -7   3   8   30.88    1.85
  -7   3   8   41.85    4.37
  -7   3   8   49.92    5.62
  -7   3   8   37.60    4.83
  -7   3   8   47.00    5.39
  -7   3   8   46.76    4.79
  -7   3   8   48.92    4.67
  -7   3   8   50.11    5.41
  -7   3   8   40.70    5.05
  -7   3   8   38.84    5.25
  -7   3   8   46.57    3.61
  -7   3   9   22.50    1.71
  -7   3   9   25.22    4.20
  -7   3   9   14.94    3.66
  -7   3   9   17.14    3.76
  -7   3   9   26.78    3.63
  -7   3   9   23.33    4.28
  -7   3   9   22.88    3.54
  -7   3   9   22.33    4.02
  -7   3   9   25.05    3.83
  -7   3   9   19.87    4.16
  -7   3   9   23.82    2.99
  -7   3  10   52.77    5.10
  -7   3  10   50.86    5.08
  -7   3  10   46.69    5.51
  -7   3  10   42.12    5.54
  -7   3  10   53.99    5.68
  -7   3  10   55.16    5.79
  -7   3  10   55.84    6.00
  -7   3  10   55.60    6.14
  -7   3  10   48.48    4.81
  -7   3  11    3.37    3.43
  -7   3  11    3.08    2.59
  -7   3  11    5.84    3.31
  -7   3  11    5.49    3.69
  -7   3  11    2.78    2.51
  -7   3  11    4.75    3.01
  -7   3  11    2.53    0.83
  -7   3  11    2.15    2.73
  -7   3  11    2.40    3.30
  -7   3  11    1.97    1.12
  -7   3  12   18.27    4.30
  -7   3  12   17.49    3.48
  -7   3  12   18.78    4.33
  -7   3  12   13.54    4.14
  -7   3  12   20.64    3.80
  -7   3  12   17.20    4.17
  -7   3  12   22.49    3.91
  -7   3  12   21.25    4.71
  -7   3  12   13.28    1.87
  -7   3  13   11.45    3.33
  -7   3  13   18.79    3.78
  -7   3  13    9.74    4.10
  -7   3  13   13.12    4.03
  -7   3  13    8.66    4.00
  -7   3  13    8.65    3.79
  -7   3  13   14.73    4.17
  -7   3  13   15.57    3.42
  -7   4 -17   46.64    4.80
  -7   4 -17   38.16    5.22
  -7   4 -17   52.22    6.07
  -7   4 -17   48.09    5.66
  -7   4 -17   50.25    5.35
  -7   4 -16   -1.29    1.93
  -7   4 -16   -1.07    2.50
  -7   4 -16    2.67    3.01
  -7   4 -16    0.61    2.91
  -7   4 -16    0.55    2.68
  -7   4 -16   -2.46    3.13
  -7   4 -16    1.71    2.79
  -7   4 -15   86.60    5.84
  -7   4 -15   89.91    7.25
  -7   4 -15   95.14    7.96
  -7   4 -15   96.54    7.10
  -7   4 -15   88.33    6.38
  -7   4 -14  103.93    6.11
  -7   4 -14  105.75    7.52
  -7   4 -14   97.53    5.90
  -7   4 -14   93.00    7.51
  -7   4 -14  106.64    7.38
  -7   4 -14  101.89    6.91
  -7   4 -14  110.57    6.63
  -7   4 -14   97.74    5.05
  -7   4 -13   20.74    3.05
  -7   4 -13   17.50    3.64
  -7   4 -13   14.24    3.69
  -7   4 -13   18.14    2.79
  -7   4 -13   20.23    3.84
  -7   4 -13   21.93    4.05
  -7   4 -13   18.80    3.39
  -7   4 -13   14.51    2.99
  -7   4 -13   20.75    2.50
  -7   4 -12   26.63    3.16
  -7   4 -12   33.03    4.32
  -7   4 -12   26.49    4.30
  -7   4 -12   20.40    2.80
  -7   4 -12   32.58    4.37
  -7   4 -12   32.33    4.20
  -7   4 -12   30.11    4.53
  -7   4 -12   25.48    3.23
  -7   4 -12   27.97    2.61
  -7   4 -11   46.67    3.89
  -7   4 -11   47.22    4.95
  -7   4 -11   53.16    5.58
  -7   4 -11   46.73    4.95
  -7   4 -11   51.38    4.01
  -7   4 -11   55.86    5.63
  -7   4 -10   14.24    3.36
  -7   4 -10   20.57    3.70
  -7   4 -10   20.38    2.47
  -7   4 -10   17.85    3.76
  -7   4  -9    6.92    2.91
  -7   4  -9    6.09    3.03
  -7   4  -9    5.09    2.82
  -7   4  -9    2.41    1.57
  -7   4  -9    2.88    2.64
  -7   4  -8  164.04    9.44
  -7   4  -8  182.53   10.17
  -7   4  -8  178.20   10.31
  -7   4  -8  157.71    6.65
  -7   4  -8  165.31    9.90
  -7   4  -7   26.19    3.99
  -7   4  -7   24.41    3.83
  -7   4  -7   33.09    4.34
  -7   4  -6   13.63    3.06
  -7   4  -6    4.71    2.59
  -7   4  -6    6.35    2.62
  -7   4  -5   92.21    6.91
  -7   4  -5   99.01    6.92
  -7   4  -5  103.46    7.53
  -7   4  -5  103.03    7.51
  -7   4  -4   40.80    4.23
  -7   4  -4   36.72    4.36
  -7   4  -4   37.31    4.73
  -7   4  -4   37.42    4.50
  -7   4  -3   17.08    3.24
  -7   4  -3   19.01    3.45
  -7   4  -3   18.45    3.36
  -7   4  -3   20.93    3.57
  -7   4  -3   24.69    3.80
  -7   4  -2   63.09    5.43
  -7   4  -2   52.77    5.42
  -7   4  -2   61.08    5.39
  -7   4  -2   60.06    5.75
  -7   4  -2   60.93    5.76
  -7   4  -1    3.27    2.62
  -7   4  -1   -0.94    1.87
  -7   4  -1    1.90    2.61
  -7   4  -1    0.43    2.35
  -7   4  -1    2.42    2.27
  -7   4   0    8.91    2.76
  -7   4   0    5.07    2.53
  -7   4   0    6.66    2.38
  -7   4   0   15.73    3.24
  -7   4   0    4.89    2.61
  -7   4   0    8.74    2.95
  -7   4   1   98.97    7.15
  -7   4   1   98.22    7.03
  -7   4   1   83.07    6.23
  -7   4   1   76.86    6.42
  -7   4   1   85.09    6.12
  -7   4   1   84.75    6.65
  -7   4   1   73.61    6.55
  -7   4   1   84.83    3.19
  -7   4   2   12.53    2.90
  -7   4   2   17.25    3.31
  -7   4   2    8.44    3.13
  -7   4   2    9.51    2.98
  -7   4   2   10.53    2.80
  -7   4   2    9.99    2.67
  -7   4   2   12.61    3.23
  -7   4   2    7.65    2.78
  -7   4   2   12.26    0.77
  -7   4   3    0.96    2.62
  -7   4   3    2.30    2.55
  -7   4   3    0.78    1.94
  -7   4   3   -0.40    2.22
  -7   4   3    0.47    2.43
  -7   4   3   -2.39    2.29
  -7   4   3    3.71    2.67
  -7   4   3    0.27    0.38
  -7   4   4    7.83    2.99
  -7   4   4   10.90    3.43
  -7   4   4   10.43    2.65
  -7   4   4    8.43    2.73
  -7   4   4    7.70    3.00
  -7   4   4    6.60    2.17
  -7   4   4    6.21    2.82
  -7   4   4    9.11    2.90
  -7   4   4    5.45    0.68
  -7   4   5    5.52    2.57
  -7   4   5    8.24    2.54
  -7   4   5    2.63    2.79
  -7   4   5    5.95    2.89
  -7   4   5    6.31    2.24
  -7   4   5    5.94    2.92
  -7   4   5    7.67    2.86
  -7   4   5    4.27    0.86
  -7   4   5    4.95    0.77
  -7   4   6    0.30    0.88
  -7   4   6    1.44    0.78
  -7   4   6   -1.54    2.88
  -7   4   6    2.53    2.99
  -7   4   6    0.92    2.51
  -7   4   6    0.85    2.13
  -7   4   6    3.57    2.86
  -7   4   6   -0.31    1.85
  -7   4   6   -2.56    3.16
  -7   4   6   -0.33    1.42
  -7   4   7   69.72    3.23
  -7   4   7   67.88    5.51
  -7   4   7   77.61    6.38
  -7   4   7   83.27    6.86
  -7   4   7   82.05    7.15
  -7   4   7   61.74    6.45
  -7   4   7   78.41    7.01
  -7   4   7   77.56    7.10
  -7   4   7   76.49    4.46
  -7   4   8   80.99    3.97
  -7   4   8   78.40    3.76
  -7   4   8   83.05    5.76
  -7   4   8   91.24    7.67
  -7   4   8   89.45    7.49
  -7   4   8   83.62    7.09
  -7   4   8   96.66    6.99
  -7   4   8   85.39    6.22
  -7   4   8   82.48    7.25
  -7   4   8   99.62    8.09
  -7   4   8   87.25    5.12
  -7   4   9    5.95    1.29
  -7   4   9    9.23    3.52
  -7   4   9    5.74    2.45
  -7   4   9   10.49    3.43
  -7   4   9    2.23    3.33
  -7   4   9    6.04    2.78
  -7   4   9    6.03    3.16
  -7   4   9   10.53    2.82
  -7   4   9    6.86    3.42
  -7   4   9    6.28    2.20
  -7   4  10   18.69    3.62
  -7   4  10   28.56    4.55
  -7   4  10   28.20    3.78
  -7   4  10   23.12    4.57
  -7   4  10   26.24    4.57
  -7   4  10   34.45    5.16
  -7   4  10   16.55    4.15
  -7   4  10   29.18    3.67
  -7   4  11    0.99    2.57
  -7   4  11    1.14    3.13
  -7   4  11    0.40    2.52
  -7   4  11   -0.62    3.65
  -7   4  11    1.68    3.27
  -7   4  11    1.35    2.26
  -7   4  11    4.73    3.40
  -7   4  11    4.58    3.22
  -7   4  12    4.60    2.86
  -7   4  12   12.21    4.05
  -7   4  12   11.75    3.13
  -7   4  12    7.71    3.76
  -7   4  12   13.95    4.26
  -7   4  12   13.17    3.03
  -7   4  12    5.44    3.43
  -7   4  12    8.96    3.73
  -7   5 -15   29.45    3.50
  -7   5 -15   28.75    4.61
  -7   5 -15   25.79    4.85
  -7   5 -15   33.98    4.58
  -7   5 -15   29.56    4.08
  -7   5 -14   21.40    3.06
  -7   5 -14   25.86    4.29
  -7   5 -14   19.01    4.24
  -7   5 -14   23.62    3.93
  -7   5 -14   21.47    4.42
  -7   5 -14   18.59    3.36
  -7   5 -13    8.00    2.16
  -7   5 -13    9.76    3.47
  -7   5 -13    9.55    3.24
  -7   5 -13    8.84    3.68
  -7   5 -13    9.19    3.02
  -7   5 -13   10.24    2.74
  -7   5 -12   23.34    4.34
  -7   5 -12   27.28    4.13
  -7   5 -12   31.08    4.38
  -7   5 -12   23.26    4.33
  -7   5 -12   18.34    2.63
  -7   5 -12   25.40    3.22
  -7   5 -11    6.45    2.88
  -7   5 -11    9.94    2.89
  -7   5 -11    5.74    2.89
  -7   5 -11    6.75    2.24
  -7   5 -11    4.49    1.91
  -7   5 -10    6.76    2.82
  -7   5 -10    6.45    2.63
  -7   5 -10    4.53    2.71
  -7   5 -10    2.90    1.80
  -7   5 -10    6.28    1.90
  -7   5  -9   25.68    4.15
  -7   5  -9   31.38    4.18
  -7   5  -9   32.20    4.54
  -7   5  -9   35.71    4.91
  -7   5  -9   33.75    3.24
  -7   5  -9   31.78    2.86
  -7   5  -8   56.07    5.86
  -7   5  -8   44.23    5.30
  -7   5  -8   50.20    5.40
  -7   5  -8   54.35    3.94
  -7   5  -8   46.31    3.07
  -7   5  -7   17.00    3.48
  -7   5  -7   16.98    1.63
  -7   5  -7   23.30    4.07
  -7   5  -7   19.65    3.72
  -7   5  -7   19.25    2.57
  -7   5  -6    5.71    2.77
  -7   5  -6    2.40    1.71
  -7   5  -6    4.13    2.45
  -7   5  -6    4.23    2.28
  -7   5  -5    6.99    2.57
  -7   5  -5    3.69    2.74
  -7   5  -5    7.29    2.86
  -7   5  -5    7.50    1.79
  -7   5  -5    4.01    2.42
  -7   5  -4   -0.42    2.33
  -7   5  -4   -0.38    2.58
  -7   5  -4    1.04    2.58
  -7   5  -4    1.56    2.36
  -7   5  -4   -0.58    1.29
  -7   5  -3   35.44    4.34
  -7   5  -3   32.01    4.25
  -7   5  -3   40.14    4.92
  -7   5  -3   37.05    4.65
  -7   5  -3   32.51    2.72
  -7   5  -3   36.45    4.33
  -7   5  -2    3.29    2.57
  -7   5  -2    7.68    3.01
  -7   5  -2    4.58    2.76
  -7   5  -2   12.53    3.54
  -7   5  -2    7.90    1.57
  -7   5  -2    4.22    2.49
  -7   5  -1    1.86    2.34
  -7   5  -1    1.70    2.65
  -7   5  -1    0.52    2.46
  -7   5  -1    1.01    2.15
  -7   5  -1    0.42    1.12
  -7   5  -1    1.75    2.43
  -7   5   0   36.31    4.74
  -7   5   0   29.49    4.20
  -7   5   0   25.94    4.03
  -7   5   0   27.04    4.13
  -7   5   0   31.88    4.30
  -7   5   0   28.49    2.25
  -7   5   1    8.65    3.12
  -7   5   1    2.95    2.74
  -7   5   1    7.07    2.94
  -7   5   1    7.31    2.64
  -7   5   1    7.32    2.76
  -7   5   1    6.30    2.95
  -7   5   1    8.94    2.97
  -7   5   1    8.67    1.37
  -7   5   2    0.50    2.54
  -7   5   2    6.13    3.05
  -7   5   2   -0.49    2.57
  -7   5   2    0.83    2.05
  -7   5   2    0.46    2.44
  -7   5   2   -1.04    2.46
  -7   5   2    0.32    0.98
  -7   5   3   46.01    5.52
  -7   5   3   51.64    5.56
  -7   5   3   47.40    5.36
  -7   5   3   48.67    4.92
  -7   5   3   52.10    5.49
  -7   5   3   43.12    5.22
  -7   5   3   43.22    2.55
  -7   5   4   -2.02    3.08
  -7   5   4    0.53    2.87
  -7   5   4    3.07    2.39
  -7   5   4    1.04    2.89
  -7   5   4    1.30    2.04
  -7   5   4   -0.49    2.49
  -7   5   4   -1.04    2.36
  -7   5   4    0.10    0.90
  -7   5   5   33.71    4.96
  -7   5   5   24.53    4.54
  -7   5   5   26.39    3.85
  -7   5   5   27.98    3.99
  -7   5   5   30.59    4.61
  -7   5   5   28.14    4.47
  -7   5   5   33.24    4.45
  -7   5   5   27.83    2.04
  -7   5   6    3.88    1.16
  -7   5   6    5.00    2.75
  -7   5   6    8.63    3.43
  -7   5   6    6.12    3.47
  -7   5   6    5.92    2.60
  -7   5   6   11.64    3.32
  -7   5   6    4.97    3.22
  -7   5   6    4.71    2.01
  -7   5   6    8.48    3.50
  -7   5   6    8.23    1.60
  -7   5   7    9.62    1.51
  -7   5   7   10.24    3.99
  -7   5   7    9.10    3.26
  -7   5   7    8.93    4.05
  -7   5   7   14.10    3.88
  -7   5   7   15.00    3.22
  -7   5   7    7.37    3.61
  -7   5   7    8.49    2.49
  -7   5   7    8.78    3.67
  -7   5   7    9.97    1.91
  -7   5   8   89.41    8.09
  -7   5   8   90.17    7.27
  -7   5   8  113.65    8.75
  -7   5   8   82.40    7.41
  -7   5   8   98.54    6.37
  -7   5   8  100.22    7.56
  -7   5   8  108.65    8.55
  -7   5   8  103.44    8.44
  -7   5   8   91.82    4.51
  -7   5   9    2.96    3.28
  -7   5   9   -1.19    3.26
  -7   5   9    3.29    2.64
  -7   5   9    0.50    2.54
  -7   5   9   -0.53    2.87
  -7   5   9    0.59    3.22
  -7   5   9   -0.33    2.17
  -7   5   9    2.94    3.05
  -7   5   9    0.28    1.16
  -7   5  10    0.56    2.97
  -7   5  10   -1.47    2.92
  -7   5  10    0.60    3.11
  -7   5  10    2.45    3.27
  -7   5  10   -1.53    2.53
  -7   5  10   -1.72    2.22
  -7   5  10    1.22    3.52
  -7   5  10   -0.61    3.19
  -7   5  10    0.15    1.27
  -7   6 -13    6.96    2.91
  -7   6 -13    2.58    3.31
  -7   6 -13   11.38    3.50
  -7   6 -13   11.91    2.69
  -7   6 -12    5.74    3.26
  -7   6 -12    5.98    2.90
  -7   6 -12    6.38    3.26
  -7   6 -12    2.15    2.08
  -7   6 -11    5.61    3.12
  -7   6 -11    5.35    3.04
  -7   6 -11   10.06    3.36
  -7   6 -11    7.36    2.21
  -7   6 -10   58.25    6.35
  -7   6 -10   54.82    6.01
  -7   6 -10   53.33    4.09
  -7   6 -10   59.68    4.58
  -7   6  -9    9.45    3.45
  -7   6  -9   11.53    2.12
  -7   6  -9   11.59    3.66
  -7   6  -9   13.53    3.73
  -7   6  -9   11.68    2.57
  -7   6  -8    7.10    2.75
  -7   6  -8    3.63    1.57
  -7   6  -8    3.41    3.07
  -7   6  -8    0.60    2.98
  -7   6  -8    2.55    2.10
  -7   6  -8    2.34    2.26
  -7   6  -7   46.31    4.16
  -7   6  -7   50.79    4.68
  -7   6  -7   47.72    5.30
  -7   6  -7   51.28    5.03
  -7   6  -7   49.61    5.83
  -7   6  -7   57.45    6.07
  -7   6  -7   57.36    4.65
  -7   6  -7   48.05    2.94
  -7   6  -6    0.75    2.05
  -7   6  -6    4.77    2.62
  -7   6  -6    3.17    0.99
  -7   6  -6    2.29    2.97
  -7   6  -6    4.08    2.70
  -7   6  -6    4.54    2.10
  -7   6  -6    4.36    2.06
  -7   6  -5    7.47    3.16
  -7   6  -5    3.45    2.98
  -7   6  -5    3.72    2.05
  -7   6  -5    4.53    2.00
  -7   6  -5    6.01    2.57
  -7   6  -5    6.69    2.80
  -7   6  -4   29.50    2.96
  -7   6  -4   28.90    4.68
  -7   6  -4   33.37    4.92
  -7   6  -3    4.70    2.80
  -7   6  -3    7.49    2.99
  -7   6  -3    5.02    2.85
  -7   6  -3    1.50    1.62
  -7   6  -2    1.94    2.65
  -7   6  -2   -1.73    2.76
  -7   6  -2   -2.20    2.59
  -7   6  -2    2.17    1.48
  -7   6  -2    0.90    2.69
  -7   6  -1   89.30    7.25
  -7   6  -1   76.21    6.55
  -7   6  -1   82.58    7.18
  -7   6  -1   79.39    7.31
  -7   6  -1   74.54    4.39
  -7   6  -1   71.46    6.35
  -7   6   0    1.03    2.89
  -7   6   0   -0.93    2.93
  -7   6   0    1.47    2.82
  -7   6   0    0.57    2.50
  -7   6   0    0.54    2.74
  -7   6   0    0.17    1.32
  -7   6   1   12.53    3.41
  -7   6   1   14.83    3.91
  -7   6   1   13.70    3.75
  -7   6   1   16.11    3.25
  -7   6   1   14.28    2.93
  -7   6   1   16.98    3.68
  -7   6   1   17.78    3.78
  -7   6   1   15.61    1.98
  -7   6   2   24.52    4.57
  -7   6   2   26.92    4.64
  -7   6   2   33.72    4.90
  -7   6   2   25.97    4.17
  -7   6   2   29.29    4.17
  -7   6   2   23.08    4.28
  -7   6   2   32.03    5.05
  -7   6   2   26.31    2.36
  -7   6   3   13.42    3.80
  -7   6   3   12.41    3.58
  -7   6   3   15.26    3.80
  -7   6   3    9.98    3.04
  -7   6   3   11.91    3.35
  -7   6   3    9.70    3.42
  -7   6   3   10.63    1.70
  -7   6   4    0.54    3.43
  -7   6   4    4.03    3.20
  -7   6   4    0.56    2.96
  -7   6   4    5.15    2.65
  -7   6   4    6.03    2.55
  -7   6   4    3.41    2.95
  -7   6   4    4.74    1.33
  -7   6   5   28.79    4.09
  -7   6   5   27.71    4.89
  -7   6   5   29.35    4.84
  -7   6   5   39.52    5.55
  -7   6   5   27.85    4.36
  -7   6   5   26.13    4.11
  -7   6   5   24.92    4.25
  -7   6   5   24.17    4.67
  -7   6   5   33.37    2.53
  -7   6   6   -1.21    3.18
  -7   6   6    1.58    2.54
  -7   6   6   -0.57    3.38
  -7   6   6    2.99    2.96
  -7   6   6    2.43    2.56
  -7   6   6    0.47    2.77
  -7   6   6    2.72    3.13
  -7   6   6    1.67    1.28
  -7   6   7    0.62    3.64
  -7   6   7    1.19    3.61
  -7   6   7    1.24    2.55
  -7   6   7    0.61    3.28
  -7   6   7   -1.47    3.24
  -7   6   7   -1.50    2.67
  -7   6   7    0.56    3.32
  -7   6   7    0.31    1.23
  -7   6   8   63.08    7.11
  -7   6   8   69.91    7.44
  -7   6   8   69.22    6.63
  -7   6   8   73.35    6.37
  -7   6   8   70.91    6.63
  -7   6   8   70.45    7.28
  -7   6   8   60.37    6.34
  -7   6   8   56.55    6.89
  -7   6   8   66.02    3.97
  -7   6   9   -0.45    2.80
  -7   6   9   -1.90    4.28
  -7   6   9    1.28    3.56
  -7   6   9   -1.58    2.97
  -7   6   9    1.91    2.06
  -7   6   9    0.60    3.47
  -7   6   9   -1.09    2.80
  -7   6   9    2.57    3.62
  -7   6   9    0.17    1.47
  -7   7 -11    2.05    2.85
  -7   7 -11   -0.61    3.19
  -7   7 -11    0.58    2.73
  -7   7 -11   -0.86    1.95
  -7   7 -10   10.11    3.90
  -7   7 -10   11.01    2.30
  -7   7  -9    7.30    3.64
  -7   7  -9   -0.62    3.31
  -7   7  -9    3.39    2.46
  -7   7  -9    2.46    1.76
  -7   7  -8   74.25    5.89
  -7   7  -8   70.72    6.00
  -7   7  -8   90.63    7.95
  -7   7  -8   82.33    7.75
  -7   7  -8   72.36    4.42
  -7   7  -7    1.99    2.26
  -7   7  -7    0.37    2.52
  -7   7  -7   -0.86    2.89
  -7   7  -7   -2.51    3.31
  -7   7  -7    2.57    3.08
  -7   7  -7    0.15    1.55
  -7   7  -6    2.48    1.89
  -7   7  -6   -0.40    2.41
  -7   7  -6   -0.45    2.88
  -7   7  -6    1.89    3.02
  -7   7  -6    0.63    3.03
  -7   7  -6   -0.11    1.27
  -7   7  -5   64.00    4.71
  -7   7  -5   55.31    5.38
  -7   7  -5   54.20    5.64
  -7   7  -5   58.62    6.42
  -7   7  -5   51.61    2.48
  -7   7  -4   20.41    3.80
  -7   7  -4   22.82    4.73
  -7   7  -4   20.26    4.28
  -7   7  -4   20.91    2.81
  -7   7  -4   27.32    4.05
  -7   7  -3   15.19    3.61
  -7   7  -3   17.52    4.19
  -7   7  -3   13.95    4.36
  -7   7  -3   17.78    2.80
  -7   7  -3   14.31    3.57
  -7   7  -2   51.31    5.77
  -7   7  -2   44.75    5.34
  -7   7  -2   43.51    3.75
  -7   7  -2   48.78    6.48
  -7   7  -2   46.32    5.96
  -7   7  -1   10.17    3.64
  -7   7  -1    8.23    3.62
  -7   7  -1   11.69    3.61
  -7   7  -1    8.33    2.05
  -7   7   0    1.66    2.99
  -7   7   0   -0.53    2.92
  -7   7   0   -0.63    3.13
  -7   7   0    0.58    2.89
  -7   7   0    1.29    1.58
  -7   7   1   39.84    4.87
  -7   7   1   36.48    5.30
  -7   7   1   41.52    5.45
  -7   7   1   44.03    5.79
  -7   7   1   41.90    3.34
  -7   7   2    5.03    2.86
  -7   7   2    4.73    2.50
  -7   7   2    5.87    3.47
  -7   7   2    7.88    3.71
  -7   7   2    5.68    3.24
  -7   7   2    1.88    3.25
  -7   7   2    4.93    1.60
  -7   7   3    2.44    2.48
  -7   7   3    1.93    2.43
  -7   7   3    3.62    3.18
  -7   7   3   -1.09    3.39
  -7   7   3    0.59    3.13
  -7   7   3    1.25    3.09
  -7   7   3    1.00    2.80
  -7   7   3    0.19    1.55
  -7   7   4   32.86    4.52
  -7   7   4   25.20    4.20
  -7   7   4   26.63    4.86
  -7   7   4   29.36    5.03
  -7   7   4   35.14    5.39
  -7   7   4   37.20    5.20
  -7   7   4   24.27    4.46
  -7   7   4   31.99    2.81
  -7   7   5    2.02    2.70
  -7   7   5    1.34    2.64
  -7   7   5    4.09    3.78
  -7   7   5    8.27    3.88
  -7   7   5    3.12    3.24
  -7   7   5   -0.53    3.15
  -7   7   5    1.52    1.51
  -7   7   6    5.69    2.92
  -7   7   6    2.81    2.92
  -7   7   6    9.12    4.06
  -7   7   6    3.63    3.45
  -7   7   6    6.08    3.58
  -7   7   6    6.70    1.80
  -7   7   6   13.48    4.12
  -7   8  -6   39.02    5.43
  -7   8  -6   54.54    6.76
  -7   8  -6   48.49    6.32
  -7   8  -6   53.62    4.96
  -7   8  -6   55.23    5.50
  -7   8  -6   44.29    5.49
  -7   8  -5   14.39    3.94
  -7   8  -5   23.55    4.88
  -7   8  -5   22.85    4.89
  -7   8  -5   15.15    3.11
  -7   8  -5   18.64    3.83
  -7   8  -4   42.24    5.40
  -7   8  -4   45.10    5.21
  -7   8  -4   37.48    5.82
  -7   8  -4   52.83    6.58
  -7   8  -4   32.75    3.86
  -7   8  -4   39.29    5.19
  -7   8  -3   48.57    6.24
  -7   8  -3   54.89    5.89
  -7   8  -3   65.94    7.18
  -7   8  -3   69.45    7.19
  -7   8  -3   55.06    4.52
  -7   8  -3   56.52    5.87
  -7   8  -2    7.06    3.92
  -7   8  -2   10.40    4.33
  -7   8  -2   12.73    3.90
  -7   8  -2   13.45    2.59
  -7   8  -2   13.90    4.09
  -7   8  -1    0.98    3.12
  -7   8  -1    2.08    3.43
  -7   8  -1    2.68    1.88
  -7   8  -1    0.54    3.68
  -7   8   0   24.24    4.86
  -7   8   0   19.94    4.26
  -7   8   0   19.17    2.85
  -7   8   0   16.55    4.59
  -7   8   1   -1.06    3.63
  -7   8   1   -1.83    3.56
  -7   8   1    2.75    3.56
  -7   8   1    7.23    3.17
  -7   8   1    5.93    2.12
  -6  -9  -8    0.71    2.28
  -6  -9  -8    1.65    2.41
  -6  -9  -8    1.66    2.37
  -6  -9  -8    1.96    3.23
  -6  -9  -8    4.55    3.47
  -6  -9  -7   -1.28    3.17
  -6  -9  -7    0.31    2.05
  -6  -9  -7   -1.19    2.33
  -6  -9  -7   -0.38    2.65
  -6  -9  -7    4.50    3.18
  -6  -9  -7   -0.41    2.29
  -6  -9  -6   19.14    2.96
  -6  -9  -6   18.78    3.45
  -6  -9  -6   24.59    3.87
  -6  -9  -6   21.56    4.38
  -6  -9  -6   18.95    3.38
  -6  -9  -5    4.75    2.90
  -6  -9  -5    4.98    2.39
  -6  -9  -5    1.87    3.09
  -6  -9  -5    2.79    1.93
  -6  -9  -4   20.75    4.21
  -6  -9  -4   17.48    3.19
  -6  -9  -4   19.14    4.53
  -6  -9  -4   13.58    3.62
  -6  -9  -3    2.83    2.86
  -6  -9  -3    7.58    2.38
  -6  -9  -3    6.55    3.23
  -6  -9  -3   14.03    3.96
  -6  -9  -3    9.24    1.94
  -6  -9  -2   -0.49    2.95
  -6  -9  -2    0.59    2.00
  -6  -9  -2    1.64    2.96
  -6  -9  -2    4.22    3.26
  -6  -9  -2    0.47    1.30
  -6  -9  -1    5.57    3.10
  -6  -9  -1    9.30    2.23
  -6  -9  -1    9.33    3.28
  -6  -9  -1    8.98    3.42
  -6  -9  -1    7.51    2.74
  -6  -9   0    3.86    2.78
  -6  -9   0    4.34    2.68
  -6  -9   0    3.57    3.04
  -6  -9   0    3.14    3.19
  -6  -9   1   11.11    3.60
  -6  -9   1    7.43    2.95
  -6  -9   1    6.50    3.29
  -6  -9   2    7.29    3.05
  -6  -9   2    8.17    3.05
  -6  -9   2   10.65    2.47
  -6  -9   2   10.61    3.41
  -6  -9   3   -0.57    2.75
  -6  -9   3    1.80    2.83
  -6  -9   3   -1.74    2.13
  -6  -9   3   -1.18    3.18
  -6  -9   4   36.07    5.00
  -6  -9   4   24.69    4.77
  -6  -9   4   27.52    3.07
  -6  -9   4   35.18    4.64
  -6  -8 -12   20.24    3.13
  -6  -8 -12   21.90    4.81
  -6  -8 -12   23.84    4.07
  -6  -8 -12   24.59    3.57
  -6  -8 -11   41.52    5.21
  -6  -8 -11   36.16    4.30
  -6  -8 -11   49.36    6.05
  -6  -8 -11   33.09    3.69
  -6  -8 -11   43.82    6.07
  -6  -8 -10   12.98    3.08
  -6  -8 -10   10.38    3.86
  -6  -8 -10   10.01    3.62
  -6  -8 -10   12.44    2.48
  -6  -8  -9   -0.37    2.16
  -6  -8  -9   -0.46    1.63
  -6  -8  -9    0.62    2.79
  -6  -8  -9   -1.80    2.87
  -6  -8  -8    0.36    2.31
  -6  -8  -8    3.98    2.32
  -6  -8  -8    2.84    2.57
  -6  -8  -8    2.24    1.49
  -6  -8  -8   -0.60    2.79
  -6  -8  -8   -1.18    3.27
  -6  -8  -7   16.25    4.08
  -6  -8  -7   15.58    3.35
  -6  -8  -7   12.43    2.68
  -6  -8  -7   12.73    3.04
  -6  -8  -7   13.21    1.99
  -6  -8  -7    7.11    3.52
  -6  -8  -7   10.07    2.66
  -6  -8  -6    7.99    3.34
  -6  -8  -6    7.45    2.41
  -6  -8  -6   13.95    2.95
  -6  -8  -6    6.82    2.82
  -6  -8  -6   13.96    3.78
  -6  -8  -6    7.53    2.47
  -6  -8  -5    2.88    1.91
  -6  -8  -5    2.94    2.39
  -6  -8  -5    2.79    2.30
  -6  -8  -5    9.14    3.45
  -6  -8  -5    3.59    2.21
  -6  -8  -4   90.84    6.83
  -6  -8  -4   83.69    5.93
  -6  -8  -4   86.62    7.14
  -6  -8  -4   86.48    7.46
  -6  -8  -4   82.80    5.12
  -6  -8  -3    9.96    3.26
  -6  -8  -3   13.80    2.74
  -6  -8  -3   10.62    3.10
  -6  -8  -3   10.52    3.39
  -6  -8  -3    9.08    2.03
  -6  -8  -2    2.33    2.66
  -6  -8  -2    4.44    1.86
  -6  -8  -2    3.83    2.79
  -6  -8  -2    2.20    1.54
  -6  -8  -2    0.51    2.84
  -6  -8  -1   14.74    2.56
  -6  -8  -1   16.76    3.76
  -6  -8  -1   15.58    3.21
  -6  -8  -1   20.77    3.80
  -6  -8   0    0.78    1.75
  -6  -8   0    5.59    2.75
  -6  -8   0    1.18    2.36
  -6  -8   0    4.28    2.69
  -6  -8   1    3.07    2.61
  -6  -8   1   -0.41    2.25
  -6  -8   1   -1.06    2.80
  -6  -8   2   50.99    5.51
  -6  -8   2   36.70    4.56
  -6  -8   2   48.00    4.13
  -6  -8   2   51.89    5.63
  -6  -8   3    3.12    2.58
  -6  -8   3    4.44    2.47
  -6  -8   3    7.65    2.26
  -6  -8   3    4.73    3.11
  -6  -8   4   14.19    3.20
  -6  -8   4    9.50    3.34
  -6  -8   4    9.98    3.51
  -6  -8   4   11.63    2.34
  -6  -8   4    8.77    3.25
  -6  -8   5   93.46    7.55
  -6  -8   5   88.22    6.03
  -6  -8   5   74.90    6.75
  -6  -8   5   92.93    6.81
  -6  -8   6    3.46    2.09
  -6  -8   6    1.31    2.60
  -6  -8   6    1.09    2.75
  -6  -8   6    1.49    2.69
  -6  -8   7   -1.06    3.16
  -6  -8   7    4.07    2.67
  -6  -8   7    1.67    2.93
  -6  -8   7    2.65    2.23
  -6  -8   7   -0.52    3.12
  -6  -8   8   18.08    3.96
  -6  -8   8   25.74    2.63
  -6  -8   8   20.49    4.19
  -6  -8   8   20.17    4.01
  -6  -8   8   19.01    3.35
  -6  -8   8   18.29    4.11
  -6  -7 -14    4.29    2.38
  -6  -7 -14    1.21    1.67
  -6  -7 -14    1.24    3.50
  -6  -7 -14    1.56    3.28
  -6  -7 -13   45.16    4.39
  -6  -7 -13   44.44    3.58
  -6  -7 -13   56.31    6.39
  -6  -7 -13   55.68    6.01
  -6  -7 -13   37.87    5.18
  -6  -7 -12    0.68    2.02
  -6  -7 -12    5.40    2.96
  -6  -7 -12    1.21    1.37
  -6  -7 -12    5.15    2.27
  -6  -7 -12    3.01    3.03
  -6  -7 -12    3.70    2.90
  -6  -7 -11   29.64    4.47
  -6  -7 -11   23.32    2.39
  -6  -7 -11   27.91    4.95
  -6  -7 -11   21.81    4.75
  -6  -7 -11   26.86    3.39
  -6  -7 -11   24.03    3.29
  -6  -7 -10   13.87    4.17
  -6  -7 -10   18.65    2.97
  -6  -7 -10   19.28    2.90
  -6  -7 -10   16.80    4.03
  -6  -7 -10   20.03    3.79
  -6  -7  -9    2.18    1.99
  -6  -7  -9    1.62    2.54
  -6  -7  -9    1.52    1.72
  -6  -7  -9   -2.84    3.03
  -6  -7  -9   -0.31    1.77
  -6  -7  -8   10.57    2.85
  -6  -7  -8   10.24    2.25
  -6  -7  -8    8.45    3.23
  -6  -7  -8   10.67    2.14
  -6  -7  -8    6.66    3.18
  -6  -7  -8   11.79    2.53
  -6  -7  -7   27.85    3.73
  -6  -7  -7   25.36    3.13
  -6  -7  -7   20.71    4.02
  -6  -7  -7   25.52    4.21
  -6  -7  -7   18.46    2.43
  -6  -7  -7   22.06    2.99
  -6  -7  -6   13.73    2.57
  -6  -7  -6   14.37    3.14
  -6  -7  -6   15.46    2.61
  -6  -7  -6    6.62    2.82
  -6  -7  -6   12.00    1.88
  -6  -7  -6   13.29    3.50
  -6  -7  -6   21.76    2.77
  -6  -7  -5    5.49    2.07
  -6  -7  -5   10.00    3.06
  -6  -7  -5    6.08    1.85
  -6  -7  -5    6.05    2.85
  -6  -7  -5    4.68    2.78
  -6  -7  -5    5.78    1.97
  -6  -7  -4   87.67    6.58
  -6  -7  -4   71.91    5.40
  -6  -7  -4   84.62    6.95
  -6  -7  -4   68.77    4.67
  -6  -7  -4   71.28    6.27
  -6  -7  -3    3.99    2.01
  -6  -7  -3    4.49    2.81
  -6  -7  -3    2.64    1.51
  -6  -7  -3    5.57    2.65
  -6  -7  -2    8.18    2.05
  -6  -7  -2    8.79    2.65
  -6  -7  -2   10.80    3.07
  -6  -7  -2   11.96    2.81
  -6  -7  -2   12.44    2.05
  -6  -7  -1   33.64    4.37
  -6  -7  -1   40.22    3.69
  -6  -7  -1   40.82    4.79
  -6  -7  -1   42.16    4.97
  -6  -7  -1   41.68    4.40
  -6  -7  -1   31.81    2.83
  -6  -7   0    1.39    2.30
  -6  -7   0    0.78    1.58
  -6  -7   0    0.96    2.33
  -6  -7   0    2.34    2.56
  -6  -7   1   71.06    6.23
  -6  -7   1   69.59    5.07
  -6  -7   1   65.83    6.05
  -6  -7   2   32.45    4.36
  -6  -7   2   31.69    3.39
  -6  -7   2   32.44    4.59
  -6  -7   3    2.80    2.66
  -6  -7   3    2.30    1.61
  -6  -7   3    2.35    1.84
  -6  -7   3    2.85    2.67
  -6  -7   4   90.61    7.04
  -6  -7   4   87.06    5.23
  -6  -7   4   95.21    7.22
  -6  -7   4   94.05    6.01
  -6  -7   5   48.09    3.53
  -6  -7   5   55.00    4.62
  -6  -7   5   47.55    4.17
  -6  -7   5   60.91    5.94
  -6  -7   6    3.09    2.18
  -6  -7   6   10.81    1.66
  -6  -7   6    8.01    3.10
  -6  -7   6    9.95    2.19
  -6  -7   7   30.71    3.95
  -6  -7   7   32.55    4.72
  -6  -7   7   36.99    4.54
  -6  -7   7   20.20    3.62
  -6  -7   7   35.84    4.67
  -6  -7   7   28.54    2.89
  -6  -7   8   20.16    3.38
  -6  -7   8   19.23    4.04
  -6  -7   8   25.37    4.02
  -6  -7   8   21.85    3.89
  -6  -7   8   22.92    2.41
  -6  -7   8   22.53    4.09
  -6  -7   9   34.62    4.85
  -6  -7   9   32.84    4.21
  -6  -7   9   28.87    4.21
  -6  -7   9   24.56    4.17
  -6  -7   9   33.31    4.87
  -6  -7   9   30.49    4.67
  -6  -7  10   27.00    4.69
  -6  -7  10   36.15    4.52
  -6  -7  10   40.19    5.21
  -6  -7  10   42.76    5.20
  -6  -7  10   42.77    4.93
  -6  -7  10   31.69    4.81
  -6  -6 -16    3.27    2.35
  -6  -6 -16    4.81    2.82
  -6  -6 -16    5.44    3.57
  -6  -6 -16   11.42    4.07
  -6  -6 -16    8.44    3.39
  -6  -6 -16    4.83    2.28
  -6  -6 -15    1.98    2.06
  -6  -6 -15    6.71    2.87
  -6  -6 -15    3.97    2.34
  -6  -6 -15    1.77    3.55
  -6  -6 -15    4.76    3.39
  -6  -6 -15    2.87    3.16
  -6  -6 -14    3.49    1.98
  -6  -6 -14    8.99    3.11
  -6  -6 -14    5.67    2.22
  -6  -6 -14    3.45    3.24
  -6  -6 -14    3.50    3.20
  -6  -6 -14    4.36    2.90
  -6  -6 -13   38.90    3.82
  -6  -6 -13   31.27    3.26
  -6  -6 -13   31.43    4.70
  -6  -6 -13   38.59    3.95
  -6  -6 -13   36.65    4.84
  -6  -6 -13   32.98    4.51
  -6  -6 -12    9.91    2.20
  -6  -6 -12    4.37    1.86
  -6  -6 -12    5.59    3.15
  -6  -6 -12    7.80    2.16
  -6  -6 -12    8.02    2.79
  -6  -6 -11   41.28    4.70
  -6  -6 -11   36.55    3.18
  -6  -6 -11   48.80    4.06
  -6  -6 -11   34.26    3.74
  -6  -6 -11   35.54    4.98
  -6  -6 -11   37.73    3.59
  -6  -6 -10   18.24    2.68
  -6  -6 -10   13.84    3.28
  -6  -6 -10   18.32    2.34
  -6  -6 -10   15.89    3.64
  -6  -6 -10   22.00    2.89
  -6  -6 -10   17.08    3.78
  -6  -6 -10   22.77    2.80
  -6  -6 -10   23.04    3.87
  -6  -6  -9    5.02    1.82
  -6  -6  -9    2.67    1.46
  -6  -6  -9    1.74    2.41
  -6  -6  -9    1.45    2.46
  -6  -6  -9    1.08    1.57
  -6  -6  -9    2.88    1.82
  -6  -6  -8    7.06    2.01
  -6  -6  -8    5.93    2.51
  -6  -6  -8    7.03    3.01
  -6  -6  -8   10.47    2.71
  -6  -6  -8    6.48    1.79
  -6  -6  -8    8.67    3.02
  -6  -6  -8    6.71    1.92
  -6  -6  -7    1.46    1.48
  -6  -6  -7   -1.80    2.05
  -6  -6  -7    0.46    2.37
  -6  -6  -7   -0.36    2.11
  -6  -6  -7   -1.49    2.38
  -6  -6  -7   -0.23    1.42
  -6  -6  -7   -0.25    1.44
  -6  -6  -6   95.67    7.15
  -6  -6  -6  109.20    6.68
  -6  -6  -6   95.77    7.29
  -6  -6  -6  100.96    5.60
  -6  -6  -6   90.51    5.25
  -6  -6  -6   96.82    5.70
  -6  -6  -5   41.88    3.68
  -6  -6  -5   52.87    4.43
  -6  -6  -5   53.27    4.02
  -6  -6  -5   48.54    5.24
  -6  -6  -5   47.88    3.51
  -6  -6  -5   44.24    3.58
  -6  -6  -5   44.71    4.89
  -6  -6  -4   13.89    2.31
  -6  -6  -4   20.03    3.42
  -6  -6  -4   13.32    3.17
  -6  -6  -4   12.23    2.58
  -6  -6  -3  132.73    6.80
  -6  -6  -3  129.42    8.33
  -6  -6  -3  143.58    8.84
  -6  -6  -3  141.46    7.82
  -6  -6  -2    8.85    1.83
  -6  -6  -2    8.02    2.80
  -6  -6  -2   11.33    2.96
  -6  -6  -2   10.55    2.78
  -6  -6  -2   16.17    2.70
  -6  -6  -1    0.37    2.31
  -6  -6  -1   -0.19    1.26
  -6  -6  -1    0.43    2.36
  -6  -6  -1   -1.68    2.15
  -6  -6  -1   -0.86    2.07
  -6  -6  -1   -0.61    1.89
  -6  -6   0  191.08    9.99
  -6  -6   0  198.66   10.70
  -6  -6   0  181.86   10.20
  -6  -6   0  185.81    8.90
  -6  -6   0  199.63   10.61
  -6  -6   0  193.09    9.28
  -6  -6   1   39.34    4.35
  -6  -6   1   38.24    3.61
  -6  -6   1   35.11    4.35
  -6  -6   1   40.49    3.83
  -6  -6   1   37.18    4.07
  -6  -6   1   39.71    4.45
  -6  -6   2   26.32    3.04
  -6  -6   2   26.95    3.81
  -6  -6   2   34.51    4.17
  -6  -6   2   31.64    3.54
  -6  -6   2   29.03    3.76
  -6  -6   2   29.35    4.10
  -6  -6   2   32.87    3.43
  -6  -6   3   55.39    5.16
  -6  -6   3   48.72    4.38
  -6  -6   3   54.45    3.97
  -6  -6   3   54.74    4.34
  -6  -6   3   46.63    4.97
  -6  -6   3   41.28    4.44
  -6  -6   3   55.25    5.08
  -6  -6   3   55.13    4.41
  -6  -6   4   32.63    3.26
  -6  -6   4   30.22    3.99
  -6  -6   4   27.26    3.74
  -6  -6   4   39.21    3.64
  -6  -6   4   31.97    2.98
  -6  -6   4   36.59    4.37
  -6  -6   4   32.45    3.78
  -6  -6   5   17.18    3.27
  -6  -6   5   18.15    2.53
  -6  -6   5   16.50    3.16
  -6  -6   5   13.61    2.02
  -6  -6   5    9.36    3.01
  -6  -6   5   21.96    3.15
  -6  -6   6    5.92    2.54
  -6  -6   6    1.27    2.47
  -6  -6   6    6.48    1.84
  -6  -6   6    6.47    2.60
  -6  -6   6    6.02    2.64
  -6  -6   6    7.31    2.54
  -6  -6   7   79.36    6.04
  -6  -6   7   78.26    6.49
  -6  -6   7   68.70    4.29
  -6  -6   7   76.94    6.38
  -6  -6   7   77.03    6.28
  -6  -6   7   67.65    5.73
  -6  -6   7   73.25    5.97
  -6  -6   8   29.51    4.43
  -6  -6   8   34.11    4.19
  -6  -6   8   20.01    3.50
  -6  -6   8   21.48    3.70
  -6  -6   8   26.08    3.98
  -6  -6   8   29.21    4.10
  -6  -6   9   47.04    4.88
  -6  -6   9   45.66    4.74
  -6  -6   9   46.18    5.07
  -6  -6   9   54.75    5.62
  -6  -6   9   43.79    5.04
  -6  -6  10    0.44    2.58
  -6  -6  10    0.83    2.05
  -6  -6  10    1.56    1.86
  -6  -6  10    0.49    2.25
  -6  -6  10   -0.99    2.75
  -6  -6  10   -1.52    2.63
  -6  -6  11   17.38    3.70
  -6  -6  11   23.32    3.67
  -6  -6  11   25.65    3.28
  -6  -6  11   17.01    3.79
  -6  -6  11   23.00    4.29
  -6  -6  11   24.20    4.40
  -6  -6  12   59.77    6.07
  -6  -6  12   52.36    4.85
  -6  -6  12   61.42    6.14
  -6  -6  12   52.36    6.00
  -6  -6  12   66.54    5.78
  -6  -6  12   54.25    4.54
  -6  -6  12   60.25    5.59
  -6  -5 -17   48.20    5.85
  -6  -5 -17   50.31    5.73
  -6  -5 -17   39.22    4.44
  -6  -5 -17   56.26    6.22
  -6  -5 -17   47.77    4.36
  -6  -5 -17   55.57    5.33
  -6  -5 -16    3.90    2.97
  -6  -5 -16    2.60    2.66
  -6  -5 -16    2.50    2.14
  -6  -5 -16    1.68    3.04
  -6  -5 -16    2.47    1.97
  -6  -5 -16    3.04    2.62
  -6  -5 -15    2.67    2.93
  -6  -5 -15    3.69    2.03
  -6  -5 -15    3.00    2.64
  -6  -5 -15    5.48    3.20
  -6  -5 -15    3.99    2.59
  -6  -5 -15    8.91    2.42
  -6  -5 -15    4.98    2.14
  -6  -5 -14   21.06    2.78
  -6  -5 -14   19.45    3.03
  -6  -5 -14    8.67    3.20
  -6  -5 -14   21.76    3.42
  -6  -5 -14   19.24    4.49
  -6  -5 -14   28.86    4.42
  -6  -5 -14   14.40    3.67
  -6  -5 -14   18.88    2.83
  -6  -5 -13    4.19    1.84
  -6  -5 -13    2.05    1.79
  -6  -5 -13    3.25    2.55
  -6  -5 -13    2.98    2.30
  -6  -5 -13    5.72    3.10
  -6  -5 -13    3.19    2.80
  -6  -5 -13    0.45    2.45
  -6  -5 -13    1.62    1.91
  -6  -5 -12   28.36    3.10
  -6  -5 -12   31.94    4.17
  -6  -5 -12   28.43    3.36
  -6  -5 -12   30.32    4.46
  -6  -5 -12   32.54    3.24
  -6  -5 -12   34.76    4.78
  -6  -5 -12   31.72    3.08
  -6  -5 -11   32.07    3.07
  -6  -5 -11   35.84    3.32
  -6  -5 -11   41.02    4.46
  -6  -5 -11   35.35    4.77
  -6  -5 -11   35.84    4.79
  -6  -5 -11   37.92    3.36
  -6  -5 -11   35.10    3.71
  -6  -5 -11   32.22    4.48
  -6  -5 -10   31.04    2.93
  -6  -5 -10   25.96    2.80
  -6  -5 -10   30.53    4.05
  -6  -5 -10   29.46    3.44
  -6  -5 -10   34.47    3.04
  -6  -5 -10   36.85    4.56
  -6  -5 -10   32.12    4.19
  -6  -5  -9   98.67    5.45
  -6  -5  -9  109.13    5.73
  -6  -5  -9   94.10    6.92
  -6  -5  -9  103.14    7.28
  -6  -5  -9  108.22    7.04
  -6  -5  -9   98.77    7.48
  -6  -5  -9  110.77    5.66
  -6  -5  -9  101.20    6.30
  -6  -5  -9   99.17    7.32
  -6  -5  -8    1.65    1.31
  -6  -5  -8    0.42    1.30
  -6  -5  -8    0.40    2.08
  -6  -5  -8    0.41    2.28
  -6  -5  -8    3.31    1.95
  -6  -5  -8    1.43    2.15
  -6  -5  -8    0.26    1.71
  -6  -5  -8    0.93    2.19
  -6  -5  -8   -0.45    2.26
  -6  -5  -8    0.81    1.34
  -6  -5  -8    0.68    2.08
  -6  -5  -7   12.23    1.96
  -6  -5  -7   13.95    2.62
  -6  -5  -7   15.26    2.95
  -6  -5  -7    6.83    2.36
  -6  -5  -7   11.83    1.92
  -6  -5  -7   15.29    2.73
  -6  -5  -7   10.24    2.63
  -6  -5  -7   10.73    2.11
  -6  -5  -7    8.59    2.95
  -6  -5  -7    8.72    2.71
  -6  -5  -6   47.51    4.61
  -6  -5  -6   41.71    4.32
  -6  -5  -6   36.06    3.69
  -6  -5  -6   34.20    3.77
  -6  -5  -6   43.47    4.08
  -6  -5  -6   41.87    3.44
  -6  -5  -6   47.78    4.89
  -6  -5  -6   38.34    3.09
  -6  -5  -5   22.90    3.15
  -6  -5  -5   21.43    3.34
  -6  -5  -5   28.24    3.29
  -6  -5  -5   19.57    3.02
  -6  -5  -5   16.17    3.50
  -6  -5  -5   26.05    2.64
  -6  -5  -5   23.82    3.57
  -6  -5  -4  438.02   17.31
  -6  -5  -4  390.89   16.18
  -6  -5  -4  428.90   17.34
  -6  -5  -4  420.64   17.51
  -6  -5  -4  373.88   14.92
  -6  -5  -4  383.96   16.11
  -6  -5  -4  433.64   16.27
  -6  -5  -3   21.96    3.31
  -6  -5  -3   28.38    3.83
  -6  -5  -3   23.14    2.94
  -6  -5  -3   32.27    3.87
  -6  -5  -3   25.28    3.65
  -6  -5  -3   22.71    3.03
  -6  -5  -2   30.87    3.61
  -6  -5  -2   32.79    2.96
  -6  -5  -2   33.82    3.60
  -6  -5  -2   33.82    4.00
  -6  -5  -2   32.02    3.28
  -6  -5  -2   35.52    4.00
  -6  -5  -2   29.41    3.62
  -6  -5  -2   30.13    3.88
  -6  -5  -2   29.58    3.17
  -6  -5  -1    2.13    1.90
  -6  -5  -1    4.12    1.56
  -6  -5  -1    2.08    1.77
  -6  -5  -1    4.47    2.37
  -6  -5  -1    3.76    1.93
  -6  -5  -1    3.04    2.00
  -6  -5  -1    4.94    2.14
  -6  -5  -1    0.76    2.07
  -6  -5  -1    4.11    1.85
  -6  -5   0    0.73    1.97
  -6  -5   0    1.29    2.10
  -6  -5   0   -0.38    1.85
  -6  -5   0    1.66    2.24
  -6  -5   0    1.49    2.15
  -6  -5   0    1.00    1.61
  -6  -5   1   35.25    3.96
  -6  -5   1   28.51    3.57
  -6  -5   1   27.41    3.60
  -6  -5   1   30.93    4.03
  -6  -5   1   32.91    3.86
  -6  -5   1   31.66    3.18
  -6  -5   2   53.71    4.94
  -6  -5   2   55.68    4.08
  -6  -5   2   61.65    5.19
  -6  -5   2   54.51    4.76
  -6  -5   2   50.69    4.71
  -6  -5   2   52.00    3.96
  -6  -5   3  149.79    7.39
  -6  -5   3  160.44    9.07
  -6  -5   3  171.00    9.22
  -6  -5   3  164.54    7.98
  -6  -5   3  160.04    8.84
  -6  -5   3  163.68    8.87
  -6  -5   3  154.62    7.69
  -6  -5   4   33.98    3.28
  -6  -5   4   39.08    4.22
  -6  -5   4   46.34    4.51
  -6  -5   4   35.80    3.29
  -6  -5   4   28.42    3.36
  -6  -5   4   32.13    3.98
  -6  -5   4   37.91    3.14
  -6  -5   5   12.30    2.84
  -6  -5   5   12.86    2.83
  -6  -5   5    9.57    1.95
  -6  -5   5    9.52    2.00
  -6  -5   5    9.07    2.27
  -6  -5   5    9.61    1.72
  -6  -5   5    9.38    2.70
  -6  -5   6    3.13    1.53
  -6  -5   6    1.24    2.17
  -6  -5   6    4.94    2.26
  -6  -5   6    1.32    2.29
  -6  -5   6    3.85    2.11
  -6  -5   6    1.28    1.66
  -6  -5   7   73.46    6.11
  -6  -5   7   78.93    6.11
  -6  -5   7   73.13    5.98
  -6  -5   7   84.55    5.78
  -6  -5   7   70.80    4.92
  -6  -5   7   66.61    4.79
  -6  -5   7   69.28    5.57
  -6  -5   8   -0.87    2.29
  -6  -5   8    1.78    2.27
  -6  -5   8    2.26    1.81
  -6  -5   8   -0.70    1.84
  -6  -5   8   -2.00    2.01
  -6  -5   8    1.92    1.87
  -6  -5   8   -1.31    1.95
  -6  -5   9   64.50    5.12
  -6  -5   9   69.06    6.07
  -6  -5   9   62.06    5.11
  -6  -5   9   57.87    4.66
  -6  -5   9   58.35    5.46
  -6  -5  10   53.52    4.81
  -6  -5  10   52.92    5.43
  -6  -5  10   63.63    5.74
  -6  -5  10   59.09    4.80
  -6  -5  10   52.79    4.75
  -6  -5  10   52.92    4.94
  -6  -5  10   43.52    5.02
  -6  -5  11    0.50    2.49
  -6  -5  11    0.48    2.26
  -6  -5  11    2.56    2.18
  -6  -5  11    0.33    2.04
  -6  -5  11    0.35    1.89
  -6  -5  11    0.96    2.38
  -6  -5  11    1.51    2.30
  -6  -5  12   25.87    4.30
  -6  -5  12   32.94    4.59
  -6  -5  12   26.81    4.35
  -6  -5  12   26.48    3.72
  -6  -5  12   22.44    3.30
  -6  -5  12   22.96    3.60
  -6  -5  12   21.29    3.87
  -6  -5  12   22.55    3.48
  -6  -5  13    7.15    3.15
  -6  -5  13    7.84    2.91
  -6  -5  13    6.94    2.75
  -6  -5  13    9.66    2.75
  -6  -5  13   10.74    2.85
  -6  -5  13    8.57    3.24
  -6  -5  13    7.63    3.22
  -6  -5  13    4.62    2.67
  -6  -5  14   13.38    3.09
  -6  -5  14   13.84    3.60
  -6  -5  14    9.07    3.52
  -6  -5  14   14.73    3.08
  -6  -5  14   19.07    3.53
  -6  -5  14   14.20    2.97
  -6  -5  14   10.73    3.47
  -6  -4 -18    3.30    2.99
  -6  -4 -18    6.87    2.22
  -6  -4 -18    9.30    2.50
  -6  -4 -18    9.55    3.47
  -6  -4 -17   53.26    5.71
  -6  -4 -17   59.18    4.58
  -6  -4 -17   47.88    5.89
  -6  -4 -17   60.01    4.63
  -6  -4 -17   61.20    6.22
  -6  -4 -16    8.81    2.79
  -6  -4 -16    5.54    2.07
  -6  -4 -16   11.13    3.34
  -6  -4 -16    7.04    2.15
  -6  -4 -16    7.97    2.32
  -6  -4 -16   11.03    3.80
  -6  -4 -16    8.38    2.16
  -6  -4 -16    5.11    2.92
  -6  -4 -15    0.49    2.41
  -6  -4 -15   -0.36    2.02
  -6  -4 -15    0.48    2.20
  -6  -4 -15    0.58    1.74
  -6  -4 -15   -0.51    2.95
  -6  -4 -15    2.33    1.73
  -6  -4 -15    2.46    2.34
  -6  -4 -15   -0.27    1.88
  -6  -4 -14   37.60    4.50
  -6  -4 -14   30.33    3.65
  -6  -4 -14   35.83    4.59
  -6  -4 -14   33.46    3.44
  -6  -4 -14   38.32    4.93
  -6  -4 -14   38.29    4.51
  -6  -4 -14   29.97    3.26
  -6  -4 -14   28.98    2.94
  -6  -4 -13   18.63    2.40
  -6  -4 -13   18.96    2.89
  -6  -4 -13   16.07    3.38
  -6  -4 -13   14.07    2.58
  -6  -4 -13   16.91    3.82
  -6  -4 -13   18.76    3.71
  -6  -4 -13   10.49    2.28
  -6  -4 -12   20.32    2.39
  -6  -4 -12   24.59    3.08
  -6  -4 -12   24.05    3.63
  -6  -4 -12   23.97    2.91
  -6  -4 -12   20.16    3.99
  -6  -4 -12   15.86    3.64
  -6  -4 -12   24.15    2.66
  -6  -4 -11  106.70    5.45
  -6  -4 -11  105.96    6.14
  -6  -4 -11  106.24    7.26
  -6  -4 -11  111.73    7.82
  -6  -4 -11   89.29    6.30
  -6  -4 -11  111.83    5.62
  -6  -4 -11  114.66    7.76
  -6  -4 -11  104.72    6.04
  -6  -4 -11  108.81    7.45
  -6  -4 -10   20.97    2.23
  -6  -4 -10   21.34    2.74
  -6  -4 -10   20.07    3.43
  -6  -4 -10   23.58    2.82
  -6  -4 -10   17.58    3.64
  -6  -4 -10   24.37    3.78
  -6  -4 -10   23.18    3.12
  -6  -4 -10   19.36    3.24
  -6  -4 -10   23.95    3.83
  -6  -4  -9   60.44    3.62
  -6  -4  -9   60.56    4.28
  -6  -4  -9   60.85    5.22
  -6  -4  -9   64.85    5.17
  -6  -4  -9   66.68    5.62
  -6  -4  -9   63.94    4.72
  -6  -4  -9   65.09    5.66
  -6  -4  -9   62.75    4.39
  -6  -4  -9   66.55    5.04
  -6  -4  -9   60.16    5.50
  -6  -4  -8  143.83    6.45
  -6  -4  -8  156.56    8.14
  -6  -4  -8  147.42    8.52
  -6  -4  -8  156.28    8.38
  -6  -4  -8  153.30    8.90
  -6  -4  -8  150.65    6.53
  -6  -4  -8  171.15    9.34
  -6  -4  -8  152.07    8.97
  -6  -4  -8  149.17    7.45
  -6  -4  -8  153.10    8.02
  -6  -4  -7    4.53    1.23
  -6  -4  -7    3.05    2.11
  -6  -4  -7    2.62    1.72
  -6  -4  -7    6.27    2.18
  -6  -4  -7    1.23    1.64
  -6  -4  -7    3.91    1.69
  -6  -4  -7    3.95    2.28
  -6  -4  -7    2.04    2.03
  -6  -4  -7    2.84    1.77
  -6  -4  -7    3.40    1.12
  -6  -4  -7    1.65    1.94
  -6  -4  -6    5.29    1.24
  -6  -4  -6    2.29    1.75
  -6  -4  -6    3.02    1.70
  -6  -4  -6    2.07    2.15
  -6  -4  -6    3.95    2.02
  -6  -4  -6    2.51    1.89
  -6  -4  -6    4.70    1.78
  -6  -4  -6    2.67    2.06
  -6  -4  -6    4.36    2.23
  -6  -4  -6    0.54    1.59
  -6  -4  -6    4.94    1.19
  -6  -4  -6    5.72    2.54
  -6  -4  -5   46.82    4.10
  -6  -4  -5   37.25    3.49
  -6  -4  -5   42.06    4.11
  -6  -4  -5   38.22    4.10
  -6  -4  -5   43.68    3.96
  -6  -4  -5   36.28    4.06
  -6  -4  -5   37.86    2.55
  -6  -4  -5   42.07    4.34
  -6  -4  -5   38.88    3.52
  -6  -4  -5   37.56    3.52
  -6  -4  -5   35.24    4.42
  -6  -4  -4  195.60    9.72
  -6  -4  -4  184.40    8.79
  -6  -4  -4  183.08    9.81
  -6  -4  -4  200.82    9.45
  -6  -4  -4  199.61    9.96
  -6  -4  -4  211.72   10.08
  -6  -4  -4  195.21    7.63
  -6  -4  -4  208.85   10.29
  -6  -4  -4  199.96    8.94
  -6  -4  -4  189.93    8.94
  -6  -4  -4  198.63   10.45
  -6  -4  -3   16.77    2.91
  -6  -4  -3   14.73    2.18
  -6  -4  -3   13.51    2.54
  -6  -4  -3   16.63    3.06
  -6  -4  -3   10.11    2.34
  -6  -4  -3   12.49    2.79
  -6  -4  -3   15.94    2.84
  -6  -4  -3   15.71    2.84
  -6  -4  -3   13.75    2.21
  -6  -4  -2  290.76   12.83
  -6  -4  -2  276.33   12.31
  -6  -4  -2  290.03   13.27
  -6  -4  -2  291.29   12.20
  -6  -4  -2  303.03   13.03
  -6  -4  -2  279.33   12.66
  -6  -4  -2  279.08   12.83
  -6  -4  -2  299.41   11.68
  -6  -4  -1   61.94    4.60
  -6  -4  -1   67.63    5.07
  -6  -4  -1   62.31    5.31
  -6  -4  -1   61.73    4.49
  -6  -4  -1   60.33    4.94
  -6  -4  -1   54.20    4.69
  -6  -4  -1   61.99    4.98
  -6  -4  -1   67.98    4.20
  -6  -4   0   40.23    3.56
  -6  -4   0   40.67    4.05
  -6  -4   0   41.89    3.91
  -6  -4   0   47.90    4.25
  -6  -4   0   43.43    4.07
  -6  -4   0   37.22    4.17
  -6  -4   0   39.96    3.83
  -6  -4   0   47.01    3.34
  -6  -4   1    3.60    2.15
  -6  -4   1   -0.92    1.83
  -6  -4   1    1.66    1.94
  -6  -4   1    0.34    1.71
  -6  -4   1    4.07    1.98
  -6  -4   1   -1.20    1.84
  -6  -4   1   -1.27    1.78
  -6  -4   1   -0.20    1.52
  -6  -4   1    0.31    1.96
  -6  -4   2    4.82    2.19
  -6  -4   2    6.67    2.27
  -6  -4   2    6.27    2.30
  -6  -4   2    5.81    2.24
  -6  -4   2    3.67    2.59
  -6  -4   2    4.95    2.16
  -6  -4   2    4.79    1.63
  -6  -4   2    7.15    1.66
  -6  -4   2    2.96    2.16
  -6  -4   3  479.38   18.61
  -6  -4   3  478.49   18.63
  -6  -4   3  464.87   16.79
  -6  -4   3  429.15   17.10
  -6  -4   3  467.87   18.29
  -6  -4   3  456.19   18.78
  -6  -4   4   14.05    2.74
  -6  -4   4   11.10    1.99
  -6  -4   4    7.38    2.36
  -6  -4   4   10.26    2.52
  -6  -4   4    7.48    2.56
  -6  -4   4    7.21    1.74
  -6  -4   4    5.30    1.83
  -6  -4   4   10.84    1.90
  -6  -4   5   56.08    4.75
  -6  -4   5   46.37    4.61
  -6  -4   5   46.39    3.43
  -6  -4   5   49.69    4.52
  -6  -4   5   43.64    4.39
  -6  -4   5   44.38    3.98
  -6  -4   5   48.09    3.45
  -6  -4   5   35.99    3.77
  -6  -4   6  112.96    7.14
  -6  -4   6  117.46    7.57
  -6  -4   6  111.70    7.17
  -6  -4   6  115.25    7.35
  -6  -4   6  110.99    6.54
  -6  -4   6  117.45    6.62
  -6  -4   6  104.56    5.69
  -6  -4   6  117.03    7.34
  -6  -4   6  108.28    6.63
  -6  -4   7   24.55    3.56
  -6  -4   7   21.88    3.50
  -6  -4   7   30.76    3.26
  -6  -4   7   27.32    3.28
  -6  -4   7   21.78    2.63
  -6  -4   7   16.10    2.84
  -6  -4   7   28.57    3.74
  -6  -4   7   30.40    3.64
  -6  -4   8    6.53    2.49
  -6  -4   8    2.75    1.98
  -6  -4   8   -0.43    2.42
  -6  -4   8    5.42    2.20
  -6  -4   8    3.19    1.79
  -6  -4   8    3.72    1.59
  -6  -4   8    2.21    1.83
  -6  -4   8    3.60    2.03
  -6  -4   9   23.53    3.60
  -6  -4   9   25.12    3.64
  -6  -4   9   16.25    3.07
  -6  -4   9   25.20    3.53
  -6  -4   9   20.32    2.84
  -6  -4   9   19.09    3.16
  -6  -4   9   21.78    3.49
  -6  -4   9   15.51    2.94
  -6  -4  10   13.45    3.26
  -6  -4  10   25.81    3.64
  -6  -4  10   21.12    2.04
  -6  -4  10   19.52    2.77
  -6  -4  10   18.31    3.20
  -6  -4  10   24.69    3.22
  -6  -4  10   21.15    3.61
  -6  -4  10   26.65    3.98
  -6  -4  10   20.68    3.54
  -6  -4  11   26.04    3.74
  -6  -4  11   27.12    2.32
  -6  -4  11   31.82    3.39
  -6  -4  11   21.02    3.59
  -6  -4  11   26.47    3.49
  -6  -4  11   25.76    3.93
  -6  -4  11   32.95    4.29
  -6  -4  11   32.76    4.43
  -6  -4  12    4.44    2.59
  -6  -4  12    5.53    1.43
  -6  -4  12    9.66    2.71
  -6  -4  12    4.40    2.04
  -6  -4  12    5.04    2.14
  -6  -4  12    2.41    2.31
  -6  -4  12    6.13    2.91
  -6  -4  12    5.02    2.66
  -6  -4  13   24.61    2.44
  -6  -4  13   28.96    4.04
  -6  -4  13   26.30    3.91
  -6  -4  13   19.96    3.06
  -6  -4  13   23.51    4.11
  -6  -4  13   23.79    3.17
  -6  -4  13   26.22    4.43
  -6  -4  14   15.68    3.36
  -6  -4  14   13.22    1.97
  -6  -4  14   14.36    2.58
  -6  -4  14    8.03    3.04
  -6  -4  14   14.08    3.66
  -6  -4  14   21.76    4.08
  -6  -4  15   -0.45    2.54
  -6  -4  15    1.58    1.47
  -6  -4  15   -2.33    3.27
  -6  -4  15    1.77    2.65
  -6  -4  15    1.17    1.89
  -6  -4  15    0.46    1.67
  -6  -4  15    1.71    2.69
  -6  -3 -19   21.35    4.01
  -6  -3 -19   22.30    3.40
  -6  -3 -19   19.36    4.21
  -6  -3 -19   16.16    2.90
  -6  -3 -19   27.50    4.63
  -6  -3 -18    1.74    2.10
  -6  -3 -18    4.30    2.83
  -6  -3 -18    1.50    1.96
  -6  -3 -18    0.52    2.74
  -6  -3 -17   66.93    6.40
  -6  -3 -17   84.74    6.93
  -6  -3 -17   66.18    4.79
  -6  -3 -17   76.93    5.59
  -6  -3 -17   75.97    5.11
  -6  -3 -17   68.74    6.43
  -6  -3 -16   44.59    5.47
  -6  -3 -16   52.02    5.46
  -6  -3 -16   52.20    4.45
  -6  -3 -16   48.03    3.90
  -6  -3 -16   43.72    5.30
  -6  -3 -16   53.94    4.02
  -6  -3 -16   48.09    5.31
  -6  -3 -15    3.98    2.46
  -6  -3 -15   -0.46    2.38
  -6  -3 -15   -2.35    2.61
  -6  -3 -15    0.22    1.57
  -6  -3 -15    0.63    1.67
  -6  -3 -15   -1.44    2.62
  -6  -3 -15    0.46    1.47
  -6  -3 -15    0.76    2.28
  -6  -3 -14   58.49    5.22
  -6  -3 -14   54.75    5.56
  -6  -3 -14   68.14    5.85
  -6  -3 -14   54.94    3.95
  -6  -3 -14   61.64    4.68
  -6  -3 -14   47.47    5.34
  -6  -3 -14   58.73    3.88
  -6  -3 -14   59.33    5.14
  -6  -3 -13    8.28    2.66
  -6  -3 -13    4.30    2.60
  -6  -3 -13    9.86    2.79
  -6  -3 -13    9.14    2.08
  -6  -3 -13    7.61    1.81
  -6  -3 -13   13.11    3.30
  -6  -3 -13    8.21    1.66
  -6  -3 -13    7.27    1.59
  -6  -3 -12   24.64    3.62
  -6  -3 -12   19.77    2.73
  -6  -3 -12   19.74    2.45
  -6  -3 -12   19.27    3.63
  -6  -3 -12   17.85    3.54
  -6  -3 -12   23.47    2.21
  -6  -3 -11  110.58    5.19
  -6  -3 -11  116.42    7.50
  -6  -3 -11  111.07    7.23
  -6  -3 -11  106.22    6.95
  -6  -3 -11  110.18    7.52
  -6  -3 -11  120.22    7.04
  -6  -3 -11  116.53    7.66
  -6  -3 -11  105.82    5.60
  -6  -3 -11  117.85    7.37
  -6  -3 -10    5.86    1.23
  -6  -3 -10    1.54    2.28
  -6  -3 -10    6.44    2.34
  -6  -3 -10    9.48    2.44
  -6  -3 -10    6.82    1.65
  -6  -3 -10    5.33    2.45
  -6  -3 -10    3.72    1.85
  -6  -3 -10    3.31    2.28
  -6  -3 -10    1.96    2.21
  -6  -3 -10    4.58    1.24
  -6  -3  -9  104.27    4.52
  -6  -3  -9   96.37    6.24
  -6  -3  -9  112.60    6.18
  -6  -3  -9   97.60    6.76
  -6  -3  -9  108.61    6.92
  -6  -3  -9  113.64    6.87
  -6  -3  -9  100.88    6.99
  -6  -3  -9  104.48    6.27
  -6  -3  -9  104.14    7.02
  -6  -3  -9  106.14    6.17
  -6  -3  -9  107.03    7.10
  -6  -3  -9   93.23    4.53
  -6  -3  -9  106.84    5.36
  -6  -3  -8  110.07    4.73
  -6  -3  -8  120.14    6.81
  -6  -3  -8  125.98    6.41
  -6  -3  -8  119.60    7.24
  -6  -3  -8  102.83    6.81
  -6  -3  -8  124.15    7.06
  -6  -3  -8  115.40    7.30
  -6  -3  -8  120.39    6.55
  -6  -3  -8  123.58    7.46
  -6  -3  -8  112.31    6.33
  -6  -3  -8  108.47    4.70
  -6  -3  -8  111.02    5.62
  -6  -3  -8  118.25    7.40
  -6  -3  -7    1.93    0.81
  -6  -3  -7    0.34    1.95
  -6  -3  -7    4.37    1.67
  -6  -3  -7    4.01    1.82
  -6  -3  -7    2.42    1.85
  -6  -3  -7    5.00    1.96
  -6  -3  -7    1.34    1.25
  -6  -3  -7   -0.37    1.90
  -6  -3  -7    2.37    1.57
  -6  -3  -7    1.84    1.80
  -6  -3  -7    2.12    0.77
  -6  -3  -7    2.19    1.66
  -6  -3  -7    0.38    1.90
  -6  -3  -6    2.10    1.33
  -6  -3  -6    2.18    1.59
  -6  -3  -6    0.33    1.63
  -6  -3  -6    1.32    1.69
  -6  -3  -6    2.02    1.77
  -6  -3  -6    5.12    1.87
  -6  -3  -6    0.39    1.21
  -6  -3  -6    0.71    1.69
  -6  -3  -6    2.75    1.51
  -6  -3  -6    3.19    1.92
  -6  -3  -6    3.39    0.75
  -6  -3  -6    2.50    1.42
  -6  -3  -6    4.55    2.08
  -6  -3  -5    1.90    1.82
  -6  -3  -5    3.61    1.75
  -6  -3  -5    3.72    2.09
  -6  -3  -5    4.36    1.75
  -6  -3  -5    1.70    1.99
  -6  -3  -5    3.56    1.48
  -6  -3  -5    3.07    1.97
  -6  -3  -5    2.35    0.69
  -6  -3  -5    3.87    1.49
  -6  -3  -5    1.27    1.40
  -6  -3  -5    4.51    2.32
  -6  -3  -4  276.26   11.67
  -6  -3  -4  294.53   12.41
  -6  -3  -4  289.49   12.82
  -6  -3  -4  303.30   12.26
  -6  -3  -4  295.22   12.70
  -6  -3  -4  285.55   11.51
  -6  -3  -4  280.81   12.55
  -6  -3  -4  277.56    9.57
  -6  -3  -4  283.38   13.02
  -6  -3  -4  296.34   11.23
  -6  -3  -4  258.65   11.21
  -6  -3  -3    7.71    1.96
  -6  -3  -3    4.64    1.94
  -6  -3  -3    8.09    2.43
  -6  -3  -3    2.19    1.64
  -6  -3  -3    7.19    2.21
  -6  -3  -3    4.65    2.01
  -6  -3  -3    3.15    1.87
  -6  -3  -3    4.79    2.43
  -6  -3  -3    5.50    0.87
  -6  -3  -2  224.53    9.51
  -6  -3  -2  240.25   10.66
  -6  -3  -2  221.52   10.01
  -6  -3  -2  236.22   11.01
  -6  -3  -2  240.91   10.14
  -6  -3  -2  229.02   10.40
  -6  -3  -2  213.74   10.21
  -6  -3  -2  225.68   10.28
  -6  -3  -2  222.01   10.95
  -6  -3  -2  199.72    7.89
  -6  -3  -1 1100.73   38.71
  -6  -3  -1 1058.74   37.81
  -6  -3  -1 1189.63   39.45
  -6  -3  -1 1147.90   37.98
  -6  -3  -1 1100.17   38.17
  -6  -3  -1 1165.57   38.58
  -6  -3  -1 1194.02   38.51
  -6  -3  -1 1043.60   35.91
  -6  -3  -1 1207.89   39.47
  -6  -3   0  154.65    8.36
  -6  -3   0  149.79    7.88
  -6  -3   0  140.72    7.82
  -6  -3   0  133.11    7.45
  -6  -3   0  139.05    7.11
  -6  -3   0  144.33    7.62
  -6  -3   0  146.92    7.41
  -6  -3   0  147.46    7.50
  -6  -3   0  127.18    5.85
  -6  -3   0  139.89    8.04
  -6  -3   1   47.18    4.43
  -6  -3   1   44.33    4.14
  -6  -3   1   52.24    4.42
  -6  -3   1   46.88    4.06
  -6  -3   1   46.91    3.64
  -6  -3   1   42.38    3.68
  -6  -3   1   57.52    4.36
  -6  -3   1   49.97    3.98
  -6  -3   1   44.56    3.00
  -6  -3   1   46.45    4.37
  -6  -3   2  181.22    9.02
  -6  -3   2  198.54    9.79
  -6  -3   2  173.12    7.98
  -6  -3   2  188.19    9.33
  -6  -3   2  163.52    8.68
  -6  -3   2  166.52    8.60
  -6  -3   2  177.82    8.37
  -6  -3   2  169.20    9.07
  -6  -3   2  164.79    7.45
  -6  -3   3    0.91    1.64
  -6  -3   3    1.57    2.06
  -6  -3   3    1.10    1.84
  -6  -3   3    2.32    1.95
  -6  -3   3    0.69    1.78
  -6  -3   3    4.30    1.91
  -6  -3   3    1.69    1.68
  -6  -3   3    0.21    1.25
  -6  -3   3    3.82    2.14
  -6  -3   4    5.94    2.14
  -6  -3   4    2.41    2.13
  -6  -3   4    3.76    2.07
  -6  -3   4    6.75    2.15
  -6  -3   4    6.24    2.05
  -6  -3   4    6.41    2.13
  -6  -3   4    3.43    2.17
  -6  -3   5  452.63   17.01
  -6  -3   5  460.24   17.12
  -6  -3   5  442.07   17.53
  -6  -3   5  476.29   17.60
  -6  -3   5  467.39   17.33
  -6  -3   5  449.28   17.35
  -6  -3   6   69.19    5.46
  -6  -3   6   73.01    3.87
  -6  -3   6   77.02    5.80
  -6  -3   6   64.79    5.07
  -6  -3   6   64.98    5.38
  -6  -3   6   72.37    5.21
  -6  -3   6   64.01    4.44
  -6  -3   6   57.41    3.74
  -6  -3   6   62.57    5.16
  -6  -3   7    0.69    1.93
  -6  -3   7    0.16    1.01
  -6  -3   7    1.17    1.99
  -6  -3   7    1.25    2.10
  -6  -3   7    1.59    2.09
  -6  -3   7    0.34    1.76
  -6  -3   7    1.40    1.42
  -6  -3   7    2.55    1.29
  -6  -3   8   28.48    2.51
  -6  -3   8   40.26    4.34
  -6  -3   8   26.97    3.89
  -6  -3   8   34.58    3.89
  -6  -3   8   27.74    3.46
  -6  -3   8   32.54    3.02
  -6  -3   8   24.74    3.31
  -6  -3   9   11.34    1.71
  -6  -3   9   10.12    2.76
  -6  -3   9    8.14    2.79
  -6  -3   9   12.55    2.79
  -6  -3   9    7.67    2.47
  -6  -3   9    8.49    1.90
  -6  -3   9    6.56    2.22
  -6  -3  10   15.57    2.20
  -6  -3  10   15.32    2.59
  -6  -3  10   14.98    3.25
  -6  -3  10   20.60    3.28
  -6  -3  10   21.57    3.52
  -6  -3  10   18.32    2.47
  -6  -3  10   16.56    2.13
  -6  -3  11   68.10    6.15
  -6  -3  11   68.13    4.36
  -6  -3  11   72.85    5.05
  -6  -3  11   72.76    4.68
  -6  -3  11   68.93    5.90
  -6  -3  11   79.74    4.51
  -6  -3  12   34.61    3.02
  -6  -3  12   32.34    3.41
  -6  -3  12   33.39    4.55
  -6  -3  12   33.13    3.12
  -6  -3  12   38.49    4.49
  -6  -3  12   32.76    2.98
  -6  -3  13   61.02    5.60
  -6  -3  13   49.65    5.59
  -6  -3  13   45.02    3.61
  -6  -3  13   46.86    5.27
  -6  -3  13   50.43    3.89
  -6  -3  13   42.61    5.14
  -6  -3  13   50.17    3.81
  -6  -3  14   66.22    4.54
  -6  -3  14   74.29    6.74
  -6  -3  14   74.82    6.34
  -6  -3  14   63.01    6.16
  -6  -3  14   58.93    4.28
  -6  -3  14   64.80    5.93
  -6  -3  15    3.82    2.91
  -6  -3  15    5.43    1.95
  -6  -3  15    9.70    3.33
  -6  -3  15    5.64    2.71
  -6  -3  15    6.35    1.90
  -6  -3  15    9.39    3.51
  -6  -3  15    3.38    2.30
  -6  -2 -20   15.31    3.78
  -6  -2 -20   22.93    4.55
  -6  -2 -20   23.76    3.78
  -6  -2 -20   19.41    4.23
  -6  -2 -20   24.95    3.49
  -6  -2 -20   18.02    4.11
  -6  -2 -19   56.58    5.78
  -6  -2 -19   44.42    5.48
  -6  -2 -19   54.74    5.13
  -6  -2 -19   44.71    5.41
  -6  -2 -19   55.96    4.62
  -6  -2 -19   41.76    5.24
  -6  -2 -18   19.03    3.32
  -6  -2 -18    8.91    3.08
  -6  -2 -18   15.24    2.57
  -6  -2 -18   11.64    3.17
  -6  -2 -17   21.59    4.20
  -6  -2 -17   32.96    4.57
  -6  -2 -17   27.23    2.58
  -6  -2 -17   33.30    3.96
  -6  -2 -17   31.44    3.14
  -6  -2 -17   29.60    4.23
  -6  -2 -16   31.65    4.36
  -6  -2 -16   39.45    4.76
  -6  -2 -16   30.08    2.63
  -6  -2 -16   35.68    3.94
  -6  -2 -16   34.62    4.65
  -6  -2 -16   38.29    3.29
  -6  -2 -16   28.22    4.03
  -6  -2 -15   10.81    3.00
  -6  -2 -15   13.13    3.17
  -6  -2 -15   11.17    1.77
  -6  -2 -15   12.15    2.55
  -6  -2 -15    8.53    2.98
  -6  -2 -15   13.88    2.13
  -6  -2 -15   11.62    2.87
  -6  -2 -14   20.41    3.06
  -6  -2 -14   17.58    3.36
  -6  -2 -14   15.96    3.34
  -6  -2 -14   14.28    1.86
  -6  -2 -14   17.90    3.42
  -6  -2 -14   14.60    2.02
  -6  -2 -14   14.97    2.94
  -6  -2 -13   41.59    4.12
  -6  -2 -13   40.99    4.08
  -6  -2 -13   36.41    4.21
  -6  -2 -13   35.74    4.15
  -6  -2 -13   35.83    4.10
  -6  -2 -13   36.04    4.35
  -6  -2 -13   34.93    2.53
  -6  -2 -13   36.92    2.68
  -6  -2 -12   19.27    1.89
  -6  -2 -12   18.20    2.90
  -6  -2 -12   31.48    3.70
  -6  -2 -12   23.45    3.45
  -6  -2 -12   31.45    3.48
  -6  -2 -12   23.13    3.39
  -6  -2 -12   24.62    3.38
  -6  -2 -12   23.42    3.69
  -6  -2 -12   29.79    3.52
  -6  -2 -12   25.02    2.08
  -6  -2 -12   22.21    3.37
  -6  -2 -11   35.98    2.37
  -6  -2 -11   42.59    3.85
  -6  -2 -11   47.89    4.12
  -6  -2 -11   46.03    4.60
  -6  -2 -11   43.42    4.14
  -6  -2 -11   38.95    4.17
  -6  -2 -11   46.28    4.09
  -6  -2 -11   46.65    4.37
  -6  -2 -11   33.40    4.22
  -6  -2 -11   39.81    3.99
  -6  -2 -11   38.13    2.60
  -6  -2 -11   44.16    4.40
  -6  -2 -10   28.74    1.82
  -6  -2 -10   36.41    3.51
  -6  -2 -10   32.38    3.93
  -6  -2 -10   31.52    3.49
  -6  -2 -10   23.32    3.31
  -6  -2 -10   33.59    3.42
  -6  -2 -10   33.13    3.67
  -6  -2 -10   25.76    3.66
  -6  -2 -10   33.32    3.54
  -6  -2 -10   29.52    3.66
  -6  -2 -10   29.30    2.26
  -6  -2  -9   77.09    3.17
  -6  -2  -9   82.37    5.26
  -6  -2  -9   72.97    5.39
  -6  -2  -9   75.04    5.67
  -6  -2  -9   68.65    5.40
  -6  -2  -9   79.25    5.31
  -6  -2  -9   85.40    5.67
  -6  -2  -9   82.76    6.02
  -6  -2  -9   83.39    5.46
  -6  -2  -9  100.31    6.30
  -6  -2  -9   84.84    4.04
  -6  -2  -8  350.30   15.10
  -6  -2  -8  374.33   14.35
  -6  -2  -8  359.20   14.60
  -6  -2  -8  349.38   14.74
  -6  -2  -8  336.40   14.57
  -6  -2  -8  356.50   15.47
  -6  -2  -8  363.06   14.45
  -6  -2  -8  359.66   15.08
  -6  -2  -8  338.01   12.53
  -6  -2  -8  359.86   15.22
  -6  -2  -7   13.01    2.76
  -6  -2  -7    9.35    1.97
  -6  -2  -7   17.34    2.53
  -6  -2  -7   10.99    2.24
  -6  -2  -7   13.51    2.48
  -6  -2  -7    8.97    2.39
  -6  -2  -7   12.75    2.22
  -6  -2  -7   13.65    2.49
  -6  -2  -7   12.88    2.69
  -6  -2  -7   11.79    1.60
  -6  -2  -6   -0.54    1.49
  -6  -2  -6    1.25    1.62
  -6  -2  -6    1.50    1.24
  -6  -2  -6    0.31    1.60
  -6  -2  -6   -0.33    1.70
  -6  -2  -6   -0.58    1.69
  -6  -2  -6    1.55    1.44
  -6  -2  -6   -0.32    1.52
  -6  -2  -6    0.59    1.08
  -6  -2  -6    0.35    1.76
  -6  -2  -6    0.37    1.00
  -6  -2  -5  247.19   10.23
  -6  -2  -5  245.45   10.46
  -6  -2  -5  243.15   10.79
  -6  -2  -5  238.65   10.53
  -6  -2  -5  238.64   10.99
  -6  -2  -5  253.61   10.88
  -6  -2  -5  223.99   10.07
  -6  -2  -5  211.83    9.08
  -6  -2  -5  231.53   11.13
  -6  -2  -4   23.61    2.68
  -6  -2  -4   28.96    3.06
  -6  -2  -4   18.46    2.74
  -6  -2  -4   21.44    2.73
  -6  -2  -4   22.35    2.98
  -6  -2  -4   23.47    2.58
  -6  -2  -4   20.46    2.70
  -6  -2  -4   18.09    2.88
  -6  -2  -4   20.70    2.24
  -6  -2  -3  159.78    7.74
  -6  -2  -3  165.39    8.22
  -6  -2  -3  167.67    8.70
  -6  -2  -3  165.15    8.06
  -6  -2  -3  160.15    8.24
  -6  -2  -3  165.34    8.12
  -6  -2  -3  164.61    6.74
  -6  -2  -3  170.86    8.83
  -6  -2  -2  877.17   29.60
  -6  -2  -2  848.38   30.44
  -6  -2  -2  864.46   30.06
  -6  -2  -2  911.98   31.14
  -6  -2  -2  844.60   29.96
  -6  -2  -2  894.34   30.17
  -6  -2  -2  840.67   30.13
  -6  -2  -2  851.51   30.00
  -6  -2  -2  822.31   28.13
  -6  -2  -2  899.62   31.09
  -6  -2  -1  384.40   14.73
  -6  -2  -1  340.71   14.03
  -6  -2  -1  319.69   13.25
  -6  -2  -1  364.13   13.65
  -6  -2  -1  341.21   13.57
  -6  -2  -1  301.99   10.91
  -6  -2  -1  354.69   13.42
  -6  -2  -1  340.20   11.67
  -6  -2  -1  332.53   14.11
  -6  -2   0   79.71    5.41
  -6  -2   0   89.14    6.04
  -6  -2   0   92.54    5.82
  -6  -2   0   82.65    5.56
  -6  -2   0   81.30    5.10
  -6  -2   0   88.62    5.34
  -6  -2   0   89.62    5.35
  -6  -2   0   79.04    3.70
  -6  -2   0   90.10    5.15
  -6  -2   0   92.39    6.04
  -6  -2   0   87.04    3.88
  -6  -2   1  376.51   15.00
  -6  -2   1  374.77   15.54
  -6  -2   1  394.84   15.24
  -6  -2   1  363.41   15.15
  -6  -2   1  371.81   14.13
  -6  -2   1  376.44   14.56
  -6  -2   1  381.34   14.35
  -6  -2   1  348.57   12.79
  -6  -2   1  361.92   14.03
  -6  -2   1  351.51   12.51
  -6  -2   1  352.14   15.15
  -6  -2   2    0.36    1.71
  -6  -2   2    1.51    1.67
  -6  -2   2    3.86    1.96
  -6  -2   2    1.02    1.66
  -6  -2   2   -0.22    1.47
  -6  -2   2    2.38    1.43
  -6  -2   2    0.64    1.59
  -6  -2   2    1.46    1.84
  -6  -2   2    1.30    1.68
  -6  -2   2    1.01    0.80
  -6  -2   3    4.65    1.96
  -6  -2   3    5.18    2.17
  -6  -2   3    9.78    2.25
  -6  -2   3    7.98    2.20
  -6  -2   3    5.63    1.79
  -6  -2   3    4.62    1.84
  -6  -2   3    6.33    2.08
  -6  -2   3    6.07    1.98
  -6  -2   3    6.05    1.09
  -6  -2   4   80.57    5.79
  -6  -2   4   77.11    5.38
  -6  -2   4   77.19    5.43
  -6  -2   4   62.49    5.11
  -6  -2   4   63.36    4.99
  -6  -2   4   76.07    4.89
  -6  -2   4   61.89    4.92
  -6  -2   4   58.09    3.26
  -6  -2   4   73.30    5.18
  -6  -2   5  229.80   10.83
  -6  -2   5  236.31   11.25
  -6  -2   5  228.06   11.01
  -6  -2   5  219.15   10.75
  -6  -2   5  226.73   10.69
  -6  -2   5  234.95   10.19
  -6  -2   5  220.21   10.54
  -6  -2   5  229.37   10.40
  -6  -2   5  197.61    8.20
  -6  -2   6  378.12   14.59
  -6  -2   6  342.92   15.23
  -6  -2   6  353.00   15.05
  -6  -2   6  363.58   15.40
  -6  -2   6  347.51   14.87
  -6  -2   6  349.97   15.42
  -6  -2   6  328.44   13.18
  -6  -2   6  364.95   15.35
  -6  -2   7   22.96    3.00
  -6  -2   7   22.56    3.37
  -6  -2   7   16.26    3.07
  -6  -2   7   23.80    3.45
  -6  -2   7   24.19    3.34
  -6  -2   7   22.85    2.43
  -6  -2   7   25.68    3.43
  -6  -2   8   84.62    4.74
  -6  -2   8   75.82    5.89
  -6  -2   8   75.56    6.03
  -6  -2   8   69.40    5.78
  -6  -2   8   81.84    6.00
  -6  -2   8   76.99    5.35
  -6  -2   8   72.16    5.74
  -6  -2   8   70.84    5.09
  -6  -2   9   25.58    3.64
  -6  -2   9   29.07    2.72
  -6  -2   9   24.28    3.03
  -6  -2   9   21.76    3.45
  -6  -2   9   30.38    3.82
  -6  -2   9   21.20    2.02
  -6  -2  10    2.64    2.25
  -6  -2  10    1.44    1.17
  -6  -2  10    0.26    1.76
  -6  -2  10    1.62    2.13
  -6  -2  10    1.65    1.29
  -6  -2  11   95.84    6.94
  -6  -2  11   86.80    6.84
  -6  -2  11   97.23    5.57
  -6  -2  11  100.79    5.02
  -6  -2  11   86.22    5.40
  -6  -2  12   18.72    2.99
  -6  -2  12   19.44    3.52
  -6  -2  12   24.22    4.15
  -6  -2  12   21.04    2.72
  -6  -2  12   16.45    2.18
  -6  -2  12   17.78    2.64
  -6  -2  13   21.54    3.25
  -6  -2  13   25.88    3.60
  -6  -2  13   21.35    4.10
  -6  -2  13   21.47    2.89
  -6  -2  13   19.28    2.48
  -6  -2  13   19.34    2.89
  -6  -2  14  164.49    8.45
  -6  -2  14  176.08   10.71
  -6  -2  14  165.75    8.87
  -6  -2  14  161.19    8.74
  -6  -2  14  173.81    9.63
  -6  -2  15   22.44    3.31
  -6  -2  15   18.22    3.93
  -6  -2  15   25.08    3.21
  -6  -2  15   18.51    3.53
  -6  -2  15   24.03    4.33
  -6  -2  16    9.41    2.45
  -6  -2  16    5.84    3.30
  -6  -2  16    7.64    2.78
  -6  -2  16    8.32    3.50
  -6  -2  16   11.89    3.46
  -6  -2  16   12.72    2.97
  -6  -1 -20    1.85    2.64
  -6  -1 -20    2.51    2.71
  -6  -1 -20   -2.23    2.98
  -6  -1 -20    0.46    2.72
  -6  -1 -20    0.46    2.34
  -6  -1 -20    1.18    3.20
  -6  -1 -20    0.52    2.83
  -6  -1 -20   -1.01    2.05
  -6  -1 -19   73.66    6.21
  -6  -1 -19   65.55    6.20
  -6  -1 -19   59.69    5.69
  -6  -1 -19   70.34    6.09
  -6  -1 -19   61.10    4.82
  -6  -1 -19   56.68    5.70
  -6  -1 -18   17.13    3.59
  -6  -1 -18   22.88    4.19
  -6  -1 -18   20.80    3.71
  -6  -1 -18   21.70    3.60
  -6  -1 -18   22.55    4.10
  -6  -1 -18   18.64    1.35
  -6  -1 -18   26.38    3.07
  -6  -1 -18   18.58    3.52
  -6  -1 -17   37.10    4.29
  -6  -1 -17   38.61    4.69
  -6  -1 -17   37.68    4.61
  -6  -1 -17   31.33    4.19
  -6  -1 -17   34.75    4.17
  -6  -1 -17   37.49    3.40
  -6  -1 -17   29.04    1.63
  -6  -1 -16   34.57    4.06
  -6  -1 -16   30.34    4.05
  -6  -1 -16   31.02    4.11
  -6  -1 -16   31.70    4.20
  -6  -1 -16   30.56    4.01
  -6  -1 -16   38.66    4.46
  -6  -1 -16   32.03    3.01
  -6  -1 -16   22.63    1.28
  -6  -1 -15    6.54    2.61
  -6  -1 -15    8.90    2.61
  -6  -1 -15    8.48    3.07
  -6  -1 -15    7.83    1.70
  -6  -1 -15    5.80    2.27
  -6  -1 -15    8.99    2.68
  -6  -1 -15    8.94    2.69
  -6  -1 -14   10.10    2.54
  -6  -1 -14    8.72    2.78
  -6  -1 -14    9.61    2.54
  -6  -1 -14   14.48    3.08
  -6  -1 -14   12.74    2.64
  -6  -1 -14   11.55    2.84
  -6  -1 -14   16.93    3.31
  -6  -1 -14   13.24    1.80
  -6  -1 -14   14.38    2.77
  -6  -1 -13   41.72    3.96
  -6  -1 -13   40.84    4.27
  -6  -1 -13   43.36    4.26
  -6  -1 -13   32.26    4.12
  -6  -1 -13   40.48    4.32
  -6  -1 -13   32.97    3.88
  -6  -1 -13   42.78    4.11
  -6  -1 -13   39.73    4.45
  -6  -1 -13   38.69    4.18
  -6  -1 -13   39.18    2.67
  -6  -1 -12  175.98    8.73
  -6  -1 -12  194.16    9.78
  -6  -1 -12  188.26    9.53
  -6  -1 -12  181.40    9.75
  -6  -1 -12  188.63    9.84
  -6  -1 -12  191.78    9.65
  -6  -1 -12  203.31    9.67
  -6  -1 -12  192.34   10.09
  -6  -1 -12  209.89    9.98
  -6  -1 -12  166.91    6.97
  -6  -1 -11   16.10    2.39
  -6  -1 -11    9.84    2.47
  -6  -1 -11   19.01    2.93
  -6  -1 -11   15.08    2.94
  -6  -1 -11   12.08    2.64
  -6  -1 -11   12.30    2.73
  -6  -1 -11   15.10    2.53
  -6  -1 -11   17.34    2.95
  -6  -1 -11   13.77    2.65
  -6  -1 -11   11.69    1.22
  -6  -1 -10    1.39    1.44
  -6  -1 -10    1.25    1.61
  -6  -1 -10    1.62    1.91
  -6  -1 -10   -0.35    1.85
  -6  -1 -10    1.35    1.93
  -6  -1 -10    0.64    1.50
  -6  -1 -10    1.92    1.83
  -6  -1 -10    0.36    2.05
  -6  -1 -10    1.60    1.86
  -6  -1 -10    1.54    0.41
  -6  -1 -10    1.71    0.42
  -6  -1  -9  193.49    8.59
  -6  -1  -9  185.55    9.52
  -6  -1  -9  204.67   10.07
  -6  -1  -9  197.13    9.54
  -6  -1  -9  196.60    9.76
  -6  -1  -9  200.60    9.69
  -6  -1  -9  219.03    9.89
  -6  -1  -9  192.18   10.06
  -6  -1  -9  206.48    9.75
  -6  -1  -9  215.11   10.18
  -6  -1  -8   69.31    4.19
  -6  -1  -8   68.71    5.17
  -6  -1  -8   73.25    5.12
  -6  -1  -8   72.17    4.94
  -6  -1  -8   69.48    5.09
  -6  -1  -8   80.20    5.33
  -6  -1  -8   72.73    5.14
  -6  -1  -8   75.26    5.36
  -6  -1  -8   74.53    5.11
  -6  -1  -8   75.14    5.43
  -6  -1  -7   11.58    2.40
  -6  -1  -7   10.19    2.06
  -6  -1  -7   14.53    2.52
  -6  -1  -7   14.15    2.47
  -6  -1  -7   12.53    2.38
  -6  -1  -7    9.59    2.28
  -6  -1  -7   13.79    2.68
  -6  -1  -7   10.66    2.24
  -6  -1  -7    8.06    2.22
  -6  -1  -6  650.65   24.43
  -6  -1  -6  658.27   24.09
  -6  -1  -6  691.16   24.17
  -6  -1  -6  668.40   24.33
  -6  -1  -6  683.66   24.78
  -6  -1  -6  653.72   24.22
  -6  -1  -6  675.74   24.10
  -6  -1  -6  667.31   24.90
  -6  -1  -5    4.38    2.01
  -6  -1  -5    1.30    1.37
  -6  -1  -5    2.90    1.55
  -6  -1  -5    2.43    1.84
  -6  -1  -5    1.38    1.59
  -6  -1  -5   -0.27    1.43
  -6  -1  -5    2.34    1.43
  -6  -1  -5    3.30    2.01
  -6  -1  -4   56.56    4.12
  -6  -1  -4   61.92    4.53
  -6  -1  -4   62.57    4.43
  -6  -1  -4   60.20    4.45
  -6  -1  -4   60.08    4.21
  -6  -1  -4   58.00    4.13
  -6  -1  -4   46.02    4.33
  -6  -1  -3  332.34   12.98
  -6  -1  -3  325.94   13.19
  -6  -1  -3  334.29   13.78
  -6  -1  -3  339.61   13.30
  -6  -1  -3  300.42   13.19
  -6  -1  -3  310.85   12.68
  -6  -1  -3  310.12   13.57
  -6  -1  -2    4.20    1.78
  -6  -1  -2    1.82    1.56
  -6  -1  -2    3.20    1.63
  -6  -1  -2    3.99    1.59
  -6  -1  -2    3.82    1.84
  -6  -1  -1  242.97   11.10
  -6  -1  -1  225.94   10.63
  -6  -1  -1  238.64   10.27
  -6  -1  -1  244.25   10.15
  -6  -1  -1  239.98   10.32
  -6  -1  -1  226.91    9.72
  -6  -1  -1  242.14   10.99
  -6  -1   0  203.64    9.56
  -6  -1   0  194.76    9.00
  -6  -1   0  202.96    9.30
  -6  -1   0  200.36    9.15
  -6  -1   0  204.31    8.51
  -6  -1   0  186.24    8.43
  -6  -1   0  204.60    9.30
  -6  -1   1  105.81    6.49
  -6  -1   1  102.05    6.08
  -6  -1   1  102.64    6.28
  -6  -1   1  111.32    6.37
  -6  -1   1  102.83    6.16
  -6  -1   1   94.83    5.45
  -6  -1   1   92.53    6.02
  -6  -1   1   98.44    6.11
  -6  -1   2  104.13    6.47
  -6  -1   2  101.03    6.09
  -6  -1   2  101.85    6.27
  -6  -1   2   99.38    6.20
  -6  -1   2  102.58    6.30
  -6  -1   2   90.14    5.35
  -6  -1   2  100.39    6.22
  -6  -1   2  107.64    6.23
  -6  -1   3  106.60    5.98
  -6  -1   3   90.90    4.83
  -6  -1   3   88.84    5.95
  -6  -1   3   98.52    5.97
  -6  -1   3   92.82    5.86
  -6  -1   3   99.01    5.91
  -6  -1   3   91.47    5.04
  -6  -1   3   82.57    5.60
  -6  -1   3   91.80    5.58
  -6  -1   4   27.70    3.50
  -6  -1   4   26.71    3.29
  -6  -1   4   28.81    2.68
  -6  -1   4   32.66    3.56
  -6  -1   4   28.98    3.47
  -6  -1   4   30.20    2.92
  -6  -1   4   30.12    3.32
  -6  -1   4   30.86    2.29
  -6  -1   4   25.33    3.33
  -6  -1   4   30.52    3.25
  -6  -1   4   21.93    1.44
  -6  -1   5   99.10    6.38
  -6  -1   5   96.20    5.18
  -6  -1   5   93.73    5.93
  -6  -1   5   85.50    5.66
  -6  -1   5   96.35    6.27
  -6  -1   5   85.56    5.96
  -6  -1   5   90.44    6.04
  -6  -1   5   95.43    5.31
  -6  -1   5   82.85    5.88
  -6  -1   5   89.24    4.17
  -6  -1   5   85.12    3.63
  -6  -1   5   91.79    5.56
  -6  -1   6  208.14   10.06
  -6  -1   6  211.18   10.09
  -6  -1   6  191.97    9.93
  -6  -1   6  187.00    9.35
  -6  -1   6  188.50    9.73
  -6  -1   6  191.58    7.38
  -6  -1   6  177.69    7.18
  -6  -1   6  197.89    9.86
  -6  -1   6  200.52   10.04
  -6  -1   7   28.25    1.93
  -6  -1   7   35.67    3.90
  -6  -1   7   33.53    3.92
  -6  -1   7   32.55    3.88
  -6  -1   7   31.15    3.95
  -6  -1   7   34.52    3.68
  -6  -1   7   38.13    4.07
  -6  -1   7   35.36    2.18
  -6  -1   7   30.19    3.82
  -6  -1   7   30.03    2.29
  -6  -1   8   35.91    4.05
  -6  -1   8   40.49    4.39
  -6  -1   8   38.28    4.23
  -6  -1   8   36.62    3.87
  -6  -1   8   31.76    3.83
  -6  -1   8   33.45    3.98
  -6  -1   8   28.78    1.98
  -6  -1   8   34.79    4.15
  -6  -1   8   32.06    2.54
  -6  -1   9   14.61    3.01
  -6  -1   9   16.41    3.09
  -6  -1   9   15.52    3.16
  -6  -1   9   14.15    3.02
  -6  -1   9   14.96    3.27
  -6  -1   9   14.77    1.36
  -6  -1   9   13.00    1.93
  -6  -1  10   11.28    1.60
  -6  -1  10   13.84    2.26
  -6  -1  10    9.31    2.85
  -6  -1  10   11.29    2.99
  -6  -1  10    7.19    2.12
  -6  -1  10   13.15    2.99
  -6  -1  10    8.61    1.02
  -6  -1  10    9.82    1.81
  -6  -1  11   33.62    2.56
  -6  -1  11   33.58    3.47
  -6  -1  11   26.37    3.69
  -6  -1  11   35.02    4.23
  -6  -1  11   31.69    4.16
  -6  -1  11   32.80    3.47
  -6  -1  11   25.44    1.34
  -6  -1  11   36.45    3.07
  -6  -1  12   29.04    3.79
  -6  -1  12   31.19    4.29
  -6  -1  12   37.56    4.62
  -6  -1  12   26.65    3.47
  -6  -1  12   34.27    3.52
  -6  -1  12   32.90    2.73
  -6  -1  12   32.21    3.11
  -6  -1  13   23.51    4.09
  -6  -1  13   18.06    3.35
  -6  -1  13   18.31    3.06
  -6  -1  13   19.77    3.70
  -6  -1  13   19.79    2.97
  -6  -1  13   19.63    2.35
  -6  -1  13   18.64    2.69
  -6  -1  14  135.34    9.00
  -6  -1  14  124.90    7.72
  -6  -1  14  121.15    7.56
  -6  -1  14  129.23    8.87
  -6  -1  14  129.72    7.46
  -6  -1  14  116.06    6.22
  -6  -1  14  121.22    7.02
  -6  -1  15   51.26    4.69
  -6  -1  15   47.68    5.70
  -6  -1  15   48.44    4.85
  -6  -1  15   47.30    4.36
  -6  -1  15   49.44    4.81
  -6  -1  15   50.09    5.77
  -6  -1  16    9.62    2.88
  -6  -1  16   11.06    3.20
  -6  -1  16   13.14    3.92
  -6  -1  16   16.98    3.43
  -6  -1  16   18.19    3.14
  -6  -1  16    9.99    3.48
  -6   0 -20    0.97    2.94
  -6   0 -20   -0.43    2.61
  -6   0 -20    1.00    2.77
  -6   0 -20    0.44    2.46
  -6   0 -20   -0.54    3.08
  -6   0 -20    2.44    2.68
  -6   0 -20    1.72    2.31
  -6   0 -20   -2.34    3.49
  -6   0 -19   25.99    3.80
  -6   0 -19   22.06    4.02
  -6   0 -19   21.58    3.70
  -6   0 -19   23.32    3.86
  -6   0 -19   18.10    2.98
  -6   0 -19   25.92    4.58
  -6   0 -19   32.99    4.64
  -6   0 -18   32.49    4.45
  -6   0 -18   46.78    4.83
  -6   0 -18   29.46    4.16
  -6   0 -18   35.45    3.63
  -6   0 -18   31.05    4.79
  -6   0 -18   35.29    4.64
  -6   0 -17   69.72    6.18
  -6   0 -17   86.69    6.68
  -6   0 -17   74.58    5.95
  -6   0 -17   73.47    6.56
  -6   0 -17   68.83    4.74
  -6   0 -16   24.29    3.90
  -6   0 -16   21.29    3.57
  -6   0 -16   25.14    3.55
  -6   0 -16   18.70    3.40
  -6   0 -16   28.31    2.85
  -6   0 -16   22.08    3.41
  -6   0 -15   29.48    3.47
  -6   0 -15   26.71    3.83
  -6   0 -15   25.08    3.69
  -6   0 -15   22.53    3.54
  -6   0 -15   25.50    3.69
  -6   0 -15   20.83    3.36
  -6   0 -15   24.98    3.45
  -6   0 -15   25.89    3.80
  -6   0 -15   23.11    3.66
  -6   0 -15   26.80    2.64
  -6   0 -14   -0.38    1.99
  -6   0 -14   -0.40    1.93
  -6   0 -14    0.76    2.23
  -6   0 -14   -0.40    2.05
  -6   0 -14    3.55    2.18
  -6   0 -14    1.57    1.97
  -6   0 -14   -0.78    2.21
  -6   0 -14   -0.39    2.01
  -6   0 -14    0.30    1.79
  -6   0 -14    0.35    1.31
  -6   0 -13   10.75    1.61
  -6   0 -13   11.36    2.28
  -6   0 -13   11.34    2.65
  -6   0 -13   10.25    2.53
  -6   0 -13    7.70    2.44
  -6   0 -13   13.09    2.82
  -6   0 -13   10.93    2.70
  -6   0 -13    9.37    2.63
  -6   0 -13   10.94    2.64
  -6   0 -13   13.63    2.90
  -6   0 -13   22.88    3.48
  -6   0 -13   10.91    1.45
  -6   0 -12  155.79    7.82
  -6   0 -12  201.88    9.56
  -6   0 -12  179.63    9.25
  -6   0 -12  178.32    9.25
  -6   0 -12  171.29    9.04
  -6   0 -12  175.32    8.95
  -6   0 -12  171.87    9.13
  -6   0 -12  163.49    8.61
  -6   0 -12  189.26    9.43
  -6   0 -12  191.96    9.49
  -6   0 -12  157.99    6.34
  -6   0 -12  157.37    6.53
  -6   0 -11    1.06    1.55
  -6   0 -11    1.71    1.80
  -6   0 -11    5.38    2.22
  -6   0 -11    2.07    2.11
  -6   0 -11    2.68    2.15
  -6   0 -11    3.52    1.93
  -6   0 -11    2.30    2.21
  -6   0 -11   -0.32    2.06
  -6   0 -11    3.57    2.31
  -6   0 -11    0.34    2.11
  -6   0 -11    1.62    0.76
  -6   0 -11    2.84    0.87
  -6   0 -10  303.72   13.03
  -6   0 -10  301.51   13.13
  -6   0 -10  310.32   13.06
  -6   0 -10  287.78   12.77
  -6   0 -10  289.87   12.69
  -6   0 -10  302.18   13.16
  -6   0 -10  304.45   13.25
  -6   0 -10  292.33   12.94
  -6   0 -10  278.42   11.31
  -6   0  -9    3.72    2.03
  -6   0  -9   -0.32    1.91
  -6   0  -9    3.12    1.75
  -6   0  -9    2.12    1.74
  -6   0  -9    3.31    2.04
  -6   0  -9    2.09    1.90
  -6   0  -9    1.68    1.86
  -6   0  -9    0.31    1.83
  -6   0  -9    1.72    1.17
  -6   0  -8   57.48    4.44
  -6   0  -8   58.79    4.57
  -6   0  -8   59.37    4.64
  -6   0  -8   53.32    4.26
  -6   0  -8   63.22    4.81
  -6   0  -8   52.32    4.32
  -6   0  -8   54.20    4.51
  -6   0  -8   54.83    4.36
  -6   0  -8   55.31    3.20
  -6   0  -7  276.18   11.87
  -6   0  -7  304.86   12.16
  -6   0  -7  292.48   12.26
  -6   0  -7  260.43   11.64
  -6   0  -7  275.90   11.87
  -6   0  -7  287.75   12.32
  -6   0  -7  273.89   12.16
  -6   0  -7  286.00   12.01
  -6   0  -7  255.97    9.80
  -6   0  -6   58.14    4.32
  -6   0  -6   59.18    4.44
  -6   0  -6   69.44    4.83
  -6   0  -6   65.00    4.65
  -6   0  -6   62.94    4.52
  -6   0  -6   58.58    4.40
  -6   0  -6   58.24    4.52
  -6   0  -6   53.19    4.38
  -6   0  -5   61.46    4.47
  -6   0  -5   56.02    4.23
  -6   0  -5   59.44    4.34
  -6   0  -5   67.73    4.56
  -6   0  -5   64.47    4.60
  -6   0  -5   56.66    4.46
  -6   0  -4  246.56   10.75
  -6   0  -4  236.18   10.76
  -6   0  -4  261.28   10.82
  -6   0  -4  245.28   10.81
  -6   0  -4  250.94   10.82
  -6   0  -1  185.43    9.13
  -6   0  -1  198.34    9.38
  -6   0   0   85.97    5.50
  -6   0   0   71.50    4.89
  -6   0   0   81.85    5.33
  -6   0   0   80.28    5.25
  -6   0   0   69.74    5.20
  -6   0   0   72.71    5.26
  -6   0   1  173.83    8.75
  -6   0   1  167.42    8.32
  -6   0   1  164.63    8.64
  -6   0   1  172.34    8.60
  -6   0   1  172.45    8.59
  -6   0   1  172.12    8.57
  -6   0   2   17.61    2.60
  -6   0   2   13.84    2.55
  -6   0   2   16.62    2.20
  -6   0   2   16.48    2.63
  -6   0   2   14.81    2.68
  -6   0   2   13.26    2.44
  -6   0   2   11.17    2.29
  -6   0   2   16.86    2.73
  -6   0   3   30.91    2.91
  -6   0   3   28.18    3.31
  -6   0   3   32.64    3.49
  -6   0   3   33.29    3.37
  -6   0   3   29.65    3.45
  -6   0   3   27.74    3.35
  -6   0   3   28.98    3.34
  -6   0   3   36.37    3.76
  -6   0   4   52.04    4.29
  -6   0   4   55.11    3.83
  -6   0   4   45.08    4.24
  -6   0   4   41.04    4.31
  -6   0   4   50.45    4.47
  -6   0   4   51.38    4.48
  -6   0   4   49.74    4.29
  -6   0   4   54.58    4.41
  -6   0   5   27.70    3.25
  -6   0   5   32.73    3.57
  -6   0   5   23.65    2.73
  -6   0   5   27.59    3.48
  -6   0   5   23.21    3.36
  -6   0   5   31.06    3.59
  -6   0   5   30.80    3.60
  -6   0   5   24.95    3.31
  -6   0   6   32.43    3.77
  -6   0   6   35.49    3.74
  -6   0   6   44.84    4.27
  -6   0   6   38.12    3.78
  -6   0   6   38.98    3.95
  -6   0   6   37.48    3.87
  -6   0   6   29.55    3.08
  -6   0   6   28.50    3.43
  -6   0   6   38.96    4.14
  -6   0   6   30.26    1.75
  -6   0   7   42.07    2.24
  -6   0   7   50.69    4.52
  -6   0   7   60.86    4.75
  -6   0   7   46.14    4.48
  -6   0   7   50.64    4.67
  -6   0   7   43.19    4.52
  -6   0   7   56.67    4.07
  -6   0   7   52.32    4.53
  -6   0   7   50.85    4.50
  -6   0   7   54.33    4.65
  -6   0   7   52.70    3.69
  -6   0   7   54.26    5.01
  -6   0   7   47.03    2.62
  -6   0   8   24.81    1.77
  -6   0   8   23.50    3.54
  -6   0   8   35.40    4.03
  -6   0   8   23.88    3.47
  -6   0   8   21.43    3.40
  -6   0   8   23.16    3.26
  -6   0   8   27.11    3.01
  -6   0   8   22.92    3.39
  -6   0   8   29.51    2.84
  -6   0   8   22.94    3.27
  -6   0   8   28.69    2.14
  -6   0   8   21.04    3.58
  -6   0   8   25.32    3.37
  -6   0   9   22.34    3.07
  -6   0   9   26.34    3.73
  -6   0   9   20.90    3.42
  -6   0   9   23.83    3.77
  -6   0   9   21.93    3.36
  -6   0   9   24.09    2.78
  -6   0   9   23.35    3.51
  -6   0   9   22.88    3.71
  -6   0   9   27.12    2.26
  -6   0  10   45.39    4.65
  -6   0  10   51.38    4.73
  -6   0  10   47.86    3.88
  -6   0  10   46.37    4.76
  -6   0  10   53.50    5.20
  -6   0  10   49.85    3.34
  -6   0  11   52.49    5.32
  -6   0  11   54.26    4.82
  -6   0  11   51.81    4.16
  -6   0  11   49.50    5.09
  -6   0  11   51.18    4.99
  -6   0  11   54.64    3.27
  -6   0  11   49.06    3.64
  -6   0  12   45.16    5.06
  -6   0  12   38.46    3.71
  -6   0  12   42.24    4.73
  -6   0  12   40.92    4.08
  -6   0  12   33.95    4.14
  -6   0  12   36.92    2.86
  -6   0  12   40.18    3.42
  -6   0  13   14.36    3.22
  -6   0  13   14.87    2.71
  -6   0  13    8.12    3.12
  -6   0  13   11.55    3.03
  -6   0  13   15.33    2.85
  -6   0  13   13.36    2.01
  -6   0  13   11.32    2.23
  -6   0  14   77.49    6.29
  -6   0  14   75.47    5.52
  -6   0  14   74.85    6.75
  -6   0  14   82.06    6.28
  -6   0  14   78.54    5.92
  -6   0  14   71.91    4.55
  -6   0  14   73.88    5.17
  -6   0  15    1.18    2.27
  -6   0  15    0.83    2.46
  -6   0  15   -0.83    2.74
  -6   0  15    0.92    1.92
  -6   0  15    0.53    2.74
  -6   0  15    2.77    2.22
  -6   0  16    6.70    2.75
  -6   0  16    6.98    2.72
  -6   0  16   10.25    2.94
  -6   0  16    6.09    3.09
  -6   0  16   14.84    3.49
  -6   0  16   10.88    2.65
  -6   1 -20   -0.93    2.72
  -6   1 -20    1.23    2.39
  -6   1 -20    2.79    2.46
  -6   1 -20    0.52    2.83
  -6   1 -20   -1.16    3.19
  -6   1 -19   12.20    3.25
  -6   1 -19    9.15    2.89
  -6   1 -19   16.61    3.22
  -6   1 -19   17.36    3.77
  -6   1 -19   18.83    2.91
  -6   1 -19   15.81    3.90
  -6   1 -18   17.75    3.45
  -6   1 -18   20.80    3.49
  -6   1 -18   14.42    3.69
  -6   1 -18   14.11    3.48
  -6   1 -18   19.51    3.46
  -6   1 -18   17.18    3.03
  -6   1 -18   18.53    3.65
  -6   1 -18   17.80    2.57
  -6   1 -18   20.94    4.10
  -6   1 -17  114.18    7.41
  -6   1 -17  128.08    8.12
  -6   1 -17  118.66    8.23
  -6   1 -17  130.46    7.81
  -6   1 -17  121.96    7.59
  -6   1 -17  117.01    8.28
  -6   1 -17  135.70    7.51
  -6   1 -17  128.15    8.31
  -6   1 -17  131.46    8.53
  -6   1 -17  107.33    6.06
  -6   1 -16   11.86    2.60
  -6   1 -16    7.60    2.77
  -6   1 -16   10.20    2.80
  -6   1 -16    9.02    2.73
  -6   1 -16    9.16    2.74
  -6   1 -16    6.09    2.82
  -6   1 -16    4.44    2.07
  -6   1 -16    5.86    1.67
  -6   1 -16    8.40    2.87
  -6   1 -15    2.75    1.98
  -6   1 -15    5.58    2.61
  -6   1 -15    4.31    2.66
  -6   1 -15    7.31    2.57
  -6   1 -15    4.40    2.48
  -6   1 -15    2.49    2.43
  -6   1 -15    5.80    2.04
  -6   1 -15    6.27    1.68
  -6   1 -15    9.39    2.82
  -6   1 -14  123.73    7.02
  -6   1 -14  137.41    8.03
  -6   1 -14  137.05    8.15
  -6   1 -14  137.34    8.34
  -6   1 -14  134.83    7.95
  -6   1 -14  135.34    7.79
  -6   1 -14  132.40    7.84
  -6   1 -14  147.11    8.71
  -6   1 -14  136.40    8.23
  -6   1 -14  128.54    7.63
  -6   1 -14  140.02    8.15
  -6   1 -13   41.19    3.50
  -6   1 -13   52.34    4.60
  -6   1 -13   34.00    4.21
  -6   1 -13   53.98    4.68
  -6   1 -13   46.62    4.46
  -6   1 -13   46.29    4.28
  -6   1 -13   40.87    4.48
  -6   1 -13   47.45    4.24
  -6   1 -13   45.60    4.55
  -6   1 -13   41.96    4.33
  -6   1 -12    3.10    1.56
  -6   1 -12    2.33    1.95
  -6   1 -12    2.24    1.94
  -6   1 -12    0.68    1.97
  -6   1 -12    3.49    2.28
  -6   1 -12    3.50    2.14
  -6   1 -12    3.16    1.97
  -6   1 -12    2.34    2.07
  -6   1 -12    5.10    2.18
  -6   1 -12    2.17    2.27
  -6   1 -12    2.48    1.06
  -6   1 -11  277.32   10.79
  -6   1 -11  322.99   12.74
  -6   1 -11  298.89   12.82
  -6   1 -11  314.52   13.11
  -6   1 -11  293.47   12.71
  -6   1 -11  308.66   13.33
  -6   1 -11  278.83   11.85
  -6   1 -11  313.08   12.61
  -6   1 -11  296.58   12.93
  -6   1 -11  292.16   12.72
  -6   1 -11  239.25    9.60
  -6   1 -11  274.93   11.97
  -6   1 -10  235.78    8.80
  -6   1 -10  273.47   10.87
  -6   1 -10  264.04   11.18
  -6   1 -10  256.60   11.21
  -6   1 -10  274.45   11.27
  -6   1 -10  261.96   10.23
  -6   1 -10  285.11   11.82
  -6   1 -10  255.01   10.78
  -6   1 -10  280.51   11.49
  -6   1 -10  265.31   11.27
  -6   1 -10  259.32   10.22
  -6   1  -9    1.67    1.02
  -6   1  -9    1.68    1.62
  -6   1  -9    0.98    1.72
  -6   1  -9    0.94    1.66
  -6   1  -9    1.57    1.91
  -6   1  -9    1.76    1.77
  -6   1  -9    1.45    1.57
  -6   1  -9    1.94    1.89
  -6   1  -9    3.63    1.71
  -6   1  -9    3.21    1.74
  -6   1  -8   95.91    3.87
  -6   1  -8  101.04    6.19
  -6   1  -8  109.39    6.31
  -6   1  -8  107.96    6.28
  -6   1  -8   96.63    5.95
  -6   1  -8   95.29    6.24
  -6   1  -8  108.01    5.96
  -6   1  -8   92.45    6.11
  -6   1  -8  100.05    6.34
  -6   1  -8   97.03    5.09
  -6   1  -7   50.59    3.92
  -6   1  -7   47.23    4.11
  -6   1  -7   50.20    4.34
  -6   1  -7   51.46    4.17
  -6   1  -7   47.57    3.98
  -6   1  -7   51.70    4.11
  -6   1  -7   46.70    4.21
  -6   1  -6    5.91    1.93
  -6   1  -6    3.94    1.87
  -6   1  -6    3.50    1.73
  -6   1  -6    2.40    1.58
  -6   1  -6    5.09    1.95
  -6   1  -6    4.32    1.89
  -6   1  -6    5.55    1.80
  -6   1  -5  192.38    9.32
  -6   1  -5  211.11    9.60
  -6   1  -5  202.96    9.79
  -6   1   0  102.12    5.87
  -6   1   0  110.65    6.60
  -6   1   0  106.08    6.27
  -6   1   0  102.97    6.14
  -6   1   0  100.80    6.31
  -6   1   0  101.50    6.28
  -6   1   1   87.89    5.12
  -6   1   1   77.44    5.08
  -6   1   1   81.44    5.65
  -6   1   1   80.87    5.30
  -6   1   1   85.67    5.51
  -6   1   1   80.05    5.46
  -6   1   1   73.18    5.30
  -6   1   1   86.49    5.66
  -6   1   1   87.96    5.65
  -6   1   2   48.76    3.75
  -6   1   2   46.23    3.95
  -6   1   2   40.50    3.68
  -6   1   2   40.05    4.03
  -6   1   2   45.38    4.04
  -6   1   2   45.77    3.98
  -6   1   2   44.74    4.07
  -6   1   2   48.03    4.23
  -6   1   2   40.82    3.97
  -6   1   2   48.29    4.20
  -6   1   3   81.00    5.39
  -6   1   3   74.67    4.86
  -6   1   3   78.54    5.14
  -6   1   3   71.65    5.33
  -6   1   3   78.03    5.58
  -6   1   3   75.70    5.40
  -6   1   3   68.14    5.18
  -6   1   3   82.52    5.55
  -6   1   3   73.87    5.12
  -6   1   3   79.07    5.46
  -6   1   4   35.95    3.69
  -6   1   4   26.62    3.42
  -6   1   4   25.58    3.37
  -6   1   4   30.40    3.28
  -6   1   4   33.29    3.19
  -6   1   4   30.12    3.49
  -6   1   4   29.78    3.39
  -6   1   4   28.73    3.42
  -6   1   4   29.03    3.26
  -6   1   4   30.37    3.71
  -6   1   4   28.89    2.50
  -6   1   5   93.37    6.46
  -6   1   5  105.24    6.65
  -6   1   5   99.96    6.53
  -6   1   5  111.81    6.50
  -6   1   5  109.12    6.73
  -6   1   5  111.69    6.17
  -6   1   5   98.61    6.22
  -6   1   5  102.86    6.27
  -6   1   5   98.26    6.51
  -6   1   5   84.03    6.42
  -6   1   5   98.09    5.13
  -6   1   6   73.13    4.10
  -6   1   6   68.03    4.97
  -6   1   6   74.27    5.52
  -6   1   6   75.53    5.30
  -6   1   6   63.08    5.09
  -6   1   6   80.21    5.51
  -6   1   6   66.07    4.83
  -6   1   6   77.95    5.13
  -6   1   6   72.09    4.70
  -6   1   6   69.56    5.20
  -6   1   6   79.04    5.79
  -6   1   7   76.96    4.64
  -6   1   7   72.20    3.04
  -6   1   7   78.11    5.85
  -6   1   7   78.69    5.87
  -6   1   7   76.88    5.54
  -6   1   7   90.15    5.95
  -6   1   7   76.81    5.79
  -6   1   7   75.96    5.47
  -6   1   7   68.87    4.96
  -6   1   7   85.92    5.64
  -6   1   7   79.42    5.86
  -6   1   7   60.67    3.80
  -6   1   7   75.84    6.07
  -6   1   7   63.74    3.09
  -6   1   8  104.10    5.89
  -6   1   8  104.32    4.49
  -6   1   8  108.65    7.31
  -6   1   8  102.63    6.77
  -6   1   8  106.68    7.01
  -6   1   8  120.06    7.60
  -6   1   8  119.91    7.40
  -6   1   8  111.99    6.59
  -6   1   8  121.41    7.13
  -6   1   8  106.71    7.03
  -6   1   8  123.38    5.70
  -6   1   8  108.78    7.51
  -6   1   8  109.65    4.72
  -6   1   9   11.37    2.84
  -6   1   9   16.98    2.98
  -6   1   9   10.58    3.02
  -6   1   9   10.12    2.80
  -6   1   9   13.51    2.53
  -6   1   9   15.78    3.20
  -6   1   9   20.14    3.24
  -6   1   9   12.62    2.07
  -6   1   9   15.43    2.58
  -6   1   9   12.01    1.63
  -6   1  10  134.15    7.81
  -6   1  10  157.72    8.20
  -6   1  10  132.23    8.16
  -6   1  10  140.04    8.34
  -6   1  10  139.68    6.77
  -6   1  10  139.84    8.23
  -6   1  10  136.50    8.42
  -6   1  10  132.33    8.70
  -6   1  10  133.04    6.16
  -6   1  11   16.46    3.42
  -6   1  11    5.66    2.43
  -6   1  11    7.19    2.58
  -6   1  11    6.84    2.71
  -6   1  11    8.31    1.98
  -6   1  11    9.53    2.75
  -6   1  11    9.64    1.70
  -6   1  11    9.39    1.84
  -6   1  12    8.85    2.87
  -6   1  12   12.51    2.88
  -6   1  12   14.84    3.36
  -6   1  12   15.82    2.49
  -6   1  12   12.02    1.97
  -6   1  12   13.88    2.24
  -6   1  13   48.31    4.85
  -6   1  13   43.00    4.51
  -6   1  13   41.86    4.83
  -6   1  13   48.95    4.01
  -6   1  13   40.95    4.96
  -6   1  13   42.21    3.25
  -6   1  13   40.90    3.58
  -6   1  14    0.79    2.32
  -6   1  14    0.45    2.66
  -6   1  14   -2.14    2.90
  -6   1  14    0.43    2.51
  -6   1  14   -1.41    1.90
  -6   1  14    0.97    2.89
  -6   1  14    1.44    1.65
  -6   1  14   -1.07    2.07
  -6   1  15   -0.43    2.12
  -6   1  15    2.15    2.39
  -6   1  15    0.43    2.60
  -6   1  15   -0.51    2.90
  -6   1  15    0.30    1.89
  -6   1  15    1.18    2.55
  -6   1  15   -0.91    2.90
  -6   1  15    0.29    1.79
  -6   1  16   11.16    2.87
  -6   1  16   17.40    3.41
  -6   1  16   15.71    3.56
  -6   1  16   11.77    2.71
  -6   1  16    9.48    2.94
  -6   1  16   12.58    3.61
  -6   1  16   15.03    2.84
  -6   2 -19    2.93    2.41
  -6   2 -19    3.31    2.76
  -6   2 -19    1.58    2.53
  -6   2 -19    1.11    2.08
  -6   2 -19    2.48    2.89
  -6   2 -19    0.39    2.11
  -6   2 -19   -0.54    2.98
  -6   2 -18   44.11    4.64
  -6   2 -18   43.46    4.98
  -6   2 -18   51.07    5.54
  -6   2 -18   45.97    4.58
  -6   2 -18   45.44    4.70
  -6   2 -18   32.40    4.74
  -6   2 -18   40.62    3.73
  -6   2 -18   45.86    5.56
  -6   2 -17  111.77    7.20
  -6   2 -17  125.13    7.92
  -6   2 -17  120.00    8.28
  -6   2 -17  117.89    7.31
  -6   2 -17  106.60    8.27
  -6   2 -17  122.43    8.21
  -6   2 -17  145.84    8.12
  -6   2 -17  121.26    6.50
  -6   2 -17  124.47    8.33
  -6   2 -16    2.24    2.15
  -6   2 -16   -2.40    2.49
  -6   2 -16    0.49    2.54
  -6   2 -16   -1.02    2.24
  -6   2 -16    2.32    2.67
  -6   2 -16    2.01    2.23
  -6   2 -16   -0.88    2.75
  -6   2 -16    0.78    1.99
  -6   2 -16   -1.32    2.47
  -6   2 -16   -0.43    1.49
  -6   2 -15   42.91    3.99
  -6   2 -15   49.37    5.30
  -6   2 -15   43.76    4.27
  -6   2 -15   46.06    4.64
  -6   2 -15   38.91    4.67
  -6   2 -15   51.52    4.79
  -6   2 -15   42.92    4.80
  -6   2 -15   52.23    4.93
  -6   2 -15   38.97    3.23
  -6   2 -14  271.48   11.99
  -6   2 -14  288.63   13.01
  -6   2 -14  322.39   14.53
  -6   2 -14  318.83   14.24
  -6   2 -14  335.26   13.88
  -6   2 -14  304.93   13.93
  -6   2 -14  299.37   13.50
  -6   2 -14  276.99   11.28
  -6   2 -13  170.02    8.27
  -6   2 -13  182.15    9.27
  -6   2 -13  201.42   10.64
  -6   2 -13  217.76   10.61
  -6   2 -13  213.05   10.16
  -6   2 -13  203.98   10.39
  -6   2 -13  183.98    9.57
  -6   2 -12   14.38    2.08
  -6   2 -12   21.22    3.26
  -6   2 -12   18.32    2.79
  -6   2 -12   15.48    2.98
  -6   2 -12   10.41    2.70
  -6   2 -12   14.53    3.04
  -6   2 -12   17.23    3.07
  -6   2 -12   20.35    2.89
  -6   2 -11  163.50    7.15
  -6   2 -11  195.79   10.04
  -6   2 -11  171.90    8.42
  -6   2 -11  177.11    8.87
  -6   2 -11  195.04    9.71
  -6   2 -11  201.93    9.60
  -6   2 -11  175.87    9.39
  -6   2 -11  194.67    9.69
  -6   2 -11  184.28    8.70
  -6   2 -11  173.82    7.01
  -6   2 -10   54.20    2.98
  -6   2 -10   69.52    5.46
  -6   2 -10   63.28    4.28
  -6   2 -10   62.23    4.66
  -6   2 -10   68.86    5.09
  -6   2 -10   65.92    5.13
  -6   2 -10   60.10    4.97
  -6   2 -10   66.22    5.30
  -6   2 -10   57.83    3.04
  -6   2 -10   64.45    4.33
  -6   2  -9  102.74    6.24
  -6   2  -9   96.10    5.92
  -6   2  -9  102.85    6.21
  -6   2  -9  100.29    6.12
  -6   2  -9  101.23    6.45
  -6   2  -9   90.58    3.72
  -6   2  -9   95.40    5.07
  -6   2  -9  105.59    6.54
  -6   2  -9   95.21    4.95
  -6   2  -9   97.53    5.68
  -6   2  -8  155.05    8.19
  -6   2  -8  144.57    7.82
  -6   2  -8  163.91    8.52
  -6   2  -8  155.61    8.14
  -6   2  -8  168.64    8.59
  -6   2  -8  150.11    8.15
  -6   2  -8  134.13    5.39
  -6   2  -8  152.09    6.62
  -6   2  -7  198.59    9.23
  -6   2  -7  202.61    9.57
  -6   2  -7  188.16    9.69
  -6   2  -7  182.42    8.44
  -6   2  -7  192.56    9.53
  -6   2  -7  187.85    9.22
  -6   2  -7  197.18    9.83
  -6   2  -7  193.35    7.56
  -6   2  -7  179.79    6.56
  -6   2  -6   87.78    5.94
  -6   2  -6   90.74    6.08
  -6   2  -6   92.71    5.87
  -6   2  -6   84.64    5.67
  -6   2  -6   96.74    6.17
  -6   2  -5    2.81    1.69
  -6   2  -5    1.36    1.80
  -6   2  -5    5.58    1.89
  -6   2  -5    5.72    1.82
  -6   2  -4  171.87    9.22
  -6   2  -4  191.92    9.46
  -6   2  -4  181.43    9.12
  -6   2  -3   30.33    3.44
  -6   2  -3   25.32    3.37
  -6   2  -3   35.01    3.56
  -6   2  -2  105.69    6.63
  -6   2  -2  113.16    6.84
  -6   2  -2  102.06    6.45
  -6   2  -2  109.48    6.42
  -6   2  -2  107.00    6.33
  -6   2  -1  157.62    8.38
  -6   2  -1  144.73    7.86
  -6   2  -1  142.79    8.01
  -6   2  -1  159.07    7.92
  -6   2  -1  138.41    7.79
  -6   2   0    0.60    1.80
  -6   2   0    0.54    1.26
  -6   2   0   -0.34    1.90
  -6   2   0    2.45    1.62
  -6   2   0    1.66    1.72
  -6   2   0    0.32    1.70
  -6   2   0   -1.81    1.72
  -6   2   0   -0.32    1.60
  -6   2   1  162.36    7.78
  -6   2   1  149.21    7.35
  -6   2   1  147.23    8.00
  -6   2   1  147.14    8.14
  -6   2   1  130.02    7.83
  -6   2   1  149.86    8.12
  -6   2   1  147.44    8.20
  -6   2   1  144.01    7.73
  -6   2   1  144.14    7.83
  -6   2   2    0.32    1.64
  -6   2   2    5.90    1.70
  -6   2   2    3.40    2.05
  -6   2   2    2.38    1.56
  -6   2   2    4.27    2.10
  -6   2   2    0.68    1.95
  -6   2   2    1.61    1.64
  -6   2   2    2.77    1.83
  -6   2   2    3.33    1.69
  -6   2   3    0.33    2.00
  -6   2   3    1.43    1.33
  -6   2   3    0.70    1.68
  -6   2   3    1.37    1.59
  -6   2   3    1.10    2.04
  -6   2   3    1.77    1.86
  -6   2   3    1.00    1.78
  -6   2   3    0.85    1.54
  -6   2   3    0.70    2.01
  -6   2   4   93.11    5.83
  -6   2   4   95.87    5.76
  -6   2   4   96.77    6.43
  -6   2   4   94.13    6.54
  -6   2   4   86.84    6.12
  -6   2   4   88.92    5.68
  -6   2   4  107.12    6.53
  -6   2   4   93.66    6.35
  -6   2   4   85.63    6.20
  -6   2   5   84.26    5.84
  -6   2   5   80.12    5.65
  -6   2   5   92.26    5.98
  -6   2   5   83.65    5.18
  -6   2   5   86.21    5.81
  -6   2   5   92.63    5.54
  -6   2   5   85.72    5.21
  -6   2   5   92.38    6.07
  -6   2   5   83.48    3.38
  -6   2   5   68.45    5.87
  -6   2   5   83.38    4.08
  -6   2   6  108.25    4.18
  -6   2   6  112.12    6.63
  -6   2   6  127.87    7.53
  -6   2   6  108.21    7.10
  -6   2   6  107.89    7.24
  -6   2   6  113.93    7.18
  -6   2   6  108.76    6.60
  -6   2   6  116.67    6.75
  -6   2   6  113.21    7.29
  -6   2   6  113.05    4.82
  -6   2   6  105.81    7.43
  -6   2   6  107.93    5.52
  -6   2   7   35.90    3.26
  -6   2   7   35.83    2.12
  -6   2   7   37.09    4.47
  -6   2   7   33.89    4.12
  -6   2   7   33.49    4.10
  -6   2   7   36.60    4.40
  -6   2   7   35.31    3.71
  -6   2   7   42.58    4.02
  -6   2   7   40.37    4.47
  -6   2   7   36.98    2.48
  -6   2   7   37.32    4.58
  -6   2   7   33.81    1.99
  -6   2   8  105.76    5.79
  -6   2   8  103.11    4.54
  -6   2   8  107.74    7.23
  -6   2   8  108.41    7.23
  -6   2   8  105.70    7.26
  -6   2   8  104.10    7.27
  -6   2   8   98.63    6.55
  -6   2   8  104.31    6.33
  -6   2   8  116.52    6.90
  -6   2   8  102.22    7.15
  -6   2   8  104.27    7.46
  -6   2   8   94.06    4.41
  -6   2   9    5.52    2.83
  -6   2   9    8.39    2.99
  -6   2   9    5.21    2.79
  -6   2   9    6.11    2.67
  -6   2   9    9.51    2.51
  -6   2   9    6.99    2.17
  -6   2   9    4.96    2.55
  -6   2   9    6.78    2.46
  -6   2   9    3.74    2.06
  -6   2   9    5.50    1.28
  -6   2  10    1.73    2.64
  -6   2  10    1.63    2.46
  -6   2  10    1.11    2.02
  -6   2  10    2.05    2.07
  -6   2  10    0.42    2.29
  -6   2  10    4.30    1.29
  -6   2  10   -3.76    2.92
  -6   2  10    0.88    0.96
  -6   2  10   -0.48    1.53
  -6   2  11    0.74    2.22
  -6   2  11    6.25    2.84
  -6   2  11    5.00    2.03
  -6   2  11    2.07    1.86
  -6   2  11    2.17    2.35
  -6   2  11    2.36    1.36
  -6   2  11    2.64    1.40
  -6   2  11    1.30    1.47
  -6   2  12   69.49    6.21
  -6   2  12   63.72    5.42
  -6   2  12   57.50    3.94
  -6   2  12   61.34    5.47
  -6   2  12   64.63    4.91
  -6   2  12   62.69    3.90
  -6   2  12   51.62    3.85
  -6   2  13   21.46    3.78
  -6   2  13   24.10    3.76
  -6   2  13   14.75    3.30
  -6   2  13   17.21    2.90
  -6   2  13   29.66    2.88
  -6   2  13   20.63    2.52
  -6   2  13   27.20    2.96
  -6   2  14   -0.42    2.82
  -6   2  14    0.87    2.56
  -6   2  14    0.30    2.03
  -6   2  14    1.39    2.76
  -6   2  14   -0.46    1.92
  -6   2  14    0.22    1.68
  -6   2  14   -1.03    1.99
  -6   2  15   62.47    4.80
  -6   2  15   66.73    6.09
  -6   2  15   46.03    4.02
  -6   2  15   57.81    6.20
  -6   2  15   59.81    5.80
  -6   2  15   65.37    5.93
  -6   2  15   52.62    4.43
  -6   3 -19    1.61    2.75
  -6   3 -19    6.90    2.87
  -6   3 -19    7.12    2.72
  -6   3 -19    1.22    2.46
  -6   3 -19    2.01    2.05
  -6   3 -19    4.02    2.67
  -6   3 -19    4.48    2.90
  -6   3 -19   -0.54    3.02
  -6   3 -18   48.18    5.00
  -6   3 -18   51.64    5.59
  -6   3 -18   53.30    4.68
  -6   3 -18   60.79    5.50
  -6   3 -18   51.77    5.53
  -6   3 -18   54.89    5.38
  -6   3 -18   61.50    6.03
  -6   3 -17    8.42    2.97
  -6   3 -17    6.90    2.89
  -6   3 -17   11.26    2.69
  -6   3 -17   11.54    2.96
  -6   3 -17   17.52    3.50
  -6   3 -17   16.87    3.37
  -6   3 -17    8.23    2.32
  -6   3 -17   16.13    3.72
  -6   3 -16   23.77    3.96
  -6   3 -16   21.97    3.22
  -6   3 -16   21.83    4.09
  -6   3 -16   24.71    3.57
  -6   3 -16   23.05    4.00
  -6   3 -16   17.16    3.61
  -6   3 -16   23.79    4.02
  -6   3 -16   21.52    2.81
  -6   3 -15   79.70    6.37
  -6   3 -15   81.38    6.70
  -6   3 -15   76.00    5.44
  -6   3 -15   71.95    5.59
  -6   3 -15   72.96    6.18
  -6   3 -15   75.20    4.74
  -6   3 -15   75.08    6.05
  -6   3 -14  110.64    7.17
  -6   3 -14  115.16    7.77
  -6   3 -14  128.39    7.12
  -6   3 -14  109.17    6.95
  -6   3 -14  102.68    7.64
  -6   3 -14  109.16    6.53
  -6   3 -14  114.53    7.55
  -6   3 -14   98.32    5.57
  -6   3 -14  113.14    7.13
  -6   3 -13   48.48    4.78
  -6   3 -13   48.59    4.45
  -6   3 -13   42.92    3.95
  -6   3 -13   35.93    3.12
  -6   3 -13   47.81    4.11
  -6   3 -13   42.41    4.82
  -6   3 -13   38.19    3.88
  -6   3 -13   41.87    4.49
  -6   3 -13   51.65    4.82
  -6   3 -13   39.58    4.12
  -6   3 -13   48.14    4.37
  -6   3 -13   35.08    3.02
  -6   3 -12    2.81    2.20
  -6   3 -12    4.85    2.31
  -6   3 -12    6.86    2.00
  -6   3 -12    2.93    1.34
  -6   3 -12    1.32    1.79
  -6   3 -12    2.27    1.81
  -6   3 -12    4.43    2.16
  -6   3 -12    4.17    2.46
  -6   3 -12    1.52    2.15
  -6   3 -12    3.50    1.25
  -6   3 -12    3.06    2.13
  -6   3 -11   81.21    5.63
  -6   3 -11   80.78    5.92
  -6   3 -11   72.08    4.76
  -6   3 -11   57.03    3.43
  -6   3 -11   78.80    6.19
  -6   3 -11   67.90    4.58
  -6   3 -11   76.71    5.73
  -6   3 -11   85.01    6.10
  -6   3 -11   79.60    5.13
  -6   3 -10    5.99    2.24
  -6   3 -10    6.83    2.14
  -6   3 -10    5.72    1.80
  -6   3 -10    6.63    0.97
  -6   3 -10    4.32    0.93
  -6   3 -10    8.82    1.89
  -6   3 -10    8.20    2.54
  -6   3 -10   11.35    2.61
  -6   3 -10   13.76    2.77
  -6   3 -10   11.16    2.61
  -6   3 -10   12.47    2.16
  -6   3  -9   46.42    4.33
  -6   3  -9   37.69    4.27
  -6   3  -9   36.11    3.01
  -6   3  -9   42.45    3.45
  -6   3  -9   37.77    4.10
  -6   3  -9   37.93    4.26
  -6   3  -9   41.96    4.17
  -6   3  -9   41.47    2.77
  -6   3  -9   45.84    3.43
  -6   3  -8  224.29   10.73
  -6   3  -8  228.33   11.08
  -6   3  -8  227.60    9.47
  -6   3  -8  227.88   10.99
  -6   3  -8  217.59   11.15
  -6   3  -8  223.94   10.60
  -6   3  -8  205.79    8.39
  -6   3  -8  215.74    8.88
  -6   3  -7  148.81    8.21
  -6   3  -7  144.92    8.05
  -6   3  -7  149.76    8.46
  -6   3  -7  157.72    8.80
  -6   3  -7  152.45    6.37
  -6   3  -7  149.02    6.28
  -6   3  -7  156.35    8.61
  -6   3  -6   15.40    2.73
  -6   3  -6   12.93    2.64
  -6   3  -6   16.96    3.04
  -6   3  -6   20.79    1.86
  -6   3  -6   16.63    1.61
  -6   3  -6   20.00    2.92
  -6   3  -5   57.70    4.58
  -6   3  -5   50.86    4.60
  -6   3  -5   52.72    4.63
  -6   3  -5   51.26    3.07
  -6   3  -5   50.63    4.59
  -6   3  -4    2.05    1.71
  -6   3  -4    1.73    1.63
  -6   3  -4    3.84    2.11
  -6   3  -4    2.24    1.75
  -6   3  -4    1.90    1.65
  -6   3  -3    2.44    1.71
  -6   3  -3    2.96    1.83
  -6   3  -3    2.79    2.06
  -6   3  -3    5.60    1.97
  -6   3  -3    2.27    1.78
  -6   3  -2  187.54    9.41
  -6   3  -2  207.73   10.18
  -6   3  -2  189.31    9.89
  -6   3  -2  184.80    9.59
  -6   3  -2  190.95    9.45
  -6   3  -1   26.48    3.25
  -6   3  -1   26.26    1.66
  -6   3  -1   24.66    3.27
  -6   3  -1   23.39    3.25
  -6   3  -1   33.13    3.83
  -6   3  -1   19.74    3.11
  -6   3  -1   34.72    3.81
  -6   3   0   69.48    4.95
  -6   3   0   66.99    2.80
  -6   3   0   74.87    5.40
  -6   3   0   60.81    5.22
  -6   3   0   65.47    5.32
  -6   3   0   65.67    5.29
  -6   3   0   62.46    4.95
  -6   3   0   73.13    5.45
  -6   3   0   79.99    5.62
  -6   3   1  174.62    8.74
  -6   3   1  172.34    5.96
  -6   3   1  170.66    9.11
  -6   3   1  177.35    9.38
  -6   3   1  173.86    9.31
  -6   3   1  178.09    8.83
  -6   3   1  185.75    9.44
  -6   3   1  166.21    8.76
  -6   3   1  176.79    9.25
  -6   3   2    3.09    1.77
  -6   3   2    5.22    2.18
  -6   3   2    6.97    0.72
  -6   3   2    5.81    2.29
  -6   3   2    5.95    2.48
  -6   3   2    6.10    2.07
  -6   3   2    7.44    2.61
  -6   3   2    2.51    2.22
  -6   3   2    2.87    2.04
  -6   3   3   18.87    3.08
  -6   3   3   17.53    3.06
  -6   3   3   18.51    3.17
  -6   3   3   22.74    3.21
  -6   3   3   16.71    2.70
  -6   3   3   17.01    1.10
  -6   3   3   18.03    2.98
  -6   3   3   15.34    3.14
  -6   3   3   23.02    3.16
  -6   3   3   17.73    1.64
  -6   3   4    7.78    2.52
  -6   3   4    5.18    2.06
  -6   3   4    3.72    0.73
  -6   3   4    9.30    2.63
  -6   3   4    2.70    2.20
  -6   3   4    3.57    2.55
  -6   3   4    6.20    2.36
  -6   3   4    4.29    2.33
  -6   3   4    4.20    2.59
  -6   3   5  129.16    7.93
  -6   3   5  125.26    7.87
  -6   3   5  133.22    7.70
  -6   3   5  121.90    7.56
  -6   3   5  128.60    7.32
  -6   3   5  115.09    4.68
  -6   3   5  134.55    8.10
  -6   3   5  121.10    7.88
  -6   3   5  121.94    7.67
  -6   3   5  130.22    5.68
  -6   3   6   19.79    3.44
  -6   3   6   23.53    3.68
  -6   3   6   25.37    3.72
  -6   3   6   22.07    3.80
  -6   3   6   23.28    3.27
  -6   3   6   27.63    2.01
  -6   3   6   28.45    3.85
  -6   3   6   22.47    3.94
  -6   3   6   24.51    2.46
  -6   3   7    1.59    1.78
  -6   3   7    0.12    1.18
  -6   3   7    1.75    2.16
  -6   3   7   -3.11    2.70
  -6   3   7    1.67    2.55
  -6   3   7    0.81    2.55
  -6   3   7    2.54    2.74
  -6   3   7    1.77    1.96
  -6   3   7    1.70    2.53
  -6   3   7    0.89    2.84
  -6   3   7    0.29    0.97
  -6   3   8  389.28   13.97
  -6   3   8  417.92   15.14
  -6   3   8  403.72   16.63
  -6   3   8  380.34   16.02
  -6   3   8  412.51   16.62
  -6   3   8  398.37   16.61
  -6   3   8  403.43   15.84
  -6   3   8  389.26   16.47
  -6   3   8  407.78   17.00
  -6   3   8  360.95   12.49
  -6   3   9    1.25    1.00
  -6   3   9    6.13    2.84
  -6   3   9    7.87    2.60
  -6   3   9    3.82    2.56
  -6   3   9    6.27    3.06
  -6   3   9    9.06    3.23
  -6   3   9    8.42    2.68
  -6   3   9    5.83    2.93
  -6   3   9    3.48    1.01
  -6   3   9    4.41    2.19
  -6   3   9    3.71    1.31
  -6   3  10   16.42    3.44
  -6   3  10   18.01    2.93
  -6   3  10   14.99    3.65
  -6   3  10   12.50    3.22
  -6   3  10   17.51    3.13
  -6   3  10   13.32    3.31
  -6   3  10   18.25    1.62
  -6   3  10   21.48    3.32
  -6   3  10   20.85    2.18
  -6   3  10   14.66    1.96
  -6   3  11   52.79    5.56
  -6   3  11   45.99    4.49
  -6   3  11   50.78    5.56
  -6   3  11   57.36    5.20
  -6   3  11   47.89    4.73
  -6   3  11   56.49    5.57
  -6   3  11   52.35    3.61
  -6   3  11   47.53    3.46
  -6   3  12   23.45    4.43
  -6   3  12   25.53    3.64
  -6   3  12   29.43    4.03
  -6   3  12   31.80    4.59
  -6   3  12   33.86    4.15
  -6   3  12   24.00    2.75
  -6   3  12   26.62    2.82
  -6   3  13   31.99    4.72
  -6   3  13   26.14    3.89
  -6   3  13   27.23    4.63
  -6   3  13   28.53    4.26
  -6   3  13   25.89    2.37
  -6   3  13   39.35    4.67
  -6   3  13   27.20    2.99
  -6   3  13   26.34    2.96
  -6   3  14   32.47    4.61
  -6   3  14   24.55    2.62
  -6   3  14   30.46    4.61
  -6   3  14   34.88    4.83
  -6   3  14   28.65    4.08
  -6   3  14   27.54    3.27
  -6   3  15   96.87    7.63
  -6   3  15  110.52    7.93
  -6   3  15  110.35    8.25
  -6   3  15   84.58    5.04
  -6   3  15   98.61    7.13
  -6   3  15  104.31    7.87
  -6   3  15   92.44    6.06
  -6   4 -18    7.03    2.72
  -6   4 -18    5.51    2.99
  -6   4 -18    5.12    3.23
  -6   4 -18    6.33    3.12
  -6   4 -18    5.67    2.68
  -6   4 -17    2.20    2.19
  -6   4 -17    0.51    2.51
  -6   4 -17    1.97    2.33
  -6   4 -17   -0.50    2.62
  -6   4 -17    0.48    2.70
  -6   4 -16   46.09    4.43
  -6   4 -16   39.09    4.39
  -6   4 -16   42.86    5.07
  -6   4 -16   38.96    5.10
  -6   4 -16   43.12    4.33
  -6   4 -16   42.38    5.00
  -6   4 -16   44.25    3.88
  -6   4 -16   40.89    4.84
  -6   4 -15   56.16    4.59
  -6   4 -15   51.01    5.34
  -6   4 -15   52.14    4.92
  -6   4 -15   46.97    5.59
  -6   4 -15   56.94    4.84
  -6   4 -15   52.65    5.10
  -6   4 -15   47.31    4.96
  -6   4 -15   39.51    3.75
  -6   4 -14   63.29    4.10
  -6   4 -14   75.52    5.15
  -6   4 -14   71.54    6.02
  -6   4 -14   60.66    5.00
  -6   4 -14   71.05    6.40
  -6   4 -14   58.22    5.54
  -6   4 -14   71.95    5.64
  -6   4 -14   64.26    4.52
  -6   4 -14   71.29    5.71
  -6   4 -13    0.28    2.03
  -6   4 -13   -0.43    2.34
  -6   4 -13    3.11    1.95
  -6   4 -13    0.49    2.53
  -6   4 -13    3.45    2.10
  -6   4 -13    0.80    2.34
  -6   4 -13    1.42    2.62
  -6   4 -13   -0.34    2.15
  -6   4 -13    2.75    1.67
  -6   4 -12   27.82    2.31
  -6   4 -12   25.06    2.97
  -6   4 -12   30.87    3.95
  -6   4 -12   27.45    3.15
  -6   4 -12   27.22    4.05
  -6   4 -12   37.25    4.10
  -6   4 -12   42.32    4.74
  -6   4 -12   30.85    3.99
  -6   4 -12   33.42    3.00
  -6   4 -12   32.38    3.51
  -6   4 -11    6.26    1.28
  -6   4 -11    6.15    1.87
  -6   4 -11    4.45    2.34
  -6   4 -11    9.93    2.73
  -6   4 -11    6.16    2.07
  -6   4 -11   10.06    2.64
  -6   4 -11    7.51    2.66
  -6   4 -11    5.59    1.73
  -6   4 -11    9.50    2.38
  -6   4 -10    6.93    1.02
  -6   4 -10    9.69    1.05
  -6   4 -10   14.02    2.19
  -6   4 -10   15.28    2.93
  -6   4 -10   14.57    2.06
  -6   4 -10   18.71    3.37
  -6   4 -10   18.94    3.19
  -6   4 -10   13.93    3.19
  -6   4 -10   20.01    3.26
  -6   4 -10   11.75    1.97
  -6   4 -10   13.62    2.35
  -6   4  -9  154.53    7.16
  -6   4  -9  149.30    6.61
  -6   4  -9  167.83    9.32
  -6   4  -9  151.36    8.65
  -6   4  -9  155.53    8.91
  -6   4  -9  157.98    8.60
  -6   4  -9  157.77    9.28
  -6   4  -9  148.22    6.98
  -6   4  -9  160.65    7.36
  -6   4  -8   24.29    1.94
  -6   4  -8   30.15    3.84
  -6   4  -8   22.57    3.40
  -6   4  -8   27.55    3.83
  -6   4  -8   28.28    3.92
  -6   4  -8   29.24    2.55
  -6   4  -7   83.33    6.14
  -6   4  -7   86.88    6.03
  -6   4  -7   82.63    6.31
  -6   4  -7   82.35    6.37
  -6   4  -7   82.10    4.29
  -6   4  -6   42.88    3.35
  -6   4  -6   39.12    4.18
  -6   4  -6   41.79    4.07
  -6   4  -6   42.88    4.16
  -6   4  -6   44.89    4.62
  -6   4  -6   39.60    4.30
  -6   4  -6   40.48    2.60
  -6   4  -5   -0.57    1.38
  -6   4  -5    2.09    1.89
  -6   4  -5   -0.37    1.87
  -6   4  -5   -0.33    1.87
  -6   4  -5   -1.26    2.11
  -6   4  -5    2.05    1.96
  -6   4  -5   -0.23    0.81
  -6   4  -4   47.24    4.45
  -6   4  -4   42.24    4.24
  -6   4  -4   50.84    4.90
  -6   4  -4   46.43    4.66
  -6   4  -4   46.22    3.18
  -6   4  -4   49.36    4.35
  -6   4  -4   53.76    4.62
  -6   4  -3   40.19    4.11
  -6   4  -3   41.57    4.13
  -6   4  -3   42.77    4.49
  -6   4  -3   42.32    4.42
  -6   4  -3   36.06    2.68
  -6   4  -3   43.67    4.20
  -6   4  -3   42.16    4.15
  -6   4  -2   11.57    2.69
  -6   4  -2   10.75    2.71
  -6   4  -2   18.29    2.97
  -6   4  -2   13.17    3.02
  -6   4  -2    7.75    2.49
  -6   4  -2   10.54    1.48
  -6   4  -1  144.90    8.46
  -6   4  -1  166.92    8.21
  -6   4  -1  142.81    8.25
  -6   4  -1  153.17    8.48
  -6   4  -1  143.02    8.05
  -6   4  -1  159.25    9.04
  -6   4  -1  168.35    9.16
  -6   4  -1  147.82    6.10
  -6   4   0   21.86    3.46
  -6   4   0   26.34    3.72
  -6   4   0   25.24    3.57
  -6   4   0   22.47    3.27
  -6   4   0   23.38    3.27
  -6   4   0   19.85    3.38
  -6   4   0   26.64    3.82
  -6   4   0   27.11    3.68
  -6   4   0   25.53    1.91
  -6   4   1  175.45    9.53
  -6   4   1  182.98    9.81
  -6   4   1  174.91    8.99
  -6   4   1  178.55    9.63
  -6   4   1  178.63    9.23
  -6   4   1  167.91    9.46
  -6   4   1  179.96    9.85
  -6   4   1  186.76    9.89
  -6   4   1  168.35    6.61
  -6   4   2   69.74    5.25
  -6   4   2   76.55    5.93
  -6   4   2   78.22    5.93
  -6   4   2   55.49    4.75
  -6   4   2   52.69    5.07
  -6   4   2   65.67    5.60
  -6   4   2   71.20    5.78
  -6   4   2   64.33    5.56
  -6   4   2   68.64    3.22
  -6   4   3    4.42    1.97
  -6   4   3    6.24    1.07
  -6   4   3    6.63    2.86
  -6   4   3    8.16    2.33
  -6   4   3    7.10    2.70
  -6   4   3    4.50    2.31
  -6   4   3    7.24    2.28
  -6   4   3    5.71    2.62
  -6   4   3    5.51    1.81
  -6   4   3   10.82    3.11
  -6   4   3    7.93    2.63
  -6   4   3    5.90    1.10
  -6   4   4   52.06    4.65
  -6   4   4   52.35    4.60
  -6   4   4   46.31    4.98
  -6   4   4   42.50    4.74
  -6   4   4   57.27    5.30
  -6   4   4   52.34    4.58
  -6   4   4   48.72    3.80
  -6   4   4   53.03    5.22
  -6   4   4   43.56    4.62
  -6   4   4   49.30    4.20
  -6   4   4   50.71    2.68
  -6   4   5   31.89    3.80
  -6   4   5   38.45    4.52
  -6   4   5   34.73    4.36
  -6   4   5   33.72    3.28
  -6   4   5   30.49    3.66
  -6   4   5   30.27    3.90
  -6   4   5   33.92    4.45
  -6   4   5   29.14    4.06
  -6   4   5   36.09    4.19
  -6   4   5   31.22    2.16
  -6   4   5   25.44    3.48
  -6   4   6   31.91    2.27
  -6   4   6   30.00    4.26
  -6   4   6   22.82    4.01
  -6   4   6   34.85    4.12
  -6   4   6   31.07    3.95
  -6   4   6   29.50    3.67
  -6   4   6   27.81    4.04
  -6   4   6   29.96    3.34
  -6   4   6   28.86    4.19
  -6   4   6   28.17    3.78
  -6   4   6   31.33    2.66
  -6   4   7    2.91    2.56
  -6   4   7    3.86    2.00
  -6   4   7    3.18    3.06
  -6   4   7    2.75    2.74
  -6   4   7    3.85    2.43
  -6   4   7    1.86    2.68
  -6   4   7    5.14    2.14
  -6   4   7    5.98    2.90
  -6   4   7    7.89    1.95
  -6   4   8  285.06   11.58
  -6   4   8  292.77   14.31
  -6   4   8  283.17   12.05
  -6   4   8  295.86   14.03
  -6   4   8  312.88   14.62
  -6   4   8  286.80   13.48
  -6   4   8  289.83   12.57
  -6   4   8  273.77   13.99
  -6   4   8  276.54   14.18
  -6   4   8  277.89   10.68
  -6   4   9   15.75    2.60
  -6   4   9   15.37    3.70
  -6   4   9   12.40    3.47
  -6   4   9   14.92    2.78
  -6   4   9   15.12    3.88
  -6   4   9   13.19    3.20
  -6   4   9   18.07    4.03
  -6   4   9   11.80    2.73
  -6   4   9   16.01    3.90
  -6   4   9   12.66    1.91
  -6   4  10   -0.86    1.95
  -6   4  10    2.00    2.75
  -6   4  10   -0.34    2.03
  -6   4  10    1.96    2.54
  -6   4  10   -0.29    1.99
  -6   4  10   -0.50    2.84
  -6   4  10    0.55    1.21
  -6   4  11   42.22    4.09
  -6   4  11   50.55    5.51
  -6   4  11   55.31    5.90
  -6   4  11   46.28    4.92
  -6   4  11   45.19    5.42
  -6   4  11   36.24    4.23
  -6   4  11   41.06    3.56
  -6   4  11   45.48    3.40
  -6   4  12   15.08    4.13
  -6   4  12    8.66    2.48
  -6   4  12    6.02    2.72
  -6   4  12   11.57    3.66
  -6   4  12   10.86    2.97
  -6   4  12   10.75    2.14
  -6   4  12    7.75    2.00
  -6   4  13    8.65    3.13
  -6   4  13    6.42    3.35
  -6   4  13   10.61    2.61
  -6   4  13    8.32    3.64
  -6   4  13   13.52    2.28
  -6   4  13   11.04    3.09
  -6   4  14   37.40    4.93
  -6   4  14   26.97    4.30
  -6   4  14   25.66    3.67
  -6   4  14   26.25    4.70
  -6   4  14   35.91    5.55
  -6   4  14   25.10    3.26
  -6   5 -17    3.63    2.31
  -6   5 -17    1.55    2.68
  -6   5 -17    0.60    3.00
  -6   5 -17    2.27    2.23
  -6   5 -17    1.39    2.79
  -6   5 -17    3.32    3.15
  -6   5 -17    2.91    3.14
  -6   5 -16   32.51    3.73
  -6   5 -16   36.38    4.83
  -6   5 -16   30.48    4.91
  -6   5 -16   37.58    4.67
  -6   5 -16   35.68    4.15
  -6   5 -16   32.09    4.45
  -6   5 -15   37.23    3.71
  -6   5 -15   32.70    4.72
  -6   5 -15   36.61    5.11
  -6   5 -15   35.30    4.33
  -6   5 -15   40.61    4.67
  -6   5 -14   28.26    2.94
  -6   5 -14   40.79    3.66
  -6   5 -14   30.61    4.38
  -6   5 -14   34.77    3.92
  -6   5 -14   37.39    5.01
  -6   5 -14   42.59    4.55
  -6   5 -14   38.96    5.14
  -6   5 -14   31.39    4.09
  -6   5 -14   34.90    3.57
  -6   5 -13  102.97    5.64
  -6   5 -13   89.89    6.92
  -6   5 -13  104.47    7.75
  -6   5 -13   77.11    5.57
  -6   5 -13   89.35    7.41
  -6   5 -13   94.59    6.86
  -6   5 -13  100.42    6.49
  -6   5 -13   85.10    5.65
  -6   5 -12   42.39    3.42
  -6   5 -12   47.47    4.84
  -6   5 -12   36.65    3.48
  -6   5 -12   32.20    4.52
  -6   5 -12   42.90    5.03
  -6   5 -12   40.15    4.58
  -6   5 -12   35.98    3.90
  -6   5 -12   32.15    3.49
  -6   5 -11    1.02    1.13
  -6   5 -11    2.18    1.49
  -6   5 -11   -0.84    2.31
  -6   5 -11    2.67    1.81
  -6   5 -11    3.34    2.32
  -6   5 -11    1.15    2.20
  -6   5 -11    1.02    2.26
  -6   5 -11    0.51    1.73
  -6   5 -11    1.46    2.10
  -6   5 -10   37.67    2.89
  -6   5 -10   39.11    4.59
  -6   5 -10   31.82    2.69
  -6   5 -10   40.18    4.41
  -6   5 -10   42.91    4.86
  -6   5 -10   43.67    4.67
  -6   5 -10   43.40    3.60
  -6   5 -10   31.50    3.15
  -6   5  -9   39.48    4.03
  -6   5  -9   43.40    2.80
  -6   5  -9   44.45    4.85
  -6   5  -9   40.17    4.51
  -6   5  -9   49.05    5.19
  -6   5  -9   43.06    4.84
  -6   5  -9   41.52    3.62
  -6   5  -9   48.88    3.74
  -6   5  -8   32.29    3.55
  -6   5  -8   30.54    4.15
  -6   5  -8   27.85    3.71
  -6   5  -8   34.30    4.34
  -6   5  -8   38.56    4.64
  -6   5  -8   31.84    2.88
  -6   5  -8   30.23    3.12
  -6   5  -7   84.95    5.37
  -6   5  -7   80.28    5.49
  -6   5  -7   90.38    6.57
  -6   5  -7   87.36    6.22
  -6   5  -7   76.97    6.37
  -6   5  -7   86.69    6.83
  -6   5  -7   83.81    4.50
  -6   5  -7   81.62    5.11
  -6   5  -6    4.84    2.41
  -6   5  -6    3.44    1.44
  -6   5  -6    2.72    1.77
  -6   5  -6    0.45    2.32
  -6   5  -6   -0.93    2.59
  -6   5  -6    5.08    1.77
  -6   5  -5   68.17    4.35
  -6   5  -5   64.19    5.43
  -6   5  -5   63.38    5.22
  -6   5  -5   67.14    5.93
  -6   5  -5   77.78    6.18
  -6   5  -5   69.62    4.59
  -6   5  -5   62.01    3.32
  -6   5  -4    7.52    2.07
  -6   5  -4    5.03    1.66
  -6   5  -4    6.71    2.65
  -6   5  -4    1.14    2.03
  -6   5  -4    4.78    2.54
  -6   5  -4    3.97    2.41
  -6   5  -4    7.29    2.93
  -6   5  -4    3.18    2.56
  -6   5  -4    4.52    1.02
  -6   5  -3  103.53    5.09
  -6   5  -3   99.15    6.45
  -6   5  -3   99.03    6.58
  -6   5  -3   94.23    6.60
  -6   5  -3   93.37    6.37
  -6   5  -3  102.93    7.22
  -6   5  -3   93.04    7.09
  -6   5  -3   84.59    3.46
  -6   5  -3   90.36    3.44
  -6   5  -3  111.09    6.04
  -6   5  -2  113.51    7.51
  -6   5  -2  114.49    7.16
  -6   5  -2   98.05    6.88
  -6   5  -2  104.55    7.71
  -6   5  -2  120.42    7.93
  -6   5  -2  109.32    5.38
  -6   5  -1   50.30    4.66
  -6   5  -1   48.64    5.10
  -6   5  -1   55.68    4.96
  -6   5  -1   55.68    5.03
  -6   5  -1   53.28    5.22
  -6   5  -1   57.12    5.49
  -6   5  -1   53.89    3.32
  -6   5   0   58.65    4.96
  -6   5   0   62.40    5.36
  -6   5   0   56.38    5.30
  -6   5   0   71.61    5.63
  -6   5   0   52.41    5.07
  -6   5   0   57.15    5.54
  -6   5   0   44.84    4.76
  -6   5   0   56.74    3.37
  -6   5   1   68.62    5.43
  -6   5   1   70.80    5.90
  -6   5   1   68.09    5.78
  -6   5   1   66.85    5.76
  -6   5   1   78.25    6.32
  -6   5   1   72.27    6.02
  -6   5   1   63.57    5.69
  -6   5   1   74.92    4.62
  -6   5   1   64.53    3.65
  -6   5   2   74.50    5.68
  -6   5   2   73.79    6.11
  -6   5   2   65.22    5.76
  -6   5   2   64.88    5.83
  -6   5   2   66.41    5.90
  -6   5   2   72.97    6.02
  -6   5   2   68.06    5.91
  -6   5   2   69.42    3.71
  -6   5   2   72.02    4.86
  -6   5   3    6.08    2.21
  -6   5   3    2.32    1.24
  -6   5   3    1.76    2.39
  -6   5   3    5.26    2.39
  -6   5   3    2.96    2.73
  -6   5   3    1.81    2.38
  -6   5   3    3.11    2.63
  -6   5   3    3.42    2.25
  -6   5   3    0.92    2.41
  -6   5   3    1.25    2.40
  -6   5   3    2.46    0.87
  -6   5   4   61.70    4.94
  -6   5   4   69.06    3.66
  -6   5   4   60.94    5.33
  -6   5   4   64.19    6.07
  -6   5   4   74.43    6.10
  -6   5   4   69.19    5.57
  -6   5   4   80.37    6.48
  -6   5   4   69.09    6.09
  -6   5   4   61.96    5.92
  -6   5   4   62.53    3.24
  -6   5   5    5.53    2.41
  -6   5   5    4.55    3.03
  -6   5   5    8.60    3.13
  -6   5   5    4.73    2.22
  -6   5   5    6.96    2.80
  -6   5   5    6.68    2.95
  -6   5   5    7.34    1.95
  -6   5   5    3.22    2.78
  -6   5   5    3.58    2.49
  -6   5   5    6.11    1.34
  -6   5   6   12.50    1.75
  -6   5   6   13.01    2.85
  -6   5   6   12.98    3.13
  -6   5   6   15.08    3.63
  -6   5   6   13.73    3.54
  -6   5   6   14.17    3.17
  -6   5   6   12.30    3.44
  -6   5   6   15.92    2.36
  -6   5   6   19.73    3.56
  -6   5   6   16.19    3.66
  -6   5   6   13.85    2.01
  -6   5   7   12.87    1.89
  -6   5   7    9.10    2.90
  -6   5   7   13.60    3.40
  -6   5   7   12.19    3.60
  -6   5   7    9.05    3.25
  -6   5   7   15.41    3.23
  -6   5   7   11.15    3.60
  -6   5   7   11.69    2.37
  -6   5   7   14.88    3.54
  -6   5   7   11.67    2.09
  -6   5   8   82.53    6.41
  -6   5   8   74.38    6.85
  -6   5   8   71.41    6.34
  -6   5   8   88.12    7.35
  -6   5   8   80.64    5.36
  -6   5   8   83.71    6.51
  -6   5   8   77.72    6.96
  -6   5   8   69.96    6.85
  -6   5   8   81.21    4.93
  -6   5   9   23.25    4.04
  -6   5   9   29.95    4.37
  -6   5   9   32.14    4.99
  -6   5   9   29.25    4.19
  -6   5   9   26.80    4.48
  -6   5   9   26.64    3.35
  -6   5   9   31.72    4.93
  -6   5   9   31.34    4.35
  -6   5   9   27.82    3.20
  -6   5  10    1.48    2.87
  -6   5  10    2.60    2.76
  -6   5  10    4.31    3.35
  -6   5  10    4.12    2.51
  -6   5  10    7.70    3.42
  -6   5  10    2.77    2.16
  -6   5  10    6.48    3.53
  -6   5  10    3.46    1.73
  -6   5  11   28.56    4.52
  -6   5  11   33.13    3.37
  -6   5  11   47.20    5.66
  -6   5  11   41.41    4.77
  -6   5  11   38.12    5.24
  -6   5  11   33.66    4.06
  -6   5  11   26.97    4.90
  -6   5  11   30.23    3.21
  -6   5  12   -0.98    2.48
  -6   5  12   -1.72    3.18
  -6   5  12   -1.04    2.28
  -6   5  12   -1.42    2.80
  -6   5  12   -0.56    3.48
  -6   5  12   -0.71    1.71
  -6   5  13    6.11    3.01
  -6   5  13   11.30    2.98
  -6   5  13    8.41    3.36
  -6   5  13    7.92    2.20
  -6   5  13    4.32    2.07
  -6   6 -15    5.21    3.18
  -6   6 -15    4.75    2.86
  -6   6 -15    3.58    3.27
  -6   6 -15    7.36    2.84
  -6   6 -15    6.90    2.90
  -6   6 -15    8.89    2.15
  -6   6 -14   30.21    4.84
  -6   6 -14   28.02    4.07
  -6   6 -14   22.60    3.80
  -6   6 -14   22.60    3.87
  -6   6 -14   23.53    4.54
  -6   6 -14   25.34    2.74
  -6   6 -13   22.11    4.09
  -6   6 -13   20.29    3.36
  -6   6 -13   16.81    3.87
  -6   6 -13   24.94    4.09
  -6   6 -13   18.92    2.45
  -6   6 -12   23.81    2.88
  -6   6 -12   29.64    4.40
  -6   6 -12   29.45    3.65
  -6   6 -12   31.66    4.39
  -6   6 -12   27.37    4.56
  -6   6 -12   27.71    2.48
  -6   6 -11    0.50    2.36
  -6   6 -11   -0.56    1.61
  -6   6 -11    2.15    1.97
  -6   6 -11    0.93    1.96
  -6   6 -11   -0.56    2.59
  -6   6 -11    1.19    2.36
  -6   6 -11    1.60    1.15
  -6   6 -10    1.75    1.36
  -6   6 -10   -0.48    2.44
  -6   6 -10    0.91    2.15
  -6   6 -10    0.56    1.76
  -6   6 -10    1.10    2.50
  -6   6 -10   -0.11    1.10
  -6   6 -10   -0.37    2.43
  -6   6  -9   21.06    1.71
  -6   6  -9   29.88    3.53
  -6   6  -9   24.29    1.94
  -6   6  -9   31.89    4.39
  -6   6  -9   30.33    4.69
  -6   6  -9   34.50    4.54
  -6   6  -9   26.10    3.34
  -6   6  -9   30.24    3.14
  -6   6  -8   33.20    3.79
  -6   6  -8   35.81    4.54
  -6   6  -8   37.34    3.79
  -6   6  -8   39.57    4.26
  -6   6  -8   33.63    4.77
  -6   6  -8   47.36    5.38
  -6   6  -8   42.06    3.42
  -6   6  -8   41.60    3.94
  -6   6  -7   46.57    4.17
  -6   6  -7   52.35    4.49
  -6   6  -7   44.24    4.79
  -6   6  -7   47.44    4.63
  -6   6  -7   43.38    5.46
  -6   6  -7   51.46    5.38
  -6   6  -7   52.22    3.58
  -6   6  -7   41.77    4.03
  -6   6  -6   30.50    4.08
  -6   6  -6   29.03    3.64
  -6   6  -6   31.87    2.70
  -6   6  -6   29.33    4.44
  -6   6  -6   37.01    4.80
  -6   6  -6   26.40    3.37
  -6   6  -6   30.72    3.26
  -6   6  -5  125.94    6.46
  -6   6  -5  101.52    7.12
  -6   6  -5   95.58    6.61
  -6   6  -5  100.64    6.78
  -6   6  -5  101.78    7.86
  -6   6  -5  114.20    8.29
  -6   6  -5  113.07    5.22
  -6   6  -5  116.06    6.70
  -6   6  -4    4.49    1.75
  -6   6  -4    5.68    2.29
  -6   6  -4    5.17    2.27
  -6   6  -4    6.97    3.01
  -6   6  -4    5.07    2.56
  -6   6  -4    5.27    1.31
  -6   6  -4    5.14    2.57
  -6   6  -3   34.97    3.16
  -6   6  -3   36.78    4.51
  -6   6  -3   32.40    4.57
  -6   6  -3   36.53    4.78
  -6   6  -3   28.99    2.27
  -6   6  -3   35.22    2.27
  -6   6  -3   40.28    3.99
  -6   6  -2  111.50    5.86
  -6   6  -2  123.68    7.73
  -6   6  -2  105.20    7.29
  -6   6  -2  107.23    7.54
  -6   6  -2  121.71    8.58
  -6   6  -2  142.16    8.71
  -6   6  -2  115.12    4.63
  -6   6  -2  107.81    4.73
  -6   6  -2  128.18    7.36
  -6   6  -1    2.72    1.54
  -6   6  -1    0.75    1.58
  -6   6  -1    3.52    2.58
  -6   6  -1    5.67    2.91
  -6   6  -1    6.22    2.88
  -6   6  -1    0.51    2.52
  -6   6  -1    5.27    2.63
  -6   6  -1    2.75    1.00
  -6   6  -1    3.85    0.98
  -6   6   0   35.43    3.29
  -6   6   0   39.76    3.09
  -6   6   0   39.65    4.30
  -6   6   0   42.24    4.05
  -6   6   0   38.50    4.55
  -6   6   0   34.25    4.55
  -6   6   0   41.59    4.52
  -6   6   0   48.21    5.28
  -6   6   0   43.55    4.84
  -6   6   0   37.30    2.01
  -6   6   1    5.76    1.52
  -6   6   1    1.71    1.68
  -6   6   1    3.11    2.19
  -6   6   1    2.91    2.04
  -6   6   1    2.10    2.36
  -6   6   1    1.40    2.45
  -6   6   1    4.52    2.82
  -6   6   1    5.58    2.74
  -6   6   1    5.62    2.64
  -6   6   1    5.30    0.90
  -6   6   2    5.42    2.13
  -6   6   2    9.21    1.68
  -6   6   2    8.83    2.59
  -6   6   2    3.57    2.25
  -6   6   2    7.40    2.70
  -6   6   2   12.93    3.36
  -6   6   2   10.31    2.99
  -6   6   2    5.58    2.68
  -6   6   2   11.55    3.09
  -6   6   2    9.08    1.10
  -6   6   3    0.88    1.30
  -6   6   3    2.37    1.90
  -6   6   3   -0.41    2.10
  -6   6   3    0.36    2.20
  -6   6   3    1.48    2.49
  -6   6   3    3.61    2.90
  -6   6   3    1.46    2.48
  -6   6   3    3.04    2.74
  -6   6   3    3.19    0.98
  -6   6   3    0.92    0.55
  -6   6   4   23.08    2.44
  -6   6   4   33.35    4.00
  -6   6   4   24.51    3.62
  -6   6   4   29.04    4.36
  -6   6   4   19.63    3.07
  -6   6   4   21.83    4.25
  -6   6   4   27.21    4.29
  -6   6   4   20.97    3.84
  -6   6   4   28.83    4.26
  -6   6   4   26.61    1.90
  -6   6   4   22.75    1.80
  -6   6   5    4.95    1.57
  -6   6   5    4.27    2.47
  -6   6   5    8.54    2.50
  -6   6   5    9.72    3.38
  -6   6   5    5.74    3.01
  -6   6   5    4.68    3.04
  -6   6   5    7.07    2.98
  -6   6   5    3.71    2.95
  -6   6   5    6.62    1.38
  -6   6   6    1.71    1.43
  -6   6   6   -0.87    2.30
  -6   6   6    0.35    2.34
  -6   6   6   -2.14    3.05
  -6   6   6    2.01    2.97
  -6   6   6    3.76    3.20
  -6   6   6    0.50    2.76
  -6   6   6    0.96    2.84
  -6   6   6    2.14    1.44
  -6   6   7   32.71    2.98
  -6   6   7   31.24    4.11
  -6   6   7   32.90    4.90
  -6   6   7   29.14    4.78
  -6   6   7   33.80    3.08
  -6   6   7   35.05    4.27
  -6   6   7   44.23    5.60
  -6   6   7   34.86    4.88
  -6   6   7   35.96    2.99
  -6   6   8    4.99    1.67
  -6   6   8    1.91    2.47
  -6   6   8    5.63    3.13
  -6   6   8   -0.46    2.72
  -6   6   8    5.69    3.51
  -6   6   8    1.58    1.81
  -6   6   8    2.00    2.88
  -6   6   8    1.55    3.22
  -6   6   8    2.02    1.52
  -6   6   8    3.59    1.83
  -6   6   9    5.21    2.91
  -6   6   9   13.24    3.81
  -6   6   9    9.03    2.97
  -6   6   9   14.01    3.96
  -6   6   9    7.57    2.17
  -6   6   9    5.35    3.76
  -6   6   9   12.87    3.37
  -6   6   9   14.00    2.61
  -6   6  10   39.18    4.99
  -6   6  10   39.46    3.89
  -6   6  10   47.25    5.94
  -6   6  10   33.49    5.45
  -6   6  10   38.18    4.95
  -6   6  10   30.21    4.55
  -6   6  10   42.31    5.70
  -6   6  11   -0.51    2.46
  -6   6  11   -0.28    2.06
  -6   6  11   -2.32    3.38
  -6   6  11    6.25    2.87
  -6   6  11    3.66    3.16
  -6   6  11    2.64    2.65
  -6   6  11    1.20    3.28
  -6   7 -13    5.06    3.20
  -6   7 -13    0.95    2.60
  -6   7 -13   -0.53    2.68
  -6   7 -13    2.54    2.98
  -6   7 -13    3.08    2.68
  -6   7 -12   39.94    5.07
  -6   7 -12   46.73    5.52
  -6   7 -12   50.21    5.30
  -6   7 -12   45.35    5.49
  -6   7 -12   54.95    6.31
  -6   7 -12   52.53    4.83
  -6   7 -11    0.43    2.66
  -6   7 -11    1.05    2.56
  -6   7 -11    3.58    2.78
  -6   7 -11   -1.23    3.09
  -6   7 -11    0.33    2.03
  -6   7 -10    0.80    2.34
  -6   7 -10    0.51    2.59
  -6   7 -10    0.60    3.27
  -6   7 -10   -1.51    2.06
  -6   7 -10    1.74    2.41
  -6   7  -9   53.20    5.06
  -6   7  -9   57.98    4.93
  -6   7  -9   60.60    6.46
  -6   7  -9   67.69    6.41
  -6   7  -9   54.13    4.30
  -6   7  -8   20.91    3.53
  -6   7  -8   25.87    3.38
  -6   7  -8   22.39    3.64
  -6   7  -8   25.68    4.46
  -6   7  -8   23.43    4.33
  -6   7  -8   24.09    2.93
  -6   7  -7    6.30    2.39
  -6   7  -7    7.56    2.56
  -6   7  -7    8.36    2.77
  -6   7  -7   15.48    3.72
  -6   7  -7   11.20    3.50
  -6   7  -7    5.21    1.96
  -6   7  -6    9.02    2.58
  -6   7  -6   13.67    3.07
  -6   7  -6   12.69    3.21
  -6   7  -6   19.71    4.17
  -6   7  -6    7.30    3.44
  -6   7  -6   10.58    2.07
  -6   7  -5  101.93    6.31
  -6   7  -5  105.29    7.01
  -6   7  -5  102.03    7.26
  -6   7  -5   96.16    6.84
  -6   7  -5  111.72    8.35
  -6   7  -5  114.80    8.60
  -6   7  -5  105.17    5.36
  -6   7  -4   24.19    3.07
  -6   7  -4   26.35    3.82
  -6   7  -4   24.23    3.65
  -6   7  -4   30.98    4.65
  -6   7  -4   23.97    4.09
  -6   7  -4   22.03    2.30
  -6   7  -4   18.58    3.61
  -6   7  -3    3.37    1.86
  -6   7  -3    1.69    2.79
  -6   7  -3    5.36    2.90
  -6   7  -3    2.89    1.31
  -6   7  -3   -0.76    2.40
  -6   7  -2   48.62    5.54
  -6   7  -2   44.42    3.75
  -6   7  -2   43.51    5.11
  -6   7  -1    0.94    1.61
  -6   7  -1   -0.20    1.75
  -6   7  -1    0.47    2.80
  -6   7  -1    1.13    2.65
  -6   7  -1    1.04    2.54
  -6   7  -1    2.68    1.36
  -6   7   0   11.64    2.35
  -6   7   0   13.21    2.19
  -6   7   0   10.61    2.80
  -6   7   0   14.20    3.56
  -6   7   0    9.43    3.30
  -6   7   0   16.31    3.80
  -6   7   0   15.39    3.59
  -6   7   0   15.49    1.82
  -6   7   1    4.20    1.94
  -6   7   1    3.32    1.66
  -6   7   1    5.01    2.50
  -6   7   1    5.71    2.24
  -6   7   1    1.78    2.97
  -6   7   1    4.41    3.11
  -6   7   1    2.81    2.78
  -6   7   1    1.01    2.55
  -6   7   1    7.24    1.42
  -6   7   2    5.67    1.75
  -6   7   2    3.03    2.26
  -6   7   2    4.26    2.34
  -6   7   2    4.63    3.00
  -6   7   2    4.17    3.08
  -6   7   2    1.53    2.84
  -6   7   2    7.28    3.31
  -6   7   2    6.76    2.89
  -6   7   2    5.69    1.44
  -6   7   3    2.18    2.26
  -6   7   3    2.49    2.22
  -6   7   3    1.07    2.86
  -6   7   3    6.25    3.31
  -6   7   3    2.64    2.97
  -6   7   3    3.91    2.63
  -6   7   3    2.20    2.57
  -6   7   3    4.58    1.67
  -6   7   4    6.13    1.76
  -6   7   4    6.69    2.64
  -6   7   4    9.01    2.82
  -6   7   4    8.84    3.51
  -6   7   4    7.99    3.30
  -6   7   4    4.37    3.04
  -6   7   4    8.93    3.44
  -6   7   4    9.14    2.84
  -6   7   4    6.86    3.00
  -6   7   4    5.04    1.02
  -6   7   5    4.36    2.57
  -6   7   5    4.12    2.61
  -6   7   5    5.68    3.58
  -6   7   5    8.79    3.60
  -6   7   5    8.47    3.63
  -6   7   5    7.12    3.35
  -6   7   5    9.44    3.46
  -6   7   5    4.86    1.82
  -6   7   6   14.55    3.40
  -6   7   6   14.16    3.34
  -6   7   6   17.68    2.98
  -6   7   6   12.83    4.24
  -6   7   6    8.57    3.69
  -6   7   6   18.11    4.28
  -6   7   6   19.74    4.05
  -6   7   6   13.35    2.21
  -6   7   7    3.85    2.38
  -6   7   7    2.63    2.64
  -6   7   7    5.00    3.24
  -6   7   7   -1.00    2.40
  -6   7   7   -0.60    3.14
  -6   7   7    0.60    3.07
  -6   7   7    3.07    3.32
  -6   7   7    0.23    1.59
  -6   7   8    1.48    2.56
  -6   7   8   -1.38    2.98
  -6   7   8   -0.61    3.57
  -6   7   8    1.06    2.29
  -6   7   8    1.85    3.28
  -6   7   8    1.06    2.99
  -6   7   8    3.27    2.87
  -6   7   8   -0.24    1.76
  -6   7   9    7.11    3.03
  -6   7   9    5.68    3.59
  -6   7   9    4.10    2.76
  -6   7   9    4.81    3.12
  -6   7   9    4.37    3.38
  -6   7   9    5.39    3.11
  -6   7   9    4.95    3.50
  -6   7   9    6.21    2.00
  -6   8 -10   -0.53    2.78
  -6   8 -10    3.91    2.19
  -6   8 -10    2.63    3.09
  -6   8 -10    1.75    2.53
  -6   8  -9   31.08    4.28
  -6   8  -9   30.43    3.62
  -6   8  -9   38.75    5.14
  -6   8  -9   38.62    4.29
  -6   8  -9   41.62    5.58
  -6   8  -9   29.69    5.18
  -6   8  -9   38.28    3.90
  -6   8  -8   -0.39    2.49
  -6   8  -8    0.32    2.03
  -6   8  -8   -2.46    2.66
  -6   8  -8    1.15    2.32
  -6   8  -8   -2.46    3.46
  -6   8  -8    1.27    2.82
  -6   8  -8    0.28    2.08
  -6   8  -7   15.15    3.08
  -6   8  -7   15.16    3.63
  -6   8  -7   12.98    3.03
  -6   8  -7   17.04    3.45
  -6   8  -7   10.51    3.72
  -6   8  -7   15.61    3.95
  -6   8  -7   15.05    2.59
  -6   8  -6    2.10    2.20
  -6   8  -6    1.50    2.50
  -6   8  -6   -0.46    2.69
  -6   8  -6    3.39    2.94
  -6   8  -6   -1.86    3.07
  -6   8  -6    3.07    2.83
  -6   8  -6   -0.23    1.69
  -6   8  -5   22.94    3.36
  -6   8  -5   23.77    3.74
  -6   8  -5   19.52    3.54
  -6   8  -5   17.97    3.52
  -6   8  -5   23.00    4.01
  -6   8  -5   27.34    4.87
  -6   8  -5   28.92    4.78
  -6   8  -5   20.54    2.58
  -6   8  -4    1.89    1.98
  -6   8  -4   -4.21    2.97
  -6   8  -4   -5.07    2.58
  -6   8  -4   -0.76    2.66
  -6   8  -4    0.92    2.77
  -6   8  -4   -1.24    2.65
  -6   8  -4    2.37    3.02
  -6   8  -4    1.76    1.55
  -6   8  -3    2.80    2.92
  -6   8  -3    1.87    3.18
  -6   8  -3    1.75    2.97
  -6   8  -3    1.20    1.95
  -6   8  -3    3.99    2.79
  -6   8  -2   14.26    3.44
  -6   8  -2   22.33    4.25
  -6   8  -2   24.26    4.44
  -6   8  -2   23.57    3.21
  -6   8  -2   20.98    3.88
  -6   8  -1    6.13    3.19
  -6   8  -1    5.85    2.25
  -6   8  -1    6.83    3.59
  -6   8  -1    6.20    3.41
  -6   8   0   18.22    4.08
  -6   8   0   23.27    4.31
  -6   8   0   25.41    4.88
  -6   8   0   20.33    2.96
  -6   8   0   22.66    3.04
  -6   8   1   -0.89    2.67
  -6   8   1   -0.55    3.29
  -6   8   1    0.53    3.17
  -6   8   1    3.09    3.43
  -6   8   1   -0.27    1.89
  -6   8   2   52.71    5.57
  -6   8   2   47.30    4.80
  -6   8   2   55.16    6.19
  -6   8   2   74.87    6.88
  -6   8   2   61.07    6.71
  -6   8   2   58.70    6.07
  -6   8   2   64.99    4.64
  -6   8   3   -1.04    2.45
  -6   8   3   -1.39    2.51
  -6   8   3    0.58    3.38
  -6   8   3   -2.28    3.33
  -6   8   3   -1.84    2.89
  -6   8   3   -0.44    2.77
  -6   8   3    0.52    2.71
  -6   8   3   -0.52    1.84
  -6   8   4    1.11    2.52
  -6   8   4    1.90    2.46
  -6   8   4   -1.59    3.39
  -6   8   4    1.19    3.14
  -6   8   4    1.77    3.24
  -6   8   4   -0.51    2.80
  -6   8   4    0.61    3.26
  -6   8   4    0.92    2.78
  -6   8   4   -0.77    1.91
  -6   8   5   34.05    4.80
  -6   8   5   32.84    4.44
  -6   8   5   37.24    5.46
  -6   8   5   25.76    5.05
  -6   8   5   37.20    5.55
  -6   8   5   32.62    4.72
  -6   8   5   33.41    4.56
  -6   8   5   39.83    3.73
  -6   8   6   -0.50    2.62
  -6   8   6    2.07    2.87
  -6   8   6   -0.63    3.67
  -6   8   6    2.27    3.31
  -6   8   6   -1.99    3.35
  -6   8   6    1.57    1.95
  -6   8   6   -0.63    3.62
  -6   9  -3   13.80    3.96
  -6   9  -3   10.40    3.32
  -6   9  -3   14.29    4.35
  -6   9  -3   15.08    3.94
  -6   9  -3   16.86    3.23
  -6   9  -3   19.42    4.07
  -6   9  -2   38.71    5.46
  -6   9  -2   42.93    5.20
  -6   9  -2   46.28    6.23
  -6   9  -2   46.57    4.41
  -6   9  -2   43.36    5.23
  -6   9  -1    8.71    3.70
  -6   9  -1    4.18    3.64
  -6   9  -1   10.19    4.10
  -6   9  -1    6.74    2.56
  -5 -10  -4    9.51    2.05
  -5 -10  -4    4.31    2.35
  -5 -10  -4   13.56    3.48
  -5 -10  -4    6.33    3.79
  -5 -10  -4    9.57    3.39
  -5 -10  -3   38.95    4.86
  -5 -10  -3   49.32    4.24
  -5 -10  -3   51.43    6.37
  -5 -10  -3   45.90    3.28
  -5 -10  -2   -0.54    3.23
  -5 -10  -2    2.09    1.85
  -5 -10  -2   -0.62    3.18
  -5 -10  -2    0.45    2.87
  -5 -10  -1   -0.54    3.14
  -5 -10  -1   -2.47    3.68
  -5 -10  -1   -1.40    2.06
  -5 -10   0   25.19    4.94
  -5 -10   0   19.19    4.23
  -5 -10   0   24.71    3.65
  -5 -10   1    3.06    3.12
  -5 -10   1    2.76    3.15
  -5 -10   1    3.14    2.40
  -5  -9 -10   43.26    4.96
  -5  -9 -10   52.73    6.73
  -5  -9 -10   50.06    3.88
  -5  -9 -10   59.54    7.05
  -5  -9  -9   10.89    2.96
  -5  -9  -9    8.04    1.89
  -5  -9  -9    8.73    3.56
  -5  -9  -9    7.13    3.56
  -5  -9  -8    1.29    2.39
  -5  -9  -8    0.93    1.33
  -5  -9  -8   -0.61    2.89
  -5  -9  -8    5.74    3.16
  -5  -9  -8    1.77    1.95
  -5  -9  -7   15.39    3.37
  -5  -9  -7   13.40    3.12
  -5  -9  -7   16.91    4.29
  -5  -9  -7   13.19    4.13
  -5  -9  -6   17.42    3.40
  -5  -9  -6   16.51    3.01
  -5  -9  -6   17.32    3.30
  -5  -9  -6   17.83    4.16
  -5  -9  -6   19.80    4.70
  -5  -9  -5   27.86    3.88
  -5  -9  -5   29.87    3.49
  -5  -9  -5   28.64    4.65
  -5  -9  -5   27.98    4.03
  -5  -9  -4   51.21    3.67
  -5  -9  -4   36.95    4.63
  -5  -9  -4   49.14    4.25
  -5  -9  -4   38.59    5.27
  -5  -9  -4   38.59    5.55
  -5  -9  -4   47.52    5.04
  -5  -9  -3   30.30    2.95
  -5  -9  -3   32.34    4.36
  -5  -9  -3   34.27    3.55
  -5  -9  -3   26.59    4.74
  -5  -9  -3   31.91    4.85
  -5  -9  -3   36.18    4.55
  -5  -9  -2   12.89    3.32
  -5  -9  -2   15.91    2.58
  -5  -9  -2   20.84    4.12
  -5  -9  -2   12.89    1.83
  -5  -9  -2   13.07    3.60
  -5  -9  -1   56.71    4.16
  -5  -9  -1   59.18    5.99
  -5  -9  -1   53.86    4.79
  -5  -9  -1   57.56    5.89
  -5  -9   0    1.10    1.61
  -5  -9   0    0.51    2.43
  -5  -9   0   -1.35    2.15
  -5  -9   0    3.32    2.61
  -5  -9   1    0.51    2.65
  -5  -9   1    2.50    2.40
  -5  -9   1    2.20    2.98
  -5  -9   2   20.10    3.83
  -5  -9   2   21.47    3.39
  -5  -9   2   19.20    3.98
  -5  -9   3    7.29    2.98
  -5  -9   3   11.09    2.94
  -5  -9   3    6.04    3.28
  -5  -9   4    0.53    2.93
  -5  -9   4    0.42    2.56
  -5  -9   4    0.55    2.92
  -5  -9   5   37.66    5.15
  -5  -9   5   33.79    3.99
  -5  -9   5   27.35    4.14
  -5  -9   5   35.68    3.16
  -5  -9   5   44.90    5.49
  -5  -9   6    2.64    2.37
  -5  -9   6    0.55    2.71
  -5  -9   6    0.17    1.37
  -5  -9   6   -2.26    2.88
  -5  -9   6   -1.10    3.05
  -5  -9   7    1.57    2.35
  -5  -9   7    2.23    2.93
  -5  -9   7    1.10    2.98
  -5  -9   7   -0.47    2.69
  -5  -8 -13   11.06    3.98
  -5  -8 -13   11.28    1.79
  -5  -8 -13   15.97    4.11
  -5  -8 -13   10.91    3.05
  -5  -8 -13   13.86    3.45
  -5  -8 -12    3.28    2.25
  -5  -8 -12    3.03    3.05
  -5  -8 -12   10.14    3.38
  -5  -8 -12    5.57    2.80
  -5  -8 -11    4.18    3.48
  -5  -8 -11    2.00    2.26
  -5  -8 -11    7.66    3.00
  -5  -8 -10   64.06    5.35
  -5  -8 -10   69.22    6.89
  -5  -8 -10   59.67    5.58
  -5  -8  -9   17.37    3.14
  -5  -8  -9   18.79    2.50
  -5  -8  -9   18.97    4.06
  -5  -8  -9   16.49    3.99
  -5  -8  -8   10.63    2.75
  -5  -8  -8    9.01    3.33
  -5  -8  -8    9.77    1.88
  -5  -8  -8    6.92    3.25
  -5  -8  -8    6.25    2.37
  -5  -8  -7    9.75    2.66
  -5  -8  -7    7.79    1.68
  -5  -8  -7    5.53    2.75
  -5  -8  -7    8.49    3.19
  -5  -8  -7    5.16    2.34
  -5  -8  -6    3.72    2.22
  -5  -8  -6    0.34    1.96
  -5  -8  -6    1.62    2.46
  -5  -8  -6    3.34    2.71
  -5  -8  -5   16.63    2.97
  -5  -8  -5   13.77    3.00
  -5  -8  -5   22.31    3.09
  -5  -8  -5   19.09    3.84
  -5  -8  -5   15.33    3.62
  -5  -8  -4    0.76    2.48
  -5  -8  -4    1.78    1.77
  -5  -8  -4   -0.46    2.21
  -5  -8  -4    0.52    2.54
  -5  -8  -4    0.37    2.00
  -5  -8  -3   13.89    2.02
  -5  -8  -3    9.81    2.78
  -5  -8  -3   13.98    2.45
  -5  -8  -3   15.22    3.18
  -5  -8  -3   11.30    3.32
  -5  -8  -3   15.94    2.98
  -5  -8  -2    0.81    2.13
  -5  -8  -2    1.05    1.63
  -5  -8  -2   -1.01    2.38
  -5  -8  -2    1.53    2.08
  -5  -8  -2    0.67    1.13
  -5  -8  -2    1.85    2.21
  -5  -8  -1    2.69    1.57
  -5  -8  -1    0.50    2.47
  -5  -8  -1    3.23    1.97
  -5  -8  -1    2.31    2.22
  -5  -8   0   27.74    2.93
  -5  -8   0   26.16    4.14
  -5  -8   0   25.07    3.46
  -5  -8   0   32.95    4.27
  -5  -8   1    6.34    1.66
  -5  -8   1    8.40    2.73
  -5  -8   1    4.97    2.28
  -5  -8   1    6.85    2.69
  -5  -8   2   16.00    3.36
  -5  -8   2    7.81    2.60
  -5  -8   2   10.22    3.14
  -5  -8   3    1.94    2.04
  -5  -8   3   -0.96    2.51
  -5  -8   3    1.01    1.99
  -5  -8   4    3.39    2.55
  -5  -8   4    3.17    2.19
  -5  -8   4    6.80    2.99
  -5  -8   4    2.83    2.39
  -5  -8   5   54.70    5.56
  -5  -8   5   50.49    4.68
  -5  -8   5   55.51    5.74
  -5  -8   5   48.79    5.07
  -5  -8   5   49.99    3.58
  -5  -8   6    2.44    2.61
  -5  -8   6    7.44    3.02
  -5  -8   6    7.62    1.64
  -5  -8   6    5.75    2.20
  -5  -8   6    2.01    2.49
  -5  -8   6   10.31    2.87
  -5  -8   7   29.40    4.59
  -5  -8   7   38.11    3.76
  -5  -8   7   28.26    4.33
  -5  -8   7   34.27    4.22
  -5  -8   7   42.02    5.08
  -5  -8   8    1.21    1.98
  -5  -8   8    3.74    2.72
  -5  -8   8    4.20    2.80
  -5  -8   8    3.10    1.69
  -5  -8   9   36.62    4.09
  -5  -8   9   41.27    5.20
  -5  -8   9   44.69    4.93
  -5  -8  10    1.38    2.44
  -5  -8  10    0.45    2.55
  -5  -8  10    6.05    3.10
  -5  -8  10   -1.50    2.52
  -5  -8  10   -0.55    2.78
  -5  -7 -15    2.43    2.22
  -5  -7 -15    3.16    3.51
  -5  -7 -15    3.08    1.84
  -5  -7 -15    4.74    3.37
  -5  -7 -15    4.60    2.98
  -5  -7 -14   21.50    3.48
  -5  -7 -14   33.01    5.12
  -5  -7 -14   23.17    2.79
  -5  -7 -14   16.32    4.11
  -5  -7 -14   29.86    4.45
  -5  -7 -13    1.91    1.53
  -5  -7 -13    1.15    2.88
  -5  -7 -13    0.38    2.25
  -5  -7 -13   -2.37    3.30
  -5  -7 -12   14.21    2.05
  -5  -7 -12   13.48    3.76
  -5  -7 -12   12.42    2.66
  -5  -7 -12   17.90    3.97
  -5  -7 -11   15.03    2.01
  -5  -7 -11   23.37    3.16
  -5  -7 -11   19.09    4.03
  -5  -7 -11   14.89    3.77
  -5  -7 -10    1.38    1.79
  -5  -7 -10    2.18    2.79
  -5  -7 -10    4.87    2.89
  -5  -7  -9   15.46    2.77
  -5  -7  -9   14.25    3.64
  -5  -7  -9   19.65    3.87
  -5  -7  -8    9.33    3.21
  -5  -7  -8   13.49    2.70
  -5  -7  -8    9.69    1.92
  -5  -7  -8   13.92    3.33
  -5  -7  -8   14.47    2.56
  -5  -7  -8   11.42    2.52
  -5  -7  -8   11.15    2.92
  -5  -7  -7    1.01    2.46
  -5  -7  -7    8.33    2.18
  -5  -7  -7    5.11    1.52
  -5  -7  -7    4.53    2.69
  -5  -7  -7    4.52    2.09
  -5  -7  -7    5.01    2.14
  -5  -7  -6   35.06    3.75
  -5  -7  -6   34.00    3.91
  -5  -7  -6   32.91    2.70
  -5  -7  -6   34.82    3.60
  -5  -7  -6   31.38    4.53
  -5  -7  -6   36.56    4.71
  -5  -7  -5   15.80    2.74
  -5  -7  -5   11.05    2.69
  -5  -7  -5   11.02    3.07
  -5  -7  -5   13.11    3.28
  -5  -7  -5   11.49    2.93
  -5  -7  -4   54.20    4.90
  -5  -7  -4   56.22    5.34
  -5  -7  -4   55.77    5.60
  -5  -7  -4   62.58    5.84
  -5  -7  -3   51.86    4.20
  -5  -7  -3   50.91    5.30
  -5  -7  -3   57.18    3.75
  -5  -7  -3   53.42    5.06
  -5  -7  -2   11.46    2.14
  -5  -7  -2    9.48    2.85
  -5  -7  -2    8.28    2.39
  -5  -7  -2    7.72    1.59
  -5  -7  -2    3.78    2.43
  -5  -7  -1    1.68    1.51
  -5  -7  -1   -1.33    2.09
  -5  -7  -1    1.91    2.03
  -5  -7  -1    2.94    2.14
  -5  -7   0   26.46    3.84
  -5  -7   0   30.99    2.95
  -5  -7   0   27.53    3.93
  -5  -7   1  110.66    7.31
  -5  -7   1   97.13    7.06
  -5  -7   1   95.99    5.38
  -5  -7   2   46.01    4.71
  -5  -7   2   40.44    4.17
  -5  -7   2   43.05    4.63
  -5  -7   3  149.28    9.25
  -5  -7   3  174.97    9.65
  -5  -7   4   14.03    3.19
  -5  -7   4   10.96    2.32
  -5  -7   4   13.95    2.14
  -5  -7   4   11.54    2.90
  -5  -7   5   32.59    4.20
  -5  -7   5   33.92    3.38
  -5  -7   5   30.15    2.69
  -5  -7   5   30.72    4.15
  -5  -7   6   21.41    3.75
  -5  -7   6   20.97    2.97
  -5  -7   6   20.98    3.55
  -5  -7   7   36.23    3.24
  -5  -7   7   34.03    4.48
  -5  -7   7   38.63    4.37
  -5  -7   7   33.22    2.25
  -5  -7   7   32.57    3.61
  -5  -7   7   34.47    4.35
  -5  -7   8   21.38    3.67
  -5  -7   8   25.27    2.44
  -5  -7   8   21.07    3.89
  -5  -7   8   18.11    3.09
  -5  -7   9   59.99    5.91
  -5  -7   9   58.69    5.12
  -5  -7   9   63.47    5.72
  -5  -7  10   16.01    1.34
  -5  -7  10   16.10    3.37
  -5  -7  10   25.81    4.25
  -5  -7  10   15.49    3.22
  -5  -7  10   20.37    3.58
  -5  -7  11    1.56    2.70
  -5  -7  11   -0.46    2.58
  -5  -7  11    1.34    2.67
  -5  -7  11    0.39    2.45
  -5  -7  12  161.29   10.26
  -5  -7  12  153.44    9.44
  -5  -7  12  158.05    9.67
  -5  -7  12  138.87    8.87
  -5  -6 -17   19.96    3.52
  -5  -6 -17   18.08    3.18
  -5  -6 -17   13.88    3.55
  -5  -6 -16    6.91    2.99
  -5  -6 -16    7.03    2.86
  -5  -6 -16    9.66    3.73
  -5  -6 -16   12.96    3.66
  -5  -6 -16    8.83    2.72
  -5  -6 -15    2.37    2.50
  -5  -6 -15    1.27    2.41
  -5  -6 -15   -2.33    2.83
  -5  -6 -15    1.66    2.79
  -5  -6 -15    1.83    2.06
  -5  -6 -14   15.98    3.47
  -5  -6 -14   11.57    3.05
  -5  -6 -14   11.20    3.47
  -5  -6 -14   20.67    3.86
  -5  -6 -14   11.91    2.64
  -5  -6 -13   11.41    2.55
  -5  -6 -13    5.71    2.61
  -5  -6 -13   11.01    2.18
  -5  -6 -13   11.33    3.47
  -5  -6 -13    8.52    3.12
  -5  -6 -13    9.93    3.11
  -5  -6 -12   49.25    4.40
  -5  -6 -12   50.10    5.05
  -5  -6 -12   53.03    3.87
  -5  -6 -12   69.17    6.37
  -5  -6 -12   63.46    6.17
  -5  -6 -12   57.25    4.81
  -5  -6 -12   60.29    5.83
  -5  -6 -11   33.40    3.56
  -5  -6 -11   39.45    4.33
  -5  -6 -11   30.15    2.84
  -5  -6 -11   30.71    4.50
  -5  -6 -11   32.45    4.62
  -5  -6 -11   31.38    3.55
  -5  -6 -10   12.78    2.45
  -5  -6 -10   20.35    3.46
  -5  -6 -10   20.39    2.20
  -5  -6 -10   13.18    3.35
  -5  -6 -10   19.35    3.57
  -5  -6 -10   17.80    2.88
  -5  -6  -9   38.37    2.80
  -5  -6  -9   32.96    3.99
  -5  -6  -9   39.27    3.67
  -5  -6  -9   39.71    3.80
  -5  -6  -9   44.47    5.01
  -5  -6  -9   42.16    4.88
  -5  -6  -8   58.66    4.64
  -5  -6  -8   60.09    5.13
  -5  -6  -8   68.79    4.74
  -5  -6  -8   62.88    5.18
  -5  -6  -8   61.54    4.56
  -5  -6  -8   64.34    5.80
  -5  -6  -8   66.02    5.93
  -5  -6  -7    1.78    2.31
  -5  -6  -7    0.30    1.82
  -5  -6  -7    3.68    2.17
  -5  -6  -7    2.62    1.63
  -5  -6  -7    1.01    1.37
  -5  -6  -7    1.37    2.30
  -5  -6  -7    0.81    1.62
  -5  -6  -7    0.35    2.05
  -5  -6  -6   56.20    4.15
  -5  -6  -6   50.59    4.00
  -5  -6  -6   57.75    5.35
  -5  -6  -6   49.46    3.44
  -5  -6  -6   49.36    5.00
  -5  -6  -5   32.64    3.36
  -5  -6  -5   27.62    3.99
  -5  -6  -5   34.51    2.63
  -5  -6  -5   33.10    4.29
  -5  -6  -5   32.19    4.06
  -5  -6  -4  246.65   10.79
  -5  -6  -4  244.18   11.86
  -5  -6  -4  224.86   11.87
  -5  -6  -4  245.44   12.17
  -5  -6  -3  190.20   10.29
  -5  -6  -3  168.58    8.07
  -5  -6  -3  202.30   10.17
  -5  -6  -3  189.82    9.71
  -5  -6  -3  205.17   10.49
  -5  -6  -3  192.19    9.76
  -5  -6  -2   52.84    3.49
  -5  -6  -2   45.90    4.65
  -5  -6  -2   56.62    4.84
  -5  -6  -2   61.95    5.21
  -5  -6  -2   56.36    4.86
  -5  -6  -1  188.25    9.94
  -5  -6  -1  181.12    9.46
  -5  -6  -1  176.31    9.54
  -5  -6   0    2.31    1.94
  -5  -6   0    1.29    1.92
  -5  -6   0    4.91    2.18
  -5  -6   1   21.06    2.51
  -5  -6   1   26.41    3.23
  -5  -6   1   22.77    3.40
  -5  -6   1   20.80    3.31
  -5  -6   1   16.29    2.85
  -5  -6   2   73.25    5.66
  -5  -6   2   68.15    5.32
  -5  -6   2   72.17    5.65
  -5  -6   2   72.46    5.30
  -5  -6   3  213.75   10.19
  -5  -6   3  220.05   10.53
  -5  -6   3  195.62    9.37
  -5  -6   3  206.75    9.02
  -5  -6   3  206.73   10.85
  -5  -6   3  221.04   10.69
  -5  -6   3  197.89    9.56
  -5  -6   4   79.00    5.63
  -5  -6   4   77.17    5.15
  -5  -6   4   84.40    4.60
  -5  -6   4   70.32    5.57
  -5  -6   4   79.24    6.05
  -5  -6   4   77.10    5.84
  -5  -6   4   77.07    5.18
  -5  -6   5   54.15    4.67
  -5  -6   5   40.24    3.85
  -5  -6   5   52.04    4.80
  -5  -6   5   44.65    4.56
  -5  -6   5   44.42    4.42
  -5  -6   5   46.87    4.05
  -5  -6   6   39.10    4.27
  -5  -6   6   47.49    3.51
  -5  -6   6   49.94    4.26
  -5  -6   6   46.05    4.48
  -5  -6   6   46.77    4.47
  -5  -6   7   11.51    1.78
  -5  -6   7   10.36    2.73
  -5  -6   7   10.56    2.70
  -5  -6   7   11.01    2.52
  -5  -6   8   73.89    6.15
  -5  -6   8   80.19    5.77
  -5  -6   8   78.82    6.10
  -5  -6   9   40.99    2.47
  -5  -6   9   45.57    4.86
  -5  -6   9   42.14    4.51
  -5  -6   9   40.61    3.43
  -5  -6   9   46.18    4.91
  -5  -6  10   52.92    5.41
  -5  -6  10   54.42    5.54
  -5  -6  10   67.91    5.48
  -5  -6  10   52.51    4.31
  -5  -6  10   54.35    5.11
  -5  -6  10   58.90    4.17
  -5  -6  11   40.76    4.86
  -5  -6  11   38.24    4.73
  -5  -6  11   41.09    4.55
  -5  -6  11   38.38    3.80
  -5  -6  11   45.26    4.56
  -5  -6  11   40.08    3.54
  -5  -6  12   54.79    5.73
  -5  -6  12   48.98    4.06
  -5  -6  12   54.11    4.99
  -5  -6  12   52.81    4.48
  -5  -6  13   10.71    3.69
  -5  -6  13   18.45    3.30
  -5  -6  13   14.45    2.69
  -5  -6  13   17.52    3.06
  -5  -6  14   49.44    5.49
  -5  -6  14   42.94    4.02
  -5  -6  14   34.53    4.35
  -5  -6  14   42.29    4.24
  -5  -5 -18    7.20    2.43
  -5  -5 -18    9.48    2.64
  -5  -5 -18    6.26    3.12
  -5  -5 -17   12.72    3.12
  -5  -5 -17   18.99    3.77
  -5  -5 -17   13.84    2.97
  -5  -5 -16   87.71    7.60
  -5  -5 -16  115.24    7.89
  -5  -5 -16   95.16    6.71
  -5  -5 -16  104.74    6.80
  -5  -5 -15    1.60    2.68
  -5  -5 -15   -0.46    2.30
  -5  -5 -15    1.55    2.15
  -5  -5 -15   -0.33    1.83
  -5  -5 -14   23.41    3.22
  -5  -5 -14   29.49    3.82
  -5  -5 -14   28.53    4.06
  -5  -5 -14   26.02    4.28
  -5  -5 -14   30.92    4.47
  -5  -5 -14   22.96    3.09
  -5  -5 -13   49.13    4.90
  -5  -5 -13   47.62    4.86
  -5  -5 -13   53.73    5.45
  -5  -5 -13   40.41    4.27
  -5  -5 -13   53.66    4.39
  -5  -5 -13   57.75    5.70
  -5  -5 -13   51.36    4.21
  -5  -5 -12    8.70    2.26
  -5  -5 -12    5.27    2.26
  -5  -5 -12   11.70    2.98
  -5  -5 -12    9.95    2.67
  -5  -5 -12    6.25    2.88
  -5  -5 -12    8.69    2.24
  -5  -5 -11  140.26    6.95
  -5  -5 -11  149.25    8.53
  -5  -5 -11  136.50    8.71
  -5  -5 -11  135.80    7.70
  -5  -5 -11  142.39    9.09
  -5  -5 -11  147.08    7.57
  -5  -5 -11  136.98    7.23
  -5  -5 -10  111.85    5.82
  -5  -5 -10  112.51    7.14
  -5  -5 -10  105.20    7.46
  -5  -5 -10  116.56    6.83
  -5  -5 -10  115.70    6.35
  -5  -5 -10  116.45    7.86
  -5  -5 -10  114.02    6.23
  -5  -5  -9   37.69    3.35
  -5  -5  -9   37.95    3.03
  -5  -5  -9   40.43    4.20
  -5  -5  -9   34.10    4.22
  -5  -5  -9   37.57    3.79
  -5  -5  -9   38.19    3.45
  -5  -5  -9   36.16    4.54
  -5  -5  -9   45.92    4.49
  -5  -5  -8  232.03    9.71
  -5  -5  -8  212.74   11.25
  -5  -5  -8  225.51   10.86
  -5  -5  -8  222.99    9.08
  -5  -5  -8  198.27   10.06
  -5  -5  -8  247.47   11.89
  -5  -5  -8  226.44    9.70
  -5  -5  -8  224.83   10.93
  -5  -5  -7   40.79    3.91
  -5  -5  -7   38.49    3.95
  -5  -5  -7   41.48    3.34
  -5  -5  -7   50.86    4.90
  -5  -5  -7   43.19    4.61
  -5  -5  -7   42.83    4.06
  -5  -5  -6    1.85    1.35
  -5  -5  -6    0.61    1.83
  -5  -5  -6    0.67    1.84
  -5  -5  -6    2.40    1.92
  -5  -5  -6    0.38    1.92
  -5  -5  -5   83.91    5.51
  -5  -5  -5   75.77    5.42
  -5  -5  -5   87.13    5.41
  -5  -5  -5   89.83    6.31
  -5  -5  -5   79.11    4.62
  -5  -5  -5   89.96    6.17
  -5  -5  -4  282.79   12.37
  -5  -5  -4  273.78   11.69
  -5  -5  -4  262.17   12.45
  -5  -5  -4  285.24   12.96
  -5  -5  -4  283.84   12.73
  -5  -5  -3    7.90    2.20
  -5  -5  -3   10.50    2.47
  -5  -5  -3    6.93    1.88
  -5  -5  -3    4.66    2.08
  -5  -5  -3    7.19    2.19
  -5  -5  -3   10.90    2.51
  -5  -5  -3    9.11    2.50
  -5  -5  -2  115.29    6.62
  -5  -5  -2  113.34    6.87
  -5  -5  -2  111.90    7.20
  -5  -5  -2  113.74    6.12
  -5  -5  -2  126.35    7.32
  -5  -5  -2  111.98    6.63
  -5  -5  -1  572.31   21.22
  -5  -5  -1  570.72   20.38
  -5  -5  -1  521.49   21.68
  -5  -5  -1  587.77   21.84
  -5  -5  -1  563.68   21.25
  -5  -5   0   28.94    3.36
  -5  -5   0   39.08    3.64
  -5  -5   0   38.12    3.84
  -5  -5   0   35.02    3.10
  -5  -5   0   40.64    3.94
  -5  -5   0   36.24    3.71
  -5  -5   1   -0.64    1.81
  -5  -5   1    0.34    1.62
  -5  -5   1    0.89    1.72
  -5  -5   1    1.32    1.66
  -5  -5   1   -0.32    1.77
  -5  -5   2   50.06    4.43
  -5  -5   2   62.12    4.88
  -5  -5   2   62.30    4.71
  -5  -5   2   63.39    4.93
  -5  -5   2   57.63    4.74
  -5  -5   3  104.99    6.32
  -5  -5   3   83.49    4.78
  -5  -5   3   90.22    6.09
  -5  -5   3   89.09    5.77
  -5  -5   3   83.46    5.72
  -5  -5   3   80.83    5.89
  -5  -5   4  102.88    6.67
  -5  -5   4  114.86    6.99
  -5  -5   4  104.05    5.70
  -5  -5   4  114.88    6.77
  -5  -5   4  112.21    6.77
  -5  -5   4  110.57    6.01
  -5  -5   5  159.54    8.31
  -5  -5   5  134.81    6.54
  -5  -5   5  134.68    7.82
  -5  -5   5  142.09    7.67
  -5  -5   5  131.96    6.96
  -5  -5   6  105.68    6.72
  -5  -5   6   99.07    6.46
  -5  -5   6   95.33    5.32
  -5  -5   6  103.56    6.30
  -5  -5   6   92.84    5.58
  -5  -5   7    4.43    2.23
  -5  -5   7    4.55    2.26
  -5  -5   7    1.84    1.65
  -5  -5   7    4.63    1.85
  -5  -5   7    1.30    1.52
  -5  -5   8   17.25    1.75
  -5  -5   8   15.36    3.07
  -5  -5   8   16.82    3.15
  -5  -5   8   22.25    2.83
  -5  -5   8   23.58    2.70
  -5  -5   8   18.62    2.66
  -5  -5   9    5.19    2.13
  -5  -5   9    5.80    2.06
  -5  -5   9    4.41    2.23
  -5  -5   9    5.68    2.45
  -5  -5   9    4.59    1.87
  -5  -5  10   18.83    2.82
  -5  -5  10   19.07    2.92
  -5  -5  10   21.02    3.41
  -5  -5  10   20.14    3.46
  -5  -5  10   27.01    3.28
  -5  -5  11   45.67    4.81
  -5  -5  11   43.98    4.82
  -5  -5  11   41.40    3.98
  -5  -5  11   49.56    4.44
  -5  -5  11   44.89    4.22
  -5  -5  12    2.04    1.93
  -5  -5  12   -0.61    2.07
  -5  -5  12   -0.45    2.16
  -5  -5  12   -0.46    2.52
  -5  -5  12   -0.33    2.06
  -5  -5  12    0.74    0.78
  -5  -5  13   17.25    3.01
  -5  -5  13   14.08    2.99
  -5  -5  13   12.04    3.26
  -5  -5  13   15.46    3.54
  -5  -5  13   13.71    2.88
  -5  -5  13   14.39    1.46
  -5  -5  14   44.34    4.48
  -5  -5  14   41.68    2.57
  -5  -5  14   44.78    4.51
  -5  -5  14   45.97    4.46
  -5  -5  14   42.95    4.09
  -5  -5  14   46.84    5.47
  -5  -5  14   47.28    5.32
  -5  -5  15   -0.51    2.62
  -5  -5  15   -0.53    2.81
  -5  -5  15    0.71    2.26
  -5  -5  15    0.36    2.42
  -5  -5  15    1.86    2.41
  -5  -4 -19   39.95    5.03
  -5  -4 -19   40.76    3.73
  -5  -4 -19   39.20    5.24
  -5  -4 -19   38.02    5.45
  -5  -4 -19   41.50    4.60
  -5  -4 -18    4.84    2.28
  -5  -4 -18    7.63    2.93
  -5  -4 -18    2.94    1.89
  -5  -4 -17   24.75    3.97
  -5  -4 -17   27.23    3.05
  -5  -4 -17   21.35    3.27
  -5  -4 -17   20.27    3.19
  -5  -4 -16   86.62    6.64
  -5  -4 -16   76.79    5.77
  -5  -4 -16   84.05    5.18
  -5  -4 -16   81.27    6.89
  -5  -4 -16   81.67    5.78
  -5  -4 -16   79.16    5.59
  -5  -4 -15   10.16    2.92
  -5  -4 -15    4.02    1.72
  -5  -4 -15    7.00    3.11
  -5  -4 -15    5.96    2.27
  -5  -4 -15    6.71    2.56
  -5  -4 -15    5.49    2.13
  -5  -4 -14   69.75    5.63
  -5  -4 -14   73.70    5.33
  -5  -4 -14   81.04    6.29
  -5  -4 -14   79.44    5.44
  -5  -4 -14   81.50    4.90
  -5  -4 -14   74.78    6.52
  -5  -4 -14   78.36    5.21
  -5  -4 -14   80.53    6.65
  -5  -4 -13   60.54    5.46
  -5  -4 -13   59.91    5.08
  -5  -4 -13   54.85    5.09
  -5  -4 -13   51.41    3.79
  -5  -4 -13   55.11    4.51
  -5  -4 -13   58.85    5.63
  -5  -4 -13   62.74    5.71
  -5  -4 -13   55.61    4.36
  -5  -4 -13   55.84    4.16
  -5  -4 -12   16.28    3.23
  -5  -4 -12   20.05    3.16
  -5  -4 -12   13.04    2.32
  -5  -4 -12   12.85    2.48
  -5  -4 -12   14.19    3.17
  -5  -4 -12   15.84    2.42
  -5  -4 -11   79.22    6.12
  -5  -4 -11   83.28    5.94
  -5  -4 -11   94.53    6.39
  -5  -4 -11   82.61    6.11
  -5  -4 -11   87.31    5.40
  -5  -4 -11   87.53    6.58
  -5  -4 -11   79.11    5.02
  -5  -4 -11   78.69    4.87
  -5  -4 -10    3.79    2.27
  -5  -4 -10    4.26    2.12
  -5  -4 -10    2.89    2.23
  -5  -4 -10    6.05    1.66
  -5  -4 -10    5.28    2.35
  -5  -4 -10    6.53    2.07
  -5  -4 -10    6.22    2.53
  -5  -4 -10    1.46    1.18
  -5  -4  -9   78.47    5.76
  -5  -4  -9   67.10    5.27
  -5  -4  -9   81.56    5.57
  -5  -4  -9   78.71    5.78
  -5  -4  -9   74.53    4.92
  -5  -4  -9   76.90    4.48
  -5  -4  -9   72.87    5.93
  -5  -4  -9   79.06    4.48
  -5  -4  -8  357.65   14.96
  -5  -4  -8  348.51   14.60
  -5  -4  -8  343.47   14.41
  -5  -4  -8  340.60   14.89
  -5  -4  -8  329.35   13.62
  -5  -4  -8  365.48   15.42
  -5  -4  -8  349.06   13.01
  -5  -4  -7    0.56    1.42
  -5  -4  -7    3.60    1.78
  -5  -4  -7    2.26    1.70
  -5  -4  -7    1.74    1.28
  -5  -4  -7    1.50    1.63
  -5  -4  -7    2.33    1.96
  -5  -4  -6    2.89    1.56
  -5  -4  -6    7.55    1.85
  -5  -4  -6    2.58    1.75
  -5  -4  -6    4.08    1.88
  -5  -4  -6    5.65    1.44
  -5  -4  -6    3.95    1.87
  -5  -4  -6    5.43    1.82
  -5  -4  -5   25.56    2.80
  -5  -4  -5   24.47    3.00
  -5  -4  -5   24.74    2.94
  -5  -4  -5   21.14    2.65
  -5  -4  -5   23.39    2.32
  -5  -4  -5   29.07    3.48
  -5  -4  -5   23.38    3.04
  -5  -4  -4   52.86    4.32
  -5  -4  -4   58.79    3.85
  -5  -4  -4   57.47    4.44
  -5  -4  -4   52.80    3.93
  -5  -4  -4   58.12    4.49
  -5  -4  -4   51.17    3.41
  -5  -4  -4   61.92    4.79
  -5  -4  -4   61.34    4.10
  -5  -4  -3   -0.82    1.52
  -5  -4  -3    1.55    1.20
  -5  -4  -3    1.86    1.70
  -5  -4  -3    2.13    1.25
  -5  -4  -3    2.92    1.56
  -5  -4  -3    3.36    1.63
  -5  -4  -3    1.93    1.64
  -5  -4  -3    0.88    1.58
  -5  -4  -2   58.28    4.41
  -5  -4  -2   58.88    3.69
  -5  -4  -2   60.54    4.74
  -5  -4  -2   56.51    4.00
  -5  -4  -2   62.40    4.71
  -5  -4  -2   57.26    4.60
  -5  -4  -2   61.02    4.29
  -5  -4  -1  754.57   27.06
  -5  -4  -1  757.94   27.52
  -5  -4  -1  757.65   27.26
  -5  -4  -1  749.11   26.29
  -5  -4  -1  796.61   27.38
  -5  -4  -1  740.69   26.71
  -5  -4   0   18.25    2.65
  -5  -4   0   18.52    2.41
  -5  -4   0   20.95    2.69
  -5  -4   0   15.53    2.55
  -5  -4   0   14.21    2.09
  -5  -4   0   19.46    2.69
  -5  -4   0   19.97    2.61
  -5  -4   1   12.61    2.13
  -5  -4   1   16.05    2.57
  -5  -4   1   11.20    1.81
  -5  -4   1    9.59    2.13
  -5  -4   1   16.67    2.22
  -5  -4   1   11.73    2.27
  -5  -4   1   15.25    2.31
  -5  -4   1    9.71    2.13
  -5  -4   2   53.87    4.16
  -5  -4   2   50.87    3.95
  -5  -4   2   56.26    4.39
  -5  -4   2   53.79    3.52
  -5  -4   2   52.23    4.19
  -5  -4   2   43.70    3.54
  -5  -4   2   49.92    3.95
  -5  -4   2   47.45    4.03
  -5  -4   3   30.69    3.23
  -5  -4   3   32.02    3.39
  -5  -4   3   30.39    3.17
  -5  -4   3   23.78    2.97
  -5  -4   3   27.32    2.97
  -5  -4   3   22.40    3.01
  -5  -4   4   37.09    3.62
  -5  -4   4   34.60    3.44
  -5  -4   4   35.99    3.71
  -5  -4   4   30.73    3.51
  -5  -4   4   35.88    3.40
  -5  -4   4   25.98    3.40
  -5  -4   5   42.78    4.07
  -5  -4   5   48.09    4.02
  -5  -4   5   38.24    3.55
  -5  -4   5   41.67    3.88
  -5  -4   5   41.39    3.60
  -5  -4   5   32.97    3.48
  -5  -4   5   41.58    3.23
  -5  -4   6  166.42    8.58
  -5  -4   6  162.48    8.38
  -5  -4   6  161.99    7.43
  -5  -4   6  150.72    8.16
  -5  -4   6  164.81    8.61
  -5  -4   7    1.97    1.91
  -5  -4   7    0.24    0.98
  -5  -4   7    0.70    1.77
  -5  -4   7    1.69    1.77
  -5  -4   7   -1.26    1.93
  -5  -4   7   -1.64    2.07
  -5  -4   8    2.10    1.82
  -5  -4   8    0.74    1.83
  -5  -4   8    1.78    2.05
  -5  -4   8    0.80    1.71
  -5  -4   8    2.53    0.89
  -5  -4   9    3.89    1.04
  -5  -4   9    2.68    2.05
  -5  -4   9    3.09    2.04
  -5  -4   9    4.00    2.00
  -5  -4   9    2.70    1.60
  -5  -4   9    1.41    1.85
  -5  -4   9    2.69    1.44
  -5  -4  10    4.11    1.14
  -5  -4  10    5.12    2.21
  -5  -4  10    6.93    2.46
  -5  -4  10    4.46    2.48
  -5  -4  10    4.93    2.05
  -5  -4  10    4.49    2.17
  -5  -4  10    4.11    1.88
  -5  -4  10    4.81    1.73
  -5  -4  11   28.84    3.48
  -5  -4  11   27.22    2.23
  -5  -4  11   22.21    3.65
  -5  -4  11   26.73    3.25
  -5  -4  11   28.12    3.90
  -5  -4  11   19.00    3.36
  -5  -4  11   26.29    3.42
  -5  -4  11   31.00    3.29
  -5  -4  11   37.94    3.12
  -5  -4  12   39.21    4.25
  -5  -4  12   50.77    4.89
  -5  -4  12   46.51    4.90
  -5  -4  12   41.39    2.87
  -5  -4  12   46.33    3.95
  -5  -4  12   41.71    4.71
  -5  -4  12   45.32    3.98
  -5  -4  13    3.46    2.28
  -5  -4  13   12.22    3.19
  -5  -4  13   15.41    2.96
  -5  -4  13    6.65    1.55
  -5  -4  13    7.54    2.04
  -5  -4  13    6.42    2.99
  -5  -4  13    8.77    2.13
  -5  -4  14   95.73    6.76
  -5  -4  14  104.76    7.48
  -5  -4  14  104.00    7.70
  -5  -4  14   87.69    4.94
  -5  -4  14   95.60    5.99
  -5  -4  14   97.38    7.83
  -5  -4  14  102.82    5.79
  -5  -4  15   37.61    4.51
  -5  -4  15   42.60    4.84
  -5  -4  15   40.72    5.10
  -5  -4  15   36.31    3.07
  -5  -4  15   35.04    3.72
  -5  -4  15   43.62    3.40
  -5  -4  16   -0.83    2.64
  -5  -4  16    1.25    1.41
  -5  -4  16    1.08    2.62
  -5  -4  16    2.92    2.56
  -5  -4  16    0.30    1.93
  -5  -4  16    1.35    1.43
  -5  -3 -20   32.55    4.66
  -5  -3 -20   20.60    3.23
  -5  -3 -20   21.87    4.21
  -5  -3 -20   21.24    4.33
  -5  -3 -20   25.65    3.80
  -5  -3 -19   50.35    5.58
  -5  -3 -19   49.98    4.37
  -5  -3 -19   42.57    5.26
  -5  -3 -19   43.08    5.43
  -5  -3 -19   40.89    4.38
  -5  -3 -18   49.95    5.36
  -5  -3 -18   48.67    5.60
  -5  -3 -18   56.35    4.46
  -5  -3 -18   40.66    4.15
  -5  -3 -18   56.38    4.87
  -5  -3 -17   10.13    2.40
  -5  -3 -17   10.71    2.41
  -5  -3 -17    9.28    2.50
  -5  -3 -17    9.89    3.06
  -5  -3 -16   49.21    4.95
  -5  -3 -16   43.69    3.87
  -5  -3 -16   42.27    3.92
  -5  -3 -16   47.76    5.08
  -5  -3 -16   37.77    3.95
  -5  -3 -16   48.71    4.11
  -5  -3 -15    2.13    2.21
  -5  -3 -15    1.84    1.84
  -5  -3 -15    3.01    1.76
  -5  -3 -15   -1.73    2.78
  -5  -3 -15    1.61    1.94
  -5  -3 -15    1.99    1.75
  -5  -3 -15    1.41    1.64
  -5  -3 -14    2.43    2.01
  -5  -3 -14    3.93    1.67
  -5  -3 -14    2.52    2.33
  -5  -3 -14    2.96    2.00
  -5  -3 -14    0.53    1.62
  -5  -3 -14    0.77    1.54
  -5  -3 -13   85.75    5.24
  -5  -3 -13   72.17    5.83
  -5  -3 -13   86.84    5.17
  -5  -3 -13   88.73    5.29
  -5  -3 -13   90.46    6.51
  -5  -3 -13   81.92    6.31
  -5  -3 -13   90.80    5.16
  -5  -3 -12  131.86    6.56
  -5  -3 -12  137.10    7.81
  -5  -3 -12  128.61    6.65
  -5  -3 -12  122.59    6.46
  -5  -3 -12  128.21    8.01
  -5  -3 -12  118.49    6.25
  -5  -3 -12  146.39    8.09
  -5  -3 -11    1.40    1.84
  -5  -3 -11    1.78    1.23
  -5  -3 -11    0.67    1.86
  -5  -3 -11   -0.35    1.68
  -5  -3 -11    1.72    1.30
  -5  -3 -11    0.38    2.30
  -5  -3 -11    1.58    1.99
  -5  -3 -11   -0.57    1.30
  -5  -3 -10    2.05    1.12
  -5  -3 -10   -0.33    1.81
  -5  -3 -10    1.22    1.37
  -5  -3 -10    4.36    1.91
  -5  -3 -10    1.03    1.30
  -5  -3 -10    6.92    2.40
  -5  -3 -10    2.28    1.97
  -5  -3 -10    0.33    1.95
  -5  -3 -10    3.81    1.63
  -5  -3  -9   18.60    1.90
  -5  -3  -9   14.29    2.60
  -5  -3  -9   20.66    2.44
  -5  -3  -9   26.38    3.07
  -5  -3  -9   18.08    2.17
  -5  -3  -9   15.05    3.01
  -5  -3  -9   18.95    2.88
  -5  -3  -9   17.64    2.68
  -5  -3  -9   18.21    2.77
  -5  -3  -8   52.75    4.24
  -5  -3  -8   60.65    4.56
  -5  -3  -8   55.87    3.80
  -5  -3  -8   56.21    4.66
  -5  -3  -8   51.03    4.56
  -5  -3  -8   57.27    3.29
  -5  -3  -8   63.36    4.84
  -5  -3  -8   53.26    3.63
  -5  -3  -8   64.87    4.32
  -5  -3  -7   35.51    3.32
  -5  -3  -7   29.75    2.68
  -5  -3  -7   27.18    3.13
  -5  -3  -7   24.88    3.27
  -5  -3  -7   31.00    2.18
  -5  -3  -7   27.81    2.77
  -5  -3  -7   30.14    3.34
  -5  -3  -7   34.38    3.59
  -5  -3  -7   33.74    3.09
  -5  -3  -6  133.63    7.07
  -5  -3  -6  139.62    6.41
  -5  -3  -6  145.36    7.36
  -5  -3  -6  135.84    7.10
  -5  -3  -6  120.66    6.72
  -5  -3  -6  121.00    7.21
  -5  -3  -6  135.92    6.60
  -5  -3  -6  147.27    7.69
  -5  -3  -6  137.16    5.57
  -5  -3  -6  143.88    7.69
  -5  -3  -6  135.71    6.70
  -5  -3  -5   48.89    3.81
  -5  -3  -5   53.22    3.70
  -5  -3  -5   54.13    4.18
  -5  -3  -5   54.03    4.14
  -5  -3  -5   47.69    3.79
  -5  -3  -5   57.78    4.36
  -5  -3  -5   49.89    3.47
  -5  -3  -5   49.02    4.13
  -5  -3  -5   57.46    4.50
  -5  -3  -5   51.81    3.60
  -5  -3  -4    6.06    1.69
  -5  -3  -4    3.30    1.34
  -5  -3  -4    3.44    1.64
  -5  -3  -4    2.76    1.37
  -5  -3  -4    4.02    1.46
  -5  -3  -4    3.33    1.60
  -5  -3  -4    3.68    1.64
  -5  -3  -4    4.29    1.35
  -5  -3  -4    1.77    1.55
  -5  -3  -4    3.46    1.84
  -5  -3  -4    4.29    1.22
  -5  -3  -3   55.89    4.03
  -5  -3  -3   64.15    3.88
  -5  -3  -3   58.60    4.06
  -5  -3  -3   65.33    4.42
  -5  -3  -3   68.40    4.76
  -5  -3  -3   59.56    4.07
  -5  -3  -3   54.04    4.17
  -5  -3  -3   69.17    4.62
  -5  -3  -3   55.16    4.28
  -5  -3  -3   57.26    3.56
  -5  -3  -3   57.34    3.79
  -5  -3  -2    3.51    1.69
  -5  -3  -2    6.42    1.50
  -5  -3  -2    4.72    1.60
  -5  -3  -2    5.36    1.82
  -5  -3  -2    4.20    1.57
  -5  -3  -2    6.18    1.79
  -5  -3  -2    5.88    1.65
  -5  -3  -2    4.30    1.66
  -5  -3  -2    2.70    1.41
  -5  -3  -1  648.74   21.88
  -5  -3  -1  624.34   22.97
  -5  -3  -1  626.79   22.45
  -5  -3  -1  624.53   22.86
  -5  -3  -1  665.92   23.54
  -5  -3  -1  621.68   22.33
  -5  -3  -1  659.03   23.07
  -5  -3  -1  619.88   22.70
  -5  -3  -1  643.91   22.94
  -5  -3  -1  610.68   22.34
  -5  -3   0   -0.74    1.40
  -5  -3   0    0.84    1.39
  -5  -3   0   -0.42    1.22
  -5  -3   0    0.31    1.59
  -5  -3   0    0.42    1.34
  -5  -3   0    1.60    1.54
  -5  -3   0   -0.52    1.43
  -5  -3   0    1.38    1.51
  -5  -3   0    1.24    1.37
  -5  -3   0   -0.23    1.51
  -5  -3   1    2.50    1.67
  -5  -3   1   -0.20    1.20
  -5  -3   1   -0.26    1.45
  -5  -3   1    0.58    1.45
  -5  -3   1   -0.79    1.28
  -5  -3   1    0.43    1.30
  -5  -3   1    1.09    1.46
  -5  -3   1   -0.48    1.26
  -5  -3   1    0.98    1.28
  -5  -3   2   95.42    5.66
  -5  -3   2   90.45    5.69
  -5  -3   2   86.45    4.76
  -5  -3   2   99.79    5.64
  -5  -3   2   94.49    5.09
  -5  -3   2   97.91    5.61
  -5  -3   2  105.56    5.54
  -5  -3   2   84.69    4.69
  -5  -3   2   91.73    5.58
  -5  -3   3   15.75    2.25
  -5  -3   3   10.71    2.18
  -5  -3   3    8.81    2.02
  -5  -3   3    9.61    1.94
  -5  -3   3    4.92    1.75
  -5  -3   3   12.13    1.86
  -5  -3   3   10.49    1.98
  -5  -3   3    8.00    1.63
  -5  -3   4   43.14    3.69
  -5  -3   4   36.26    3.52
  -5  -3   4   37.17    3.56
  -5  -3   4   45.00    3.68
  -5  -3   4   37.00    3.42
  -5  -3   4   42.74    3.52
  -5  -3   4   37.40    3.14
  -5  -3   4   28.88    2.86
  -5  -3   5    8.57    2.04
  -5  -3   5    9.19    1.28
  -5  -3   5    9.24    2.23
  -5  -3   5   10.24    2.21
  -5  -3   5    6.41    1.89
  -5  -3   5    8.25    1.84
  -5  -3   5    8.71    1.95
  -5  -3   5    8.31    1.31
  -5  -3   5    8.72    1.94
  -5  -3   6  291.70   10.60
  -5  -3   6  293.54   12.70
  -5  -3   6  301.88   12.72
  -5  -3   6  282.59   12.26
  -5  -3   6  310.34   12.55
  -5  -3   6  287.17   12.14
  -5  -3   6  267.63   12.11
  -5  -3   7   11.37    2.35
  -5  -3   7   10.44    2.44
  -5  -3   7    7.85    2.10
  -5  -3   7   14.64    1.78
  -5  -3   7   13.48    1.57
  -5  -3   7   10.47    2.36
  -5  -3   8   16.55    1.78
  -5  -3   8   20.09    2.85
  -5  -3   8   14.97    2.70
  -5  -3   8   18.76    3.00
  -5  -3   8   15.23    2.49
  -5  -3   8   13.16    2.13
  -5  -3   8   18.21    1.97
  -5  -3   9  134.44    6.17
  -5  -3   9  138.96    5.99
  -5  -3   9  127.46    7.80
  -5  -3   9  136.66    7.54
  -5  -3   9  133.58    7.52
  -5  -3   9  127.96    6.50
  -5  -3   9  125.10    7.60
  -5  -3   9  121.72    6.84
  -5  -3  10    2.88    1.24
  -5  -3  10    4.57    2.30
  -5  -3  10    3.11    1.83
  -5  -3  10    5.47    2.20
  -5  -3  10    2.39    2.08
  -5  -3  10    5.30    1.68
  -5  -3  10    5.93    1.60
  -5  -3  11  156.38    8.83
  -5  -3  11  145.09    6.67
  -5  -3  11  139.23    7.21
  -5  -3  11  153.01    8.45
  -5  -3  11  136.21    8.48
  -5  -3  11  141.34    7.04
  -5  -3  11  156.70    7.02
  -5  -3  12   97.69    5.35
  -5  -3  12  114.55    7.54
  -5  -3  12   99.83    5.72
  -5  -3  12  114.90    7.16
  -5  -3  12   99.35    5.60
  -5  -3  12   92.50    7.05
  -5  -3  12  113.14    5.77
  -5  -3  13    1.37    2.41
  -5  -3  13    7.46    2.45
  -5  -3  13    7.13    1.77
  -5  -3  13   10.52    2.17
  -5  -3  13    4.86    1.78
  -5  -3  13    7.09    2.76
  -5  -3  14  209.20   10.75
  -5  -3  14  200.69   10.64
  -5  -3  14  193.91    8.79
  -5  -3  14  203.64   11.24
  -5  -3  14  195.22   11.39
  -5  -3  14  196.35    8.94
  -5  -3  14  193.45    8.33
  -5  -3  15   41.65    4.64
  -5  -3  15   32.25    4.61
  -5  -3  15   38.78    3.40
  -5  -3  15   37.62    3.43
  -5  -3  15   36.94    4.97
  -5  -3  16   -0.44    2.65
  -5  -3  16    0.53    2.70
  -5  -3  16   -0.26    1.70
  -5  -3  16   -0.25    1.59
  -5  -3  16    0.57    2.67
  -5  -3  17   15.13    3.63
  -5  -3  17   18.28    2.71
  -5  -3  17   13.84    3.65
  -5  -3  17   12.86    2.44
  -5  -3  17   21.61    3.81
  -5  -2 -21    4.16    2.91
  -5  -2 -21    6.65    3.08
  -5  -2 -21    7.11    2.64
  -5  -2 -21    7.74    3.06
  -5  -2 -21    5.76    3.56
  -5  -2 -21    9.83    3.21
  -5  -2 -21    5.93    3.42
  -5  -2 -20   -0.45    2.96
  -5  -2 -20    2.12    2.58
  -5  -2 -20   -0.38    1.97
  -5  -2 -20   -0.45    2.57
  -5  -2 -20    1.82    3.01
  -5  -2 -20    3.93    3.04
  -5  -2 -20   -0.40    2.20
  -5  -2 -19   39.29    4.64
  -5  -2 -19   32.26    4.54
  -5  -2 -19   31.66    3.91
  -5  -2 -19   35.10    4.46
  -5  -2 -19   31.59    5.12
  -5  -2 -19   32.58    4.03
  -5  -2 -19   41.86    5.10
  -5  -2 -18   52.33    5.47
  -5  -2 -18   54.96    4.70
  -5  -2 -18   48.30    5.08
  -5  -2 -18   58.42    4.80
  -5  -2 -18   50.37    5.78
  -5  -2 -18   45.86    5.36
  -5  -2 -17   16.28    2.87
  -5  -2 -17   11.16    2.29
  -5  -2 -17   19.59    3.56
  -5  -2 -17   13.74    3.53
  -5  -2 -17   17.28    3.53
  -5  -2 -17   12.21    2.64
  -5  -2 -16   36.73    4.40
  -5  -2 -16   35.54    3.22
  -5  -2 -16   35.49    3.57
  -5  -2 -16   32.43    4.52
  -5  -2 -16   41.75    3.78
  -5  -2 -16   30.25    4.08
  -5  -2 -15    1.17    2.48
  -5  -2 -15   10.25    2.61
  -5  -2 -15    7.53    1.85
  -5  -2 -15    9.07    2.29
  -5  -2 -15    8.05    2.62
  -5  -2 -15    4.01    2.67
  -5  -2 -15   10.13    2.10
  -5  -2 -14    1.94    1.93
  -5  -2 -14    3.12    1.51
  -5  -2 -14    3.90    2.30
  -5  -2 -14    3.75    2.29
  -5  -2 -14    2.16    1.56
  -5  -2 -13   19.56    3.08
  -5  -2 -13   17.58    2.14
  -5  -2 -13   14.74    3.12
  -5  -2 -13   14.15    2.24
  -5  -2 -13   15.17    3.04
  -5  -2 -12  160.38    8.43
  -5  -2 -12  148.86    6.68
  -5  -2 -12  166.00    8.53
  -5  -2 -12  160.27    8.71
  -5  -2 -12  139.66    6.77
  -5  -2 -12  146.70    6.80
  -5  -2 -11  107.75    6.48
  -5  -2 -11  103.12    6.51
  -5  -2 -11  103.57    5.15
  -5  -2 -11  115.88    6.18
  -5  -2 -11  121.43    7.13
  -5  -2 -11  102.74    6.44
  -5  -2 -11  104.70    5.16
  -5  -2 -10  110.71    6.39
  -5  -2 -10   99.59    4.80
  -5  -2 -10  112.33    6.43
  -5  -2 -10  103.72    5.68
  -5  -2 -10  100.38    4.85
  -5  -2 -10  101.63    6.47
  -5  -2 -10   90.32    4.56
  -5  -2 -10   91.04    5.80
  -5  -2  -9   18.57    1.72
  -5  -2  -9   25.21    2.83
  -5  -2  -9   18.57    2.38
  -5  -2  -9   23.92    3.15
  -5  -2  -9   23.56    2.82
  -5  -2  -9   24.85    2.64
  -5  -2  -9   23.79    3.11
  -5  -2  -9   23.56    3.14
  -5  -2  -9   19.54    1.98
  -5  -2  -9   25.80    2.96
  -5  -2  -9   19.55    1.82
  -5  -2  -8    1.46    1.42
  -5  -2  -8    2.95    1.39
  -5  -2  -8    0.88    1.41
  -5  -2  -8    2.89    1.66
  -5  -2  -8    1.18    1.20
  -5  -2  -8    0.80    1.34
  -5  -2  -8    1.77    1.06
  -5  -2  -8    1.25    1.65
  -5  -2  -8    1.69    1.40
  -5  -2  -8    0.63    1.49
  -5  -2  -8    2.03    0.83
  -5  -2  -8   -0.31    1.65
  -5  -2  -7   14.65    2.02
  -5  -2  -7   13.30    1.93
  -5  -2  -7   13.22    2.28
  -5  -2  -7   15.07    2.28
  -5  -2  -7    9.42    1.93
  -5  -2  -7   15.79    2.21
  -5  -2  -7   13.60    1.95
  -5  -2  -7   10.80    2.27
  -5  -2  -7   12.10    2.00
  -5  -2  -7   15.96    2.40
  -5  -2  -7   12.31    1.95
  -5  -2  -7   13.89    2.49
  -5  -2  -7   11.29    1.12
  -5  -2  -6  145.15    6.96
  -5  -2  -6  151.39    6.96
  -5  -2  -6  146.24    7.16
  -5  -2  -6  145.06    7.45
  -5  -2  -6  145.69    7.40
  -5  -2  -6  148.64    7.34
  -5  -2  -6  152.96    7.73
  -5  -2  -6  159.59    7.18
  -5  -2  -6  153.03    7.75
  -5  -2  -6  140.01    7.64
  -5  -2  -5  357.74   14.02
  -5  -2  -5  382.76   14.17
  -5  -2  -5  360.50   14.27
  -5  -2  -5  365.78   14.71
  -5  -2  -5  388.44   14.98
  -5  -2  -5  383.90   14.90
  -5  -2  -5  382.57   14.61
  -5  -2  -5  376.08   14.97
  -5  -2  -5  397.83   14.36
  -5  -2  -5  381.14   15.01
  -5  -2  -5  385.06   15.23
  -5  -2  -4   12.90    1.84
  -5  -2  -4   18.03    2.03
  -5  -2  -4   13.05    1.92
  -5  -2  -4   17.69    2.41
  -5  -2  -4   13.63    2.33
  -5  -2  -4   13.47    2.14
  -5  -2  -4   15.98    2.17
  -5  -2  -4   12.34    2.29
  -5  -2  -4   15.52    2.04
  -5  -2  -4   17.80    2.40
  -5  -2  -4   18.03    2.63
  -5  -2  -3  224.63    9.08
  -5  -2  -3  211.48    9.31
  -5  -2  -3  206.60    9.71
  -5  -2  -3  211.99    9.21
  -5  -2  -3  220.52    9.57
  -5  -2  -3  230.57    9.59
  -5  -2  -3  205.54    8.83
  -5  -2  -3  215.82    9.53
  -5  -2  -3  208.99    8.62
  -5  -2  -3  214.94    8.38
  -5  -2  -3  221.32    9.94
  -5  -2  -2   62.76    3.81
  -5  -2  -2   65.92    4.39
  -5  -2  -2   66.93    4.18
  -5  -2  -2   60.81    4.40
  -5  -2  -2   56.46    3.90
  -5  -2  -2   64.55    4.15
  -5  -2  -2   58.77    4.01
  -5  -2  -2   65.34    4.21
  -5  -2  -2   52.03    4.19
  -5  -2  -2   60.31    3.70
  -5  -2  -1   93.74    5.53
  -5  -2  -1  101.59    4.98
  -5  -2  -1   93.21    5.18
  -5  -2  -1  108.93    6.04
  -5  -2  -1   98.52    5.53
  -5  -2  -1   97.45    5.29
  -5  -2  -1   93.44    5.31
  -5  -2  -1   85.57    5.19
  -5  -2  -1  102.22    5.35
  -5  -2  -1   92.47    5.65
  -5  -2  -1   92.09    4.96
  -5  -2   0  183.58    8.30
  -5  -2   0  191.18    8.28
  -5  -2   0  180.42    8.50
  -5  -2   0  191.28    8.16
  -5  -2   0  187.58    8.80
  -5  -2   0  189.32    8.85
  -5  -2   0  171.07    8.42
  -5  -2   0  196.29    9.11
  -5  -2   1   22.43    2.82
  -5  -2   1   18.76    2.44
  -5  -2   1   14.33    2.25
  -5  -2   1   23.36    2.71
  -5  -2   1   19.38    2.16
  -5  -2   1   19.50    2.42
  -5  -2   1   19.25    2.18
  -5  -2   1   22.36    2.39
  -5  -2   1   22.30    2.54
  -5  -2   1   18.66    1.72
  -5  -2   1   19.87    2.64
  -5  -2   2   63.41    4.59
  -5  -2   2   59.81    4.31
  -5  -2   2   67.78    4.48
  -5  -2   2   59.18    4.38
  -5  -2   2   57.53    4.13
  -5  -2   2   68.63    4.29
  -5  -2   2   61.98    4.23
  -5  -2   2   65.09    4.55
  -5  -2   2   56.51    3.36
  -5  -2   3  126.01    5.53
  -5  -2   3  123.80    6.76
  -5  -2   3  127.37    6.86
  -5  -2   3  124.03    6.72
  -5  -2   3  135.45    6.80
  -5  -2   3  120.95    6.32
  -5  -2   3  125.52    6.57
  -5  -2   3  122.05    5.77
  -5  -2   3  129.61    6.78
  -5  -2   4  142.96    7.32
  -5  -2   4  135.44    5.95
  -5  -2   4  127.55    7.14
  -5  -2   4  152.17    7.34
  -5  -2   4  143.27    7.45
  -5  -2   4  134.43    6.76
  -5  -2   4  135.03    7.07
  -5  -2   4  126.42    6.31
  -5  -2   4  147.63    7.29
  -5  -2   5  261.12   11.45
  -5  -2   5  260.57   11.55
  -5  -2   5  263.29   11.56
  -5  -2   5  267.53   11.36
  -5  -2   5  263.72   10.94
  -5  -2   5  252.96   11.16
  -5  -2   5  251.63   10.67
  -5  -2   5  271.09   11.24
  -5  -2   6  220.14    9.42
  -5  -2   6  201.20    9.84
  -5  -2   6  222.69    9.99
  -5  -2   6  211.40    9.44
  -5  -2   6  210.41    9.76
  -5  -2   6  212.41    9.49
  -5  -2   6  214.63    9.63
  -5  -2   7  204.20    9.73
  -5  -2   7  212.15    9.94
  -5  -2   7  209.85    9.39
  -5  -2   7  181.24    9.24
  -5  -2   7  203.84    9.68
  -5  -2   7  216.02    9.33
  -5  -2   8   96.78    6.23
  -5  -2   8   95.56    6.26
  -5  -2   8  101.84    4.74
  -5  -2   8  110.09    6.11
  -5  -2   8   94.13    6.05
  -5  -2   8  110.30    6.06
  -5  -2   9   51.62    4.16
  -5  -2   9   44.91    4.26
  -5  -2   9   45.57    3.30
  -5  -2   9   45.01    4.30
  -5  -2   9   45.77    3.03
  -5  -2   9   44.11    3.92
  -5  -2   9   49.64    4.35
  -5  -2   9   44.29    3.57
  -5  -2  10  147.56    8.63
  -5  -2  10  176.91    8.31
  -5  -2  10  158.91    7.49
  -5  -2  10  159.27    9.05
  -5  -2  10  171.77    7.26
  -5  -2  10  166.57    8.51
  -5  -2  10  160.55    8.92
  -5  -2  10  182.27    7.87
  -5  -2  11   60.29    5.28
  -5  -2  11   63.65    4.63
  -5  -2  11   61.32    5.35
  -5  -2  11   59.54    4.06
  -5  -2  11   67.11    3.99
  -5  -2  11   65.75    4.98
  -5  -2  11   59.17    5.21
  -5  -2  11   67.88    4.13
  -5  -2  12   33.85    3.49
  -5  -2  12   37.86    3.21
  -5  -2  12   32.68    2.89
  -5  -2  12   32.35    4.17
  -5  -2  12   30.40    3.64
  -5  -2  12   35.27    2.70
  -5  -2  12   35.67    4.21
  -5  -2  12   29.05    2.52
  -5  -2  13   33.18    3.49
  -5  -2  13   34.31    3.02
  -5  -2  13   30.15    2.62
  -5  -2  13   36.06    4.49
  -5  -2  13   34.33    3.18
  -5  -2  14   71.40    5.09
  -5  -2  14   77.18    6.32
  -5  -2  14   73.31    4.95
  -5  -2  14   80.00    6.58
  -5  -2  14   70.50    4.15
  -5  -2  14   64.56    5.24
  -5  -2  15   32.51    3.51
  -5  -2  15   27.55    4.22
  -5  -2  15   23.34    2.98
  -5  -2  15   19.69    2.29
  -5  -2  15   23.35    4.19
  -5  -2  15   25.01    3.58
  -5  -2  16    8.05    2.48
  -5  -2  16   10.33    3.26
  -5  -2  16    9.08    2.92
  -5  -2  16   10.06    2.47
  -5  -2  16    7.90    1.70
  -5  -2  16    3.95    2.47
  -5  -2  16   11.54    3.60
  -5  -2  17   47.93    4.29
  -5  -2  17   51.60    4.48
  -5  -2  17   59.58    6.01
  -5  -2  17   51.00    5.21
  -5  -2  17   41.37    3.26
  -5  -2  17   50.00    5.05
  -5  -2  17   50.65    5.95
  -5  -1 -21    9.72    3.33
  -5  -1 -21    7.70    3.00
  -5  -1 -21    7.49    2.90
  -5  -1 -21    5.47    1.92
  -5  -1 -21    5.12    3.20
  -5  -1 -21    1.29    2.57
  -5  -1 -20    1.21    2.18
  -5  -1 -20    0.54    2.66
  -5  -1 -20    0.52    2.59
  -5  -1 -20    2.94    2.42
  -5  -1 -20    0.41    2.45
  -5  -1 -20   -1.80    3.53
  -5  -1 -20    1.62    1.46
  -5  -1 -19    9.09    3.21
  -5  -1 -19    8.25    2.55
  -5  -1 -19    6.98    2.77
  -5  -1 -19    9.33    3.06
  -5  -1 -19    4.11    2.59
  -5  -1 -19    3.95    3.22
  -5  -1 -19    7.71    1.76
  -5  -1 -18   36.84    4.69
  -5  -1 -18   43.61    4.65
  -5  -1 -18   35.85    4.55
  -5  -1 -18   35.44    3.18
  -5  -1 -18   40.91    4.58
  -5  -1 -18   53.09    5.66
  -5  -1 -18   48.29    4.53
  -5  -1 -18   39.15    3.05
  -5  -1 -17  135.37    8.45
  -5  -1 -17  136.71    9.05
  -5  -1 -17  129.55    7.29
  -5  -1 -17  115.28    8.05
  -5  -1 -16   48.79    4.80
  -5  -1 -16   39.83    3.10
  -5  -1 -16   49.95    4.12
  -5  -1 -16   47.33    5.13
  -5  -1 -16   48.75    4.78
  -5  -1 -15    1.09    2.20
  -5  -1 -15   -0.79    2.05
  -5  -1 -15    0.91    1.14
  -5  -1 -15    1.89    2.17
  -5  -1 -15   -0.86    2.63
  -5  -1 -15   -0.79    1.47
  -5  -1 -14   55.15    4.96
  -5  -1 -14   56.37    3.39
  -5  -1 -14   63.42    4.81
  -5  -1 -14   71.32    5.54
  -5  -1 -14   71.45    4.41
  -5  -1 -14   69.17    5.60
  -5  -1 -14   66.42    5.28
  -5  -1 -13   17.28    2.86
  -5  -1 -13   21.14    3.17
  -5  -1 -13   15.55    3.00
  -5  -1 -13   18.17    1.73
  -5  -1 -13   21.09    2.76
  -5  -1 -13   19.13    3.12
  -5  -1 -13   17.73    3.10
  -5  -1 -13   14.56    2.19
  -5  -1 -12   39.66    4.05
  -5  -1 -12   54.06    4.52
  -5  -1 -12   48.26    2.73
  -5  -1 -12   56.19    4.29
  -5  -1 -12   48.85    4.41
  -5  -1 -12   46.49    3.26
  -5  -1 -12   51.95    4.46
  -5  -1 -12   51.55    4.48
  -5  -1 -11  187.83    9.24
  -5  -1 -11  179.87    6.98
  -5  -1 -11  198.27    9.08
  -5  -1 -11  183.11    9.11
  -5  -1 -11  208.49    9.73
  -5  -1 -11  183.66    9.25
  -5  -1 -11  189.50    7.65
  -5  -1 -11  200.57    9.54
  -5  -1 -10  470.44   17.67
  -5  -1 -10  482.91   18.16
  -5  -1 -10  463.27   17.87
  -5  -1 -10  460.16   17.63
  -5  -1 -10  458.74   17.68
  -5  -1 -10  476.19   17.68
  -5  -1 -10  476.28   18.24
  -5  -1 -10  454.89   15.27
  -5  -1 -10  467.94   17.83
  -5  -1 -10  434.55   15.66
  -5  -1 -10  452.59   17.72
  -5  -1  -9  280.48   10.29
  -5  -1  -9  286.51   12.41
  -5  -1  -9  302.20   12.70
  -5  -1  -9  300.67   12.28
  -5  -1  -9  314.82   12.64
  -5  -1  -9  288.66   12.26
  -5  -1  -9  307.20   12.51
  -5  -1  -9  308.20   12.93
  -5  -1  -9  310.95   12.47
  -5  -1  -9  304.77   12.64
  -5  -1  -9  299.47   10.16
  -5  -1  -8   14.13    1.97
  -5  -1  -8   14.20    2.57
  -5  -1  -8   13.97    2.08
  -5  -1  -8   13.22    2.17
  -5  -1  -8   16.95    2.41
  -5  -1  -8   13.71    2.23
  -5  -1  -8   10.86    2.08
  -5  -1  -8   13.24    2.33
  -5  -1  -8   13.62    2.13
  -5  -1  -8   13.42    1.19
  -5  -1  -8   14.82    2.45
  -5  -1  -7  109.42    5.54
  -5  -1  -7  117.08    6.06
  -5  -1  -7  124.22    6.31
  -5  -1  -7  112.01    6.40
  -5  -1  -7  119.64    6.32
  -5  -1  -7  124.17    6.41
  -5  -1  -7  120.44    6.29
  -5  -1  -7  117.72    6.65
  -5  -1  -7  118.45    6.14
  -5  -1  -7  113.77    6.48
  -5  -1  -6   23.26    2.17
  -5  -1  -6   21.01    2.36
  -5  -1  -6   19.13    2.47
  -5  -1  -6   17.46    2.56
  -5  -1  -6   21.50    2.49
  -5  -1  -6   25.98    2.71
  -5  -1  -6   23.50    2.64
  -5  -1  -6   17.31    2.58
  -5  -1  -6   17.35    2.43
  -5  -1  -6   17.53    2.30
  -5  -1  -6   21.22    2.66
  -5  -1  -5    8.79    1.43
  -5  -1  -5    8.38    1.89
  -5  -1  -5    6.83    1.66
  -5  -1  -5    6.39    1.59
  -5  -1  -5    8.15    1.87
  -5  -1  -5    6.64    1.73
  -5  -1  -5    7.52    1.86
  -5  -1  -5    9.92    1.81
  -5  -1  -5    6.96    1.83
  -5  -1  -5    4.41    1.85
  -5  -1  -4  608.61   20.61
  -5  -1  -4  598.58   21.55
  -5  -1  -4  593.55   21.53
  -5  -1  -4  633.23   22.03
  -5  -1  -4  613.40   21.84
  -5  -1  -4  596.53   21.79
  -5  -1  -4  622.17   22.18
  -5  -1  -4  618.20   21.60
  -5  -1  -4  616.94   21.78
  -5  -1  -4  615.40   22.32
  -5  -1  -3  696.73   24.26
  -5  -1  -3  700.44   23.92
  -5  -1  -3  686.47   24.61
  -5  -1  -3  701.87   24.14
  -5  -1  -3  680.30   24.35
  -5  -1  -3  681.92   23.82
  -5  -1  -3  655.60   24.77
  -5  -1  -2  152.05    7.65
  -5  -1  -2  155.77    7.16
  -5  -1  -2  155.96    7.01
  -5  -1  -2  149.65    7.17
  -5  -1  -2  151.99    7.47
  -5  -1  -2  146.28    6.83
  -5  -1  -2  153.12    7.18
  -5  -1  -2  152.75    7.57
  -5  -1  -1  341.90   12.88
  -5  -1  -1  343.06   13.22
  -5  -1  -1  320.07   12.69
  -5  -1  -1  311.79   13.23
  -5  -1  -1  341.44   13.45
  -5  -1  -1  328.60   13.08
  -5  -1  -1  332.97   13.55
  -5  -1   0  135.99    6.98
  -5  -1   0  129.69    6.63
  -5  -1   0  137.30    6.89
  -5  -1   0  138.64    6.85
  -5  -1   0  130.07    6.17
  -5  -1   0  144.51    6.83
  -5  -1   0  129.58    6.25
  -5  -1   0  118.15    4.81
  -5  -1   0  129.31    6.77
  -5  -1   1  270.16   11.18
  -5  -1   1  238.40   10.55
  -5  -1   1  250.74   10.79
  -5  -1   1  255.30   10.73
  -5  -1   1  251.28   10.78
  -5  -1   1  237.22    9.04
  -5  -1   1  268.01   10.85
  -5  -1   1  259.56    9.82
  -5  -1   1  267.06   10.93
  -5  -1   2   20.61    2.47
  -5  -1   2   22.47    2.12
  -5  -1   2   18.97    2.64
  -5  -1   2   16.43    2.47
  -5  -1   2   22.30    2.65
  -5  -1   2   22.08    2.21
  -5  -1   2   22.10    2.50
  -5  -1   2   17.58    1.75
  -5  -1   2   18.15    1.89
  -5  -1   2   22.68    2.72
  -5  -1   2   22.58    2.65
  -5  -1   3  160.57    8.18
  -5  -1   3  150.78    7.75
  -5  -1   3  164.77    7.00
  -5  -1   3  164.80    8.03
  -5  -1   3  156.35    7.89
  -5  -1   3  174.40    8.05
  -5  -1   3  158.92    7.22
  -5  -1   3  161.77    6.67
  -5  -1   3  155.71    6.80
  -5  -1   3  172.00    8.07
  -5  -1   3  160.92    7.73
  -5  -1   4  457.47   16.25
  -5  -1   4  442.52   17.23
  -5  -1   4  439.28   17.27
  -5  -1   4  449.99   17.23
  -5  -1   4  440.87   16.88
  -5  -1   4  421.76   17.01
  -5  -1   4  445.57   16.04
  -5  -1   4  451.05   17.50
  -5  -1   4  450.79   16.36
  -5  -1   4  426.88   16.07
  -5  -1   4  489.51   17.42
  -5  -1   4  463.47   16.90
  -5  -1   5  105.92    5.39
  -5  -1   5  108.96    6.30
  -5  -1   5  103.51    6.18
  -5  -1   5  111.78    6.31
  -5  -1   5  109.79    5.99
  -5  -1   5  101.30    5.14
  -5  -1   5  105.45    6.06
  -5  -1   5  101.60    6.21
  -5  -1   5   93.90    4.04
  -5  -1   5  106.31    5.46
  -5  -1   5  108.53    6.20
  -5  -1   5  111.82    5.59
  -5  -1   5  103.20    5.71
  -5  -1   6  576.62   20.09
  -5  -1   6  578.24   20.68
  -5  -1   6  582.31   21.12
  -5  -1   6  553.71   19.68
  -5  -1   6  576.08   20.99
  -5  -1   6  549.48   18.46
  -5  -1   6  542.54   19.99
  -5  -1   6  548.01   20.97
  -5  -1   6  536.34   20.28
  -5  -1   6  580.61   20.30
  -5  -1   7  132.73    7.20
  -5  -1   7  120.29    6.60
  -5  -1   7  120.62    6.88
  -5  -1   7  121.97    5.96
  -5  -1   7  125.19    5.08
  -5  -1   7  123.12    6.21
  -5  -1   7  117.39    5.12
  -5  -1   7  119.05    6.59
  -5  -1   7  125.97    6.36
  -5  -1   8   15.90    2.50
  -5  -1   8   20.55    2.88
  -5  -1   8   21.28    2.73
  -5  -1   8   18.42    2.19
  -5  -1   8   21.12    2.83
  -5  -1   8   19.78    2.40
  -5  -1   8   16.27    1.61
  -5  -1   8   15.09    2.47
  -5  -1   9   22.67    2.94
  -5  -1   9   25.47    2.02
  -5  -1   9   22.22    3.09
  -5  -1   9   26.36    3.41
  -5  -1   9   25.78    3.28
  -5  -1   9   24.32    2.79
  -5  -1   9   18.63    1.75
  -5  -1   9   19.84    2.29
  -5  -1   9   25.64    2.48
  -5  -1   9   27.23    3.19
  -5  -1  10   75.66    4.66
  -5  -1  10   73.68    3.63
  -5  -1  10   82.55    4.23
  -5  -1  10   71.91    5.54
  -5  -1  11   33.75    3.24
  -5  -1  11   34.12    3.97
  -5  -1  11   34.77    2.27
  -5  -1  11   38.30    2.87
  -5  -1  11   40.31    4.18
  -5  -1  12   53.25    3.65
  -5  -1  12   55.09    4.64
  -5  -1  12   62.96    5.33
  -5  -1  12   53.05    2.98
  -5  -1  12   58.57    4.40
  -5  -1  12   55.63    4.27
  -5  -1  13   59.88    3.93
  -5  -1  13   59.73    5.44
  -5  -1  13   59.12    4.48
  -5  -1  13   58.47    4.76
  -5  -1  13   67.96    5.77
  -5  -1  13   53.73    3.02
  -5  -1  13   55.84    3.05
  -5  -1  13   61.11    4.62
  -5  -1  14   26.96    2.81
  -5  -1  14   23.33    3.07
  -5  -1  14   31.26    3.61
  -5  -1  14   30.17    3.53
  -5  -1  14   26.77    3.93
  -5  -1  14   22.65    1.94
  -5  -1  14   25.34    2.01
  -5  -1  14   28.60    4.14
  -5  -1  14   28.17    3.43
  -5  -1  15   14.61    2.61
  -5  -1  15   13.51    2.91
  -5  -1  15   13.61    2.87
  -5  -1  15   15.32    3.48
  -5  -1  15    9.44    1.45
  -5  -1  15   14.16    1.65
  -5  -1  15   13.69    3.48
  -5  -1  15   10.48    2.65
  -5  -1  16   26.09    3.74
  -5  -1  16   23.65    4.34
  -5  -1  16   33.34    3.88
  -5  -1  16   35.55    4.96
  -5  -1  16   36.35    4.07
  -5  -1  16   38.68    3.93
  -5  -1  17   95.73    6.26
  -5  -1  17  106.77    7.70
  -5  -1  17   95.99    6.26
  -5  -1  17   96.97    6.58
  -5  -1  17   97.28    7.76
  -5  -1  17   92.13    6.50
  -5  -1  18    0.83    2.28
  -5  -1  18    3.87    3.03
  -5  -1  18   -1.13    2.09
  -5  -1  18   -0.60    2.82
  -5  -1  18    1.28    2.54
  -5  -1  18   -2.08    2.84
  -5   0 -21   79.91    6.96
  -5   0 -21   63.75    6.57
  -5   0 -21   69.22    5.83
  -5   0 -20   -1.50    2.60
  -5   0 -20   -0.39    2.18
  -5   0 -20    6.21    3.19
  -5   0 -19    3.81    2.40
  -5   0 -19    0.95    2.57
  -5   0 -19    2.68    1.54
  -5   0 -19   -0.75    2.15
  -5   0 -19    3.88    2.63
  -5   0 -18   96.18    6.33
  -5   0 -18   94.16    6.90
  -5   0 -18   94.07    6.37
  -5   0 -18   98.56    7.47
  -5   0 -18   76.46    6.41
  -5   0 -17  206.99   10.94
  -5   0 -17  184.22    9.90
  -5   0 -17  207.52    9.91
  -5   0 -17  195.87   10.15
  -5   0 -17  190.33    9.69
  -5   0 -17  202.72    8.52
  -5   0 -17  179.36    6.87
  -5   0 -16   97.46    6.79
  -5   0 -16   91.55    4.18
  -5   0 -16  104.81    6.99
  -5   0 -16  103.39    5.69
  -5   0 -16  100.55    7.34
  -5   0 -15    4.20    2.80
  -5   0 -15    3.54    2.32
  -5   0 -15    5.14    2.48
  -5   0 -15    1.51    2.31
  -5   0 -15    2.23    1.00
  -5   0 -15    4.93    2.34
  -5   0 -15    1.74    1.48
  -5   0 -15    2.08    0.91
  -5   0 -14  410.99   16.37
  -5   0 -14  413.19   15.67
  -5   0 -14  458.45   16.20
  -5   0 -14  429.28   16.11
  -5   0 -14  434.51   15.78
  -5   0 -14  442.07   16.29
  -5   0 -14  432.60   14.96
  -5   0 -14  379.90   12.24
  -5   0 -13   17.65    2.99
  -5   0 -13   16.46    2.98
  -5   0 -13   19.12    3.04
  -5   0 -13   18.93    2.84
  -5   0 -13   20.28    2.97
  -5   0 -13   19.36    3.17
  -5   0 -13   19.51    2.49
  -5   0 -13   17.39    3.08
  -5   0 -12   55.92    4.60
  -5   0 -12   65.16    4.85
  -5   0 -12   62.28    4.67
  -5   0 -12   59.19    4.88
  -5   0 -12   63.93    4.97
  -5   0 -12   70.02    5.03
  -5   0 -12   61.82    4.96
  -5   0 -11  517.48   19.27
  -5   0 -11  492.18   19.26
  -5   0 -11  507.61   19.08
  -5   0 -11  487.61   19.41
  -5   0 -11  515.25   19.37
  -5   0 -11  498.49   19.28
  -5   0 -11  501.08   19.31
  -5   0 -10  419.70   16.58
  -5   0 -10  414.99   16.57
  -5   0 -10  431.83   16.78
  -5   0 -10  425.66   16.51
  -5   0 -10  430.37   16.51
  -5   0 -10  439.00   16.75
  -5   0 -10  426.50   16.90
  -5   0 -10  431.91   16.72
  -5   0 -10  426.82   16.37
  -5   0 -10  405.29   16.37
  -5   0  -9   90.33    5.69
  -5   0  -9  115.02    6.21
  -5   0  -9  107.10    6.10
  -5   0  -9  120.18    6.18
  -5   0  -9  105.16    6.08
  -5   0  -9  105.93    5.83
  -5   0  -9  107.86    5.96
  -5   0  -9  108.43    6.32
  -5   0  -9   95.82    5.82
  -5   0  -9  109.11    5.98
  -5   0  -9   96.87    4.19
  -5   0  -9   96.15    5.64
  -5   0  -9  102.80    4.09
  -5   0  -8  542.16   19.10
  -5   0  -8  517.73   18.96
  -5   0  -8  549.53   19.27
  -5   0  -8  533.66   18.97
  -5   0  -8  529.40   18.91
  -5   0  -8  561.31   19.37
  -5   0  -8  534.76   18.61
  -5   0  -8  554.13   19.43
  -5   0  -8  536.93   18.99
  -5   0  -8  545.22   19.09
  -5   0  -8  460.24   16.23
  -5   0  -8  512.32   18.44
  -5   0  -7  795.69   27.45
  -5   0  -7  817.93   27.87
  -5   0  -7  776.48   27.40
  -5   0  -7  773.53   27.78
  -5   0  -7  768.03   27.51
  -5   0  -7  761.72   27.40
  -5   0  -7  819.84   27.71
  -5   0  -7  805.58   27.80
  -5   0  -6  114.44    5.90
  -5   0  -6  107.89    6.08
  -5   0  -6  107.34    5.80
  -5   0  -6  108.10    6.06
  -5   0  -6  122.46    6.11
  -5   0  -6  117.15    6.15
  -5   0  -6  112.17    5.92
  -5   0  -6  105.07    5.86
  -5   0  -5   81.78    4.78
  -5   0  -5   79.71    4.83
  -5   0  -5   93.63    5.26
  -5   0  -5   70.55    4.87
  -5   0  -5   86.53    4.91
  -5   0  -5   85.11    5.00
  -5   0  -5   83.30    4.86
  -5   0  -5   82.69    4.88
  -5   0  -4  274.16   11.08
  -5   0  -4  291.71   11.32
  -5   0  -4  275.68   11.29
  -5   0  -4  264.37   10.97
  -5   0  -4  271.40   11.31
  -5   0  -4  269.64   11.41
  -5   0  -4  281.96   11.21
  -5   0  -4  279.73   11.16
  -5   0  -4  264.76   11.41
  -5   0  -3  192.40    8.36
  -5   0  -3  186.76    8.24
  -5   0  -3  192.28    8.38
  -5   0  -3  174.32    8.31
  -5   0  -3  193.21    8.29
  -5   0  -3  190.88    8.29
  -5   0  -3  174.89    8.59
  -5   0  -2  632.07   22.70
  -5   0  -2  662.86   22.88
  -5   0  -2  649.31   23.22
  -5   0  -1  423.34   16.98
  -5   0  -1  485.56   17.33
  -5   0  -1  468.17   17.25
  -5   0  -1  463.17   16.95
  -5   0  -1  454.41   17.32
  -5   0   0  146.65    7.10
  -5   0   0  139.45    7.11
  -5   0   0  137.02    6.98
  -5   0   0  141.88    7.17
  -5   0   0  145.52    7.08
  -5   0   0  138.09    7.15
  -5   0   0  141.36    6.87
  -5   0   1  180.65    8.36
  -5   0   1  185.48    8.38
  -5   0   1  173.44    8.23
  -5   0   1  181.04    8.42
  -5   0   1  178.26    6.79
  -5   0   1  164.98    6.88
  -5   0   1  190.58    8.65
  -5   0   1  190.98    8.39
  -5   0   1  189.52    8.60
  -5   0   1  188.22    8.27
  -5   0   1  181.70    7.73
  -5   0   2   65.20    4.59
  -5   0   2   72.96    4.71
  -5   0   2   77.44    4.89
  -5   0   2   77.88    4.84
  -5   0   2   71.81    4.78
  -5   0   2   75.67    4.22
  -5   0   2   87.32    4.90
  -5   0   2   73.94    3.68
  -5   0   2   81.25    5.01
  -5   0   2   68.46    3.36
  -5   0   2   71.15    4.51
  -5   0   3    6.11    1.86
  -5   0   3    7.70    1.92
  -5   0   3    6.86    1.90
  -5   0   3    5.77    1.77
  -5   0   3    7.12    1.89
  -5   0   3    4.85    1.79
  -5   0   3    4.42    1.30
  -5   0   3    6.48    1.81
  -5   0   3    6.74    1.74
  -5   0   3    5.76    1.99
  -5   0   3    7.72    1.37
  -5   0   3    7.38    1.64
  -5   0   4  129.11    6.05
  -5   0   4  116.39    6.59
  -5   0   4  122.93    6.50
  -5   0   4  112.35    6.48
  -5   0   4  127.52    6.68
  -5   0   4  119.25    6.72
  -5   0   4  118.58    6.52
  -5   0   4  114.01    6.49
  -5   0   4  126.48    6.68
  -5   0   4  119.86    6.73
  -5   0   4  126.85    5.95
  -5   0   4  126.63    5.72
  -5   0   5  298.19   10.13
  -5   0   5  313.78   12.80
  -5   0   5  322.30   13.04
  -5   0   5  306.61   12.66
  -5   0   5  330.42   12.90
  -5   0   5  313.12   12.90
  -5   0   5  317.85   12.91
  -5   0   5  319.44   12.04
  -5   0   5  308.45   12.60
  -5   0   5  301.55   12.73
  -5   0   5  320.76   13.10
  -5   0   5  310.88   12.05
  -5   0   5  291.53   10.05
  -5   0   5  313.21   11.71
  -5   0   6  272.93    9.51
  -5   0   6  285.92   11.99
  -5   0   6  265.82   11.69
  -5   0   6  262.38   11.90
  -5   0   6  278.55   11.90
  -5   0   6  274.28   11.90
  -5   0   6  277.82   11.14
  -5   0   6  283.30   11.90
  -5   0   6  265.44   11.76
  -5   0   6  278.49   10.76
  -5   0   6  283.78   11.43
  -5   0   6  293.94   11.08
  -5   0   7   25.06    1.77
  -5   0   7   23.57    3.14
  -5   0   7   21.90    2.90
  -5   0   7   20.88    2.83
  -5   0   7   27.16    3.13
  -5   0   7   30.16    2.82
  -5   0   7   26.46    3.13
  -5   0   7   25.69    2.98
  -5   0   7   22.13    2.69
  -5   0   7   23.81    2.01
  -5   0   7   28.94    2.82
  -5   0   8  180.08    8.19
  -5   0   8  175.21    8.65
  -5   0   8  181.69    8.86
  -5   0   8  181.73    8.89
  -5   0   8  174.06    8.78
  -5   0   8  170.21    8.06
  -5   0   8  176.66    8.72
  -5   0   8  178.40    8.73
  -5   0   8  172.81    7.26
  -5   0   9    8.92    2.24
  -5   0   9    8.83    2.35
  -5   0   9    6.82    1.74
  -5   0   9    3.07    1.80
  -5   0   9    3.38    2.09
  -5   0   9    9.90    2.24
  -5   0   9    5.86    1.99
  -5   0   9    6.08    2.04
  -5   0   9    7.62    1.55
  -5   0  10    2.14    1.23
  -5   0  10   -0.31    2.11
  -5   0  10    0.54    1.37
  -5   0  10   -0.63    1.96
  -5   0  10    1.40    1.89
  -5   0  10    1.40    1.76
  -5   0  10    1.03    1.32
  -5   0  10    0.79    1.90
  -5   0  11   65.87    5.33
  -5   0  11   58.31    4.55
  -5   0  11   57.04    4.10
  -5   0  11   68.51    5.39
  -5   0  11   69.02    3.91
  -5   0  12   44.69    3.23
  -5   0  12   42.47    3.99
  -5   0  12   42.37    4.47
  -5   0  12   45.68    3.84
  -5   0  12   49.82    4.83
  -5   0  12   38.08    3.48
  -5   0  13  218.29    9.30
  -5   0  13  207.99   10.63
  -5   0  13  223.14   10.34
  -5   0  13  214.79   11.23
  -5   0  13  230.49   10.18
  -5   0  13  222.66   10.06
  -5   0  13  215.62   11.43
  -5   0  13  212.59   10.54
  -5   0  14    4.60    2.22
  -5   0  14    2.49    2.24
  -5   0  14    1.03    2.12
  -5   0  14    3.08    2.56
  -5   0  14    0.30    1.86
  -5   0  14    4.53    1.77
  -5   0  14    3.70    2.00
  -5   0  14    1.41    2.17
  -5   0  15   24.95    3.41
  -5   0  15   25.44    3.40
  -5   0  15   20.38    3.11
  -5   0  15   16.70    3.62
  -5   0  15   23.68    3.18
  -5   0  15   19.77    3.45
  -5   0  15   27.72    3.51
  -5   0  15   21.51    3.97
  -5   0  16   17.34    3.20
  -5   0  16   18.65    3.29
  -5   0  16   24.79    3.91
  -5   0  16   21.93    3.22
  -5   0  16   19.66    3.84
  -5   0  16   24.67    3.51
  -5   0  16   29.34    4.46
  -5   0  17    1.19    2.22
  -5   0  17   -1.54    2.67
  -5   0  17    0.36    2.11
  -5   0  17   -1.68    2.69
  -5   0  17    3.85    2.24
  -5   0  17    0.38    2.49
  -5   0  18    7.01    3.37
  -5   0  18   10.27    2.86
  -5   0  18   10.58    3.15
  -5   0  18   11.04    3.18
  -5   0  18    5.92    3.13
  -5   1 -21  139.43    8.87
  -5   1 -21  130.98    7.76
  -5   1 -21  136.32    7.09
  -5   1 -21  121.49    9.25
  -5   1 -21  115.80    7.79
  -5   1 -20    6.03    2.59
  -5   1 -20    8.47    1.40
  -5   1 -20    6.72    2.60
  -5   1 -20   10.43    2.27
  -5   1 -20    7.08    3.19
  -5   1 -19    0.46    2.65
  -5   1 -19    2.81    2.05
  -5   1 -19    1.85    1.07
  -5   1 -19    0.47    1.16
  -5   1 -19    4.68    2.46
  -5   1 -19    4.34    1.89
  -5   1 -19    4.73    2.69
  -5   1 -18   78.30    6.07
  -5   1 -18   86.52    6.28
  -5   1 -18   71.89    5.70
  -5   1 -18   69.52    5.26
  -5   1 -18   78.32    5.40
  -5   1 -18   81.55    5.04
  -5   1 -17   80.38    6.10
  -5   1 -17   82.58    6.02
  -5   1 -17   86.92    5.68
  -5   1 -17   74.93    5.44
  -5   1 -17   80.86    5.15
  -5   1 -16   33.56    4.12
  -5   1 -16   30.71    4.02
  -5   1 -16   41.51    3.76
  -5   1 -15  109.36    7.12
  -5   1 -15  123.73    6.83
  -5   1 -15  119.85    7.30
  -5   1 -14  671.74   24.80
  -5   1 -14  677.44   24.56
  -5   1 -14  624.87   24.56
  -5   1 -14  627.04   24.09
  -5   1 -14  691.44   24.83
  -5   1 -14  676.86   24.24
  -5   1 -14  665.07   24.35
  -5   1 -13   19.13    2.99
  -5   1 -13   29.44    3.35
  -5   1 -13   23.25    3.45
  -5   1 -13   23.29    3.32
  -5   1 -13   31.78    3.63
  -5   1 -13   34.77    3.43
  -5   1 -12    3.62    1.83
  -5   1 -12    1.48    1.86
  -5   1 -12    0.31    2.14
  -5   1 -12   -2.09    2.16
  -5   1 -12   -0.82    2.03
  -5   1 -12    1.29    2.03
  -5   1 -12    2.23    1.94
  -5   1 -12    0.63    2.19
  -5   1 -11  553.06   20.43
  -5   1 -11  562.49   21.70
  -5   1 -11  599.39   21.65
[truncated: 1,494,652 more chars]
