# Supplementary material for: Quasi-Isostructural Co(II) and Ni(II) Complexes with Mefenamato Ligand: Synthesis, Characterization, and Biological Activity
Source: Molecules. 2020 Jul 7;25(13):3099. doi: 10.3390/molecules25133099 (PMC7412345; doi:10.3390/molecules25133099)
Supplement: Supplementary file 1 [file molecules-25-03099-s001.zip › Structure_4.cif]

 
data_Ni_mef_1
 
_audit_creation_method            'SHELXL-2018/1'
_shelx_SHELXL_version_number      '2018/1'
_chemical_name_systematic         ?
_chemical_name_common             ?
_chemical_melting_point           ?
_chemical_formula_moiety          '	C34 H44 N2 Ni O8, 2(C H4 O)'
_chemical_formula_sum
 'C36 H52 N2 Ni O10' 
_chemical_formula_weight          731.50

loop_
 _atom_type_symbol
 _atom_type_description
 _atom_type_scat_dispersion_real
 _atom_type_scat_dispersion_imag
 _atom_type_scat_source
 'C'  'C'   0.0033   0.0016
 'International Tables Vol C Tables 4.2.6.8 and 6.1.1.4'
 'H'  'H'   0.0000   0.0000
 'International Tables Vol C Tables 4.2.6.8 and 6.1.1.4'
 'N'  'N'   0.0061   0.0033
 'International Tables Vol C Tables 4.2.6.8 and 6.1.1.4'
 'Ni'  'Ni'   0.3393   1.1124
 'International Tables Vol C Tables 4.2.6.8 and 6.1.1.4'
 'O'  'O'   0.0106   0.0060
 'International Tables Vol C Tables 4.2.6.8 and 6.1.1.4'
 
_space_group_crystal_system       triclinic
_space_group_IT_number            2
_space_group_name_H-M_alt         'P -1'
_space_group_name_Hall            '-P 1'
 
_shelx_space_group_comment
;
The symmetry employed for this shelxl refinement is uniquely defined
by the following loop, which should always be used as a source of
symmetry information in preference to the above space-group names.
They are only intended as comments.
;
 
loop_
 _space_group_symop_operation_xyz
 'x, y, z'
 '-x, -y, -z'
 
_cell_length_a                    7.6176(2)
_cell_length_b                    7.8118(4)
_cell_length_c                    15.7014(3)
_cell_angle_alpha                 89.966(3)
_cell_angle_beta                  80.276(2)
_cell_angle_gamma                 87.349(3)
_cell_volume                      919.91(6)
_cell_formula_units_Z             1
_cell_measurement_temperature   100.01(11) 
_cell_measurement_reflns_used   38027
_cell_measurement_theta_min     3.2150
_cell_measurement_theta_max     35.0450
 
_exptl_crystal_description        block
_exptl_crystal_colour             green
_exptl_crystal_density_meas       ?
_exptl_crystal_density_method     ?
_exptl_crystal_density_diffrn     1.320          
_exptl_crystal_F_000              390
_exptl_transmission_factor_min    ?
_exptl_transmission_factor_max    ?
_exptl_crystal_size_max           0.521
_exptl_crystal_size_mid           0.432
_exptl_crystal_size_min           0.222
_exptl_absorpt_coefficient_mu     0.585
_shelx_estimated_absorpt_T_min    ?
_shelx_estimated_absorpt_T_max    ?
_exptl_absorpt_correction_T_min                   0.85465
_exptl_absorpt_correction_T_max                   1.00000
_exptl_absorpt_correction_type            multi-scan
_exptl_absorpt_process_details
;
CrysAlisPro 1.171.40.43a (Rigaku Oxford Diffraction, 2019)
Empirical absorption correction using spherical harmonics,
 implemented in SCALE3 ABSPACK scaling algorithm.
;
_oxdiff_exptl_absorpt_empirical_full_min           0.497
_oxdiff_exptl_absorpt_empirical_full_max           1.368
_oxdiff_exptl_absorpt_empirical_details
;
Empirical correction (ABSPACK) includes:
- Absorption correction using spherical harmonics
- Frame scaling
;
_exptl_absorpt_special_details    ?
_diffrn_ambient_temperature 100.01(11) 
_diffrn_radiation_wavelength      0.71073
_diffrn_radiation_type            MoK\a
_diffrn_source 'micro-focus sealed X-ray tube'
_diffrn_measurement_device_type 'XtaLAB Synergy, Dualflex, Pilatus 300K'
_diffrn_detector 'CCD plate'
_diffrn_measurement_method '\w scans'
_diffrn_detector_area_resol_mean  ?
_diffrn_reflns_number             45789
_diffrn_reflns_av_unetI/netI      0.0079
_diffrn_reflns_av_R_equivalents   0.0175
_diffrn_reflns_limit_h_min        -11
_diffrn_reflns_limit_h_max        11
_diffrn_reflns_limit_k_min        -11
_diffrn_reflns_limit_k_max        11
_diffrn_reflns_limit_l_min        -23
_diffrn_reflns_limit_l_max        23
_diffrn_reflns_theta_min          2.716
_diffrn_reflns_theta_max          31.505
_diffrn_reflns_theta_full         25.242
_diffrn_measured_fraction_theta_max   0.992
_diffrn_measured_fraction_theta_full  0.999
_diffrn_reflns_Laue_measured_fraction_max    0.992
_diffrn_reflns_Laue_measured_fraction_full   0.999
_diffrn_reflns_point_group_measured_fraction_max   0.992
_diffrn_reflns_point_group_measured_fraction_full  0.999
_reflns_number_total              6094
_reflns_number_gt                 5925
_reflns_threshold_expression      'I > 2\s(I)'
_reflns_Friedel_coverage          0.000
_reflns_Friedel_fraction_max      .
_reflns_Friedel_fraction_full     .
 
_reflns_special_details
;
 Reflections were merged by SHELXL according to the crystal
 class for the calculation of statistics and refinement.
 
 _reflns_Friedel_fraction is defined as the number of unique
 Friedel pairs measured divided by the number that would be
 possible theoretically, ignoring centric projections and
 systematic absences.
;
 
_computing_data_collection     'CrysAlisPro 1.171.40.43a (Rigaku OD, 2019)'
_computing_cell_refinement     'CrysAlisPro 1.171.40.43a (Rigaku OD, 2019)'
_computing_data_reduction      'CrysAlisPro 1.171.40.43a (Rigaku OD, 2019)'
_computing_structure_solution     'SHELXT 2014/5 (Sheldrick, 2014)'
_computing_structure_refinement 'SHELXL-2018/1 (Sheldrick, 2018)'
_computing_molecular_graphics     ?
_computing_publication_material   ?
_refine_special_details           ?
_refine_ls_structure_factor_coef  Fsqd
_refine_ls_matrix_type            full
_refine_ls_weighting_scheme       calc
_refine_ls_weighting_details
'w=1/[\s^2^(Fo^2^)+(0.0468P)^2^+0.4588P] where P=(Fo^2^+2Fc^2^)/3'
_atom_sites_solution_primary      other
_atom_sites_solution_secondary    ?
_atom_sites_solution_hydrogens    mixed
_refine_ls_hydrogen_treatment     mixed
_refine_ls_extinction_method      none
_refine_ls_extinction_coef        .
_refine_ls_number_reflns          6094
_refine_ls_number_parameters      352
_refine_ls_number_restraints      363
_refine_ls_R_factor_all           0.0375
_refine_ls_R_factor_gt            0.0368
_refine_ls_wR_factor_ref          0.0958
_refine_ls_wR_factor_gt           0.0953
_refine_ls_goodness_of_fit_ref    1.044
_refine_ls_restrained_S_all       1.018
_refine_ls_shift/su_max           0.000
_refine_ls_shift/su_mean          0.000
 
loop_
 _atom_site_label
 _atom_site_type_symbol
 _atom_site_fract_x
 _atom_site_fract_y
 _atom_site_fract_z
 _atom_site_U_iso_or_equiv
 _atom_site_adp_type
 _atom_site_occupancy
 _atom_site_site_symmetry_order  
 _atom_site_calc_flag
 _atom_site_refinement_flags_posn
 _atom_site_refinement_flags_adp
 _atom_site_refinement_flags_occupancy
 _atom_site_disorder_assembly
 _atom_site_disorder_group
C16B C 0.1339(8) 0.6743(9) 0.5702(4) 0.0441(14) Uani 0.409(3) 1 d D U P A 2
H16A H 0.158497 0.791348 0.556223 0.066 Uiso 0.409(3) 1 calc R U P A 2
H16B H 0.164271 0.648148 0.625818 0.066 Uiso 0.409(3) 1 calc R U P A 2
H16C H 0.009435 0.657498 0.571441 0.066 Uiso 0.409(3) 1 calc R U P A 2
O4B O 0.2341(3) 0.5672(5) 0.50831(18) 0.0466(9) Uani 0.409(3) 1 d D U P A 2
H4B H 0.216(8) 0.586(8) 0.4575(19) 0.056 Uiso 0.409(3) 1 d D U P A 2
O3B O 0.4415(4) 0.2396(4) 0.49103(15) 0.0399(7) Uani 0.409(3) 1 d D U P A 2
H3B H 0.375(6) 0.229(7) 0.5403(19) 0.048 Uiso 0.409(3) 1 d D U P A 2
C17B C 0.362(4) 0.164(3) 0.4272(18) 0.0517(9) Uani 0.409(3) 1 d D U P A 2
H17A H 0.261513 0.234725 0.416835 0.078 Uiso 0.409(3) 1 calc R U P A 2
H17B H 0.322471 0.052858 0.446227 0.078 Uiso 0.409(3) 1 calc R U P A 2
H17C H 0.446995 0.151306 0.374751 0.078 Uiso 0.409(3) 1 calc R U P A 2
C16A C 0.1678(6) 0.7437(7) 0.5842(3) 0.0538(12) Uani 0.591(3) 1 d D U P A 1
H16D H 0.113833 0.852756 0.572482 0.081 Uiso 0.591(3) 1 calc R U P A 1
H16E H 0.231055 0.755373 0.631706 0.081 Uiso 0.591(3) 1 calc R U P A 1
H16F H 0.076967 0.662445 0.598721 0.081 Uiso 0.591(3) 1 calc R U P A 1
O4A O 0.2905(2) 0.6846(3) 0.50873(10) 0.0332(4) Uani 0.591(3) 1 d D U P A 1
H4A H 0.227(4) 0.676(5) 0.4705(18) 0.040 Uiso 0.591(3) 1 d D U P A 1
O3A O 0.3219(2) 0.3217(2) 0.47966(9) 0.0268(3) Uani 0.591(3) 1 d D U P A 1
H3A H 0.279(4) 0.302(4) 0.5317(12) 0.032 Uiso 0.591(3) 1 d D U P A 1
C17A C 0.364(3) 0.164(2) 0.4349(12) 0.0517(9) Uani 0.591(3) 1 d D U P A 1
H17D H 0.259906 0.097173 0.441399 0.078 Uiso 0.591(3) 1 calc R U P A 1
H17E H 0.456679 0.102027 0.458257 0.078 Uiso 0.591(3) 1 calc R U P A 1
H17F H 0.404063 0.185371 0.374715 0.078 Uiso 0.591(3) 1 calc R U P A 1
N2A N 0.4480(11) 0.3760(10) 0.2276(5) 0.0197(9) Uani 0.473(10) 1 d D U P B 1
H2A H 0.422(7) 0.404(6) 0.2775(16) 0.024 Uiso 0.473(10) 1 d D U P B 1
C8A C 0.3334(6) 0.2768(5) 0.1890(3) 0.0126(6) Uani 0.473(10) 1 d G U P B 1
C13A C 0.3910(3) 0.1249(5) 0.1448(3) 0.0199(6) Uani 0.473(10) 1 d G U P B 1
C12A C 0.2721(4) 0.0328(3) 0.1070(3) 0.0177(6) Uani 0.473(10) 1 d G U P B 1
C11A C 0.0956(4) 0.0926(6) 0.1135(3) 0.0121(6) Uani 0.473(10) 1 d G U P B 1
H11A H 0.016083 0.030932 0.088192 0.015 Uiso 0.473(10) 1 calc R U P B 1
C10A C 0.0380(5) 0.2444(7) 0.1577(4) 0.0187(3) Uani 0.473(10) 1 d G U P B 1
H10A H -0.080126 0.284349 0.162050 0.022 Uiso 0.473(10) 1 calc R U P B 1
C9A C 0.1569(7) 0.3365(6) 0.1955(4) 0.0176(2) Uani 0.473(10) 1 d G U P B 1
H9A H 0.118293 0.438079 0.225121 0.021 Uiso 0.473(10) 1 calc R U P B 1
C15A C 0.5817(4) 0.0541(5) 0.1435(4) 0.0295(9) Uani 0.473(10) 1 d . U P B 1
H15A H 0.652788 0.077281 0.088557 0.044 Uiso 0.473(10) 1 calc R U P B 1
H15B H 0.581242 -0.067421 0.152640 0.044 Uiso 0.473(10) 1 calc R U P B 1
H15C H 0.630963 0.107891 0.188534 0.044 Uiso 0.473(10) 1 calc R U P B 1
C14A C 0.3330(5) -0.1321(4) 0.0564(4) 0.0323(9) Uani 0.473(10) 1 d . U P B 1
H14A H 0.242930 -0.163435 0.024109 0.048 Uiso 0.473(10) 1 calc R U P B 1
H14B H 0.352429 -0.222235 0.095867 0.048 Uiso 0.473(10) 1 calc R U P B 1
H14C H 0.442044 -0.114520 0.017462 0.048 Uiso 0.473(10) 1 calc R U P B 1
N2B N 0.4337(9) 0.4109(8) 0.2412(4) 0.0154(7) Uani 0.527(10) 1 d . U P B 2
C8B C 0.3198(5) 0.2994(5) 0.2063(3) 0.0148(6) Uani 0.527(10) 1 d G U P B 2
C13B C 0.3841(3) 0.1388(4) 0.1740(3) 0.0191(6) Uani 0.527(10) 1 d G U P B 2
C12B C 0.2738(4) 0.0333(3) 0.1379(4) 0.0237(6) Uani 0.527(10) 1 d G U P B 2
C11B C 0.0993(4) 0.0885(5) 0.1340(3) 0.0200(8) Uani 0.527(10) 1 d G U P B 2
H11B H 0.025494 0.017925 0.109823 0.024 Uiso 0.527(10) 1 calc R U P B 2
C9B C 0.0349(4) 0.2491(6) 0.1663(4) 0.0187(3) Uani 0.527(10) 1 d G U P B 2
H9B H -0.081853 0.286060 0.163731 0.022 Uiso 0.527(10) 1 calc R U P B 2
C10B C 0.1452(6) 0.3546(5) 0.2025(4) 0.0176(2) Uani 0.527(10) 1 d G U P B 2
H10B H 0.102172 0.462086 0.224079 0.021 Uiso 0.527(10) 1 calc R U P B 2
H2B H 0.406(5) 0.444(4) 0.292(2) 0.021 Uiso 0.527(10) 1 d . U P B 2
C15B C 0.5699(4) 0.0697(4) 0.1860(4) 0.0322(9) Uani 0.527(10) 1 d . U P B 2
H15D H 0.647465 0.064947 0.131013 0.048 Uiso 0.527(10) 1 calc R U P B 2
H15E H 0.561655 -0.043150 0.210090 0.048 Uiso 0.527(10) 1 calc R U P B 2
H15F H 0.616832 0.144189 0.224350 0.048 Uiso 0.527(10) 1 calc R U P B 2
C14B C 0.3393(4) -0.1438(4) 0.1033(5) 0.0428(13) Uani 0.527(10) 1 d . U P B 2
H14D H 0.247334 -0.195364 0.078649 0.064 Uiso 0.527(10) 1 calc R U P B 2
H14E H 0.368831 -0.213635 0.149692 0.064 Uiso 0.527(10) 1 calc R U P B 2
H14F H 0.443228 -0.134396 0.059802 0.064 Uiso 0.527(10) 1 calc R U P B 2
C18B C 0.1608(8) 0.8275(7) 0.3422(5) 0.0585(15) Uani 0.409(3) 1 d D U P A 2
H18A H 0.286368 0.843885 0.336664 0.088 Uiso 0.409(3) 1 calc R U P A 2
H18B H 0.097627 0.898142 0.388480 0.088 Uiso 0.409(3) 1 calc R U P A 2
H18C H 0.121043 0.858635 0.289221 0.088 Uiso 0.409(3) 1 calc R U P A 2
O5B O 0.1301(6) 0.6664(6) 0.3590(3) 0.0372(9) Uani 0.409(3) 1 d D U P A 2
H5B H 0.022(4) 0.683(10) 0.377(8) 0.056 Uiso 0.409(3) 1 d D U P A 2
C18A C 0.2116(5) 0.8182(4) 0.3020(2) 0.0412(6) Uani 0.591(3) 1 d D U P A 1
H18D H 0.210811 0.752370 0.250467 0.062 Uiso 0.591(3) 1 calc R U P A 1
H18E H 0.332435 0.831010 0.310064 0.062 Uiso 0.591(3) 1 calc R U P A 1
H18F H 0.155050 0.929167 0.296700 0.062 Uiso 0.591(3) 1 calc R U P A 1
O5A O 0.1134(7) 0.7286(7) 0.3773(3) 0.0799(14) Uani 0.591(3) 1 d D U P A 1
H5A H 0.034(8) 0.661(10) 0.373(9) 0.120 Uiso 0.591(3) 1 d D U P A 1
O1 O 0.53820(11) 0.53602(13) 0.37085(5) 0.02810(18) Uani 1 1 d . . . . .
Ni Ni 0.500000 0.500000 0.500000 0.02465(7) Uani 1 2 d S . P . .
C1 C 0.57698(12) 0.48235(13) 0.18777(6) 0.01858(17) Uani 1 1 d . . . . .
O2 O 0.76759(17) 0.70823(17) 0.35399(6) 0.0453(3) Uani 1 1 d . . . . .
C2 C 0.61210(13) 0.46733(13) 0.09676(6) 0.01827(17) Uani 1 1 d . . . . .
H2 H 0.542682 0.397834 0.069253 0.022 Uiso 1 1 calc R U . . .
C3 C 0.74785(13) 0.55409(12) 0.04773(6) 0.01700(16) Uani 1 1 d . . . . .
H3 H 0.768467 0.542060 -0.012102 0.020 Uiso 1 1 calc R U . . .
C4 C 0.85411(13) 0.65946(12) 0.08724(6) 0.01738(16) Uani 1 1 d . . . . .
H4 H 0.945413 0.717532 0.054253 0.021 Uiso 1 1 calc R U . . .
C5 C 0.82119(13) 0.67600(12) 0.17638(6) 0.01757(16) Uani 1 1 d . . . . .
H5 H 0.891261 0.746772 0.202797 0.021 Uiso 1 1 calc R U . . .
C6 C 0.68523(13) 0.58919(13) 0.22815(6) 0.01746(17) Uani 1 1 d . . . . .
C7 C 0.66276(15) 0.61369(16) 0.32363(7) 0.0249(2) Uani 1 1 d . . . . .
 
loop_
 _atom_site_aniso_label
 _atom_site_aniso_U_11
 _atom_site_aniso_U_22
 _atom_site_aniso_U_33
 _atom_site_aniso_U_23
 _atom_site_aniso_U_13
 _atom_site_aniso_U_12
C16B 0.028(2) 0.076(4) 0.0229(18) 0.008(2) 0.0050(14) 0.022(2)
O4B 0.0252(11) 0.079(2) 0.0340(13) 0.0294(14) -0.0028(9) 0.0084(13)
O3B 0.0508(16) 0.0449(14) 0.0188(10) 0.0089(9) 0.0078(9) 0.0038(11)
C17B 0.0775(15) 0.0413(8) 0.031(3) 0.0029(14) 0.0058(16) -0.0060(8)
C16A 0.039(2) 0.075(3) 0.038(2) 0.0189(19) 0.0126(15) 0.0243(19)
O4A 0.0295(8) 0.0457(10) 0.0239(7) 0.0067(6) -0.0058(6) 0.0092(7)
O3A 0.0304(7) 0.0355(8) 0.0139(6) 0.0014(5) -0.0017(5) -0.0045(6)
C17A 0.0775(15) 0.0413(8) 0.031(3) 0.0029(14) 0.0058(16) -0.0060(8)
N2A 0.0190(15) 0.032(3) 0.0084(18) 0.0008(14) -0.0008(12) -0.0072(17)
C8A 0.0058(9) 0.0256(14) 0.0062(15) 0.0033(9) 0.0008(9) -0.0034(9)
C13A 0.0156(10) 0.0179(11) 0.0246(18) 0.0030(12) 0.0005(11) 0.0028(7)
C12A 0.0154(9) 0.0133(9) 0.0236(16) 0.0021(10) -0.0005(11) -0.0030(7)
C11A 0.0132(10) 0.0139(9) 0.0094(16) 0.0067(9) -0.0018(7) -0.0019(7)
C10A 0.0127(4) 0.0244(5) 0.0191(9) 0.0016(5) -0.0034(4) -0.0002(3)
C9A 0.0122(6) 0.0235(8) 0.0160(8) -0.0029(5) 0.0004(5) 0.0010(4)
C15A 0.0156(11) 0.0252(12) 0.048(2) 0.0079(14) -0.0058(13) 0.0020(8)
C14A 0.0256(12) 0.0177(11) 0.052(3) -0.0075(13) -0.0013(14) -0.0015(8)
N2B 0.0125(12) 0.0233(18) 0.0109(19) -0.0012(11) -0.0017(12) -0.0074(12)
C8B 0.0168(11) 0.0150(10) 0.0113(16) 0.0005(8) 0.0010(10) 0.0001(8)
C13B 0.0111(8) 0.0174(9) 0.0297(18) 0.0048(11) -0.0054(10) -0.0025(7)
C12B 0.0202(10) 0.0165(9) 0.034(2) -0.0015(11) -0.0043(12) -0.0001(7)
C11B 0.0210(11) 0.0246(12) 0.0162(19) 0.0035(12) -0.0066(9) -0.0074(8)
C9B 0.0127(4) 0.0244(5) 0.0191(9) 0.0016(5) -0.0034(4) -0.0002(3)
C10B 0.0122(6) 0.0235(8) 0.0160(8) -0.0029(5) 0.0004(5) 0.0010(4)
C15B 0.0175(10) 0.0205(10) 0.060(3) 0.0014(13) -0.0110(14) 0.0021(7)
C14B 0.0265(12) 0.0201(11) 0.082(4) -0.0181(16) -0.0091(16) -0.0006(8)
C18B 0.052(3) 0.043(2) 0.075(4) 0.024(3) 0.009(3) -0.0077(19)
O5B 0.0335(14) 0.050(2) 0.0300(13) -0.0050(13) -0.0158(11) 0.0107(14)
C18A 0.0505(18) 0.0350(12) 0.0455(16) 0.0089(12) -0.0260(14) -0.0156(12)
O5A 0.079(3) 0.099(4) 0.080(3) 0.037(2) -0.061(2) -0.022(2)
O1 0.0191(4) 0.0502(5) 0.0148(3) 0.0119(3) -0.0018(3) -0.0045(3)
Ni 0.01581(9) 0.04499(13) 0.01319(9) 0.00997(7) -0.00194(6) -0.00395(8)
C1 0.0124(4) 0.0250(4) 0.0194(4) 0.0100(3) -0.0053(3) -0.0033(3)
O2 0.0561(7) 0.0665(7) 0.0146(4) 0.0003(4) -0.0014(4) -0.0336(6)
C2 0.0162(4) 0.0205(4) 0.0196(4) 0.0043(3) -0.0067(3) -0.0034(3)
C3 0.0167(4) 0.0192(4) 0.0151(4) 0.0011(3) -0.0028(3) -0.0005(3)
C4 0.0169(4) 0.0198(4) 0.0149(4) 0.0025(3) -0.0006(3) -0.0037(3)
C5 0.0178(4) 0.0206(4) 0.0146(4) 0.0023(3) -0.0026(3) -0.0039(3)
C6 0.0143(4) 0.0243(4) 0.0139(4) 0.0056(3) -0.0027(3) -0.0013(3)
C7 0.0227(5) 0.0374(6) 0.0143(4) 0.0070(4) -0.0022(3) -0.0030(4)
 
_geom_special_details
;
 All esds (except the esd in the dihedral angle between two l.s. planes)
 are estimated using the full covariance matrix.  The cell esds are taken
 into account individually in the estimation of esds in distances, angles
 and torsion angles; correlations between esds in cell parameters are only
 used when they are defined by crystal symmetry.  An approximate (isotropic)
 treatment of cell esds is used for estimating esds involving l.s. planes.
;
 
loop_
 _geom_bond_atom_site_label_1
 _geom_bond_atom_site_label_2
 _geom_bond_distance
 _geom_bond_site_symmetry_2
 _geom_bond_publ_flag
C16B O4B 1.385(6) . ?
C16B H16A 0.9600 . ?
C16B H16B 0.9600 . ?
C16B H16C 0.9600 . ?
O4B Ni 2.051(2) . ?
O4B H4B 0.84(2) . ?
O3B C17B 1.402(16) . ?
O3B Ni 2.113(3) . ?
O3B H3B 0.855(19) . ?
C17B H17A 0.9600 . ?
C17B H17B 0.9600 . ?
C17B H17C 0.9600 . ?
C16A O4A 1.441(5) . ?
C16A H16D 0.9600 . ?
C16A H16E 0.9600 . ?
C16A H16F 0.9600 . ?
O4A Ni 2.0877(16) . ?
O4A H4A 0.834(18) . ?
O3A C17A 1.416(13) . ?
O3A Ni 2.0508(15) . ?
O3A H3A 0.844(17) . ?
C17A H17D 0.9600 . ?
C17A H17E 0.9600 . ?
C17A H17F 0.9600 . ?
N2A C1 1.384(8) . ?
N2A C8A 1.404(8) . ?
N2A H2A 0.804(19) . ?
C8A C13A 1.3900 . ?
C8A C9A 1.3900 . ?
C13A C12A 1.3900 . ?
C13A C15A 1.527(4) . ?
C12A C11A 1.3900 . ?
C12A C14A 1.526(4) . ?
C11A C10A 1.3900 . ?
C11A H11A 0.9300 . ?
C10A C9A 1.3900 . ?
C10A H10A 0.9300 . ?
C9A H9A 0.9300 . ?
C15A H15A 0.9600 . ?
C15A H15B 0.9600 . ?
C15A H15C 0.9600 . ?
C14A H14A 0.9600 . ?
C14A H14B 0.9600 . ?
C14A H14C 0.9600 . ?
N2B C1 1.397(7) . ?
N2B C8B 1.429(6) . ?
N2B H2B 0.83(4) . ?
C8B C13B 1.3900 . ?
C8B C10B 1.3900 . ?
C13B C12B 1.3900 . ?
C13B C15B 1.532(4) . ?
C12B C11B 1.3900 . ?
C12B C14B 1.517(4) . ?
C11B C9B 1.3900 . ?
C11B H11B 0.9300 . ?
C9B C10B 1.3900 . ?
C9B H9B 0.9300 . ?
C10B H10B 0.9300 . ?
C15B H15D 0.9600 . ?
C15B H15E 0.9600 . ?
C15B H15F 0.9600 . ?
C14B H14D 0.9600 . ?
C14B H14E 0.9600 . ?
C14B H14F 0.9600 . ?
C18B O5B 1.309(7) . ?
C18B H18A 0.9600 . ?
C18B H18B 0.9600 . ?
C18B H18C 0.9600 . ?
O5B H5B 0.82(2) . ?
C18A O5A 1.482(6) . ?
C18A H18D 0.9600 . ?
C18A H18E 0.9600 . ?
C18A H18F 0.9600 . ?
O5A H5A 0.83(2) . ?
O1 C7 1.2780(13) . ?
O1 Ni 2.0207(8) . ?
C1 C2 1.4126(14) . ?
C1 C6 1.4211(14) . ?
O2 C7 1.2624(15) . ?
C2 C3 1.3845(13) . ?
C2 H2 0.9300 . ?
C3 C4 1.3963(13) . ?
C3 H3 0.9300 . ?
C4 C5 1.3847(13) . ?
C4 H4 0.9300 . ?
C5 C6 1.4047(13) . ?
C5 H5 0.9300 . ?
C6 C7 1.4913(14) . ?
 
loop_
 _geom_angle_atom_site_label_1
 _geom_angle_atom_site_label_2
 _geom_angle_atom_site_label_3
 _geom_angle
 _geom_angle_site_symmetry_1
 _geom_angle_site_symmetry_3
 _geom_angle_publ_flag
O4B C16B H16A 109.5 . . ?
O4B C16B H16B 109.5 . . ?
H16A C16B H16B 109.5 . . ?
O4B C16B H16C 109.5 . . ?
H16A C16B H16C 109.5 . . ?
H16B C16B H16C 109.5 . . ?
C16B O4B Ni 125.9(3) . . ?
C16B O4B H4B 114(4) . . ?
Ni O4B H4B 107(4) . . ?
C17B O3B Ni 126.9(14) . . ?
C17B O3B H3B 109(4) . . ?
Ni O3B H3B 99(4) . . ?
O3B C17B H17A 109.5 . . ?
O3B C17B H17B 109.5 . . ?
H17A C17B H17B 109.5 . . ?
O3B C17B H17C 109.5 . . ?
H17A C17B H17C 109.5 . . ?
H17B C17B H17C 109.5 . . ?
O4A C16A H16D 109.5 . . ?
O4A C16A H16E 109.5 . . ?
H16D C16A H16E 109.5 . . ?
O4A C16A H16F 109.5 . . ?
H16D C16A H16F 109.5 . . ?
H16E C16A H16F 109.5 . . ?
C16A O4A Ni 128.7(2) . . ?
C16A O4A H4A 105(2) . . ?
Ni O4A H4A 114(2) . . ?
C17A O3A Ni 126.0(9) . . ?
C17A O3A H3A 109(2) . . ?
Ni O3A H3A 99(2) . . ?
O3A C17A H17D 109.5 . . ?
O3A C17A H17E 109.5 . . ?
H17D C17A H17E 109.5 . . ?
O3A C17A H17F 109.5 . . ?
H17D C17A H17F 109.5 . . ?
H17E C17A H17F 109.5 . . ?
C1 N2A C8A 128.2(6) . . ?
C1 N2A H2A 108(4) . . ?
C8A N2A H2A 120(4) . . ?
C13A C8A C9A 120.0 . . ?
C13A C8A N2A 122.5(4) . . ?
C9A C8A N2A 117.5(4) . . ?
C8A C13A C12A 120.0 . . ?
C8A C13A C15A 119.5(2) . . ?
C12A C13A C15A 120.4(2) . . ?
C11A C12A C13A 120.0 . . ?
C11A C12A C14A 119.0(2) . . ?
C13A C12A C14A 121.0(2) . . ?
C10A C11A C12A 120.0 . . ?
C10A C11A H11A 120.0 . . ?
C12A C11A H11A 120.0 . . ?
C11A C10A C9A 120.0 . . ?
C11A C10A H10A 120.0 . . ?
C9A C10A H10A 120.0 . . ?
C10A C9A C8A 120.0 . . ?
C10A C9A H9A 120.0 . . ?
C8A C9A H9A 120.0 . . ?
C13A C15A H15A 109.5 . . ?
C13A C15A H15B 109.5 . . ?
H15A C15A H15B 109.5 . . ?
C13A C15A H15C 109.5 . . ?
H15A C15A H15C 109.5 . . ?
H15B C15A H15C 109.5 . . ?
C12A C14A H14A 109.5 . . ?
C12A C14A H14B 109.5 . . ?
H14A C14A H14B 109.5 . . ?
C12A C14A H14C 109.5 . . ?
H14A C14A H14C 109.5 . . ?
H14B C14A H14C 109.5 . . ?
C1 N2B C8B 120.7(4) . . ?
C1 N2B H2B 120(3) . . ?
C8B N2B H2B 119(3) . . ?
C13B C8B C10B 120.0 . . ?
C13B C8B N2B 120.4(3) . . ?
C10B C8B N2B 119.6(3) . . ?
C12B C13B C8B 120.0 . . ?
C12B C13B C15B 119.4(2) . . ?
C8B C13B C15B 120.3(2) . . ?
C11B C12B C13B 120.0 . . ?
C11B C12B C14B 118.8(2) . . ?
C13B C12B C14B 121.2(2) . . ?
C12B C11B C9B 120.0 . . ?
C12B C11B H11B 120.0 . . ?
C9B C11B H11B 120.0 . . ?
C10B C9B C11B 120.0 . . ?
C10B C9B H9B 120.0 . . ?
C11B C9B H9B 120.0 . . ?
C9B C10B C8B 120.0 . . ?
C9B C10B H10B 120.0 . . ?
C8B C10B H10B 120.0 . . ?
C13B C15B H15D 109.5 . . ?
C13B C15B H15E 109.5 . . ?
H15D C15B H15E 109.5 . . ?
C13B C15B H15F 109.5 . . ?
H15D C15B H15F 109.5 . . ?
H15E C15B H15F 109.5 . . ?
C12B C14B H14D 109.5 . . ?
C12B C14B H14E 109.5 . . ?
H14D C14B H14E 109.5 . . ?
C12B C14B H14F 109.5 . . ?
H14D C14B H14F 109.5 . . ?
H14E C14B H14F 109.5 . . ?
O5B C18B H18A 109.5 . . ?
O5B C18B H18B 109.5 . . ?
H18A C18B H18B 109.5 . . ?
O5B C18B H18C 109.5 . . ?
H18A C18B H18C 109.5 . . ?
H18B C18B H18C 109.5 . . ?
C18B O5B H5B 96(6) . . ?
O5A C18A H18D 109.5 . . ?
O5A C18A H18E 109.5 . . ?
H18D C18A H18E 109.5 . . ?
O5A C18A H18F 109.5 . . ?
H18D C18A H18F 109.5 . . ?
H18E C18A H18F 109.5 . . ?
C18A O5A H5A 123(10) . . ?
C7 O1 Ni 128.53(8) . . ?
O1 Ni O1 180.0 . 2_666 ?
O1 Ni O3A 93.81(5) . 2_666 ?
O1 Ni O3A 86.19(5) 2_666 2_666 ?
O1 Ni O3A 86.19(5) . . ?
O1 Ni O3A 93.81(5) 2_666 . ?
O3A Ni O3A 180.0 2_666 . ?
O1 Ni O4B 89.64(8) . 2_666 ?
O1 Ni O4B 90.36(8) 2_666 2_666 ?
O3A Ni O4B 59.23(12) 2_666 2_666 ?
O3A Ni O4B 120.77(12) . 2_666 ?
O1 Ni O4B 90.36(8) . . ?
O1 Ni O4B 89.64(8) 2_666 . ?
O4B Ni O4B 180.0 2_666 . ?
O1 Ni O4A 87.10(5) . . ?
O1 Ni O4A 92.90(5) 2_666 . ?
O3A Ni O4A 92.40(7) 2_666 . ?
O3A Ni O4A 87.60(7) . . ?
O1 Ni O4A 92.90(5) . 2_666 ?
O1 Ni O4A 87.10(5) 2_666 2_666 ?
O3A Ni O4A 87.60(7) 2_666 2_666 ?
O3A Ni O4A 92.41(7) . 2_666 ?
O4A Ni O4A 180.0 . 2_666 ?
O1 Ni O3B 94.05(7) . . ?
O1 Ni O3B 85.95(7) 2_666 . ?
O4B Ni O3B 90.45(14) 2_666 . ?
O4B Ni O3B 89.56(14) . . ?
O1 Ni O3B 85.95(7) . 2_666 ?
O1 Ni O3B 94.05(7) 2_666 2_666 ?
O3A Ni O3B 31.43(9) 2_666 2_666 ?
O3A Ni O3B 148.57(9) . 2_666 ?
O4A Ni O3B 61.64(10) . 2_666 ?
O4A Ni O3B 118.35(10) 2_666 2_666 ?
N2A C1 C2 114.1(3) . . ?
N2B C1 C2 124.7(2) . . ?
N2A C1 C6 127.4(3) . . ?
N2B C1 C6 116.9(2) . . ?
C2 C1 C6 118.20(9) . . ?
C3 C2 C1 121.27(9) . . ?
C3 C2 H2 119.4 . . ?
C1 C2 H2 119.4 . . ?
C2 C3 C4 120.64(9) . . ?
C2 C3 H3 119.7 . . ?
C4 C3 H3 119.7 . . ?
C5 C4 C3 118.84(9) . . ?
C5 C4 H4 120.6 . . ?
C3 C4 H4 120.6 . . ?
C4 C5 C6 122.03(9) . . ?
C4 C5 H5 119.0 . . ?
C6 C5 H5 119.0 . . ?
C5 C6 C1 119.01(9) . . ?
C5 C6 C7 117.77(9) . . ?
C1 C6 C7 123.22(9) . . ?
O2 C7 O1 123.20(10) . . ?
O2 C7 C6 118.89(10) . . ?
O1 C7 C6 117.91(10) . . ?
 
_refine_diff_density_max    0.684
_refine_diff_density_min   -0.919
_refine_diff_density_rms    0.052

_shelx_res_file
;
TITL ni_mef_1_a.res in P-1
    Ni_mef_1.res
    created by SHELXL-2018/1 at 10:27:06 on 15-Jan-2020
REM Old TITL ni_mef_1_a.res in P-1
REM SHELXT solution in P-1
REM R1 0.185, Rweak 0.020, Alpha 0.047, Orientation as input
REM Formula found by SHELXT: C46 N4 Ni O2
rem DANG 1.908347 0.02 C16B H4B
rem DANG 2.645515 0.02 Ni H4B
rem DFIX 0.85 0.01 O5B H5B
CELL 0.71073 7.6176 7.8118 15.7014 89.966 80.276 87.349
ZERR 1 0.0002 0.0004 0.0003 0.003 0.0022 0.003
LATT 1
SFAC C H N Ni O
UNIT 36 52 2 1 10
DFIX 1.4 O5A C18A
DFIX 1.4 O5B C18B
DFIX 0.85 O5A H5A
DFIX 0.85 O5B H5B
DFIX 0.85 O4B H4B
DFIX 0.85 O4A H4A
DFIX 0.85 O3A H3A
DFIX 0.85 O3B H3B
DFIX 0.82 N2A H2A
SADI O4B C16B O4A C16A
SADI O3B C17B O3A C17A
SIMU 0.04 0.08 1.7 N2B C8B C10B C9B C11B C12B C13B C15B C14B N2A C8A C9A
SIMU 0.04 0.08 1.7 C10A C12A C11A C13A C15A C14A C18B O5A O5B C18A O4A O4B Ni
SIMU 0.04 0.08 1.7 O3B O3A O1 C16A C16B C17A C17B
RIGU 0.04 0.08 N2B C8B C10B C9B C11B C12B C13B C15B C14B N2A C8A C9A
RIGU 0.04 0.08 C10A C12A C11A C13A C15A C14A C18B O5A O5B C18A O4A O4B Ni
RIGU 0.04 0.08 O3B O3A O1 C16A C16B C17A C17B
EADP C10B C9A
EADP C9B C10A
EADP C17A C17B

L.S. 20
PLAN  4
BOND $H
list 4
fmap 2
acta
SHEL 99 0.68
REM <olex2.extras>
REM <HklSrc "%.\\Ni_mef_1.hkl">
REM </olex2.extras>

WGHT    0.046800    0.458800
FVAR       0.77460   0.59127   0.47296
PART 2
C16B  1    0.133895    0.674259    0.570194   -21.00000    0.02762    0.07625 =
         0.02286    0.00757    0.00504    0.02176
AFIX 137
H16A  2    0.158497    0.791348    0.556223   -21.00000   -1.50000
H16B  2    0.164271    0.648148    0.625818   -21.00000   -1.50000
H16C  2    0.009435    0.657498    0.571441   -21.00000   -1.50000
AFIX   0
O4B   5    0.234130    0.567193    0.508309   -21.00000    0.02516    0.07885 =
         0.03402    0.02937   -0.00275    0.00844

H4B   2    0.216011    0.586269    0.457462   -21.00000   -1.20000
O3B   5    0.441534    0.239558    0.491034   -21.00000    0.05082    0.04488 =
         0.01878    0.00894    0.00777    0.00382
H3B   2    0.375301    0.228941    0.540278   -21.00000   -1.20000
C17B  1    0.361850    0.163629    0.427181   -21.00000    0.07753    0.04128 =
         0.03144    0.00289    0.00582   -0.00600
AFIX 137
H17A  2    0.261513    0.234725    0.416835   -21.00000   -1.50000
H17B  2    0.322471    0.052858    0.446227   -21.00000   -1.50000
H17C  2    0.446995    0.151306    0.374751   -21.00000   -1.50000
AFIX   0
PART 0
PART 1
C16A  1    0.167849    0.743730    0.584212    21.00000    0.03922    0.07516 =
         0.03787    0.01889    0.01259    0.02431
AFIX 137
H16D  2    0.113833    0.852756    0.572482    21.00000   -1.50000
H16E  2    0.231055    0.755373    0.631706    21.00000   -1.50000
H16F  2    0.076967    0.662445    0.598721    21.00000   -1.50000
AFIX   0
O4A   5    0.290508    0.684596    0.508730    21.00000    0.02949    0.04570 =
         0.02392    0.00668   -0.00584    0.00921

H4A   2    0.227392    0.675777    0.470537    21.00000   -1.20000
O3A   5    0.321859    0.321680    0.479660    21.00000    0.03045    0.03552 =
         0.01394    0.00144   -0.00169   -0.00454
H3A   2    0.279016    0.301814    0.531719    21.00000   -1.20000
C17A  1    0.364021    0.163856    0.434904    21.00000    0.07753    0.04128 =
         0.03144    0.00289    0.00582   -0.00600
AFIX 137
H17D  2    0.259906    0.097173    0.441399    21.00000   -1.50000
H17E  2    0.456679    0.102027    0.458257    21.00000   -1.50000
H17F  2    0.404063    0.185371    0.374715    21.00000   -1.50000
AFIX   0
N2A   3    0.447956    0.375999    0.227588    31.00000    0.01902    0.03182 =
         0.00840    0.00081   -0.00078   -0.00724

H2A   2    0.421842    0.404113    0.277531    31.00000   -1.20000
AFIX  66
C8A   1    0.333387    0.276765    0.189049    31.00000    0.00577    0.02559 =
         0.00615    0.00330    0.00079   -0.00341
C13A  1    0.391028    0.124934    0.144798    31.00000    0.01560    0.01792 =
         0.02463    0.00299    0.00046    0.00281
C12A  1    0.272146    0.032830    0.107011    31.00000    0.01537    0.01325 =
         0.02362    0.00205   -0.00045   -0.00295
C11A  1    0.095622    0.092556    0.113474    31.00000    0.01316    0.01385 =
         0.00936    0.00669   -0.00177   -0.00186
AFIX  43
H11A  2    0.016083    0.030932    0.088192    31.00000   -1.20000
AFIX  65
C10A  1    0.037980    0.244388    0.157726    31.00000    0.01270    0.02443 =
         0.01915    0.00160   -0.00338   -0.00021
AFIX  43
H10A  2   -0.080126    0.284349    0.162050    31.00000   -1.20000
AFIX  65
C9A   1    0.156860    0.336494    0.195514    31.00000    0.01220    0.02348 =
         0.01602   -0.00293    0.00039    0.00104
AFIX  43
H9A   2    0.118293    0.438079    0.225121    31.00000   -1.20000
AFIX   0
C15A  1    0.581709    0.054094    0.143513    31.00000    0.01558    0.02516 =
         0.04764    0.00791   -0.00579    0.00201
AFIX 137
H15A  2    0.652788    0.077281    0.088557    31.00000   -1.50000
H15B  2    0.581242   -0.067421    0.152640    31.00000   -1.50000
H15C  2    0.630963    0.107891    0.188534    31.00000   -1.50000
AFIX   0
C14A  1    0.333032   -0.132134    0.056422    31.00000    0.02559    0.01767 =
         0.05174   -0.00748   -0.00128   -0.00148
AFIX 137
H14A  2    0.242930   -0.163435    0.024109    31.00000   -1.50000
H14B  2    0.352429   -0.222235    0.095867    31.00000   -1.50000
H14C  2    0.442044   -0.114520    0.017462    31.00000   -1.50000
AFIX   0
PART 0
PART 2
N2B   3    0.433717    0.410907    0.241183   -31.00000    0.01246    0.02334 =
         0.01086   -0.00118   -0.00166   -0.00744
AFIX  66
C8B   1    0.319779    0.299413    0.206328   -31.00000    0.01683    0.01497 =
         0.01126    0.00050    0.00097    0.00012
C13B  1    0.384092    0.138763    0.174029   -31.00000    0.01114    0.01735 =
         0.02974    0.00484   -0.00535   -0.00252
C12B  1    0.273834    0.033300    0.137873   -31.00000    0.02022    0.01652 =
         0.03415   -0.00145   -0.00432   -0.00006
C11B  1    0.099263    0.088487    0.134014   -31.00000    0.02104    0.02459 =
         0.01625    0.00347   -0.00661   -0.00742
AFIX  43
H11B  2    0.025494    0.017925    0.109823   -31.00000   -1.20000
AFIX  65
C9B   1    0.034948    0.249137    0.166312   -31.00000    0.01270    0.02443 =
         0.01915    0.00160   -0.00338   -0.00021
AFIX  43
H9B   2   -0.081853    0.286060    0.163731   -31.00000   -1.20000
AFIX  65
C10B  1    0.145203    0.354600    0.202469   -31.00000    0.01220    0.02348 =
         0.01602   -0.00293    0.00039    0.00104
AFIX  43
H10B  2    0.102172    0.462086    0.224079   -31.00000   -1.20000
AFIX   0
H2B   2    0.405964    0.444048    0.292417   -31.00000   -1.20000
C15B  1    0.569852    0.069744    0.185987   -31.00000    0.01746    0.02046 =
         0.06003    0.00140   -0.01100    0.00206
AFIX 137
H15D  2    0.647465    0.064947    0.131013   -31.00000   -1.50000
H15E  2    0.561655   -0.043150    0.210090   -31.00000   -1.50000
H15F  2    0.616832    0.144189    0.224350   -31.00000   -1.50000
AFIX   0
C14B  1    0.339320   -0.143785    0.103332   -31.00000    0.02650    0.02010 =
         0.08161   -0.01809   -0.00907   -0.00062
AFIX 137
H14D  2    0.247334   -0.195364    0.078649   -31.00000   -1.50000
H14E  2    0.368831   -0.213635    0.149692   -31.00000   -1.50000
H14F  2    0.443228   -0.134396    0.059802   -31.00000   -1.50000
AFIX   0

C18B  1    0.160830    0.827510    0.342220   -21.00000    0.05163    0.04305 =
         0.07453    0.02399    0.00923   -0.00770
AFIX 137
H18A  2    0.286368    0.843885    0.336664   -21.00000   -1.50000
H18B  2    0.097627    0.898142    0.388480   -21.00000   -1.50000
H18C  2    0.121043    0.858635    0.289221   -21.00000   -1.50000
AFIX   0
O5B   5    0.130074    0.666384    0.358988   -21.00000    0.03354    0.05035 =
         0.03004   -0.00496   -0.01577    0.01068

H5B   2    0.022317    0.682576    0.376546   -21.00000   -1.50000
PART 1
C18A  1    0.211572    0.818176    0.302010    21.00000    0.05048    0.03498 =
         0.04552    0.00887   -0.02605   -0.01558
AFIX 137
H18D  2    0.210811    0.752370    0.250467    21.00000   -1.50000
H18E  2    0.332435    0.831010    0.310064    21.00000   -1.50000
H18F  2    0.155050    0.929167    0.296700    21.00000   -1.50000
AFIX   0
O5A   5    0.113408    0.728598    0.377350    21.00000    0.07868    0.09868 =
         0.08049    0.03656   -0.06116   -0.02234

H5A   2    0.034138    0.661193    0.373269    21.00000   -1.50000
PART 0
O1    5    0.538203    0.536019    0.370853    11.00000    0.01913    0.05023 =
         0.01482    0.01187   -0.00175   -0.00451
NI    4    0.500000    0.500000    0.500000    10.50000    0.01581    0.04499 =
         0.01319    0.00997   -0.00194   -0.00395
C1    1    0.576979    0.482347    0.187771    11.00000    0.01242    0.02504 =
         0.01943    0.00999   -0.00535   -0.00329
O2    5    0.767587    0.708226    0.353988    11.00000    0.05608    0.06647 =
         0.01461    0.00033   -0.00135   -0.03361
C2    1    0.612095    0.467334    0.096762    11.00000    0.01625    0.02049 =
         0.01959    0.00428   -0.00673   -0.00342
AFIX  43
H2    2    0.542682    0.397834    0.069253    11.00000   -1.20000
AFIX   0
C3    1    0.747853    0.554088    0.047728    11.00000    0.01666    0.01920 =
         0.01513    0.00113   -0.00275   -0.00051
AFIX  43
H3    2    0.768467    0.542060   -0.012102    11.00000   -1.20000
AFIX   0
C4    1    0.854114    0.659464    0.087236    11.00000    0.01695    0.01978 =
         0.01493    0.00248   -0.00057   -0.00367
AFIX  43
H4    2    0.945413    0.717532    0.054253    11.00000   -1.20000
AFIX   0
C5    1    0.821192    0.676003    0.176381    11.00000    0.01776    0.02060 =
         0.01456    0.00233   -0.00256   -0.00393
AFIX  43
H5    2    0.891261    0.746772    0.202797    11.00000   -1.20000
AFIX   0
C6    1    0.685227    0.589188    0.228150    11.00000    0.01430    0.02435 =
         0.01388    0.00563   -0.00273   -0.00134
C7    1    0.662760    0.613694    0.323629    11.00000    0.02271    0.03738 =
         0.01431    0.00701   -0.00215   -0.00304
HKLF 4


REM  ni_mef_1_a.res in P-1
REM R1 =  0.0368 for    5925 Fo > 4sig(Fo)  and  0.0375 for all    6094 data
REM    352 parameters refined using    363 restraints

END

WGHT      0.0468      0.4588

REM Highest difference peak  0.684,  deepest hole -0.919,  1-sigma level  0.052
Q1    1   0.0606  0.6567  0.3906  11.00000  0.05    0.68
Q2    1   0.2070  0.6512  0.5296  11.00000  0.05    0.60
Q3    1   0.4049  0.1195  0.1876  11.00000  0.05    0.56
Q4    1   0.6937  0.7252  0.3493  11.00000  0.05    0.44
;
_shelx_res_checksum   99867

_shelx_hkl_file
;
   0   0   3 4314.57   57.83
   0   0   3 4192.59   57.87
   0   0  -3 4602.29   57.87
   0   0   3 4460.30   57.89
   0   0   3 4461.22   57.88
   0   0   3 4572.95   57.89
   0   0   3 4432.90   57.86
   0   0   4  242.82    3.66
   0   0   4  272.10    3.66
   0   0   4  259.02    3.59
   0   0  -4  269.43    3.61
   0   0   4  267.55    3.64
   0   0   4  245.87    3.66
   0   0   4  250.46    3.66
   0   0  -4  277.44    3.59
   0   0  -4  248.51    3.64
   0   0   5   68.93    1.15
   0   0  -5   70.88    1.13
   0   0  -5   71.06    1.05
   0   0   5   70.28    1.11
   0   0   5   74.72    1.16
   0   0   5   74.86    1.15
   0   0   5   65.67    1.14
   0   0  -5   67.16    1.08
   0   0   5   71.75    1.06
   0   0   6 1503.62   20.24
   0   0  -6 1497.61   20.15
   0   0   6 1489.33   20.23
   0   0   6 1475.33   20.19
   0   0  -6 1485.85   20.21
   0   0   6 1539.82   20.24
   0   0  -6 1521.97   20.22
   0   0  -6 1461.83   20.11
   0   0   6 1541.20   20.13
   0   0   7 3094.70   41.49
   0   0  -7 3026.18   41.46
   0   0  -7 3065.81   41.48
   0   0   7 3119.88   41.57
   0   0   7 3056.78   41.61
   0   0   7 3121.89   41.62
   0   0   7 3025.85   41.63
   0   0  -7 3148.21   41.60
   0   0   7 3123.83   41.64
   0   0  -7 3135.70   41.54
   0   0  -8  291.79    4.15
   0   0  -8  290.83    4.28
   0   0   8  302.72    4.31
   0   0  -8  302.96    4.14
   0   0   8  302.85    4.26
   0   0   8  295.55    4.31
   0   0   8  301.65    4.31
   0   0   8  295.49    4.25
   0   0   8  297.36    4.16
   0   0   8  285.04    4.32
   0   0  -8  298.42    4.22
   0   0  -9  261.10    3.69
   0   0  -9  258.97    3.77
   0   0  -9  272.01    3.85
   0   0  -9  258.15    3.69
   0   0   9  270.62    3.90
   0   0   9  259.39    3.86
   0   0  -9  254.93    3.84
   0   0   9  260.11    3.80
   0   0   9  259.40    3.87
   0   0   9  257.94    3.88
   0   0   9  260.49    3.81
   0   0  -9  265.09    3.84
   0   0 -10  274.15    4.09
   0   0  10  275.45    4.04
   0   0 -10  283.46    3.91
   0   0  10  269.66    4.12
   0   0 -10  272.80    4.08
   0   0 -10  281.08    4.07
   0   0  10  273.05    4.03
   0   0  10  279.61    4.14
   0   0 -10  265.38    3.98
   0   0  10  274.13    4.10
   0   0 -10  271.54    4.11
   0   0  10  280.25    4.12
   0   0 -10  274.99    3.90
   0   0 -10  279.33    4.08
   0   0  11   66.93    1.14
   0   0  11   66.31    1.33
   0   0  11   67.75    1.31
   0   0 -11   68.89    1.13
   0   0 -11   66.81    1.30
   0   0  11   64.30    1.31
   0   0 -11   67.30    1.28
   0   0 -11   64.03    1.20
   0   0 -11   68.84    1.31
   0   0  11   68.83    1.34
   0   0  11   68.83    1.26
   0   0  11   66.35    1.25
   0   0 -11   70.64    1.28
   0   0 -12  178.55    2.65
   0   0 -12  176.33    2.86
   0   0  12  178.57    2.87
   0   0  12  182.23    2.81
   0   0 -12  173.56    2.75
   0   0  12  176.99    2.79
   0   0 -12  175.55    2.83
   0   0 -12  173.95    2.85
   0   0  12  177.47    2.90
   0   0  12  177.96    2.89
   0   0  12  180.64    2.66
   0   0 -12  182.08    2.83
   0   0  12  177.03    2.90
   0   0  13  286.88    4.45
   0   0 -13  299.02    4.42
   0   0  13  302.90    4.23
   0   0  13  284.32    4.47
   0   0 -13  289.60    4.44
   0   0 -13  285.46    4.32
   0   0  13  289.72    4.49
   0   0  13  289.27    4.37
   0   0 -13  294.68    4.21
   0   0 -13  296.29    4.42
   0   0  13  291.05    4.51
   0   0  13  290.06    4.38
   0   0 -14  159.73    2.68
   0   0  14  164.02    2.65
   0   0  14  164.43    2.77
   0   0 -14  159.32    2.46
   0   0 -14  160.70    2.70
   0   0  14  156.80    2.46
   0   0 -14  162.83    2.69
   0   0  14  164.82    2.78
   0   0 -14  157.75    2.36
   0   0  14  161.98    2.73
   0   0 -14  160.16    2.71
   0   0  14  160.04    2.63
   0   0  14  161.47    2.74
   0   0 -14  159.01    2.59
   0   0  15  385.88    5.64
   0   0  15  374.87    5.78
   0   0  15  383.42    5.78
   0   0  15  383.54    5.61
   0   0 -15  391.77    5.69
   0   0  15  369.21    5.73
   0   0 -15  380.13    5.70
   0   0 -15  379.48    5.70
   0   0  15  373.48    5.71
   0   0 -15  373.99    5.29
   0   0  15  375.02    5.42
   0   0 -15  379.45    5.67
   0   0  16  140.41    2.57
   0   0 -16  141.49    2.47
   0   0 -16  139.81    2.50
   0   0 -16  139.45    2.10
   0   0  16  139.41    2.24
   0   0 -16  136.25    2.49
   0   0 -16  139.98    2.32
   0   0  16  142.37    2.53
   0   0  16  138.35    2.41
   0   0  16  139.63    2.54
   0   0  16  141.07    2.45
   0   0  16  134.59    2.56
   0   0 -16  141.10    2.49
   0   0 -17   28.10    0.76
   0   0  17   29.42    0.98
   0   0  17   29.10    0.72
   0   0 -17   28.21    0.90
   0   0 -17   29.54    0.60
   0   0 -17   28.68    0.79
   0   0 -17   31.06    0.94
   0   0 -17   28.53    0.91
   0   0  17   26.25    0.90
   0   0 -17   29.54    0.86
   0   0  17   28.98    0.96
   0   0  18   12.58    0.47
   0   0 -18   11.77    0.34
   0   0 -18   11.74    0.52
   0   0  18   11.60    0.65
   0   0  18   11.66    0.64
   0   0 -18   11.44    0.62
   0   0 -18   10.82    0.51
   0   0  18   10.98    0.67
   0   0 -18   11.22    0.60
   0   0 -18   11.68    0.57
   0   0 -19   20.90    0.85
   0   0  19   20.66    0.89
   0   0 -19   19.96    0.69
   0   0  19   19.85    0.86
   0   0 -19   20.22    0.83
   0   0 -19   19.96    0.74
   0   0  19   21.17    0.88
   0   0  19   19.97    0.61
   0   0 -20   20.64    0.84
   0   0 -20   20.92    0.87
   0   0  20   20.54    0.90
   0   0  20   20.78    0.63
   0   0  20   21.14    0.93
   0   0  21    1.06    0.49
   0   0  21    1.11    0.44
   0   0 -21    1.65    0.46
   0   0 -21    1.78    0.50
   0   0 -22  107.80    2.35
   0   0 -22  116.84    2.41
   0   0 -22  114.63    2.33
   0   0  22  107.16    2.44
   0   0  22  111.26    2.41
   0   1 -22   66.58    1.61
   0   1 -22   72.65    1.77
   0  -1  22   69.59    1.75
   0   1 -22   70.56    1.76
   0  -1  22   68.68    1.80
   0  -1  22   68.27    1.81
   0   1 -22   66.79    1.70
   0   1 -21   41.17    1.17
   0   1 -21   39.59    1.26
   0  -1  21   40.54    1.31
   0  -1  21   41.50    1.33
   0   1 -21   40.39    1.21
   0   1 -21   38.51    0.81
   0  -1  21   38.56    1.23
   0   1 -20   38.94    0.84
   0   1 -20   39.39    1.22
   0   1 -20   41.00    1.19
   0  -1  20   40.92    0.97
   0  -1  20   41.05    1.26
   0   1 -20   41.05    1.13
   0  -1  20   41.65    1.28
   0   1 -19   57.16    1.28
   0   1 -19   59.39    1.37
   0  -1  19   59.34    1.51
   0  -1  19   60.14    1.54
   0  -1  19   56.41    1.19
   0   1 -19   58.88    1.23
   0   1 -19   58.77    1.47
   0   1 -19   54.64    1.08
   0   1 -19   56.02    1.40
   0   1 -19   57.16    1.43
   0  -1  18  113.74    2.26
   0  -1  18  110.57    2.26
   0   1 -18  111.42    2.01
   0   1 -18  113.01    2.14
   0  -1  18  110.31    1.91
   0   1 -18  110.75    1.92
   0  -1  18  115.59    2.23
   0   1 -18  115.68    2.21
   0   1 -18  114.18    2.18
   0   1 -18  109.61    2.07
   0   1 -18  103.36    1.79
   0  -1  17  154.90    2.48
   0   1 -17  149.14    2.37
   0   1 -17  149.92    2.46
   0  -1  17  154.18    2.79
   0   1 -17  153.06    2.57
   0   1 -17  161.47    2.77
   0  -1  17  151.44    2.77
   0   1 -17  159.25    2.71
   0  -1  17  151.19    2.79
   0   1 -17  158.12    2.74
   0   1 -16   84.51    1.73
   0   1 -16   81.43    1.69
   0   1 -16   87.18    1.74
   0  -1  16   82.39    1.73
   0   1 -16   85.15    1.68
   0   1 -16   81.58    1.70
   0  -1  16   83.49    1.76
   0  -1  16   81.03    1.63
   0   1 -16   82.52    1.48
   0  -1  16   81.46    1.61
   0   1 -16   81.89    1.57
   0  -1  16   82.47    1.76
   0   1 -15  335.49    5.08
   0  -1  15  334.98    5.14
   0   1 -15  336.86    5.13
   0   1 -15  330.30    5.09
   0  -1  15  341.63    5.19
   0  -1  15  336.89    5.01
   0   1 -15  328.87    4.82
   0   1 -15  344.80    5.11
   0  -1  15  331.26    5.11
   0  -1  15  330.52    5.02
   0  -1  15  330.05    5.16
   0   1 -15  332.16    4.98
   0  -1  14  222.01    3.42
   0   1 -14  215.77    3.49
   0   1 -14  221.88    3.50
   0  -1  14  221.46    3.54
   0  -1  14  222.38    3.56
   0  -1  14  219.18    3.44
   0   1 -14  222.42    3.50
   0  -1  14  213.27    3.50
   0   1 -14  219.57    3.52
   0   1 -14  215.81    3.40
   0  -1  14  219.42    3.54
   0  -1  13  179.47    2.80
   0  -1  13  173.21    2.82
   0  -1  13  178.35    2.92
   0  -1  13  179.17    2.89
   0   1 -13  176.24    2.87
   0   1 -13  176.12    2.87
   0   1 -13  173.85    2.75
   0   1 -13  175.80    2.90
   0   1 -13  176.11    2.79
   0  -1  13  175.58    2.92
   0   1 -13  174.55    2.88
   0  -1  13  177.75    2.91
   0  -1  12  280.13    4.29
   0   1 -12  283.19    4.26
   0  -1  12  279.85    4.20
   0   1 -12  272.97    4.16
   0   1 -12  286.03    4.24
   0  -1  12  280.70    4.09
   0  -1  12  279.97    4.28
   0  -1  12  290.99    4.18
   0   1 -12  281.63    4.28
   0   1 -12  280.56    4.15
   0   1 -12  284.85    4.03
   0   1 -12  276.01    4.24
   0  -1  12  283.50    4.27
   0  -1  12  282.22    4.31
   0  -1  11  173.63    2.70
   0   1 -11  166.81    2.65
   0  -1  11  173.42    2.67
   0   1 -11  174.28    2.73
   0  -1  11  176.58    2.75
   0  -1  11  173.00    2.60
   0   1 -11  172.98    2.77
   0   1 -11  170.60    2.66
   0  -1  11  172.26    2.78
   0   1 -11  172.59    2.74
   0   1 -11  176.37    2.54
   0  -1  11  170.09    2.76
   0   1 -11  167.99    2.72
   0  -1  11  172.37    2.77
   0   1 -10  180.16    2.80
   0  -1  10  177.38    2.69
   0  -1  10  179.72    2.78
   0   1 -10  175.66    2.80
   0   1 -10  185.41    2.83
   0  -1  10  181.83    2.83
   0   1 -10  178.91    2.73
   0   1 -10  183.36    2.84
   0   1 -10  187.78    2.63
   0  -1  10  181.70    2.85
   0  -1  10  178.34    2.82
   0  -1  10  181.15    2.75
   0  -1  10  181.89    2.85
   0   1  -9  145.36    2.36
   0   1  -9  149.02    2.38
   0  -1   9  150.35    2.34
   0  -1   9  151.94    2.39
   0   1  -9  153.86    2.20
   0   1  -9  150.60    2.36
   0  -1   9  154.75    2.33
   0  -1   9  153.91    2.41
   0  -1   9  149.45    2.38
   0   1  -9  150.79    2.30
   0  -1   9  151.86    2.41
   0   1  -8   54.73    1.03
   0   1  -8   55.65    0.89
   0  -1   8   54.95    0.91
   0   1  -8   61.22    1.00
   0  -1   8   55.98    1.05
   0  -1   8   57.06    1.08
   0   1  -8   58.65    1.04
   0  -1   8   54.27    1.05
   0  -1   8   57.52    1.07
   0  -1   8   54.73    0.99
   0  -1   8   54.61    1.02
   0   1  -7 3907.98   51.96
   0  -1   7 3916.16   52.05
   0   1  -7 3920.50   52.12
   0   1  -7 3966.68   52.07
   0  -1   7 4063.97   52.15
   0   1  -7 3966.45   52.09
   0  -1   7 3922.14   52.11
   0  -1   7 3967.03   52.17
   0   1  -7 4012.35   52.17
   0  -1   7 3766.80   52.00
   0  -1   7 3910.98   52.08
   0   1  -6 1331.41   18.31
   0   1  -6 1321.24   18.45
   0  -1   6 1347.80   18.47
   0  -1   6 1355.16   18.47
   0  -1   6 1367.70   18.35
   0  -1   6 1394.29   18.47
   0  -1   6 1372.46   18.45
   0   1  -6 1397.72   18.44
   0   1  -6 1379.79   18.40
   0   1  -6 1370.12   18.43
   0  -1   6 1345.47   18.42
   0   1  -6 1367.00   18.49
   0  -1   6 1370.79   18.39
   0  -1   5  404.27    5.82
   0  -1   5  423.98    5.76
   0  -1   5  434.54    5.78
   0   1  -5  412.79    5.83
   0   1  -5  415.53    5.65
   0   1  -5  422.30    5.79
   0   1  -5  431.73    5.76
   0  -1   5  421.59    5.82
   0  -1   5  425.78    5.80
   0   1  -5  415.79    5.78
   0   1  -5  407.07    5.79
   0   1  -5  414.53    5.68
   0  -1   4 9776.31  125.11
   0  -1   4 9710.06  125.12
   0   1  -4 8572.55  125.12
   0   1  -4 9999.00  125.18
   0   1  -4 8731.15  125.12
   0  -1   4 8580.10  125.14
   0  -1   4 9878.48  125.15
   0   1  -4 9586.53  125.13
   0   1  -3    3.25    0.14
   0   1  -3    3.56    0.16
   0  -1   3    3.86    0.16
   0   1  -3    3.30    0.13
   0   1  -3    3.81    0.14
   0  -1   3    3.57    0.14
   0   1  -3    3.98    0.09
   0  -1   3    3.23    0.14
   0  -1   3    3.85    0.15
   0   1  -3    5.00    0.15
   0   1  -3    3.93    0.15
   0   1  -2  319.95    4.45
   0  -1   2  324.42    4.46
   0   1  -2  330.55    4.44
   0  -1   2  348.04    4.44
   0   1  -2  330.77    4.47
   0  -1   2  316.09    4.49
   0  -1   2  339.34    4.47
   0   1  -2  329.73    4.49
   0  -1   1 1389.96   18.67
   0   1   2 1566.65   20.51
   0   1   2 1506.60   20.49
   0   1   2 1587.68   20.50
   0  -1  -2 1527.29   20.50
   0   1   3  169.74    2.33
   0  -1  -3  160.77    2.32
   0   1   3  161.78    2.24
   0   1   3  165.79    2.32
   0   1   3  161.48    2.33
   0  -1  -3  162.32    2.23
   0  -1  -4  521.14    6.90
   0  -1  -4  494.24    6.88
   0   1   4  496.22    6.91
   0   1   4  491.78    6.88
   0   1   4  482.90    6.80
   0  -1  -4  508.54    6.89
   0   1   4  501.97    6.90
   0  -1  -4  506.67    6.78
   0   1   4  503.99    6.91
   0   1   4  509.32    6.91
   0  -1  -5  248.03    3.47
   0   1   5  238.52    3.35
   0   1   5  227.52    3.36
   0   1   5  246.79    3.49
   0   1   5  259.90    3.46
   0  -1  -5  238.57    3.45
   0   1   5  249.36    3.49
   0   1   5  243.41    3.48
   0   1   5  248.71    3.48
   0  -1  -5  238.33    3.47
   0   1   5  245.63    3.45
   0   1   6    3.69    0.22
   0   1   6    4.57    0.21
   0  -1  -6    4.11    0.21
   0   1   6    3.81    0.23
   0  -1  -6    3.82    0.18
   0   1   6    4.33    0.15
   0  -1  -6    3.70    0.20
   0  -1  -6    4.63    0.23
   0   1   6    4.03    0.19
   0   1   6    3.91    0.21
   0   1   6    4.85    0.17
   0   1   6    3.84    0.22
   0   1   7 2322.23   30.75
   0   1   7 2335.29   30.93
   0   1   7 2256.71   30.74
   0   1   7 2353.54   30.94
   0   1   7 2266.39   30.91
   0  -1  -7 2280.22   30.80
   0  -1  -7 2303.11   30.90
   0   1   7 2329.91   30.92
   0   1   7 2332.52   30.87
   0   1   8  575.30    8.15
   0   1   8  578.72    7.95
   0  -1  -8  575.38    8.01
   0   1   8  580.21    8.14
   0   1   8  577.53    8.16
   0   1   8  559.93    7.95
   0   1   8  605.70    8.11
   0   1   8  587.74    8.16
   0   1   8  583.46    8.09
   0  -1  -8  584.32    7.84
   0  -1  -8  592.90    8.13
   0  -1  -9  414.40    5.80
   0  -1  -9  412.12    5.84
   0   1   9  425.16    5.81
   0   1   9  413.99    5.87
   0   1   9  409.61    5.86
   0   1   9  407.11    5.64
   0   1   9  410.35    5.79
   0   1   9  406.21    5.64
   0  -1  -9  403.53    5.83
   0  -1  -9  422.74    5.66
   0  -1  -9  386.42    5.52
   0  -1  -9  409.01    5.71
   0  -1  -9  413.72    5.83
   0   1   9  420.86    5.85
   0   1   9  405.12    5.85
   0  -1 -10  376.94    5.18
   0   1  10  359.07    5.39
   0   1  10  368.71    5.39
   0  -1 -10  366.58    5.03
   0   1  10  366.37    5.16
   0  -1 -10  371.60    5.37
   0   1  10  373.87    5.42
   0   1  10  367.37    5.32
   0   1  10  378.29    5.34
   0  -1 -10  355.06    5.24
   0  -1 -10  376.00    5.32
   0  -1 -10  366.50    5.37
   0  -1 -10  377.18    5.34
   0  -1 -10  372.32    5.38
   0  -1 -10  377.82    5.39
   0   1  10  364.19    5.41
   0  -1 -11    2.32    0.22
   0  -1 -11    1.89    0.25
   0  -1 -11    0.97    0.17
   0   1  11    2.15    0.26
   0   1  11    0.63    0.22
   0   1  11    0.75    0.22
   0   1  11    1.06    0.23
   0  -1 -11    1.21    0.23
   0  -1 -11    1.26    0.20
   0   1  11    1.17    0.24
   0  -1 -11    1.41    0.23
   0  -1 -11    1.62    0.23
   0  -1 -11    1.74    0.23
   0   1  12   48.60    1.04
   0  -1 -12   45.19    0.95
   0  -1 -12   47.18    1.05
   0   1  12   45.03    1.08
   0   1  12   46.02    1.09
   0  -1 -12   48.54    1.02
   0  -1 -12   45.81    1.05
   0   1  12   45.55    1.07
   0   1  12   43.77    0.84
   0   1  12   49.46    1.08
   0  -1 -12   46.85    0.90
   0  -1 -12   49.11    1.03
   0  -1 -12   48.27    1.07
   0  -1 -13   21.74    0.66
   0   1  13   19.97    0.68
   0  -1 -13   20.72    0.69
   0   1  13   20.34    0.51
   0   1  13   20.30    0.71
   0   1  13   20.95    0.67
   0   1  13   19.99    0.69
   0  -1 -13   22.37    0.56
   0   1  13   20.02    0.70
   0  -1 -13   20.63    0.65
   0  -1 -13   20.18    0.67
   0  -1 -14    0.91    0.30
   0   1  14    0.79    0.19
   0   1  14    0.92    0.31
   0   1  14    0.78    0.30
   0  -1 -14    1.03    0.30
   0   1  14    1.04    0.29
   0   1  14    0.86    0.28
   0   1  14    1.02    0.31
   0  -1 -14    1.05    0.30
   0  -1 -14    0.69    0.25
   0  -1 -14    1.17    0.32
   0  -1 -14    0.55    0.29
   0   1  14    1.03    0.29
   0   1  15  118.40    2.15
   0  -1 -15  122.36    2.16
   0  -1 -15  119.36    2.21
   0   1  15  119.21    1.90
   0  -1 -15  119.20    1.91
   0  -1 -15  124.21    2.22
   0   1  15  121.04    1.91
   0   1  15  120.65    2.28
   0   1  15  119.15    2.24
   0  -1 -15  120.40    1.97
   0   1  15  118.60    2.10
   0  -1 -15  122.08    2.19
   0  -1 -15  118.83    2.15
   0   1  15  122.57    2.27
   0   1  15  118.48    2.22
   0   1  15  115.78    1.68
   0   1  16   59.17    1.31
   0  -1 -16   62.35    1.40
   0   1  16   58.41    1.42
   0  -1 -16   60.80    1.41
   0   1  16   57.33    1.43
   0  -1 -16   60.72    1.35
   0  -1 -16   60.93    1.37
   0   1  16   62.18    1.13
   0   1  16   59.41    1.46
   0   1  17    5.70    0.33
   0  -1 -17    5.95    0.47
   0   1  17    5.71    0.49
   0   1  17    5.94    0.51
   0  -1 -17    5.70    0.49
   0  -1 -18    0.37    0.38
   0   1  18    0.49    0.36
   0  -1 -18    0.50    0.28
   0  -1 -18    0.18    0.33
   0   1  18    0.73    0.39
   0   1  19    4.45    0.49
   0   1  19    4.29    0.55
   0  -1 -19    4.01    0.47
   0  -1 -19    4.24    0.38
   0   1  19    3.80    0.48
   0  -1 -19    4.37    0.51
   0   1  20    3.00    0.56
   0   1  20    3.29    0.53
   0  -1 -20    3.10    0.51
   0   1  21   31.26    1.19
   0   1  21   33.15    1.20
   0  -1 -21   31.66    1.10
   0   1  22  135.08    2.80
   0  -1 -22  142.76    2.75
   0  -1 -22  138.39    2.75
   0   2 -23   30.90    1.08
   0   2 -22   58.67    1.20
   0  -2  22   61.44    1.62
   0   2 -22   60.07    1.58
   0   2 -22   62.25    1.55
   0  -2  21   50.89    1.48
   0   2 -21   50.11    1.38
   0  -2  21   50.05    1.42
   0  -2  21   52.64    1.49
   0   2 -21   49.96    1.33
   0   2 -21   48.29    1.06
   0   2 -21   51.90    1.47
   0   2 -20   34.68    0.84
   0  -2  20   35.22    1.17
   0   2 -20   37.67    1.09
   0   2 -20   36.47    1.20
   0   2 -20   35.76    0.92
   0  -2  20   33.42    0.91
   0  -2  20   35.76    1.20
   0   2 -19   10.99    0.65
   0   2 -19   10.30    0.44
   0   2 -19   11.72    0.53
   0  -2  19   10.32    0.68
   0   2 -19   10.12    0.59
   0  -2  19   10.57    0.51
   0  -2  19    9.50    0.64
   0   2 -19   10.68    0.68
   0   2 -18   73.19    1.53
   0  -2  18   72.69    1.70
   0  -2  18   69.75    1.64
   0   2 -18   74.51    1.63
   0  -2  18   71.05    1.67
   0   2 -18   76.85    1.70
   0   2 -18   74.60    1.64
   0   2 -18   73.64    1.40
   0  -2  17  118.49    2.30
   0  -2  17  118.91    2.31
   0   2 -17  118.67    2.24
   0   2 -17  114.01    1.95
   0   2 -17  116.68    2.11
   0  -2  17  117.43    2.28
   0   2 -17  120.63    2.28
   0   2 -17  119.13    2.22
   0   2 -16   99.42    1.98
   0   2 -16   94.89    1.82
   0   2 -16   99.26    1.69
   0   2 -16  101.53    1.93
   0   2 -16  104.03    1.89
   0  -2  16  100.18    1.99
   0   2 -16  102.71    1.95
   0  -2  16  102.09    2.00
   0  -2  16   96.02    1.99
   0  -2  16  101.94    1.85
   0   2 -16   98.79    2.01
   0   2 -15  128.50    2.36
   0  -2  15  129.73    2.37
   0   2 -15  129.21    2.06
   0  -2  15  127.22    2.33
   0   2 -15  128.01    2.39
   0  -2  15  126.84    2.36
   0   2 -15  129.26    2.36
   0  -2  15  128.29    2.38
   0   2 -15  131.60    2.30
   0   2 -15  128.63    2.31
   0   2 -15  134.43    2.28
   0  -2  15  134.57    2.24
   0  -2  15  130.26    2.37
   0  -2  15  129.06    2.30
   0   2 -14   74.85    1.45
   0   2 -14   73.53    1.55
   0   2 -14   75.42    1.57
   0  -2  14   74.95    1.50
   0  -2  14   71.03    1.50
   0  -2  14   73.32    1.55
   0  -2  14   77.44    1.55
   0   2 -14   72.26    1.27
   0   2 -14   74.96    1.55
   0  -2  14   73.99    1.55
   0  -2  14   76.22    1.43
   0   2 -14   77.20    1.52
   0  -2  14   78.23    1.56
   0   2 -14   74.23    1.47
   0   2 -14   73.69    1.44
   0  -2  13   91.07    1.61
   0  -2  13   92.11    1.74
   0  -2  13   87.70    1.65
   0   2 -13   87.22    1.59
   0   2 -13   90.15    1.72
   0  -2  13   88.74    1.72
   0   2 -13   90.93    1.62
   0   2 -13   84.84    1.63
   0  -2  13   86.89    1.70
   0   2 -13   86.13    1.68
   0   2 -13   90.71    1.73
   0  -2  13   90.40    1.69
   0  -2  13   91.06    1.73
   0   2 -13   86.72    1.66
   0   2 -12   39.64    0.98
   0  -2  12   38.59    0.99
   0   2 -12   41.07    1.00
   0  -2  12   40.97    0.89
   0  -2  12   39.26    0.98
   0   2 -12   40.57    0.97
   0   2 -12   38.04    0.88
   0  -2  12   39.85    0.96
   0   2 -12   39.88    0.92
   0   2 -12   39.63    0.94
   0   2 -12   43.27    0.93
   0  -2  12   41.25    0.99
   0  -2  12   40.53    0.94
   0  -2  12   42.11    0.98
   0   2 -11  588.27    8.34
   0  -2  11  577.64    8.34
   0   2 -11  572.36    8.21
   0  -2  11  600.04    8.32
   0  -2  11  588.18    8.20
   0  -2  11  594.82    8.32
   0   2 -11  595.12    8.26
   0   2 -11  581.08    8.24
   0   2 -11  576.65    8.35
   0  -2  11  582.95    8.28
   0   2 -11  581.05    8.30
   0   2 -10  163.02    2.40
   0  -2  10  167.80    2.55
   0   2 -10  169.23    2.69
   0   2 -10  164.76    2.55
   0   2 -10  164.34    2.64
   0   2 -10  171.59    2.60
   0   2 -10  169.65    2.58
   0  -2  10  167.72    2.62
   0  -2  10  168.76    2.65
   0  -2  10  163.34    2.67
   0  -2  10  177.61    2.66
   0  -2  10  166.32    2.45
   0   2 -10  171.54    2.67
   0   2  -9    0.91    0.19
   0  -2   9    1.01    0.20
   0   2  -9    1.57    0.23
   0   2  -9    1.31    0.22
   0  -2   9    1.09    0.21
   0   2  -9    1.88    0.21
   0  -2   9    1.94    0.22
   0  -2   9    1.36    0.20
   0   2  -9    1.17    0.22
   0  -2   9    1.29    0.16
   0  -2   9    1.18    0.21
   0   2  -9    0.84    0.19
   0  -2   9    1.15    0.21
   0   2  -8  676.64    9.40
   0  -2   8  682.87    9.34
   0   2  -8  686.11    9.14
   0  -2   8  696.80    9.42
   0   2  -8  647.54    9.18
   0   2  -8  677.59    9.33
   0  -2   8  676.55    9.40
   0  -2   8  677.75    9.43
   0   2  -8  679.37    9.38
   0   2  -8  679.13    9.35
   0   2  -7  168.97    2.57
   0  -2   7  169.83    2.58
   0   2  -7  168.83    2.53
   0  -2   7  171.24    2.52
   0  -2   7  166.48    2.59
   0   2  -7  166.11    2.38
   0   2  -7  171.01    2.55
   0   2  -7  175.23    2.52
   0  -2   7  174.02    2.59
   0  -2   6    5.18    0.25
   0   2  -6    5.61    0.23
   0   2  -6    4.83    0.28
   0   2  -6    4.70    0.14
   0   2  -6    5.10    0.24
   0  -2   6    5.39    0.23
   0   2  -6    5.10    0.24
   0  -2   6    5.06    0.26
   0   2  -6    4.89    0.22
   0  -2   6    4.41    0.24
   0   2  -6    4.99    0.25
   0  -2   6    4.78    0.23
   0   2  -5 2502.09   33.66
   0   2  -5 2488.96   33.47
   0   2  -5 2546.88   33.61
   0   2  -5 2511.68   33.61
   0  -2   5 2397.95   33.66
   0  -2   5 2416.85   33.67
   0   2  -5 2512.40   33.65
   0  -2   5 2503.99   33.69
   0   2  -5 2523.70   33.67
   0  -2   5 2478.31   33.61
   0   2  -5 2470.93   33.72
   0  -2   5 2589.70   33.65
   0   2  -4  269.10    3.71
   0   2  -4  267.22    3.76
   0   2  -4  261.39    3.81
   0  -2   4  281.19    3.80
   0  -2   4  276.90    3.75
   0  -2   4  262.06    3.77
   0   2  -4  284.35    3.77
   0   2  -4  269.08    3.79
   0   2  -4  268.84    3.71
   0  -2   4  267.01    3.72
   0   2  -4  269.05    3.76
   0  -2   3   90.80    1.42
   0  -2   3   93.54    1.38
   0  -2   3   93.82    1.37
   0   2  -3   91.24    1.42
   0  -2   3   89.64    1.31
   0   2  -3   94.61    1.34
   0   2  -3   95.09    1.40
   0  -2   3   90.51    1.39
   0  -2   2  174.35    2.43
   0   2  -2  170.68    2.45
   0  -2   2  163.35    2.36
   0  -2   2  171.21    2.47
   0   2  -2  163.30    2.47
   0   2  -1 1341.45   18.24
   0   2  -1 1341.99   18.38
   0  -2   1 1392.19   18.32
   0  -2   0    2.03    0.14
   0   2   0    1.71    0.17
   0   2   0    2.34    0.21
   0  -2  -1    6.48    0.23
   0   2   1    6.54    0.27
   0   2   1    6.79    0.24
   0   2   1    7.35    0.23
   0  -2  -2  201.83    2.77
   0  -2  -2  203.97    2.89
   0   2   2  203.30    2.95
   0   2   2  203.93    2.94
   0   2   3 1308.30   17.28
   0   2   3 1279.64   17.10
   0   2   3 1272.20   17.27
   0   2   4  171.14    2.54
   0   2   4  170.45    2.36
   0   2   4  172.70    2.55
   0   2   4  163.92    2.53
   0   2   4  167.08    2.34
   0  -2  -4  170.37    2.50
   0   2   5    7.19    0.30
   0   2   5    7.38    0.18
   0  -2  -5    8.28    0.29
   0  -2  -5    7.07    0.29
   0   2   5    6.95    0.28
   0   2   5    6.77    0.30
   0   2   5    6.60    0.29
   0   2   6    5.99    0.29
   0   2   6    6.14    0.29
   0   2   6    5.39    0.28
   0  -2  -6    6.70    0.29
   0   2   6    5.70    0.20
   0   2   6    6.15    0.18
   0   2   6    5.93    0.29
   0  -2  -6    5.48    0.18
   0   2   7   75.54    1.37
   0   2   7   76.69    1.36
   0   2   7   74.37    1.35
   0  -2  -7   75.67    1.15
   0   2   7   77.05    1.31
   0   2   7   75.47    1.17
   0   2   7   74.98    1.36
   0  -2  -7   75.21    1.34
   0   2   8  232.03    3.36
   0   2   8  219.54    3.41
   0   2   8  229.39    3.43
   0  -2  -8  220.87    3.39
   0   2   8  223.62    3.19
   0   2   8  226.91    3.44
   0   2   8  219.01    3.40
   0  -2  -9  120.17    2.02
   0  -2  -9  120.79    1.97
   0   2   9  117.62    1.80
   0   2   9  119.98    1.97
   0  -2  -9  124.19    2.02
   0  -2  -9  117.90    2.00
   0  -2  -9  121.15    2.00
   0   2   9  120.71    2.04
   0   2   9  117.93    2.05
   0   2   9  122.66    2.04
   0  -2  -9  122.69    1.85
   0   2   9  119.42    2.04
   0  -2  -9  118.33    1.96
   0  -2 -10   89.90    1.65
   0   2  10   88.95    1.67
   0   2  10   90.63    1.59
   0   2  10   89.18    1.41
   0   2  10   90.14    1.69
   0  -2 -10   87.54    1.58
   0  -2 -10   91.97    1.64
   0   2  10   88.22    1.65
   0  -2 -10   92.58    1.47
   0  -2 -10   93.44    1.63
   0   2  10   90.52    1.68
   0  -2 -10   90.97    1.63
   0  -2 -10   90.38    1.59
   0   2  11   12.12    0.52
   0   2  11   12.79    0.47
   0  -2 -11   12.26    0.47
   0  -2 -11   13.66    0.51
   0   2  11   11.95    0.52
   0   2  11   12.82    0.53
   0  -2 -11   11.75    0.50
   0  -2 -11   12.96    0.50
   0   2  11   12.74    0.52
   0  -2 -11   12.29    0.50
   0  -2 -11   12.12    0.47
   0  -2 -11   13.65    0.42
   0   2  12   12.04    0.54
   0  -2 -12   11.65    0.51
   0  -2 -12   11.72    0.48
   0   2  12   12.88    0.49
   0  -2 -12   12.98    0.44
   0   2  12   11.79    0.53
   0  -2 -12   11.86    0.49
   0  -2 -12   12.09    0.52
   0   2  12   12.14    0.54
   0  -2 -12   11.30    0.47
   0   2  12   13.38    0.56
   0  -2 -12   12.61    0.52
   0  -2 -13    3.91    0.32
   0  -2 -13    3.32    0.33
   0   2  13    3.61    0.36
   0  -2 -13    3.95    0.35
   0  -2 -13    3.82    0.35
   0  -2 -13    3.17    0.34
   0   2  13    4.24    0.39
   0   2  13    3.19    0.31
   0   2  13    3.48    0.37
   0   2  13    3.22    0.35
   0  -2 -13    4.02    0.35
   0  -2 -13    3.67    0.33
   0  -2 -14    7.00    0.42
   0  -2 -14    6.77    0.43
   0   2  14    7.58    0.50
   0   2  14    7.38    0.49
   0  -2 -14    7.95    0.46
   0   2  14    7.44    0.30
   0  -2 -14    7.19    0.44
   0   2  14    7.22    0.48
   0  -2 -14    7.11    0.46
   0   2  14    5.86    0.47
   0  -2 -14    7.52    0.40
   0  -2 -15   21.55    0.73
   0  -2 -15   23.40    0.77
   0  -2 -15   20.83    0.76
   0   2  15   21.16    0.79
   0   2  15   20.11    0.81
   0  -2 -15   21.68    0.64
   0  -2 -15   22.04    0.60
   0  -2 -15   20.78    0.76
   0  -2 -15   21.07    0.72
   0   2  15   18.50    0.76
   0   2  15   21.64    0.54
   0   2  15   20.38    0.79
   0  -2 -16   98.96    2.03
   0  -2 -16  104.99    2.04
   0   2  16   98.93    2.06
   0   2  16  104.11    2.10
   0   2  16  101.37    2.10
   0  -2 -16   97.75    1.71
   0  -2 -16  103.98    1.96
   0  -2 -16  104.88    1.80
   0   2  16  101.35    1.66
   0   2  17   27.59    0.99
   0  -2 -17   27.81    0.95
   0  -2 -17   26.91    0.70
   0   2  17   28.22    0.66
   0  -2 -17   28.98    0.92
   0  -2 -17   25.64    0.94
   0   2  17   27.43    0.96
   0   2  17   27.16    0.99
   0   2  18   32.58    0.56
   0  -2 -18   34.57    0.81
   0   2  18   34.24    0.77
   0   2  18   34.73    0.90
   0   2  18   35.27    1.16
   0  -2 -18   37.65    1.13
   0   2  18   36.20    1.16
   0   2  18   35.59    1.16
   0  -2 -18   34.45    1.10
   0  -2 -18   36.22    1.07
   0   2  19   37.62    0.97
   0   2  19   37.01    1.20
   0  -2 -19   37.69    1.14
   0   2  19   37.29    1.25
   0   2  19   36.87    1.24
   0  -2 -19   37.10    1.19
   0   2  20   11.46    0.56
   0   2  20   11.16    0.75
   0  -2 -20   10.59    0.68
   0   2  20   11.92    0.79
   0  -2 -20   11.88    0.74
   0   2  21   52.98    1.58
   0   2  21   51.97    1.58
   0  -2 -21   51.94    1.42
   0   2  22   80.89    2.00
   0   3 -22   38.50    1.21
   0   3 -22   37.74    0.96
   0  -3  22   40.41    1.28
   0   3 -22   38.60    1.21
   0   3 -22   37.81    1.25
   0   3 -21   32.55    1.07
   0   3 -21   30.27    1.10
   0  -3  21   34.92    1.22
   0  -3  21   31.84    1.15
   0   3 -21   29.97    1.05
   0  -3  21   31.82    1.15
   0   3 -21   31.38    0.86
   0   3 -20   65.08    1.37
   0   3 -20   67.66    1.58
   0   3 -20   66.73    1.33
   0  -3  20   66.84    1.69
   0  -3  20   68.68    1.67
   0  -3  20   65.03    1.69
   0  -3  19    0.67    0.42
   0   3 -19    0.95    0.45
   0   3 -19    0.44    0.30
   0  -3  19    0.31    0.42
   0  -3  18    5.53    0.55
   0   3 -18    5.36    0.37
   0  -3  18    5.79    0.52
   0   3 -18    5.15    0.53
   0  -3  17   74.86    1.68
   0   3 -17   75.22    1.59
   0   3 -17   75.61    1.69
   0   3 -17   75.41    1.58
   0   3 -17   76.17    1.63
   0   3 -17   75.14    1.37
   0  -3  17   73.45    1.68
   0  -3  17   74.63    1.69
   0  -3  16   87.70    1.86
   0  -3  16   94.17    1.90
   0   3 -16   93.45    1.56
   0   3 -16   90.17    1.78
   0   3 -16   89.42    1.82
   0  -3  16   91.54    1.90
   0   3 -16   91.47    1.83
   0   3 -16   93.18    1.91
   0   3 -15  139.85    2.44
   0  -3  15  135.59    2.47
   0   3 -15  135.68    2.51
   0   3 -15  140.44    2.38
   0  -3  15  139.74    2.33
   0   3 -15  134.52    2.13
   0   3 -15  136.37    2.42
   0   3 -15  135.67    2.53
   0   3 -15  137.93    2.49
   0  -3  15  131.51    2.51
   0  -3  15  135.04    2.50
   0  -3  15  135.33    2.48
   0   3 -14   43.94    1.13
   0   3 -14   42.13    1.04
   0   3 -14   45.66    1.04
   0  -3  14   42.80    1.08
   0  -3  14   43.67    1.10
   0  -3  14   41.76    0.84
   0   3 -14   42.30    0.83
   0  -3  14   45.97    1.16
   0   3 -14   43.20    1.06
   0   3 -14   42.77    1.04
   0   3 -14   42.63    1.14
   0  -3  14   43.40    1.08
   0  -3  14   43.30    0.98
   0  -3  14   43.68    1.12
   0   3 -14   43.45    1.11
   0  -3  14   43.17    1.11
   0   3 -13   48.52    1.21
   0   3 -13   46.81    1.09
   0  -3  13   50.35    1.18
   0  -3  13   48.15    1.18
   0   3 -13   50.88    1.20
   0  -3  13   49.13    1.15
   0  -3  13   51.11    1.16
   0  -3  13   47.65    0.92
   0  -3  13   47.65    1.03
   0   3 -13   51.31    1.18
   0  -3  13   50.02    1.16
   0   3 -13   48.42    0.89
   0   3 -13   49.57    1.10
   0   3 -13   48.31    1.07
   0   3 -12    0.71    0.19
   0  -3  12    0.90    0.29
   0   3 -12    1.05    0.28
   0   3 -12    0.88    0.33
   0  -3  12    1.34    0.28
   0   3 -12    1.40    0.32
   0  -3  12    1.15    0.30
   0   3 -12    1.38    0.32
   0  -3  12    1.10    0.31
   0   3 -12    1.94    0.31
   0   3 -12    1.44    0.28
   0  -3  12    0.84    0.29
   0   3 -11  145.59    2.40
   0  -3  11  152.65    2.35
   0   3 -11  150.34    2.48
   0   3 -11  144.63    2.50
   0  -3  11  148.04    2.46
   0  -3  11  151.55    2.53
   0   3 -11  148.84    2.53
   0  -3  11  142.54    2.45
   0  -3  11  143.57    2.44
   0   3 -11  147.19    2.41
   0   3 -11  148.67    2.37
   0   3 -11  149.02    2.43
   0  -3  11  144.15    2.45
   0  -3  10   51.35    1.12
   0   3 -10   54.62    1.14
   0   3 -10   54.97    1.10
   0  -3  10   51.56    1.11
   0   3 -10   53.05    1.17
   0  -3  10   53.15    1.12
   0   3 -10   52.45    1.04
   0   3 -10   52.26    1.08
   0   3 -10   56.02    1.09
   0   3 -10   47.50    1.15
   0  -3  10   54.59    1.04
   0   3  -9  386.67    5.68
   0   3  -9  377.65    5.61
   0   3  -9  384.65    5.54
   0  -3   9  384.93    5.61
   0   3  -9  391.60    5.59
   0  -3   9  394.49    5.50
   0   3  -9  389.75    5.65
   0  -3   9  385.45    5.60
   0   3  -9  376.53    5.51
   0   3  -9  393.43    5.56
   0  -3   9  388.31    5.62
   0  -3   9  374.63    5.66
   0   3  -8  176.14    2.71
   0  -3   8  170.60    2.76
   0   3  -8  174.93    2.69
   0   3  -8  170.30    2.73
   0   3  -8  168.96    2.75
   0  -3   8  170.31    2.70
   0   3  -8  175.86    2.62
   0  -3   8  175.76    2.72
   0   3  -8  166.16    2.41
   0  -3   8  176.23    2.60
   0   3  -8  165.71    2.61
   0   3  -8  175.68    2.67
   0  -3   8  178.89    2.70
   0   3  -7  109.66    1.67
   0  -3   7  110.76    1.78
   0   3  -7  109.39    1.73
   0  -3   7  108.26    1.72
   0  -3   7  107.01    1.76
   0   3  -7   99.79    1.67
   0  -3   7  106.91    1.67
   0   3  -7  102.15    1.47
   0   3  -7  104.87    1.75
   0  -3   6  164.56    2.41
   0   3  -6  163.86    2.47
   0  -3   6  158.95    2.50
   0   3  -6  158.52    2.41
   0   3  -6  164.67    2.51
   0   3  -6  162.02    2.40
   0  -3   6  159.66    2.50
   0  -3   6  163.05    2.45
   0   3  -5   14.71    0.42
   0   3  -5   14.41    0.38
   0  -3   5   13.56    0.40
   0  -3   5   14.02    0.26
   0   3  -5   14.10    0.45
   0  -3   5   14.22    0.44
   0  -3   5   13.82    0.38
   0   3  -5   11.23    0.38
   0  -3   5   13.99    0.43
   0  -3   4  167.52    2.49
   0   3  -4  170.77    2.47
   0  -3   4  171.99    2.52
   0   3  -4  169.86    2.54
   0  -3   4  169.38    2.58
   0  -3   4  166.84    2.55
   0   3  -4  167.59    2.57
   0  -3   4  161.98    2.41
   0   3  -3    6.17    0.29
   0  -3   3    6.19    0.25
   0   3  -3    6.43    0.27
   0  -3   3    6.80    0.30
   0  -3   3    6.27    0.20
   0  -3   3    6.69    0.26
   0   3  -2   73.44    1.31
   0  -3   2   75.15    1.05
   0  -3   2   80.96    1.26
   0  -3   2   73.31    1.16
   0   3  -2   75.34    1.16
   0  -3   2   75.80    1.30
   0  -3   1  276.79    4.00
   0   3  -1  278.24    4.02
   0  -3   1  284.45    3.75
   0  -3   1  286.01    3.94
   0   3   0   10.68    0.34
   0   3   0    8.54    0.34
   0  -3   0    9.07    0.20
   0  -3   0    8.66    0.30
   0  -3   0    8.41    0.32
   0  -3  -1    5.21    0.26
   0   3   1    5.16    0.26
   0  -3  -1    5.98    0.26
   0   3   1    5.36    0.24
   0   3   1    5.95    0.31
   0   3   2 1085.36   15.15
   0   3   2 1102.44   15.12
   0  -3  -2 1135.74   15.06
   0  -3  -2 1088.45   15.10
   0  -3  -3    3.28    0.23
   0  -3  -3    3.86    0.22
   0  -3  -3    3.70    0.13
   0  -3  -3    4.19    0.12
   0   3   3    3.19    0.24
   0   3   3    3.24    0.26
   0   3   4   48.52    0.97
   0   3   4   47.19    0.95
   0  -3  -4   48.73    0.90
   0  -3  -4   46.73    0.70
   0  -3  -4   48.53    0.93
   0   3   5  433.02    6.03
   0  -3  -5  434.30    5.98
   0   3   5  423.40    6.02
   0   3   5  424.61    6.04
   0  -3  -6   35.94    0.79
   0   3   6   36.28    0.84
   0   3   6   34.91    0.62
   0   3   6   36.29    0.83
   0   3   6   36.71    0.85
   0   3   7   75.27    1.42
   0   3   7   74.78    1.14
   0  -3  -7   77.75    1.20
   0   3   7   71.94    1.18
   0   3   7   74.65    1.44
   0   3   7   77.30    1.37
   0  -3  -7   78.10    1.34
   0  -3  -7   76.66    1.37
   0   3   7   76.83    1.21
   0   3   7   77.68    1.44
   0  -3  -7   78.59    1.39
   0  -3  -8    7.88    0.36
   0  -3  -8    8.52    0.32
   0   3   8    9.01    0.40
   0  -3  -8    9.48    0.38
   0  -3  -8    6.86    0.37
   0   3   8    8.60    0.27
   0  -3  -8    8.31    0.37
   0   3   8    7.36    0.24
   0  -3  -8    8.97    0.39
   0  -3  -8    8.73    0.26
   0   3   8    8.47    0.42
   0   3   8    9.46    0.43
   0   3   8    8.88    0.37
   0  -3  -9   85.45    1.50
   0   3   9   87.18    1.62
   0  -3  -9   83.62    1.57
   0   3   9   83.86    1.63
   0   3   9   81.56    1.59
   0   3   9   84.99    1.53
   0  -3  -9   81.58    1.30
   0   3   9   83.19    1.33
   0   3   9   82.05    1.60
   0  -3  -9   84.76    1.56
   0  -3  -9   86.75    1.56
   0  -3  -9   91.03    1.40
   0  -3  -9   88.31    1.54
   0  -3  -9   80.64    1.58
   0  -3 -10   66.21    1.39
   0   3  10   69.51    1.43
   0   3  10   68.73    1.42
   0  -3 -10   70.14    1.34
   0  -3 -10   68.28    1.38
   0   3  10   67.58    1.41
   0  -3 -10   70.60    1.33
   0  -3 -10   72.57    1.22
   0   3  10   71.72    1.36
   0  -3 -10   68.36    1.38
   0  -3 -10   70.87    1.38
   0   3  10   68.62    1.45
   0  -3 -11   67.97    1.40
   0   3  11   67.31    1.45
   0  -3 -11   68.74    1.34
   0   3  11   69.38    1.48
   0   3  11   65.64    1.43
   0   3  11   69.45    1.45
   0  -3 -11   67.58    1.42
   0   3  11   69.32    1.36
   0  -3 -11   68.78    1.35
   0  -3 -11   69.43    1.40
   0  -3 -11   70.94    1.23
   0   3  11   67.19    1.15
   0  -3 -11   69.50    1.39
   0  -3 -12  117.69    2.11
   0  -3 -12  117.37    2.05
   0   3  12  120.45    1.86
   0  -3 -12  116.94    2.13
   0   3  12  117.30    2.21
   0   3  12  117.38    2.07
   0  -3 -12  113.30    2.15
   0   3  12  113.84    2.16
   0   3  12  116.33    2.19
   0  -3 -12  124.54    1.94
   0  -3 -12  118.49    2.07
   0   3  12  119.86    2.19
   0  -3 -12  118.82    2.13
   0  -3 -13   47.91    1.08
   0  -3 -13   45.39    1.08
   0  -3 -13   47.97    1.13
   0   3  13   45.97    1.19
   0  -3 -13   45.89    1.12
   0   3  13   45.37    1.18
   0  -3 -13   45.63    1.16
   0   3  13   43.00    0.89
   0   3  13   44.34    1.18
   0   3  13   48.69    1.20
   0  -3 -13   45.76    0.96
   0  -3 -13   49.27    1.15
   0   3  13   44.95    1.07
   0   3  14   16.51    0.44
   0  -3 -14   16.04    0.67
   0   3  14   15.41    0.69
   0  -3 -14   16.64    0.57
   0  -3 -14   16.40    0.64
   0  -3 -14   16.54    0.64
   0  -3 -14   15.57    0.62
   0   3  14   15.98    0.73
   0   3  14   15.45    0.48
   0  -3 -14   17.31    0.68
   0   3  14   16.74    0.74
   0   3  14   15.38    0.69
   0   3  14   15.82    0.61
   0  -3 -14   15.06    0.68
   0  -3 -15   72.20    1.58
   0   3  15   79.22    1.59
   0   3  15   75.29    1.75
   0  -3 -15   79.82    1.48
   0   3  15   76.25    1.74
   0   3  15   76.84    1.72
   0   3  15   72.03    1.37
   0  -3 -15   76.67    1.58
   0   3  15   79.70    1.29
   0  -3 -15   75.39    1.68
   0  -3 -15   78.38    1.65
   0  -3 -15   79.57    1.67
   0   3  16   80.94    1.49
   0  -3 -16   84.49    1.79
   0  -3 -16   82.07    1.83
   0  -3 -16   79.47    1.71
   0   3  16   81.25    1.83
   0  -3 -16   84.53    1.53
   0   3  16   82.80    1.89
   0   3  16   86.50    1.39
   0   3  16   86.00    1.90
   0   3  17    8.86    0.44
   0   3  17    8.86    0.67
   0   3  17    9.64    0.67
   0   3  17    7.88    0.65
   0  -3 -17    8.50    0.60
   0  -3 -17    8.63    0.62
   0   3  17    8.32    0.36
   0  -3 -17    8.32    0.45
   0  -3 -17    8.81    0.59
   0   3  18  164.42    2.64
   0   3  18  161.11    3.05
   0   3  18  161.98    3.12
   0   3  18  162.77    2.48
   0  -3 -18  157.18    3.01
   0   3  18  158.24    3.07
   0  -3 -18  157.53    2.97
   0  -3 -18  167.98    2.91
   0  -3 -18  162.43    2.62
   0   3  19   35.97    0.78
   0  -3 -19   35.35    0.88
   0  -3 -19   35.26    1.19
   0   3  19   34.76    1.18
   0   3  19   34.90    1.22
   0  -3 -19   37.06    1.19
   0  -3 -19   38.06    1.13
   0   3  19   36.44    1.26
   0   3  19   35.56    0.90
   0   3  20   11.09    0.79
   0  -3 -20   10.76    0.73
   0  -3 -20   10.73    0.68
   0  -3 -20   12.44    0.75
   0  -3 -20   11.59    0.51
   0   3  20   10.43    0.77
   0  -3 -21    0.37    0.43
   0   3  21    0.12    0.43
   0   3  21    0.57    0.50
   0   4 -22   42.79    1.11
   0   4 -22   49.00    1.43
   0   4 -21   21.85    0.97
   0   4 -21   22.89    0.93
   0   4 -21   21.71    0.92
   0   4 -21   22.99    1.05
   0  -4  21   22.42    0.96
   0  -4  20  103.36    2.28
   0   4 -20  102.42    2.16
   0  -4  20  105.59    2.24
   0   4 -20  104.19    2.22
   0  -4  20  102.93    2.25
   0   4 -19    0.86    0.43
   0  -4  19    1.21    0.44
   0  -4  19    1.62    0.46
   0  -4  18    1.36    0.44
   0  -4  18    1.39    0.43
   0   4 -18    1.04    0.40
   0   4 -18    1.34    0.41
   0   4 -17   21.58    0.82
   0  -4  17   23.14    0.89
   0  -4  17   22.86    0.88
   0   4 -17   20.89    0.82
   0   4 -17   19.96    0.87
   0   4 -17   23.09    0.81
   0  -4  16   60.04    1.45
   0   4 -16   58.94    1.07
   0  -4  16   60.73    1.47
   0   4 -16   60.57    1.41
   0   4 -16   61.54    1.37
   0   4 -16   60.69    1.50
   0  -4  16   60.89    1.47
   0  -4  16   62.15    1.14
   0   4 -15  130.37    2.42
   0  -4  15  129.57    2.04
   0  -4  15  129.74    2.38
   0   4 -15  121.76    1.93
   0  -4  15  127.86    2.40
   0   4 -15  126.81    2.26
   0   4 -14    2.10    0.38
   0  -4  14    2.18    0.41
   0  -4  14    2.41    0.27
   0  -4  14    2.51    0.42
   0   4 -14    2.51    0.38
   0   4 -14    2.35    0.41
   0   4 -14    2.35    0.42
   0   4 -14    2.26    0.22
   0   4 -13  389.77    5.96
   0  -4  13  390.89    5.97
   0   4 -13  391.55    5.89
   0  -4  13  393.65    5.87
   0   4 -13  398.32    5.73
   0  -4  13  376.52    5.65
   0  -4  13  395.90    5.85
   0   4 -13  397.62    5.79
   0   4 -13  388.85    5.81
   0  -4  13  381.76    5.55
   0  -4  13  381.49    5.83
   0  -4  13  392.13    5.84
   0  -4  12    5.09    0.43
   0   4 -12    6.06    0.22
   0   4 -12    6.21    0.40
   0   4 -12    4.99    0.41
   0  -4  12    5.73    0.37
   0   4 -12    5.63    0.41
   0  -4  12    5.86    0.31
   0  -4  12    5.60    0.42
   0   4 -12    5.33    0.44
   0   4 -12    5.79    0.47
   0  -4  12    5.63    0.47
   0  -4  12    5.66    0.44
   0   4 -12    5.73    0.41
   0  -4  12    6.51    0.44
   0   4 -11   89.18    1.60
   0  -4  11   92.66    1.69
   0  -4  11   89.56    1.71
   0   4 -11   89.10    1.78
   0   4 -11   88.09    1.66
   0   4 -11   84.41    1.69
   0   4 -11   84.36    1.61
   0   4 -11   83.28    1.35
   0  -4  11   92.80    1.58
   0  -4  11   92.10    1.79
   0  -4  11   86.47    1.70
   0   4 -11   88.22    1.64
   0  -4  10  316.40    4.79
   0   4 -10  321.00    4.76
   0  -4  10  322.06    4.80
   0  -4  10  318.28    4.88
   0  -4  10  322.78    4.63
   0   4 -10  308.77    4.70
   0   4 -10  326.79    4.73
   0   4 -10  330.18    4.67
   0  -4   9  268.49    4.10
   0   4  -9  262.53    3.91
   0  -4   9  256.35    4.00
   0   4  -9  262.69    3.95
   0  -4   9  270.42    3.86
   0  -4   9  255.22    3.93
   0   4  -9  259.72    3.96
   0  -4   9  259.87    4.00
   0   4  -9  266.12    3.88
   0  -4   9  243.98    3.97
   0   4  -9  258.37    4.06
   0   4  -8  263.56    3.91
   0   4  -8  262.80    3.86
   0  -4   8  257.36    3.81
   0   4  -8  259.58    3.93
   0   4  -8  265.78    3.83
   0  -4   8  258.30    3.97
   0  -4   8  250.22    3.88
   0  -4   8  264.25    4.04
   0  -4   8  252.40    3.92
   0   4  -7   56.19    1.08
   0   4  -7   57.15    1.16
   0  -4   7   58.37    1.14
   0  -4   7   58.16    1.19
   0  -4   7   58.06    1.24
   0   4  -7   58.35    1.08
   0  -4   7   56.80    1.17
   0   4  -7   56.33    1.19
   0   4  -7   59.58    1.15
   0  -4   7   59.51    1.09
   0   4  -6  259.16    3.87
   0  -4   6  257.83    3.88
   0   4  -6  261.70    3.87
   0  -4   6  253.39    3.84
   0  -4   6  257.11    3.77
   0  -4   6  259.74    3.92
   0   4  -6  260.92    3.78
   0   4  -6  260.67    3.91
   0  -4   6  254.82    3.97
   0  -4   5   17.44    0.54
   0  -4   5   17.34    0.48
   0   4  -5   18.08    0.56
   0  -4   5   17.76    0.41
   0   4  -5   17.92    0.54
   0   4  -5   18.26    0.47
   0   4  -5   17.28    0.52
   0  -4   5   18.54    0.52
   0  -4   5   17.08    0.56
   0   4  -4    0.91    0.22
   0   4  -4    1.13    0.19
   0  -4   4    1.45    0.19
   0  -4   4    1.39    0.21
   0  -4   4    1.50    0.14
   0  -4   4    1.41    0.18
   0  -4   4    1.13    0.22
   0  -4   4    1.45    0.23
   0   4  -4    1.23    0.16
   0   4  -4    1.28    0.15
   0  -4   3  176.08    2.84
   0   4  -3  183.66    2.50
   0   4  -3  181.86    2.82
   0  -4   3  181.39    2.64
   0  -4   3  184.51    2.78
   0   4  -3  177.39    2.64
   0   4  -3  181.61    2.85
   0  -4   3  179.61    2.85
   0  -4   2  653.55    8.84
   0  -4   2  640.13    8.92
   0   4  -2  636.28    8.69
   0   4  -2  647.15    8.94
   0  -4   2  626.86    8.56
   0  -4   1   87.78    1.57
   0  -4   1   88.11    1.50
   0  -4   1   87.74    1.27
   0  -4   0   64.23    1.22
   0   4   0   64.68    1.26
   0   4   0   63.70    1.22
   0  -4   0   65.78    1.17
   0  -4   0   63.48    0.97
   0   4   1  573.43    8.00
   0   4   1  571.78    7.88
   0  -4  -1  547.27    7.64
   0  -4  -1  574.75    7.88
   0   4   1  556.11    7.95
   0  -4  -1  581.78    7.95
   0  -4  -1  563.46    7.65
   0   4   2   84.65    1.53
   0   4   2   82.26    1.45
   0  -4  -2   85.58    1.29
   0  -4  -2   86.59    1.51
   0   4   2   88.98    1.59
   0  -4  -2   82.30    1.46
   0  -4  -3  127.81    1.81
   0  -4  -3  125.88    2.09
   0  -4  -3  126.25    1.87
   0   4   3  126.84    2.13
   0  -4  -3  127.54    2.05
   0   4   3  128.43    2.18
   0  -4  -4   23.84    0.60
   0  -4  -4   24.03    0.49
   0   4   4   24.63    0.71
   0  -4  -4   22.22    0.40
   0  -4  -4   22.96    0.62
   0   4   4   23.85    0.67
   0  -4  -5   71.28    1.29
   0   4   5   70.91    1.38
   0  -4  -5   70.43    1.15
   0  -4  -5   69.95    1.33
   0   4   5   72.99    1.44
   0  -4  -5   70.86    1.36
   0  -4  -6  321.84    4.67
   0  -4  -6  330.85    4.73
   0   4   6  327.87    4.73
   0  -4  -6  327.21    4.74
   0   4   6  326.01    4.82
   0  -4  -6  325.53    4.51
   0   4   6  325.54    4.81
   0  -4  -6  315.67    4.76
   0  -4  -7  210.92    3.21
   0   4   7  204.48    3.17
   0   4   7  200.58    3.28
   0   4   7  206.88    3.26
   0  -4  -7  200.62    3.12
   0  -4  -7  205.69    3.13
   0  -4  -7  202.92    3.22
   0  -4  -7  206.34    2.98
   0  -4  -7  208.42    3.18
   0   4   7  206.62    3.28
   0  -4  -8  149.18    2.54
   0  -4  -8  151.47    2.49
   0   4   8  151.62    2.59
   0  -4  -8  157.54    2.54
   0  -4  -8  147.79    2.44
   0   4   8  145.73    2.60
   0   4   8  150.90    2.60
   0   4   8  158.69    2.53
   0  -4  -8  153.99    2.32
   0  -4  -8  156.77    2.47
   0   4   9  395.58    5.99
   0   4   9  404.87    6.03
   0  -4  -9  396.38    5.66
   0  -4  -9  396.34    5.81
   0  -4  -9  394.97    5.91
   0   4   9  402.03    5.87
   0  -4  -9  397.11    5.86
   0  -4  -9  411.61    5.91
   0   4   9  402.98    5.98
   0  -4  -9  408.95    5.90
   0  -4 -10   13.81    0.55
   0  -4 -10   14.85    0.58
   0  -4 -10   15.56    0.48
   0   4  10   13.01    0.39
   0   4  10   13.58    0.54
   0   4  10   13.97    0.63
   0   4  10   13.65    0.62
   0  -4 -10   13.59    0.53
   0   4  10   13.09    0.60
   0  -4 -10   13.48    0.57
   0  -4 -10   13.12    0.55
   0  -4 -11  114.05    2.07
   0  -4 -11  115.52    2.00
   0  -4 -11  114.32    2.09
   0   4  11  112.36    2.18
   0   4  11  114.30    2.18
   0   4  11  111.13    1.69
   0  -4 -11  114.46    1.87
   0   4  11  113.62    2.03
   0   4  11  111.45    1.80
   0  -4 -11  114.09    2.03
   0   4  11  117.72    2.16
   0  -4 -11  114.18    2.06
   0  -4 -12  184.85    3.01
   0   4  12  184.21    2.81
   0   4  12  183.44    3.21
   0  -4 -12  185.70    3.11
   0   4  12  190.02    3.06
   0  -4 -12  188.71    3.11
   0   4  12  186.02    2.70
   0  -4 -12  184.28    3.04
   0   4  12  181.52    3.23
   0  -4 -12  188.09    2.87
   0   4  12  187.98    3.20
   0  -4 -12  189.78    3.10
   0  -4 -13   16.65    0.66
   0   4  13   15.16    0.63
   0   4  13   14.33    0.70
   0   4  13   14.34    0.71
   0  -4 -13   15.60    0.65
   0   4  13   15.40    0.74
   0   4  13   15.26    0.42
   0  -4 -13   15.52    0.66
   0  -4 -13   16.61    0.69
   0  -4 -13   15.70    0.57
   0  -4 -13   14.70    0.63
   0   4  13   14.39    0.48
   0   4  14  156.52    2.35
   0   4  14  160.52    2.73
   0   4  14  157.83    2.91
   0  -4 -14  165.26    2.81
   0  -4 -14  159.20    2.70
   0  -4 -14  159.51    2.71
   0   4  14  156.19    2.49
   0  -4 -14  158.65    2.79
   0   4  14  156.14    2.92
   0   4  14  154.63    2.37
   0  -4 -15   18.21    0.69
   0   4  15   16.88    0.45
   0   4  15   15.87    0.46
   0   4  15   17.12    0.81
   0   4  15   16.24    0.78
   0   4  15   15.63    0.53
   0  -4 -15   17.74    0.74
   0   4  16    8.41    0.63
   0   4  16    7.71    0.42
   0  -4 -16    7.62    0.58
   0   4  16    8.02    0.62
   0   4  16    8.10    0.33
   0  -4 -16    7.52    0.52
   0   4  16    7.23    0.34
   0   4  17   20.35    0.92
   0   4  17   21.58    0.68
   0   4  17   20.78    0.93
   0   4  17   22.04    0.53
   0   4  17   20.26    0.57
   0  -4 -17   21.45    0.83
   0  -4 -17   21.57    0.88
   0  -4 -17   22.34    0.70
   0   4  18   48.99    1.12
   0   4  18   47.91    0.99
   0  -4 -18   52.14    1.40
   0  -4 -18   49.49    1.29
   0   4  18   51.90    0.94
   0   4  18   48.07    1.46
   0  -4 -18   50.39    1.13
   0   4  18   48.55    1.47
   0  -4 -19   11.91    0.73
   0  -4 -19   12.44    0.71
   0   4  19   10.87    0.79
   0  -4 -19   10.43    0.53
   0   4  19   10.98    0.53
   0   4  19   11.27    0.39
   0   4  19   10.07    0.76
   0   4  20   36.03    1.32
   0  -4 -20   33.13    0.91
   0  -4 -20   35.76    1.21
   0  -4 -20   38.68    1.17
   0   4  20   35.87    1.33
   0  -4 -21   26.19    0.78
   0   5 -22   23.27    0.85
   0   5 -21   15.37    0.85
   0   5 -20   64.77    1.64
   0  -5  20   62.77    1.65
   0   5 -20   62.75    1.59
   0  -5  19    9.26    0.67
   0   5 -19    9.43    0.63
   0   5 -19    8.57    0.61
   0  -5  19    9.24    0.68
   0   5 -19    9.08    0.66
   0  -5  19    7.51    0.65
   0  -5  18    6.76    0.60
   0  -5  18    6.93    0.59
   0   5 -18    6.46    0.56
   0   5 -18    7.94    0.61
   0  -5  18    6.88    0.36
   0   5 -17   13.28    0.70
   0  -5  17   13.87    0.73
   0  -5  17   14.51    0.74
   0  -5  17   14.57    0.47
   0  -5  17   14.46    0.51
   0   5 -17   14.87    0.70
   0   5 -16   48.43    1.27
   0  -5  16   47.99    0.93
   0  -5  16   51.94    1.33
   0  -5  16   48.24    1.01
   0   5 -16   50.26    1.23
   0  -5  16   49.28    1.33
   0  -5  15   33.61    0.79
   0   5 -15   33.12    0.98
   0  -5  15   33.37    0.70
   0   5 -15   34.47    0.97
   0  -5  15   32.83    1.02
   0  -5  14   36.44    1.05
   0  -5  14   34.87    0.70
   0  -5  14   35.72    0.83
   0   5 -14   36.15    0.98
   0  -5  14   35.34    0.90
   0   5 -14   35.87    0.64
   0   5 -14   36.27    0.99
   0   5 -14   34.57    1.00
   0  -5  14   36.48    1.05
   0   5 -13  676.55    9.23
   0  -5  13  697.10    9.76
   0  -5  13  666.22    9.22
   0   5 -13  688.75    9.61
   0   5 -13  697.61    9.67
   0   5 -13  675.32    9.73
   0   5 -12    3.35    0.37
   0  -5  12    3.28    0.41
   0  -5  12    2.43    0.45
   0   5 -12    2.68    0.42
   0   5 -12    2.84    0.37
   0  -5  12    3.23    0.19
   0  -5  12    2.82    0.41
   0  -5  11   48.81    1.17
   0   5 -11   49.38    1.15
   0   5 -11   49.33    1.09
   0  -5  11   49.71    1.20
   0   5 -11   51.51    1.19
   0  -5  11   51.44    1.30
   0  -5  10  191.71    3.29
   0  -5  10  198.65    3.01
   0   5 -10  194.49    3.12
   0   5 -10  194.19    3.04
   0  -5  10  193.24    3.19
   0  -5  10  192.31    3.16
   0  -5  10  186.88    3.11
   0   5 -10  194.21    3.17
   0  -5   9   74.15    1.53
   0  -5   9   72.49    1.44
   0  -5   9   71.92    1.49
   0   5  -9   74.40    1.47
   0  -5   9   76.50    1.62
   0   5  -9   75.54    1.51
   0   5  -9   72.02    1.38
   0  -5   9   75.92    1.37
   0   5  -8   97.26    1.83
   0  -5   8   99.66    1.84
   0   5  -8  100.82    1.72
   0  -5   8   98.80    1.79
   0  -5   8  101.44    1.95
   0  -5   8   98.24    1.86
   0  -5   8   99.25    1.70
   0   5  -8  100.25    1.86
   0   5  -8  100.29    1.81
   0   5  -7  210.82    3.36
   0  -5   7  203.79    3.37
   0  -5   7  208.18    3.45
   0   5  -7  209.56    3.33
   0   5  -7  215.76    3.21
   0  -5   7  211.85    3.29
   0  -5   7  213.02    3.34
   0   5  -7  207.34    3.31
   0  -5   7  212.00    3.20
   0   5  -6  998.36   13.82
   0   5  -6 1002.70   13.63
   0  -5   6  991.04   13.74
   0  -5   6  993.99   13.91
   0   5  -6  966.15   13.76
   0   5  -6  982.69   13.61
   0  -5   6  995.17   13.87
   0  -5   6  983.37   13.78
   0  -5   6  976.23   13.83
   0  -5   6  999.69   13.65
   0   5  -6  997.18   13.78
   0  -5   5   14.27    0.38
   0   5  -5   13.14    0.52
   0  -5   5   13.87    0.58
   0  -5   5   14.30    0.48
   0  -5   5   13.02    0.52
   0   5  -5   13.45    0.51
   0   5  -5   13.89    0.44
   0  -5   5   13.42    0.56
   0  -5   5   14.45    0.51
   0  -5   5   14.48    0.58
   0   5  -5   13.73    0.45
   0   5  -5   14.61    0.56
   0   5  -4   54.66    1.15
   0   5  -4   53.56    1.13
   0   5  -4   53.49    0.99
   0  -5   4   53.22    1.20
   0  -5   4   54.52    1.19
   0  -5   4   54.09    1.11
   0   5  -4   52.34    1.17
   0  -5   4   53.95    0.94
   0  -5   4   52.91    1.18
   0  -5   4   54.72    1.06
   0   5  -4   54.62    1.02
   0  -5   3  633.92    8.98
   0  -5   3  626.15    8.77
   0   5  -3  639.26    9.00
   0   5  -3  645.45    9.07
   0   5  -3  637.89    8.62
   0   5  -3  639.72    8.78
   0  -5   3  625.35    9.06
   0  -5   3  646.03    9.12
   0   5  -2    5.34    0.40
   0  -5   2    5.52    0.40
   0  -5   2    5.63    0.37
   0   5  -2    5.70    0.34
   0  -5   2    4.91    0.33
   0   5  -1  236.15    3.57
   0  -5   1  239.56    3.55
   0  -5   1  231.29    3.67
   0  -5   1  233.20    3.63
   0  -5   1  229.73    3.24
   0   5  -1  238.46    3.67
   0  -5   0  625.45    8.91
   0  -5   0  613.79    8.49
   0  -5   0  631.36    8.79
   0   5   0  623.05    8.79
   0   5   0  630.73    8.92
   0   5   0  634.61    8.88
   0  -5   0  629.36    8.87
   0  -5  -1    1.01    0.24
   0   5   1    1.02    0.30
   0  -5  -1    0.53    0.25
   0  -5  -1    0.61    0.16
   0   5   1    0.78    0.25
   0  -5  -1    0.71    0.29
   0   5   1    0.81    0.28
   0  -5  -2  924.23   12.88
   0   5   2  977.95   13.08
   0   5   2  935.34   12.98
   0  -5  -2  958.78   12.96
   0  -5  -2  915.30   12.57
   0  -5  -2  921.07   12.61
   0  -5  -2  933.56   12.97
   0  -5  -3  215.77    3.35
   0   5   3  208.00    3.34
   0  -5  -3  213.97    3.30
   0  -5  -3  209.68    3.25
   0   5   3  213.53    3.42
   0  -5  -3  203.87    3.00
   0  -5  -3  212.78    3.32
   0   5   4   10.79    0.50
   0  -5  -4   11.08    0.50
   0  -5  -4   10.70    0.34
   0  -5  -4    9.70    0.27
   0  -5  -4   11.07    0.47
   0  -5  -4   11.63    0.49
   0   5   4   10.88    0.54
   0  -5  -4   11.36    0.45
   0  -5  -5  175.18    2.69
   0  -5  -5  171.23    2.72
   0  -5  -5  170.31    2.78
   0  -5  -5  169.44    2.74
   0   5   5  171.32    2.73
   0  -5  -5  164.97    2.46
   0   5   5  172.40    2.86
   0   5   5  169.40    2.81
   0  -5  -6   65.16    1.38
   0  -5  -6   63.12    1.12
   0  -5  -6   66.20    1.35
   0   5   6   65.87    1.33
   0  -5  -6   65.55    1.29
   0  -5  -6   67.20    1.34
   0  -5  -6   63.95    1.31
   0   5   6   64.13    1.45
   0   5   6   64.78    1.41
   0  -5  -7  228.79    3.63
   0  -5  -7  222.11    3.50
   0   5   7  229.36    3.57
   0  -5  -7  225.98    3.32
   0  -5  -7  234.16    3.59
   0   5   7  227.44    3.68
   0  -5  -7  228.00    3.56
   0  -5  -7  222.91    3.58
   0   5   7  222.61    3.73
   0  -5  -7  226.10    3.49
   0  -5  -8   30.94    0.86
   0   5   8   31.21    0.94
   0  -5  -8   30.59    0.82
   0  -5  -8   31.51    0.90
   0  -5  -8   30.53    0.80
   0   5   8   30.34    0.94
   0  -5  -8   30.75    0.84
   0   5   8   32.44    0.85
   0  -5  -8   31.42    0.70
   0   5   9  355.75    5.20
   0  -5  -9  338.87    5.15
   0  -5  -9  350.17    5.21
   0   5   9  339.88    5.32
   0  -5  -9  340.74    5.12
   0   5   9  334.58    5.33
   0  -5  -9  352.92    5.22
   0  -5  -9  343.64    5.23
   0  -5  -9  327.65    5.10
   0  -5  -9  347.68    4.95
   0  -5 -10   46.31    1.16
   0  -5 -10   44.39    0.87
   0  -5 -10   46.62    1.14
   0  -5 -10   46.20    1.08
   0  -5 -10   45.95    1.07
   0  -5 -10   46.54    0.96
   0  -5 -10   47.73    1.14
   0   5  10   45.74    1.24
   0   5  10   46.37    1.11
   0  -5 -10   46.23    1.12
   0   5  10   45.16    1.21
   0   5  10   46.28    1.24
   0  -5 -11   10.93    0.51
   0  -5 -11   10.41    0.51
   0   5  11    9.72    0.60
   0  -5 -11   11.55    0.58
   0   5  11   11.53    0.63
   0  -5 -11   11.49    0.56
   0   5  11   10.58    0.60
   0  -5 -11   11.06    0.36
   0   5  11   11.99    0.56
   0  -5 -11   12.07    0.55
   0  -5 -11   10.75    0.46
   0  -5 -11   10.98    0.56
   0  -5 -12   34.39    0.98
   0  -5 -12   33.17    0.96
   0   5  12   34.70    0.97
   0  -5 -12   33.06    0.92
   0  -5 -12   34.52    0.83
   0  -5 -12   36.81    1.03
   0  -5 -12   37.79    1.03
   0   5  12   33.87    1.08
   0   5  12   34.76    1.07
   0   5  12   33.18    1.07
   0  -5 -13   13.20    0.61
   0   5  13   12.90    0.71
   0  -5 -13   13.05    0.62
   0   5  13   12.85    0.42
   0   5  13   12.43    0.69
   0  -5 -13   14.40    0.66
   0   5  14   67.68    1.62
   0  -5 -14   67.21    1.50
   0  -5 -14   67.66    1.40
   0   5  14   66.24    1.13
   0  -5 -14   68.62    1.37
   0   5  14   66.02    1.62
   0   5  15    3.41    0.28
   0   5  15    3.32    0.46
   0   5  15    2.77    0.51
   0   5  15    3.40    0.23
   0  -5 -15    2.66    0.38
   0  -5 -15    3.57    0.47
   0  -5 -15    3.56    0.45
   0  -5 -16   34.22    1.04
   0   5  16   34.00    1.20
   0  -5 -16   34.82    1.12
   0  -5 -16   34.00    0.96
   0   5  16   32.12    0.79
   0   5  16   33.02    1.19
   0   5  16   35.25    0.69
   0  -5 -17   10.36    0.63
   0   5  17   11.10    0.35
   0   5  17   10.41    0.75
   0  -5 -17   12.08    0.71
   0   5  17   10.55    0.76
   0   5  17   10.24    0.45
   0  -5 -17   11.21    0.58
   0   5  18    0.70    0.20
   0   5  18    1.08    0.48
   0  -5 -18    0.95    0.47
   0  -5 -18    0.67    0.40
   0  -5 -18    0.90    0.39
   0  -5 -19   11.58    0.62
   0  -5 -19   12.04    0.57
   0  -5 -19   10.58    0.68
   0  -5 -19   11.50    0.73
   0   5  19   11.70    0.81
   0   5  19   11.61    0.83
   0  -5 -20   13.51    0.68
   0  -5 -20   11.84    0.60
   0  -5 -21   12.74    0.62
   0  -5 -21   13.69    0.67
   0   6 -21    7.62    0.68
   0   6 -20   50.17    1.43
   0  -6  19   23.72    0.99
   0   6 -19   21.87    0.93
   0   6 -19   22.64    0.92
   0   6 -18    1.34    0.45
   0  -6  18    0.98    0.49
   0   6 -18    0.77    0.42
   0   6 -18    0.43    0.40
   0  -6  18    0.21    0.43
   0  -6  18    0.66    0.47
   0   6 -17   62.17    1.50
   0  -6  17   61.54    1.57
   0  -6  17   61.99    1.24
   0   6 -17   63.39    1.51
   0  -6  17   61.49    1.59
   0   6 -16    4.27    0.46
   0  -6  16    3.24    0.52
   0  -6  16    3.99    0.37
   0   6 -16    4.65    0.50
   0  -6  15   36.50    1.12
   0   6 -15   37.59    0.70
   0  -6  15   37.15    0.90
   0   6 -15   38.86    1.08
   0   6 -15   38.87    1.09
   0   6 -14   50.79    1.23
   0  -6  14   51.51    1.35
   0   6 -14   52.91    1.28
   0  -6  14   47.62    1.30
   0   6 -13  316.07    4.73
   0   6 -13  309.41    4.65
   0  -6  13  298.24    4.77
   0   6 -13  288.77    4.31
   0  -6  13  301.13    4.80
   0  -6  13  309.55    4.58
   0  -6  12   40.00    1.14
   0   6 -12   42.62    1.11
   0   6 -12   43.32    1.06
   0  -6  12   41.08    0.99
   0  -6  12   41.96    1.16
   0  -6  11    7.54    0.52
   0  -6  11    7.60    0.49
   0   6 -11    7.15    0.48
   0   6 -11    9.09    0.46
   0   6 -11    8.06    0.53
   0  -6  11    7.80    0.52
   0  -6  10  136.49    2.41
   0   6 -10  134.65    2.37
   0  -6  10  137.12    2.59
   0  -6  10  138.41    2.46
   0   6 -10  133.70    2.43
   0  -6  10  137.47    2.38
   0  -6   9    6.95    0.47
   0  -6   9    6.67    0.49
   0   6  -9    7.20    0.41
   0  -6   9    6.44    0.43
   0   6  -9    6.19    0.47
   0  -6   9    7.79    0.55
   0   6  -9    7.33    0.47
   0   6  -9    6.71    0.51
   0  -6   9    6.31    0.51
   0   6  -8    4.25    0.35
   0   6  -8    3.96    0.37
   0   6  -8    4.12    0.43
   0  -6   8    4.40    0.43
   0  -6   8    3.62    0.35
   0   6  -8    4.16    0.41
   0  -6   8    3.44    0.44
   0  -6   8    3.87    0.43
   0  -6   8    3.80    0.40
   0  -6   7  220.35    3.64
   0   6  -7  225.42    3.63
   0  -6   7  216.86    3.57
   0   6  -7  223.81    3.57
   0   6  -7  221.67    3.59
   0  -6   7  224.81    3.73
   0   6  -7  225.12    3.42
   0  -6   7  222.83    3.53
   0  -6   7  221.22    3.69
   0  -6   6  270.48    4.45
   0  -6   6  280.29    4.18
   0   6  -6  284.32    4.39
   0   6  -6  277.04    4.15
   0   6  -6  279.33    4.33
   0  -6   6  276.53    4.42
   0  -6   6  284.77    4.28
   0  -6   6  280.75    4.42
   0   6  -6  277.81    4.33
   0  -6   6  275.96    4.33
   0   6  -5   83.19    1.68
   0  -6   5   85.44    1.71
   0   6  -5   83.31    1.48
   0  -6   5   82.84    1.70
   0   6  -5   75.24    1.64
   0  -6   5   79.65    1.22
   0  -6   5   86.03    1.54
   0   6  -5   83.84    1.65
   0  -6   5   84.06    1.65
   0  -6   5   82.74    1.74
   0  -6   5   87.57    1.61
   0   6  -4   75.05    1.54
   0  -6   4   72.91    1.41
   0  -6   4   74.45    1.57
   0  -6   4   75.86    1.62
   0   6  -4   78.74    1.53
   0   6  -4   74.01    1.56
   0  -6   4   75.71    1.48
   0  -6   4   74.70    1.58
   0   6  -4   74.65    1.36
   0  -6   3   11.07    0.58
   0   6  -3   10.52    0.55
   0  -6   3   11.19    0.25
   0  -6   3    9.93    0.54
   0  -6   3   12.49    0.53
   0   6  -3   11.89    0.53
   0  -6   2   73.38    1.54
   0   6  -2   73.88    1.56
   0  -6   2   75.26    1.60
   0  -6   2   75.69    1.46
   0   6  -2   74.38    1.48
   0   6  -1   97.04    1.88
   0  -6   1   93.07    1.85
   0  -6   1   94.76    1.73
   0   6  -1   91.90    1.75
   0  -6   1   95.02    1.82
   0   6   0  148.71    2.64
   0  -6   0  151.84    2.59
   0   6   0  150.69    2.59
   0   6   0  146.41    2.50
   0  -6   0  152.14    2.50
   0  -6   0  146.88    2.62
   0  -6  -1  106.07    2.00
   0  -6  -1  105.67    1.92
   0   6   1  106.20    1.92
   0  -6  -1  109.97    2.00
   0   6   1  108.74    2.01
   0   6   1  106.66    2.05
   0  -6  -2  192.58    3.16
   0  -6  -2  184.43    3.10
   0  -6  -2  188.58    3.09
   0   6   2  188.25    3.18
   0  -6  -2  184.54    3.01
   0   6   2  184.92    3.12
   0  -6  -3  182.32    2.96
   0  -6  -3  177.63    2.89
   0  -6  -3  173.02    2.96
   0   6   3  176.66    3.00
   0   6   3  174.04    3.06
   0  -6  -3  177.94    3.01
   0  -6  -4    0.49    0.25
   0  -6  -4    0.43    0.27
   0   6   4    0.38    0.31
   0  -6  -4    0.59    0.31
   0  -6  -4    0.43    0.20
   0  -6  -4    0.66    0.29
   0   6   4    1.39    0.32
   0  -6  -5   53.07    1.21
   0   6   5   55.68    1.21
   0   6   5   53.50    1.28
   0   6   5   54.17    1.35
   0  -6  -5   52.76    1.17
   0  -6  -5   53.41    1.20
   0  -6  -5   49.42    0.80
   0  -6  -5   53.60    1.27
   0  -6  -5   56.18    1.24
   0  -6  -5   54.54    0.98
   0   6   6    0.32    0.28
   0  -6  -6    0.34    0.25
   0  -6  -6    0.41    0.25
   0  -6  -6    0.30    0.29
   0   6   6    0.23    0.23
   0   6   6   -0.08    0.33
   0  -6  -6    0.28    0.26
   0  -6  -6    0.09    0.24
   0  -6  -6    0.34    0.29
   0   6   7   40.63    1.04
   0  -6  -7   42.79    1.08
   0  -6  -7   42.78    1.07
   0  -6  -7   42.16    1.10
   0  -6  -7   40.66    0.86
   0  -6  -7   41.88    1.05
   0   6   7   40.12    1.17
   0   6   7   40.02    1.13
   0  -6  -7   43.24    1.03
   0  -6  -8    6.25    0.42
   0  -6  -8    7.61    0.46
   0  -6  -8    6.62    0.48
   0   6   8    5.99    0.56
   0  -6  -8    6.37    0.38
   0   6   8    7.07    0.54
   0  -6  -8    6.49    0.45
   0   6   8    6.64    0.44
   0  -6  -8    6.30    0.44
   0  -6  -8    5.70    0.45
   0  -6  -9  149.12    2.56
   0  -6  -9  148.26    2.53
   0  -6  -9  149.17    2.36
   0   6   9  152.26    2.61
   0  -6  -9  151.48    2.64
   0   6   9  152.07    2.78
   0  -6  -9  149.14    2.66
   0   6   9  149.49    2.84
   0   6  10  122.12    2.49
   0  -6 -10  130.37    2.12
   0  -6 -10  129.02    2.27
   0  -6 -10  123.73    2.31
   0   6  10  126.40    2.58
   0  -6 -10  124.30    2.02
   0  -6 -10  131.82    2.37
   0  -6 -10  129.83    2.39
   0   6  10  128.87    2.35
   0  -6 -10  118.66    2.24
   0  -6 -10  131.20    2.36
   0  -6 -11   44.01    1.10
   0  -6 -11   43.85    1.00
   0   6  11   42.13    1.29
   0  -6 -11   46.40    1.20
   0  -6 -11   41.92    1.14
   0  -6 -11   45.06    0.88
   0   6  11   45.70    1.30
   0   6  12   21.58    0.91
   0   6  12   22.65    0.94
   0  -6 -12   21.86    0.54
   0  -6 -12   22.48    0.77
   0  -6 -12   22.31    0.84
   0  -6 -13    1.23    0.35
   0   6  13    0.92    0.42
   0  -6 -13    1.53    0.42
   0  -6 -13    0.86    0.36
   0   6  13    0.70    0.43
   0  -6 -14   18.32    0.72
   0  -6 -14   17.79    0.78
   0   6  14   17.76    0.88
   0  -6 -14   19.35    0.71
   0   6  14   18.64    0.88
   0   6  15    2.81    0.20
   0   6  15    1.67    0.47
   0   6  15    1.89    0.53
   0  -6 -15    3.22    0.42
   0  -6 -15    2.27    0.44
   0  -6 -15    2.78    0.50
   0  -6 -16   44.15    1.33
   0   6  16   47.20    0.83
   0  -6 -16   47.95    1.27
   0  -6 -16   45.09    1.20
   0   6  16   43.76    1.46
   0   6  16   44.26    1.44
   0   6  17   10.46    0.79
   0  -6 -17    9.73    0.71
   0   6  17   12.30    0.34
   0  -6 -17    9.79    0.61
   0  -6 -17   10.82    0.69
   0   6  17   10.99    0.82
   0  -6 -18    6.26    0.52
   0  -6 -18    6.92    0.66
   0  -6 -18    6.95    0.58
   0   6  18    6.86    0.70
   0   6  18    8.24    0.75
   0  -6 -19    1.65    0.42
   0  -6 -20    0.31    0.38
   0  -6 -20    0.14    0.42
   0  -6 -21    0.77    0.40
   0   7 -18   24.40    1.03
   0  -7  17   42.77    1.32
   0   7 -17   45.88    1.35
   0   7 -17   46.85    1.28
   0   7 -16    0.51    0.41
   0   7 -16    0.43    0.40
   0  -7  16    0.77    0.47
   0  -7  16    0.74    0.48
   0   7 -15    6.66    0.58
   0   7 -15    6.44    0.52
   0  -7  15    7.01    0.59
   0   7 -15    6.77    0.31
   0   7 -14   41.33    1.17
   0   7 -14   40.33    1.12
   0   7 -14   40.58    0.85
   0  -7  14   42.33    1.22
   0   7 -13   38.81    1.11
   0   7 -13   38.43    1.10
   0  -7  13   36.94    1.13
   0   7 -13   38.65    1.07
   0  -7  13   39.21    1.18
   0   7 -12   27.71    0.91
   0   7 -12   32.23    1.00
   0  -7  12   30.29    1.00
   0  -7  12   31.24    1.05
   0   7 -12   31.17    0.96
   0  -7  12   31.00    0.86
   0   7 -11   37.58    0.99
   0   7 -11   36.18    1.04
   0  -7  11   36.14    1.08
   0   7 -11   35.47    0.99
   0  -7  11   34.65    0.91
   0  -7  11   35.26    1.03
   0  -7  11   36.70    1.10
   0  -7  10   28.70    0.92
   0   7 -10   30.97    0.96
   0  -7  10   30.46    0.97
   0   7 -10   30.13    0.87
   0  -7  10   30.32    0.83
   0  -7  10   28.49    0.99
   0   7 -10   31.04    0.85
   0   7  -9    0.44    0.29
   0   7  -9    0.22    0.36
   0  -7   9    0.02    0.34
   0   7  -9    0.52    0.36
   0  -7   9    0.12    0.33
   0  -7   9    0.07    0.37
   0  -7   9    0.19    0.27
   0   7  -9    0.26    0.30
   0  -7   8  106.21    2.25
   0   7  -8  108.24    1.93
   0   7  -8  108.62    2.10
   0  -7   8  105.77    2.09
   0  -7   8  104.54    1.91
   0  -7   8  106.41    2.19
   0   7  -8  109.59    2.13
   0   7  -8  108.56    2.14
   0  -7   8  110.07    2.17
   0  -7   8  109.31    2.06
   0   7  -8  110.76    1.94
   0   7  -7    9.81    0.46
   0   7  -7   10.70    0.58
   0  -7   7   10.08    0.67
   0   7  -7   10.73    0.63
   0  -7   7   10.11    0.29
   0  -7   7   11.64    0.65
   0   7  -7    9.98    0.60
   0  -7   7   11.06    0.60
   0   7  -7   10.83    0.51
   0  -7   7    9.55    0.64
   0  -7   7   10.70    0.56
   0   7  -6  119.93    2.03
   0   7  -6  114.54    1.97
   0  -7   6  117.40    1.84
   0   7  -6  120.64    2.23
   0   7  -6  116.35    2.26
   0  -7   6  117.28    2.29
   0  -7   6  118.34    2.37
   0  -7   6  114.57    2.15
   0   7  -6  116.91    2.21
   0  -7   6  117.35    2.30
   0  -7   6  119.18    2.23
   0   7  -5  156.19    2.81
   0  -7   5  160.29    2.92
   0  -7   5  157.34    2.70
   0   7  -5  156.88    2.76
   0  -7   5  153.94    2.38
   0   7  -5  158.45    2.76
   0   7  -5  159.21    2.56
   0  -7   5  160.56    2.85
   0  -7   5  155.27    2.83
   0  -7   5  153.76    2.74
   0   7  -4   24.91    0.68
   0  -7   4   24.27    0.90
   0  -7   4   23.01    0.85
   0   7  -4   23.36    0.85
   0   7  -4   24.08    0.82
   0   7  -4   24.36    0.82
   0  -7   4   23.66    0.77
   0  -7   4   25.06    0.87
   0  -7   4   23.89    0.58
   0   7  -3   70.70    1.34
   0   7  -3   71.24    1.52
   0   7  -3   71.34    1.56
   0   7  -3   67.56    1.05
   0   7  -3   70.64    1.60
   0  -7   3   72.27    1.59
   0  -7   3   72.67    1.63
   0  -7   3   70.42    1.63
   0  -7   3   71.88    1.24
   0  -7   3   73.97    1.51
   0  -7   2   14.06    0.45
   0   7  -2   15.22    0.69
   0  -7   2   14.52    0.61
   0   7  -2   13.87    0.61
   0  -7   2   14.87    0.35
   0  -7   2   15.02    0.66
   0  -7   2   13.85    0.68
   0  -7   1    4.62    0.39
   0  -7   1    4.64    0.47
   0  -7   1    4.63    0.44
   0   7  -1    4.72    0.46
   0   7  -1    4.25    0.39
   0  -7   1    5.09    0.23
   0  -7   0    6.79    0.51
   0   7   0    7.48    0.46
   0  -7   0    6.67    0.44
   0  -7   0    7.09    0.28
   0  -7   0    7.11    0.49
   0   7   0    7.50    0.52
   0  -7  -1   38.90    0.74
   0   7   1   40.26    1.14
   0   7   1   37.29    1.07
   0  -7  -1   37.66    1.06
   0   7   1   37.10    0.99
   0  -7  -1   39.19    1.00
   0  -7  -1   38.05    1.05
   0  -7  -2    9.43    0.52
   0  -7  -2   10.61    0.56
   0  -7  -2   11.27    0.60
   0  -7  -2    9.41    0.55
   0   7   2    9.38    0.57
   0   7   2    9.86    0.60
   0  -7  -2    9.63    0.35
   0  -7  -3   80.39    1.70
   0  -7  -3   75.89    1.61
   0  -7  -3   74.23    1.28
   0   7   3   78.69    1.75
   0  -7  -3   77.65    1.64
   0  -7  -3   74.04    1.17
   0  -7  -3   76.55    1.56
   0   7   3   75.01    1.66
   0  -7  -4    0.59    0.36
   0  -7  -4    0.47    0.15
   0  -7  -4    0.52    0.11
   0   7   4    0.80    0.41
   0  -7  -4    0.51    0.30
   0   7   4    0.59    0.34
   0  -7  -4    1.02    0.30
   0  -7  -4    0.38    0.28
   0  -7  -5    1.53    0.35
   0   7   5    2.08    0.44
   0  -7  -5    1.56    0.13
   0  -7  -5    1.90    0.15
   0  -7  -5    2.30    0.35
   0   7   5    1.93    0.35
   0  -7  -5    2.05    0.36
   0  -7  -5    2.15    0.37
   0   7   5    2.17    0.39
   0  -7  -5    2.52    0.37
   0  -7  -6    5.93    0.45
   0  -7  -6    5.58    0.43
   0   7   6    5.41    0.42
   0  -7  -6    7.13    0.53
   0   7   6    6.25    0.57
   0   7   6    6.07    0.54
   0  -7  -6    6.56    0.48
   0  -7  -6    6.08    0.46
   0  -7  -7    9.60    0.58
   0  -7  -7    9.11    0.52
   0   7   7    8.98    0.61
   0   7   7    9.65    0.65
   0   7   7    9.43    0.53
   0  -7  -7    8.31    0.54
   0  -7  -7    9.52    0.55
   0  -7  -7   10.31    0.55
   0  -7  -8    5.11    0.44
   0   7   8    5.82    0.46
   0  -7  -8    5.20    0.47
   0  -7  -8    5.59    0.47
   0  -7  -8    5.44    0.45
   0   7   8    4.78    0.50
   0   7   8    5.92    0.59
   0  -7  -8    5.30    0.47
   0  -7  -8    5.27    0.43
   0   7   9   34.46    1.22
   0  -7  -9   34.07    0.96
   0   7   9   34.09    1.16
   0  -7  -9   33.50    1.06
   0  -7  -9   34.59    1.05
   0  -7 -10  144.01    2.56
   0   7  10  148.31    2.94
   0   7  10  141.61    2.82
   0  -7 -10  144.70    2.72
   0   7  11   14.37    0.85
   0  -7 -11   11.97    0.45
   0  -7 -11   13.47    0.71
   0   7  11   13.50    0.81
   0   7  11   13.30    0.44
   0  -7 -11   12.18    0.61
   0  -7 -12   11.39    0.62
   0   7  12   11.70    0.40
   0  -7 -12   10.48    0.60
   0   7  12   11.34    0.76
   0  -7 -12   10.32    0.41
   0  -7 -12   11.51    0.69
   0   7  12   10.49    0.79
   0   7  13    2.19    0.53
   0  -7 -13    2.05    0.41
   0  -7 -13    1.68    0.40
   0   7  13    2.97    0.23
   0  -7 -13    1.98    0.23
   0   7  13    2.12    0.59
   0  -7 -13    2.03    0.44
   0  -7 -14    1.97    0.49
   0   7  14    2.08    0.61
   0   7  14    2.17    0.53
   0   7  14    2.18    0.19
   0  -7 -14    1.69    0.42
   0  -7 -14    1.79    0.39
   0  -7 -15    2.42    0.53
   0   7  15    3.17    0.59
   0  -7 -15    2.83    0.47
   0   7  15    2.22    0.64
   0  -7 -15    3.28    0.46
   0   7  16   18.98    1.02
   0   7  16   18.60    1.12
   0  -7 -16   20.88    0.89
   0  -7 -16   20.43    0.98
   0  -7 -16   21.55    0.84
   0  -7 -17   10.60    0.70
   0  -7 -17    9.25    0.62
   0  -7 -17   10.22    0.76
   0   7  17    7.97    0.76
   0  -7 -18    8.31    0.60
   0  -7 -19    3.05    0.49
   0   8 -17    8.91    0.70
   0   8 -16    7.57    0.63
   0   8 -16    7.26    0.62
   0  -8  16    7.89    0.68
   0   8 -15    7.05    0.57
   0   8 -15    6.52    0.59
   0  -8  15    7.14    0.64
   0   8 -15    6.85    0.35
   0  -8  15    6.51    0.61
   0  -8  14   22.41    0.92
   0   8 -14   22.52    0.90
   0   8 -14   22.40    0.87
   0   8 -14   21.76    0.63
   0   8 -13    4.98    0.51
   0  -8  13    5.72    0.59
   0   8 -13    5.86    0.52
   0   8 -12   51.47    1.27
   0   8 -12   50.17    1.33
   0   8 -12   49.35    1.28
   0  -8  12   50.76    1.39
   0   8 -11   50.79    1.25
   0  -8  11   50.84    1.37
   0   8 -11   50.07    1.24
   0  -8  11   49.46    1.40
   0   8 -11   52.01    1.34
   0  -8  11   50.05    1.33
   0   8 -10    0.73    0.39
   0  -8  10    0.74    0.39
   0  -8  10    0.20    0.40
   0   8 -10    0.60    0.36
   0  -8  10    0.96    0.33
   0   8 -10    1.53    0.36
   0  -8  10    0.78    0.20
   0  -8  10    1.04    0.38
   0  -8   9    7.97    0.59
   0  -8   9    8.62    0.49
   0   8  -9    8.81    0.48
   0   8  -9    7.74    0.49
   0   8  -9    8.73    0.58
   0  -8   9    9.21    0.65
   0  -8   9    8.23    0.27
   0   8  -9    9.29    0.63
   0  -8   9    7.68    0.54
   0  -8   8   51.04    1.38
   0  -8   8   53.58    1.31
   0  -8   8   48.57    1.14
   0   8  -8   49.85    1.18
   0  -8   8   51.54    1.34
   0   8  -8   48.44    1.12
   0   8  -8   52.52    1.32
   0   8  -8   49.86    1.37
   0   8  -7    6.96    0.57
   0  -8   7    5.65    0.53
   0  -8   7    7.50    0.53
   0  -8   7    7.37    0.46
   0   8  -7    7.08    0.45
   0  -8   7    6.94    0.60
   0   8  -7    7.60    0.60
   0  -8   6   28.03    1.01
   0   8  -6   28.93    0.83
   0   8  -6   27.98    1.00
   0  -8   6   29.11    0.65
   0  -8   6   29.60    0.84
   0  -8   6   29.18    0.92
   0  -8   6   29.13    0.97
   0   8  -6   28.76    0.96
   0   8  -5    4.44    0.50
   0  -8   5    4.25    0.28
   0   8  -5    4.56    0.52
   0  -8   5    3.98    0.50
   0  -8   5    4.37    0.46
   0   8  -5    4.13    0.39
   0  -8   5    3.83    0.49
   0  -8   5    4.47    0.42
   0  -8   5    4.78    0.48
   0   8  -4    2.49    0.34
   0  -8   4    2.17    0.45
   0  -8   4    2.12    0.40
   0   8  -4    2.90    0.45
   0  -8   4    2.14    0.44
   0  -8   4    2.34    0.24
   0   8  -4    2.43    0.45
   0  -8   4    2.28    0.35
   0   8  -3    4.53    0.46
   0   8  -3    5.07    0.37
   0   8  -3    5.03    0.48
   0  -8   3    4.81    0.50
   0   8  -3    5.30    0.53
   0  -8   3    4.99    0.30
   0  -8   3    5.05    0.49
   0  -8   3    4.52    0.53
   0  -8   3    4.60    0.45
   0   8  -2    0.25    0.39
   0  -8   2    0.56    0.23
   0   8  -2    0.67    0.35
   0  -8   2    0.64    0.36
   0  -8   2    0.41    0.42
   0   8  -2    0.60    0.27
   0  -8   2    0.52    0.16
   0  -8   2    0.46    0.32
   0  -8   1   13.43    0.74
   0  -8   1   12.74    0.38
   0  -8   1   12.91    0.47
   0   8  -1   13.95    0.73
   0  -8   1   11.97    0.61
   0  -8   1   13.45    0.70
   0   8  -1   12.02    0.64
   0   8   0    1.61    0.41
   0  -8   0    1.82    0.40
   0  -8   0    1.95    0.23
   0  -8   0    1.52    0.40
   0  -8   0    1.61    0.38
   0   8   0    1.71    0.45
   0   8   1    0.30    0.42
   0  -8  -1    0.84    0.35
   0  -8  -1    1.21    0.37
   0  -8  -1    1.06    0.23
   0  -8  -1    0.40    0.37
   0   8   2    4.71    0.55
   0   8   2    5.25    0.51
   0  -8  -2    5.54    0.48
   0  -8  -2    5.28    0.45
   0  -8  -2    4.75    0.53
   0  -8  -2    5.13    0.32
   0  -8  -2    5.51    0.49
   0  -8  -3   35.54    1.08
   0  -8  -3   33.62    0.60
   0  -8  -3   35.31    0.78
   0   8   3   37.60    1.14
   0   8   3   35.58    1.18
   0  -8  -3   36.40    1.03
   0  -8  -3   34.84    1.14
   0  -8  -4    2.99    0.50
   0  -8  -4    2.99    0.31
   0  -8  -4    3.07    0.22
   0  -8  -4    2.76    0.46
   0   8   4    2.90    0.55
   0   8   4    2.64    0.48
   0  -8  -4    2.71    0.40
   0  -8  -5   10.18    0.45
   0   8   5    9.28    0.69
   0  -8  -5    8.93    0.56
   0   8   5    8.56    0.64
   0  -8  -5    8.49    0.21
   0  -8  -5    9.21    0.60
   0  -8  -5    9.51    0.65
   0  -8  -6    4.49    0.36
   0  -8  -6    3.35    0.12
   0   8   6    3.58    0.52
   0  -8  -6    4.99    0.54
   0   8   6    3.97    0.18
   0   8   6    3.88    0.59
   0  -8  -6    4.55    0.45
   0  -8  -7    0.20    0.38
   0   8   7    0.34    0.42
   0  -8  -7    0.52    0.32
   0  -8  -7    0.30    0.13
   0   8   7    0.53    0.49
   0  -8  -7    0.69    0.43
   0  -8  -8    3.02    0.48
   0  -8  -8    2.52    0.41
   0   8   8    2.70    0.56
   0   8   8    2.15    0.49
   0   8   9    5.63    0.65
   0  -8  -9    4.50    0.56
   0   8   9    4.79    0.60
   0  -8  -9    4.68    0.48
   0  -8 -10   16.41    0.72
   0  -8 -10   15.32    0.81
   0   8  10   14.70    0.85
   0   8  10   15.89    0.94
   0  -8 -11    1.23    0.40
   0   8  11    2.15    0.56
   0   8  11    1.81    0.28
   0   8  11    1.43    0.16
   0  -8 -11    1.28    0.44
   0  -8 -11    1.30    0.28
   0   8  11    1.72    0.59
   0  -8 -11    1.50    0.50
   0  -8 -12   11.61    0.47
   0   8  12   11.79    0.87
   0  -8 -12   11.96    0.66
   0  -8 -12   11.19    0.74
   0  -8 -12   10.67    0.66
   0   8  12   12.40    0.43
   0   8  12   13.19    0.83
   0  -8 -13    0.69    0.44
   0  -8 -13    1.44    0.43
   0  -8 -13    0.75    0.24
   0   8  13    0.69    0.21
   0   8  13    0.43    0.58
   0   8  13    0.77    0.52
   0  -8 -13    0.82    0.41
   0  -8 -14    1.07    0.42
   0   8  14    2.05    0.55
   0  -8 -14    1.90    0.44
   0   8  14    1.02    0.59
   0  -8 -14    1.25    0.49
   0  -8 -15   -0.07    0.45
   0  -8 -15    0.20    0.41
   0  -8 -15   -0.05    0.40
   0   8  15    0.04    0.51
   0   8  15    0.09    0.60
   0  -8 -16    0.26    0.40
   0  -8 -17    5.99    0.58
   0  -8 -18    2.08    0.49
   0   9 -16   34.39    1.18
   0   9 -15    3.85    0.54
   0   9 -14    0.25    0.46
   0   9 -14    0.42    0.29
   0  -9  14    0.26    0.52
   0   9 -14    0.95    0.42
   0   9 -13   24.44    0.90
   0   9 -12    2.03    0.47
   0  -9  12    2.74    0.53
   0   9 -12    2.16    0.41
   0  -9  11    7.49    0.62
   0  -9  11    5.57    0.61
   0   9 -11    5.84    0.49
   0   9 -11    6.67    0.57
   0  -9  10    7.29    0.63
   0  -9  10    7.88    0.67
   0   9 -10    8.06    0.68
   0   9 -10    7.33    0.49
   0   9 -10    7.84    0.61
   0  -9  10    8.20    0.63
   0   9 -10    8.29    0.57
   0   9  -9   20.43    0.90
   0  -9   9   18.84    0.89
   0   9  -9   19.20    0.83
   0  -9   9   19.41    0.83
   0   9  -9   18.83    0.74
   0  -9   9   20.04    0.87
   0   9  -8    1.06    0.48
   0   9  -8    0.63    0.36
   0  -9   8    0.98    0.47
   0   9  -8    0.72    0.39
   0  -9   8    0.03    0.40
   0  -9   8    0.78    0.44
   0   9  -7   11.85    0.73
   0   9  -7   10.75    0.68
   0   9  -7   10.98    0.60
   0  -9   7   11.51    0.70
   0  -9   7   12.13    0.69
   0  -9   7   12.03    0.76
   0   9  -6   15.46    0.76
   0  -9   6   15.41    0.80
   0  -9   6   15.90    0.66
   0  -9   6   13.78    0.73
   0   9  -6   14.62    0.63
   0  -9   6   14.92    0.81
   0   9  -6   16.41    0.83
   0  -9   5    4.69    0.54
   0   9  -5    5.12    0.56
   0   9  -5    5.31    0.45
   0  -9   5    4.79    0.30
   0   9  -5    4.17    0.58
   0  -9   5    4.16    0.55
   0  -9   5    5.20    0.46
   0  -9   5    4.17    0.49
   0   9  -4   56.30    1.53
   0   9  -4   55.32    1.50
   0  -9   4   57.44    1.34
   0   9  -4   58.85    1.27
   0  -9   4   56.22    1.43
   0  -9   4   55.62    1.48
   0  -9   4   57.10    1.06
   0  -9   4   57.54    1.58
   0  -9   3    0.34    0.23
   0   9  -3    0.43    0.35
   0   9  -3    0.61    0.44
   0  -9   3    0.20    0.40
   0  -9   3    0.61    0.48
   0   9  -3    0.47    0.44
   0   9  -2   34.27    1.18
   0  -9   2   33.77    1.17
   0  -9   2   32.75    0.77
   0   9  -2   31.94    0.59
   0   9  -2   34.29    1.12
   0  -9   2   34.27    1.06
   0  -9   1   96.94    1.58
   0   9  -1  101.37    2.23
   0  -9   1   99.71    1.73
   0  -9   1  105.47    2.09
   0   9   0    0.85    0.53
   0  -9   0    0.92    0.44
   0  -9   0    1.10    0.25
   0  -9  -1    2.68    0.29
   0   9   1    3.00    0.52
   0  -9  -1    2.68    0.53
   0  -9  -1    2.96    0.44
   0  -9  -2    1.20    0.47
   0   9   2    1.62    0.51
   0  -9  -2    1.80    0.40
   0  -9  -2    1.18    0.17
   0  -9  -2    1.38    0.28
   0  -9  -3    6.80    0.54
   0  -9  -3    7.03    0.40
   0   9   3    7.11    0.66
   0  -9  -3    5.31    0.57
   0   9   3    6.06    0.61
   0  -9  -4    2.16    0.20
   0  -9  -4    2.91    0.45
   0   9   4    1.35    0.52
   0   9   4    3.17    0.51
   0  -9  -4    2.14    0.33
   0  -9  -4    1.75    0.49
   0  -9  -5   10.21    0.63
   0  -9  -5    9.41    0.70
   0   9   5    9.08    0.71
   0  -9  -5    9.03    0.47
   0   9   5    9.78    0.73
   0   9   6    2.81    0.50
   0  -9  -6    2.98    0.47
   0   9   6    4.25    0.60
   0  -9  -6    2.83    0.37
   0  -9  -6    2.97    0.55
   0  -9  -7    6.32    0.59
   0   9   7    5.81    0.59
   0   9   7    5.92    0.68
   0   9   8    6.36    0.24
   0  -9  -8    7.55    0.66
   0   9   8    7.65    0.71
   0   9   8    7.24    0.67
   0   9   9    0.95    0.51
   0  -9  -9    0.85    0.38
   0  -9  -9    1.14    0.46
   0   9   9    0.21    0.51
   0  -9 -10    0.75    0.49
   0   9  10    0.38    0.52
   0  -9 -10    0.52    0.14
   0   9  10    1.07    0.62
   0  -9 -10    0.52    0.41
   0  -9 -11    9.26    0.64
   0   9  11    9.94    0.32
   0  -9 -11    9.64    0.74
   0   9  11   10.90    0.81
   0   9  11   10.78    0.90
   0   9  11   10.87    0.44
   0   9  12    4.17    0.68
   0  -9 -12    4.70    0.64
   0   9  12    3.36    0.71
   0  -9 -12    4.07    0.37
   0  -9 -12    3.80    0.57
   0  -9 -13    0.75    0.26
   0  -9 -13    1.23    0.45
   0  -9 -14   10.97    0.68
   0  -9 -15    0.19    0.45
   0  -9 -16    0.46    0.44
   0  10 -10   13.49    0.71
   0 -10   9   35.94    1.22
   0  10  -9   36.47    1.24
   0 -10   9   34.05    1.16
   0  10  -9   35.89    1.07
   0  10  -8   25.87    0.89
   0 -10   8   26.29    1.00
   0 -10   8   27.09    1.06
   0  10  -8   27.69    1.06
   0 -10   8   27.50    1.13
   0  10  -8   26.14    1.07
   0  10  -7    5.34    0.61
   0  10  -7    5.57    0.65
   0 -10   7    5.48    0.60
   0  10  -7    6.15    0.54
   0 -10   7    6.08    0.69
   0 -10   7    5.45    0.61
   0 -10   6    0.32    0.50
   0  10  -6    0.37    0.50
   0 -10   6   -0.03    0.45
   0  10  -6    0.43    0.53
   0 -10   5   16.12    0.85
   0  10  -5   15.25    0.89
   0  10  -5   15.32    0.85
   0 -10   5   15.66    0.90
   0 -10   5   15.40    0.80
   0  10  -4   52.40    1.57
   0  10  -4   53.36    1.53
   0 -10   4   52.22    1.00
   0 -10   4   54.28    1.50
   0 -10   4   54.29    1.61
   0 -10   4   55.85    1.46
   0 -10   3    3.73    0.30
   0 -10   3    3.84    0.53
   0 -10   3    3.22    0.63
   0  10  -3    4.33    0.62
   0  10  -3    3.65    0.58
   0 -10   2   36.89    1.32
   0 -10   2   35.02    0.80
   0  10  -2   35.84    1.27
   0  10  -2   37.11    1.25
   0  10  -2   36.81    0.98
   0 -10   2   35.56    1.14
   0 -10   1   47.97    1.02
   0  10  -1   47.67    0.86
   0 -10   1   50.28    1.38
   0  10  -1   50.38    1.52
   0  10  -1   48.99    1.15
   0 -10   0    4.65    0.32
   0 -10   0    4.94    0.58
   0  10   0    3.99    0.63
   0  10   0    4.02    0.41
   0 -10   0    4.76    0.37
   0 -10   0    3.48    0.60
   0 -10  -1    8.19    0.40
   0 -10  -1    8.08    0.64
   0  10   1    7.85    0.48
   0  10   1    8.95    0.80
   0 -10  -1    8.12    0.74
   0 -10  -1    7.35    0.30
   0  10   2    7.01    0.71
   0 -10  -2    5.93    0.67
   0  10   2    6.19    0.44
   0 -10  -2    7.29    0.59
   0 -10  -2    6.18    0.40
   0  10   3    0.15    0.30
   0 -10  -3    0.34    0.29
   0 -10  -3   -0.15    0.47
   0 -10  -3    0.05    0.45
   0  10   3    0.12    0.54
   0  10   4   10.84    0.84
   0 -10  -4   11.86    0.79
   0  10   4   11.19    0.50
   0 -10  -4   11.20    0.52
   0  10   4   11.15    0.80
   0 -10  -4   11.12    0.67
   0  10   5    2.77    0.63
   0 -10  -5    3.49    0.61
   0  10   5    2.24    0.56
   0  10   6   22.36    1.06
   0  10   6   21.09    1.10
   0 -10  -6   20.84    1.03
   0 -10  -7    1.11    0.58
   0 -10  -7    0.97    0.45
   0  10   7    0.95    0.57
   0  10   7    0.72    0.56
   0 -10  -7    1.31    0.48
   0 -10  -8    4.50    0.56
   0  10   8    4.90    0.69
   0 -10  -8    4.72    0.65
   0 -10  -8    4.01    0.52
   0 -10  -9    3.88    0.52
   0  10   9    2.80    0.64
   0 -10  -9    3.48    0.61
   0 -10  -9    3.74    0.53
   0 -10 -10    0.23    0.45
   0  10  10   -0.20    0.23
   0 -10 -10   -0.15    0.48
   0 -10 -11    9.07    0.65
   0 -10 -11    7.96    0.69
   0 -10 -12    4.02    0.57
   0 -10 -13   -0.26    0.49
   0  11  -6    7.08    0.60
   0  11  -5    0.77    0.45
   0 -11   4    1.47    0.66
   0  11  -4    1.63    0.59
   0 -11   4    1.44    0.62
   0  11  -4    1.19    0.47
   0 -11   3   52.45    1.53
   0 -11   3   50.50    1.44
   0 -11   3   48.65    1.60
   0  11  -3   52.49    1.29
   0  11  -3   53.63    1.59
   0  11  -2   18.58    0.97
   0  11  -2   18.58    1.01
   0  11  -2   16.72    0.71
   0 -11   2   17.82    0.86
   0 -11   2   17.99    1.02
   0 -11   1    6.09    0.63
   0  11  -1    5.86    0.50
   0  11  -1    6.14    0.73
   0 -11   1    7.00    0.75
   0  11  -1    6.54    0.69
   0 -11   1    6.96    0.77
   0  11   0   11.37    0.60
   0 -11   0   11.02    0.74
   0 -11   0   10.51    0.84
   0  11   0   10.09    0.84
   0  11   0    9.73    0.79
   0 -11   0    9.94    0.82
   0  11   1    1.13    0.54
   0  11   1    1.02    0.40
   0 -11  -1    1.06    0.52
   0 -11  -1    0.41    0.58
   0 -11  -2   11.32    0.75
   0 -11  -2   11.39    0.89
   0 -11  -2   10.78    0.45
   0  11   2   13.38    0.93
   0  11   2   13.00    0.61
   0  11   3    6.23    0.49
   0 -11  -3    4.64    0.77
   0  11   4   11.87    0.56
   0  11   5    0.03    0.34
   0 -11  -5    0.09    0.48
   0  11   6    3.09    0.37
   0 -11  -6    2.73    0.55
   0 -11  -6    3.30    0.53
   0  11   7    9.95    0.48
   0 -11  -7   10.88    0.71
   0 -11  -8    0.79    0.49
   0  12   0    1.67    0.44
   0  12   1    2.65    0.45
   0  12   2    1.32    0.43
   0  12   3    3.08    0.45
  -1  12   1    8.53    0.56
  -1  12   0   21.76    0.80
  -1  12  -1   78.57    1.65
  -1  11   7    1.42    0.35
  -1  11   5   12.92    0.52
  -1  11   4   17.01    0.61
   1 -11  -3   38.21    1.25
  -1  11   3   38.54    0.95
   1 -11  -2   -0.08    0.66
   1 -11  -2    0.37    0.30
   1 -11  -2    0.16    0.47
  -1  11   2    0.20    0.36
   1 -11  -1    0.48    0.59
   1 -11  -1    0.67    0.33
  -1  11   1    1.06    0.36
   1 -11  -1    0.44    0.50
  -1  11   0   11.00    0.57
   1 -11   0   10.39    0.84
  -1  11   0    9.89    0.45
   1 -11   0   10.21    0.73
   1 -11   1    9.53    0.82
   1 -11   1    8.14    0.77
  -1  11  -1    9.57    0.76
  -1  11  -1    9.66    0.59
   1 -11   1   10.44    0.76
   1 -11   2    3.96    0.67
   1 -11   2    3.99    0.69
  -1  11  -2    3.84    0.46
  -1  11  -2    5.40    0.69
  -1  11  -3    0.94    0.54
  -1  11  -3    0.76    0.42
  -1  11  -4   22.60    0.84
  -1  11  -5    0.53    0.45
  -1  11  -6    7.88    0.61
   1 -10 -11    1.64    0.58
   1 -10 -10    0.55    0.46
  -1  10  10    0.12    0.57
  -1  10   9    9.24    0.80
   1 -10  -9    8.86    0.71
  -1  10   9    8.19    0.39
   1 -10  -9    8.50    0.74
  -1  10   8    3.09    0.32
  -1  10   8    3.38    0.28
  -1  10   8    3.52    0.63
  -1  10   8    2.93    0.71
   1 -10  -8    2.51    0.56
   1 -10  -7    4.48    0.65
  -1  10   7    4.34    0.64
  -1  10   7    3.96    0.31
  -1  10   7    3.81    0.72
  -1  10   6    3.51    0.71
  -1  10   6    4.46    0.34
   1 -10  -6    4.50    0.66
   1 -10  -5    1.47    0.51
   1 -10  -5    1.28    0.54
  -1  10   5    0.91    0.59
  -1  10   5    1.53    0.28
  -1  10   4    3.04    0.33
  -1  10   4    2.92    0.66
   1 -10  -4    2.93    0.53
   1 -10  -4    2.63    0.59
   1 -10  -3    0.43    0.42
  -1  10   3    0.64    0.59
  -1  10   3    0.51    0.29
   1 -10  -3    0.61    0.54
   1 -10  -3    0.80    0.32
   1 -10  -3    0.81    0.25
  -1  10   2    0.35    0.56
  -1  10   2    0.44    0.29
   1 -10  -2    0.73    0.29
   1 -10  -2    0.53    0.29
   1 -10  -2    0.03    0.45
   1 -10  -2    0.50    0.54
   1 -10  -1    9.77    0.43
   1 -10  -1   10.97    0.81
  -1  10   1   11.07    0.80
  -1  10   1   10.44    0.50
   1 -10  -1   10.80    0.69
   1 -10   0    3.18    0.50
   1 -10   0    2.29    0.27
   1 -10   0    2.48    0.57
   1 -10   0    3.16    0.39
  -1  10   0    2.46    0.60
  -1  10   0    2.05    0.34
  -1  10  -1   37.37    0.95
  -1  10  -1   36.80    1.30
   1 -10   1   35.26    0.94
  -1  10  -1   36.51    0.81
   1 -10   1   36.01    1.31
   1 -10   1   34.24    0.72
   1 -10   1   35.53    1.15
   1 -10   2    2.67    0.22
   1 -10   2    2.59    0.58
  -1  10  -2    2.88    0.56
   1 -10   2    3.66    0.55
  -1  10  -2    2.96    0.40
  -1  10  -2    3.36    0.57
   1 -10   2    2.65    0.37
   1 -10   3   12.20    0.54
   1 -10   3   12.03    0.80
   1 -10   3   12.31    0.72
  -1  10  -3   12.71    0.77
  -1  10  -3   12.64    0.60
  -1  10  -3   11.68    0.79
  -1  10  -4   72.25    1.85
   1 -10   4   70.31    1.70
   1 -10   4   66.23    1.82
   1 -10   4   66.53    1.34
  -1  10  -4   69.84    1.77
  -1  10  -4   71.85    1.50
   1 -10   5   -0.10    0.46
  -1  10  -5   -0.31    0.51
   1 -10   5    0.32    0.55
   1 -10   5    0.09    0.44
   1 -10   5    0.11    0.30
  -1  10  -5    0.12    0.40
  -1  10  -5    0.03    0.49
   1 -10   6    0.88    0.28
  -1  10  -6    0.62    0.49
   1 -10   6    0.06    0.46
   1 -10   6    0.43    0.48
   1 -10   7   26.63    1.02
   1 -10   7   25.78    1.04
  -1  10  -7   25.77    1.09
   1 -10   8    5.42    0.60
  -1  10  -8    4.82    0.65
   1 -10   8    4.16    0.59
   1 -10   9    0.38    0.46
  -1  10  -9    0.24    0.49
   1 -10   9    0.20    0.50
   1 -10   9    0.61    0.50
  -1  10 -10    0.07    0.42
   1 -10  10    0.47    0.49
  -1  10 -10    0.46    0.46
   1 -10  11   12.45    0.83
  -1  10 -11   13.40    0.76
  -1  10 -13    6.52    0.51
   1  -9 -14    0.21    0.44
  -1   9  13    3.42    0.65
   1  -9 -13    3.06    0.52
  -1   9  12    0.90    0.55
   1  -9 -12    1.20    0.45
   1  -9 -12    0.71    0.44
   1  -9 -12    0.97    0.53
   1  -9 -11    2.43    0.54
   1  -9 -11    2.23    0.30
   1  -9 -11    2.29    0.55
   1  -9 -11    2.15    0.57
  -1   9  11    2.89    0.76
  -1   9  11    2.86    0.18
  -1   9  10   18.80    0.44
   1  -9 -10   18.49    0.84
  -1   9  10   17.81    1.11
   1  -9 -10   19.68    0.90
  -1   9  10   18.55    0.48
   1  -9 -10   20.36    0.96
   1  -9  -9    0.39    0.22
  -1   9   9    0.01    0.22
  -1   9   9    0.30    0.54
   1  -9  -9    0.33    0.41
   1  -9  -9    0.26    0.48
  -1   9   9    0.03    0.21
   1  -9  -8    7.15    0.32
   1  -9  -8    7.98    0.66
   1  -9  -8    7.60    0.59
  -1   9   8    7.66    0.77
  -1   9   8    6.91    0.37
  -1   9   8    7.40    0.32
  -1   9   7    4.05    0.28
   1  -9  -7    3.77    0.55
   1  -9  -7    3.97    0.51
   1  -9  -7    3.35    0.22
  -1   9   7    3.01    0.15
  -1   9   7    4.04    0.65
   1  -9  -6    2.47    0.19
  -1   9   6    1.91    0.26
  -1   9   6    2.45    0.60
   1  -9  -6    1.88    0.52
   1  -9  -6    2.32    0.45
   1  -9  -5   11.42    0.70
  -1   9   5   12.36    0.45
  -1   9   5   10.85    0.80
   1  -9  -5   11.17    0.34
   1  -9  -5   11.44    0.50
   1  -9  -5   12.04    0.78
  -1   9   4   -0.12    0.45
   1  -9  -4   -0.08    0.40
   1  -9  -4   -0.05    0.31
  -1   9   4    0.12    0.26
   1  -9  -4    0.42    0.47
  -1   9   4   -0.11    0.48
  -1   9   3   31.13    1.27
  -1   9   3   33.45    1.16
   1  -9  -3   33.93    0.79
   1  -9  -3   35.93    1.12
  -1   9   3   35.53    0.82
   1  -9  -3   35.56    0.81
   1  -9  -3   35.39    1.20
   1  -9  -2    0.93    0.46
  -1   9   2    0.28    0.49
  -1   9   2    0.72    0.28
   1  -9  -2    0.53    0.26
   1  -9  -2    0.46    0.40
   1  -9  -1    5.84    0.33
   1  -9  -1    4.92    0.16
   1  -9  -1    4.54    0.53
   1  -9  -1    6.87    0.64
  -1   9   1    5.29    0.38
  -1   9   1    4.96    0.63
  -1   9   0   32.15    1.25
   1  -9   0   35.63    1.10
   1  -9   0   35.04    1.22
  -1   9   0   36.88    0.88
   1  -9   0   33.71    0.72
   1  -9   1    1.60    0.23
  -1   9  -1    1.78    0.52
  -1   9  -1    1.87    0.32
   1  -9   1    2.00    0.33
   1  -9   1    1.91    0.43
   1  -9   2    0.56    0.30
  -1   9  -2   -0.06    0.47
   1  -9   2    0.65    0.18
   1  -9   2    0.61    0.38
   1  -9   3   16.26    0.60
   1  -9   3   17.43    0.37
  -1   9  -3   16.39    0.88
   1  -9   3   18.66    0.81
  -1   9  -3   16.64    0.82
   1  -9   3   17.66    0.87
  -1   9  -3   17.85    0.44
  -1   9  -4    3.09    0.55
   1  -9   4    3.45    0.50
  -1   9  -4    4.06    0.52
   1  -9   4    2.94    0.34
   1  -9   4    4.19    0.56
  -1   9  -5    1.02    0.51
   1  -9   5    0.03    0.41
   1  -9   5    0.24    0.29
   1  -9   5    0.03    0.48
   1  -9   5   -0.03    0.49
  -1   9  -5    0.11    0.47
  -1   9  -6   79.41    1.82
   1  -9   6   79.81    1.86
  -1   9  -6   80.65    1.62
  -1   9  -6   75.02    1.89
   1  -9   6   80.16    1.47
   1  -9   6   79.89    1.91
   1  -9   6   79.46    1.78
   1  -9   7    0.73    0.27
   1  -9   7    0.96    0.49
  -1   9  -7    0.67    0.46
  -1   9  -7    0.43    0.50
   1  -9   7    0.35    0.46
   1  -9   7    0.57    0.41
  -1   9  -7    0.59    0.37
  -1   9  -8    7.91    0.53
  -1   9  -8    8.22    0.67
   1  -9   8    7.62    0.63
   1  -9   8    8.06    0.62
   1  -9   9   16.30    0.83
  -1   9  -9   18.60    0.74
   1  -9   9   18.42    0.81
  -1   9  -9   16.50    0.86
  -1   9 -10    0.06    0.43
  -1   9 -10    0.02    0.41
   1  -9  10    0.16    0.43
   1  -9  10   -0.15    0.43
   1  -9  11   16.24    0.78
   1  -9  11   16.03    0.84
   1  -9  11   16.18    0.83
  -1   9 -11   15.32    0.73
   1  -9  12   25.65    1.03
   1  -9  12   27.88    1.06
  -1   9 -12   25.38    0.95
  -1   9 -12   27.40    0.96
   1  -9  12   26.37    1.01
   1  -9  13   19.18    0.93
  -1   9 -13   19.58    0.86
  -1   9 -13   19.69    0.85
   1  -9  13   18.73    0.87
  -1   9 -13   18.84    0.68
  -1   9 -13   18.81    0.84
   1  -9  14   19.11    0.92
  -1   9 -14   20.07    0.86
  -1   9 -14   18.10    0.67
  -1   9 -14   19.40    0.89
  -1   9 -15   11.29    0.68
  -1   9 -15   11.28    0.75
  -1   9 -15   10.21    0.50
  -1   9 -16    4.36    0.62
   1  -8 -17    0.54    0.50
   1  -8 -16   16.13    0.85
   1  -8 -15    6.97    0.61
   1  -8 -14    1.98    0.52
   1  -8 -14    1.56    0.48
   1  -8 -14    1.58    0.48
  -1   8  14    1.78    0.63
   1  -8 -13    0.06    0.43
   1  -8 -13    0.38    0.39
   1  -8 -13    0.69    0.46
  -1   8  13    0.13    0.56
   1  -8 -12    2.52    0.23
  -1   8  12    1.47    0.10
  -1   8  12    1.45    0.09
   1  -8 -12    3.09    0.49
  -1   8  12    3.26    0.69
   1  -8 -12    2.31    0.49
   1  -8 -12    2.15    0.49
  -1   8  11    0.36    0.14
  -1   8  11    0.36    0.16
  -1   8  11   -0.21    0.60
   1  -8 -11    0.49    0.41
   1  -8 -11    0.44    0.22
   1  -8 -11    0.42    0.48
   1  -8 -10   10.58    0.67
   1  -8 -10   10.90    0.74
  -1   8  10   11.88    0.34
  -1   8  10   11.14    0.33
  -1   8  10   10.19    0.86
  -1   8  10   11.85    0.82
  -1   8   9   61.02    1.85
   1  -8  -9   64.22    1.55
   1  -8  -9   66.79    1.66
  -1   8   9   70.04    1.76
  -1   8   9   65.45    1.14
   1  -8  -8   12.90    0.73
  -1   8   8   14.06    0.78
   1  -8  -8   14.00    0.72
  -1   8   8   11.44    0.85
  -1   8   7   26.37    1.12
   1  -8  -7   25.45    0.98
   1  -8  -7   27.26    0.94
  -1   8   7   25.30    0.98
   1  -8  -7   26.24    0.72
   1  -8  -6    0.54    0.20
   1  -8  -6    0.08    0.29
   1  -8  -6    0.46    0.36
  -1   8   6    0.29    0.40
   1  -8  -6    0.30    0.13
  -1   8   6    0.49    0.49
   1  -8  -6    0.08    0.41
   1  -8  -5   25.86    0.66
   1  -8  -5   24.52    0.57
  -1   8   5   26.68    0.62
  -1   8   5   27.50    1.07
  -1   8   5   25.82    0.96
  -1   8   5   23.62    0.46
   1  -8  -5   28.38    0.99
   1  -8  -5   26.02    0.56
   1  -8  -5   25.90    0.91
  -1   8   4   36.62    0.80
   1  -8  -4   38.41    0.81
   1  -8  -4   39.08    1.21
   1  -8  -4   36.54    0.72
   1  -8  -4   39.76    1.13
  -1   8   4   34.94    1.23
  -1   8   4   38.64    1.17
  -1   8   3   12.23    0.68
  -1   8   3   11.02    0.42
   1  -8  -3   11.17    0.42
   1  -8  -3   11.70    0.69
  -1   8   3   10.16    0.74
   1  -8  -3   10.47    0.62
  -1   8   2    6.84    0.56
   1  -8  -2    7.20    0.53
   1  -8  -2    7.35    0.55
  -1   8   2    7.06    0.37
  -1   8   2    8.20    0.64
   1  -8  -2    7.76    0.61
   1  -8  -2    7.70    0.34
  -1   8   1   14.08    0.79
   1  -8  -1   13.66    0.75
   1  -8  -1   14.52    0.43
   1  -8  -1   15.26    0.69
   1  -8  -1   13.14    0.70
   1  -8   0    9.00    0.55
   1  -8   0    9.20    0.59
   1  -8   0    8.69    0.32
  -1   8   0    9.22    0.68
   1  -8   1    0.88    0.34
   1  -8   1    0.97    0.36
   1  -8   1    0.92    0.19
  -1   8  -1    0.92    0.46
   1  -8   2  104.22    1.84
  -1   8  -2  100.90    2.19
   1  -8   2  107.24    2.06
   1  -8   2  103.63    1.57
  -1   8  -2  102.92    1.81
  -1   8  -3    0.29    0.29
   1  -8   3    0.47    0.34
   1  -8   3    0.47    0.14
  -1   8  -3    0.61    0.19
   1  -8   3    0.55    0.28
  -1   8  -3    0.57    0.41
   1  -8   4    1.81    0.38
   1  -8   4    0.94    0.41
   1  -8   4    1.66    0.28
  -1   8  -4    0.96    0.38
  -1   8  -4    0.98    0.31
  -1   8  -4    1.05    0.44
   1  -8   5   60.75    1.54
  -1   8  -5   59.80    1.54
  -1   8  -5   63.70    1.30
  -1   8  -5   60.66    1.47
   1  -8   5   59.03    1.20
   1  -8   5   63.54    1.46
   1  -8   6   73.17    1.57
  -1   8  -6   72.79    1.65
  -1   8  -6   72.57    1.47
  -1   8  -6   72.23    1.74
   1  -8   6   71.64    1.35
   1  -8   6   75.17    1.75
   1  -8   6   73.13    1.62
   1  -8   6   74.97    1.70
   1  -8   7   26.60    0.93
   1  -8   7   25.07    0.67
  -1   8  -7   23.92    0.96
   1  -8   7   25.34    0.88
  -1   8  -7   25.33    0.89
   1  -8   7   25.52    0.97
  -1   8  -7   26.38    0.80
   1  -8   7   24.71    0.83
  -1   8  -8   51.39    1.30
  -1   8  -8   47.64    1.36
   1  -8   8   50.46    1.29
   1  -8   8   50.11    1.20
   1  -8   8   51.36    1.37
  -1   8  -8   51.88    1.20
   1  -8   8   47.79    1.01
   1  -8   8   50.11    1.34
   1  -8   9    2.06    0.46
  -1   8  -9    1.84    0.42
   1  -8   9    1.99    0.43
   1  -8   9    1.91    0.44
  -1   8  -9    1.67    0.45
  -1   8  -9    2.16    0.36
  -1   8  -9    1.66    0.38
   1  -8  10   16.22    0.76
   1  -8  10   15.25    0.44
  -1   8 -10   14.61    0.68
  -1   8 -10   15.97    0.81
  -1   8 -10   16.89    0.70
   1  -8  10   14.96    0.72
   1  -8  11   25.46    0.64
  -1   8 -11   25.88    0.89
   1  -8  11   25.58    0.91
  -1   8 -11   25.84    0.86
   1  -8  11   26.01    0.97
  -1   8 -12    7.58    0.57
  -1   8 -12    7.62    0.58
   1  -8  12    8.14    0.64
   1  -8  12    7.38    0.40
   1  -8  12    7.22    0.60
   1  -8  13   84.03    1.82
   1  -8  13   74.20    1.83
  -1   8 -13   80.35    1.80
  -1   8 -13   79.47    1.74
   1  -8  13   82.70    1.85
  -1   8 -13   76.77    1.51
   1  -8  13   74.82    1.47
  -1   8 -13   79.03    1.75
   1  -8  14    9.40    0.68
  -1   8 -14    8.40    0.65
  -1   8 -14    7.90    0.44
  -1   8 -14    8.65    0.63
  -1   8 -14    8.37    0.59
   1  -8  14    8.42    0.68
   1  -8  15   17.22    0.84
  -1   8 -15   16.18    0.84
  -1   8 -15   16.29    0.56
  -1   8 -15   17.68    0.78
  -1   8 -15   16.96    0.78
   1  -8  15   17.11    0.84
  -1   8 -16    4.12    0.33
  -1   8 -16    3.83    0.58
   1  -8  16    4.69    0.58
  -1   8 -16    3.71    0.51
   1  -8  17    8.25    0.67
  -1   8 -17    8.53    0.74
  -1   8 -17    8.10    0.61
   1  -7 -19    0.23    0.47
   1  -7 -18    0.03    0.46
   1  -7 -17    0.91    0.44
   1  -7 -16    9.13    0.67
   1  -7 -16    8.08    0.66
  -1   7  16    7.25    0.86
   1  -7 -16    8.75    0.73
   1  -7 -15    0.63    0.49
   1  -7 -15    1.10    0.44
   1  -7 -15    0.35    0.41
  -1   7  15    1.14    0.61
   1  -7 -14    9.53    0.62
   1  -7 -14    9.62    0.63
  -1   7  14    9.71    0.84
   1  -7 -14    9.23    0.66
  -1   7  14    9.65    0.75
   1  -7 -13    0.49    0.38
  -1   7  13    1.09    0.57
   1  -7 -13    0.63    0.44
  -1   7  13    0.48    0.48
   1  -7 -13    0.71    0.41
  -1   7  12   18.64    0.95
   1  -7 -12   17.45    0.75
  -1   7  12   15.85    0.87
   1  -7 -12   16.94    0.39
  -1   7  12   16.92    0.33
   1  -7 -12   17.60    0.79
  -1   7  11    5.85    0.66
  -1   7  11    5.13    0.21
   1  -7 -11    4.88    0.54
  -1   7  11    5.15    0.58
   1  -7 -11    5.80    0.50
   1  -7 -11    5.15    0.27
  -1   7  10    0.33    0.45
  -1   7  10    0.02    0.13
  -1   7  10    0.20    0.18
   1  -7 -10   -0.24    0.43
  -1   7  10    0.36    0.49
   1  -7 -10   -0.20    0.36
   1  -7 -10    0.31    0.38
  -1   7   9  185.86    2.73
  -1   7   9  186.18    3.52
  -1   7   9  193.79    3.42
   1  -7  -9  191.25    3.25
   1  -7  -9  191.20    3.31
   1  -7  -9  186.35    3.19
  -1   7   8    1.30    0.45
  -1   7   8    1.32    0.50
   1  -7  -8    1.13    0.40
   1  -7  -8    0.66    0.41
  -1   7   7    2.07    0.46
  -1   7   7    1.62    0.40
  -1   7   7    1.73    0.35
   1  -7  -7    1.64    0.41
   1  -7  -7    2.28    0.37
   1  -7  -7    2.02    0.38
   1  -7  -7    1.97    0.37
  -1   7   6    1.03    0.30
   1  -7  -6    0.81    0.32
   1  -7  -6    0.51    0.29
   1  -7  -6    0.48    0.13
  -1   7   6    0.43    0.35
   1  -7  -6    0.33    0.31
   1  -7  -6    0.94    0.34
   1  -7  -6    0.63    0.29
  -1   7   6    0.77    0.40
   1  -7  -5   16.83    0.44
   1  -7  -5   17.68    0.70
   1  -7  -5   16.43    0.66
   1  -7  -5   18.51    0.72
   1  -7  -5   18.58    0.77
  -1   7   5   17.04    0.81
  -1   7   5   16.64    0.67
  -1   7   5   15.70    0.71
   1  -7  -5   17.55    0.70
   1  -7  -4    7.38    0.49
   1  -7  -4    6.90    0.30
   1  -7  -4    7.10    0.49
  -1   7   4    7.81    0.61
  -1   7   4    7.04    0.47
   1  -7  -4    6.96    0.32
   1  -7  -4    6.83    0.47
   1  -7  -4    7.31    0.48
   1  -7  -4    7.47    0.54
  -1   7   4    7.32    0.52
  -1   7   3    0.08    0.36
   1  -7  -3    0.23    0.18
   1  -7  -3    0.32    0.34
  -1   7   3    0.31    0.07
   1  -7  -3    0.19    0.31
   1  -7  -3    0.21    0.30
   1  -7  -3    0.36    0.36
  -1   7   3    0.46    0.31
   1  -7  -3    0.84    0.34
  -1   7   3    0.21    0.32
   1  -7  -2  326.74    4.95
  -1   7   2  308.32    5.13
   1  -7  -2  321.66    4.54
   1  -7  -2  320.53    5.01
   1  -7  -2  321.67    4.53
   1  -7  -2  318.07    5.06
  -1   7   2  320.71    5.01
   1  -7  -2  322.66    4.96
   1  -7  -1    1.70    0.34
  -1   7   1    2.19    0.44
   1  -7  -1    2.37    0.37
  -1   7   1    2.11    0.38
   1  -7  -1    3.15    0.40
   1  -7  -1    1.74    0.22
   1  -7   0    3.75    0.23
  -1   7   0    3.63    0.30
   1  -7   0    4.08    0.39
   1  -7   0    4.50    0.43
  -1   7   0    3.57    0.46
   1  -7   0    3.49    0.41
   1  -7   1  116.24    2.33
   1  -7   1  121.62    1.79
  -1   7  -1  121.89    2.36
  -1   7  -1  121.37    1.98
   1  -7   1  122.14    2.25
   1  -7   1  117.48    2.19
  -1   7  -1  120.77    2.22
   1  -7   2    0.46    0.15
   1  -7   2    0.38    0.37
  -1   7  -2    0.73    0.35
   1  -7   2    0.16    0.29
   1  -7   2    0.65    0.32
  -1   7  -2    0.44    0.23
  -1   7  -2    0.55    0.31
  -1   7  -3  122.03    1.98
   1  -7   3  119.21    2.23
   1  -7   3  120.91    2.35
   1  -7   3  118.66    1.70
  -1   7  -3  117.00    1.84
  -1   7  -3  117.72    2.19
   1  -7   3  109.37    2.13
   1  -7   3  115.46    1.99
  -1   7  -3  119.10    2.30
   1  -7   4   52.45    1.30
   1  -7   4   53.43    1.38
  -1   7  -4   51.42    0.87
  -1   7  -4   49.39    1.30
  -1   7  -4   53.96    1.26
  -1   7  -4   51.08    1.06
  -1   7  -4   50.10    1.23
   1  -7   4   51.56    1.21
   1  -7   4   51.42    1.28
   1  -7   4   50.09    1.05
   1  -7   4   49.72    0.76
   1  -7   5    8.05    0.55
  -1   7  -5    6.63    0.52
   1  -7   5    8.40    0.48
   1  -7   5    7.65    0.50
   1  -7   5    7.88    0.60
  -1   7  -5    6.72    0.49
  -1   7  -5    8.55    0.52
   1  -7   5    7.99    0.38
   1  -7   5    7.33    0.52
  -1   7  -5    8.15    0.42
   1  -7   6  142.85    2.66
   1  -7   6  144.56    2.32
  -1   7  -6  148.38    2.41
   1  -7   6  146.26    2.77
   1  -7   6  150.83    2.57
   1  -7   6  147.20    2.66
  -1   7  -6  142.77    2.56
  -1   7  -6  143.90    2.66
   1  -7   6  140.97    2.61
  -1   7  -6  143.02    2.61
  -1   7  -7   86.31    1.59
   1  -7   7   82.73    1.70
   1  -7   7   84.68    1.88
  -1   7  -7   84.26    1.78
  -1   7  -7   80.69    1.59
   1  -7   7   85.67    1.78
   1  -7   7   79.39    1.46
  -1   7  -7   84.74    1.71
  -1   7  -7   82.22    1.78
   1  -7   7   81.90    1.79
   1  -7   7   83.27    1.77
  -1   7  -8    7.61    0.51
  -1   7  -8    6.92    0.53
   1  -7   8    7.19    0.52
  -1   7  -8    6.99    0.53
   1  -7   8    7.82    0.55
  -1   7  -8    6.54    0.45
   1  -7   8    7.45    0.61
   1  -7   8    7.32    0.36
   1  -7   8    6.66    0.30
   1  -7   8    7.42    0.50
   1  -7   8    7.16    0.56
  -1   7  -8    6.99    0.45
   1  -7   9    3.06    0.44
   1  -7   9    2.34    0.43
  -1   7  -9    2.61    0.46
  -1   7  -9    3.37    0.41
   1  -7   9    2.80    0.26
  -1   7  -9    2.38    0.36
   1  -7   9    3.96    0.41
   1  -7   9    3.18    0.46
  -1   7  -9    3.23    0.37
  -1   7 -10   50.41    1.15
  -1   7 -10   49.53    1.20
   1  -7  10   46.89    1.20
   1  -7  10   46.02    0.97
  -1   7 -10   48.72    1.20
  -1   7 -10   47.36    1.29
   1  -7  10   49.05    1.26
   1  -7  10   44.34    1.27
  -1   7 -11    0.11    0.34
  -1   7 -11    0.46    0.32
   1  -7  11    0.36    0.39
  -1   7 -11    0.35    0.35
   1  -7  11    0.78    0.35
   1  -7  12    3.79    0.47
  -1   7 -12    3.40    0.44
   1  -7  12    2.82    0.48
  -1   7 -12    4.22    0.51
  -1   7 -13  199.49    3.12
  -1   7 -13  205.19    3.40
   1  -7  13  202.43    3.42
   1  -7  13  203.38    3.50
  -1   7 -13  198.14    3.48
   1  -7  14    7.08    0.61
   1  -7  14    7.84    0.62
  -1   7 -14    7.13    0.39
  -1   7 -14    6.76    0.59
  -1   7 -14    7.43    0.58
  -1   7 -15    3.99    0.53
   1  -7  15    4.12    0.52
   1  -7  15    4.20    0.54
  -1   7 -15    4.38    0.50
  -1   7 -15    4.12    0.32
  -1   7 -15    4.64    0.49
  -1   7 -16    3.46    0.52
  -1   7 -16    3.43    0.27
   1  -7  16    2.82    0.51
   1  -7  16    3.68    0.48
  -1   7 -16    3.89    0.50
  -1   7 -16    2.96    0.45
  -1   7 -17    6.28    0.64
   1  -7  17    7.69    0.65
  -1   7 -17    7.46    0.61
  -1   7 -18   10.07    0.75
   1  -7  19    0.89    0.44
  -1   7 -19    1.13    0.43
   1  -6 -20    0.55    0.45
   1  -6 -20    0.96    0.39
   1  -6 -19    0.76    0.43
   1  -6 -18   13.44    0.70
   1  -6 -18   11.11    0.74
   1  -6 -17    1.41    0.44
   1  -6 -17    0.88    0.42
  -1   6  17    2.41    0.56
   1  -6 -17    1.54    0.49
   1  -6 -16   14.12    0.78
   1  -6 -16   15.16    0.74
  -1   6  16   14.75    0.88
   1  -6 -16   15.84    0.76
  -1   6  16   14.37    0.88
   1  -6 -15   10.40    0.69
   1  -6 -15   10.93    0.65
  -1   6  15   10.77    0.76
   1  -6 -15   11.41    0.65
  -1   6  15   10.82    0.77
   1  -6 -14   17.49    0.74
  -1   6  14   17.49    0.86
   1  -6 -14   15.24    0.69
   1  -6 -14   16.65    0.79
  -1   6  14   17.14    0.87
   1  -6 -13    0.57    0.39
   1  -6 -13    0.30    0.34
  -1   6  13    0.21    0.10
  -1   6  13    0.14    0.39
  -1   6  13    0.19    0.43
   1  -6 -12   16.08    0.74
   1  -6 -12   15.28    0.67
  -1   6  12   16.14    0.32
  -1   6  12   17.21    0.82
  -1   6  12   15.42    0.79
   1  -6 -11   13.17    0.66
  -1   6  11   12.85    0.72
   1  -6 -11   12.74    0.33
  -1   6  11   12.11    0.75
   1  -6 -11   13.11    0.64
   1  -6 -11   13.60    0.61
  -1   6  11   11.79    0.68
  -1   6  11   13.10    0.30
   1  -6 -10   32.42    0.95
   1  -6 -10   31.77    0.99
   1  -6 -10   32.34    0.65
  -1   6  10   31.39    1.14
  -1   6  10   34.49    1.07
   1  -6 -10   32.40    0.98
  -1   6  10   33.32    0.95
   1  -6 -10   33.61    0.98
  -1   6  10   30.24    1.06
   1  -6 -10   28.52    0.98
   1  -6 -10   32.93    0.78
  -1   6  10   32.26    0.59
   1  -6 -10   32.53    0.95
   1  -6  -9  226.85    3.59
  -1   6   9  214.59    3.66
  -1   6   9  213.49    3.80
   1  -6  -9  226.76    3.27
  -1   6   9  215.40    3.55
  -1   6   9  216.04    3.09
   1  -6  -9  208.97    3.51
   1  -6  -9  214.09    3.58
   1  -6  -9  213.11    3.49
   1  -6  -9  215.18    3.58
  -1   6   9  211.56    3.03
  -1   6   8   20.87    0.87
   1  -6  -8   21.65    0.74
   1  -6  -8   20.74    0.74
  -1   6   8   19.63    0.80
   1  -6  -8   21.43    0.77
   1  -6  -8   20.71    0.76
  -1   6   8   20.06    0.72
  -1   6   8   21.13    0.46
   1  -6  -7    3.23    0.39
   1  -6  -7    3.11    0.35
   1  -6  -7    2.83    0.34
  -1   6   7    3.05    0.39
  -1   6   7    2.68    0.44
   1  -6  -7    3.46    0.37
  -1   6   7    3.23    0.34
   1  -6  -7    3.11    0.37
  -1   6   6   54.55    1.23
   1  -6  -6   55.14    1.24
   1  -6  -6   53.91    1.20
  -1   6   6   53.07    1.41
   1  -6  -6   52.52    0.89
   1  -6  -6   54.20    1.26
   1  -6  -6   55.42    1.25
  -1   6   6   53.67    1.31
   1  -6  -6   53.28    1.29
   1  -6  -5   19.90    0.68
   1  -6  -5   20.03    0.69
   1  -6  -5   18.92    0.72
   1  -6  -5   19.24    0.71
   1  -6  -5   19.23    0.67
  -1   6   5   18.36    0.79
  -1   6   5   19.83    0.68
  -1   6   5   17.60    0.70
   1  -6  -4    0.35    0.25
   1  -6  -4    0.05    0.26
   1  -6  -4    0.27    0.25
   1  -6  -4    0.35    0.31
  -1   6   4    0.53    0.24
   1  -6  -4    0.14    0.27
  -1   6   4    0.41    0.28
  -1   6   4    0.45    0.32
   1  -6  -3   55.06    1.29
  -1   6   3   54.33    1.21
   1  -6  -3   53.68    1.20
   1  -6  -3   53.41    1.25
   1  -6  -3   54.75    1.21
  -1   6   3   55.64    1.36
   1  -6  -3   54.45    1.22
  -1   6   3   52.86    1.25
  -1   6   2  272.32    4.38
   1  -6  -2  282.76    4.24
   1  -6  -2  273.93    4.28
   1  -6  -2  279.15    4.24
   1  -6  -2  268.66    4.31
  -1   6   2  267.18    4.27
   1  -6  -1   81.28    1.61
  -1   6   1   85.70    1.75
   1  -6  -1   84.08    1.62
   1  -6  -1   83.22    1.66
  -1   6   1   80.17    1.65
  -1   6   0   45.95    1.13
   1  -6   0   46.95    1.13
  -1   6   0   47.50    1.19
   1  -6   0   47.95    1.11
   1  -6   0   47.21    1.19
   1  -6   0   46.66    1.10
  -1   6   0   48.80    0.91
   1  -6   1   32.07    0.89
  -1   6  -1   32.98    0.88
  -1   6  -1   33.49    0.97
   1  -6   1   33.15    0.87
   1  -6   1   32.14    0.96
  -1   6  -1   32.82    0.72
  -1   6  -2    0.30    0.29
   1  -6   2    0.29    0.25
  -1   6  -2    0.37    0.21
   1  -6   2    0.33    0.29
   1  -6   2    0.42    0.32
  -1   6  -2    0.54    0.26
  -1   6  -3   54.55    1.05
   1  -6   3   52.67    0.81
  -1   6  -3   53.90    1.22
   1  -6   3   53.50    1.31
  -1   6  -3   54.64    1.28
   1  -6   3   56.46    1.19
   1  -6   3   53.41    1.23
  -1   6  -4   37.13    0.99
   1  -6   4   37.55    1.06
  -1   6  -4   38.18    0.97
  -1   6  -4   38.90    0.82
   1  -6   4   35.52    0.56
  -1   6  -4   38.33    0.97
   1  -6   4   35.64    0.97
   1  -6   4   37.29    1.01
   1  -6   4   37.20    0.93
  -1   6  -5   17.65    0.55
  -1   6  -5   17.47    0.69
   1  -6   5   15.79    0.71
   1  -6   5   16.69    0.65
   1  -6   5   16.41    0.60
   1  -6   5   17.23    0.62
   1  -6   5   17.12    0.66
  -1   6  -5   17.01    0.62
  -1   6  -5   17.12    0.65
   1  -6   6  252.59    3.67
   1  -6   6  249.61    4.16
   1  -6   6  251.07    4.07
   1  -6   6  247.70    4.05
  -1   6  -6  264.98    4.07
   1  -6   6  263.55    4.01
  -1   6  -6  259.77    4.01
  -1   6  -6  261.27    3.87
  -1   6  -6  264.27    4.11
   1  -6   6  247.64    4.08
   1  -6   6  266.63    3.97
   1  -6   7   18.63    0.49
   1  -6   7   19.84    0.73
   1  -6   7   18.42    0.74
  -1   6  -7   18.86    0.74
   1  -6   7   19.86    0.68
   1  -6   7   18.68    0.78
  -1   6  -7   19.37    0.68
   1  -6   7   16.10    0.73
   1  -6   7   19.35    0.66
  -1   6  -7   17.66    0.70
  -1   6  -7   19.49    0.63
  -1   6  -8   12.32    0.55
   1  -6   8   11.67    0.61
   1  -6   8   13.93    0.60
   1  -6   8   12.38    0.54
   1  -6   8   13.62    0.69
   1  -6   8   12.07    0.58
  -1   6  -8   12.20    0.62
  -1   6  -8   12.80    0.53
   1  -6   8   14.90    0.59
  -1   6  -8   13.13    0.62
   1  -6   9   44.76    1.10
  -1   6  -9   45.97    1.18
  -1   6  -9   45.63    1.09
   1  -6   9   45.96    1.26
   1  -6   9   44.75    1.05
   1  -6   9   43.31    1.13
   1  -6   9   47.63    1.16
  -1   6  -9   44.96    1.15
  -1   6  -9   45.57    1.05
   1  -6   9   45.86    1.22
   1  -6  10   62.43    1.35
   1  -6  10   61.66    1.40
  -1   6 -10   59.24    1.39
  -1   6 -10   63.07    1.30
   1  -6  10   63.05    1.41
   1  -6  10   59.27    1.52
   1  -6  10   61.34    1.29
  -1   6 -10   62.89    1.34
   1  -6  11   10.39    0.53
   1  -6  11   10.62    0.58
  -1   6 -11   10.01    0.57
   1  -6  11    9.79    0.58
  -1   6 -11   10.21    0.51
  -1   6 -11   10.58    0.50
  -1   6 -12   30.78    0.97
  -1   6 -12   29.44    0.87
  -1   6 -12   29.95    0.89
  -1   6 -12   29.83    0.72
   1  -6  12   29.85    0.95
   1  -6  12   29.43    0.90
  -1   6 -13  277.52    4.28
   1  -6  13  278.33    4.38
  -1   6 -13  265.62    3.99
   1  -6  14   36.33    1.11
  -1   6 -14   36.40    0.80
  -1   6 -14   34.58    1.01
   1  -6  15    4.16    0.41
  -1   6 -15    5.00    0.27
  -1   6 -15    4.10    0.45
   1  -6  15    3.09    0.48
   1  -6  16    7.85    0.47
   1  -6  16    7.95    0.62
   1  -6  16    7.40    0.57
  -1   6 -16    8.48    0.55
  -1   6 -16    8.28    0.57
   1  -6  17    2.07    0.47
   1  -6  17    1.89    0.48
  -1   6 -17    1.14    0.43
  -1   6 -18    7.10    0.61
   1  -6  18    6.98    0.60
  -1   6 -18    7.35    0.54
   1  -6  18    7.37    0.58
   1  -6  18    7.38    0.62
   1  -6  19    0.17    0.42
  -1   6 -19    0.20    0.37
   1  -6  20   57.05    1.53
  -1   6 -20   56.05    1.45
   1  -5 -20   14.13    0.60
   1  -5 -19   10.14    0.53
   1  -5 -19    9.16    0.67
   1  -5 -19   11.11    0.73
  -1   5  19   11.18    0.82
  -1   5  18   23.94    1.07
  -1   5  18   24.63    1.08
   1  -5 -18   23.57    0.97
   1  -5 -18   22.02    0.91
   1  -5 -17    0.23    0.45
  -1   5  17    0.14    0.49
  -1   5  17    0.61    0.47
  -1   5  17    0.03    0.22
   1  -5 -17   -0.05    0.41
   1  -5 -16   13.13    0.71
  -1   5  16   12.54    0.78
  -1   5  16   12.65    0.80
  -1   5  16   12.89    0.43
   1  -5 -16   12.74    0.69
   1  -5 -15   17.02    0.77
  -1   5  15   16.21    0.81
   1  -5 -15   17.12    0.73
  -1   5  15   17.25    0.47
  -1   5  15   15.73    0.84
  -1   5  14    2.55    0.47
  -1   5  14    3.18    0.16
   1  -5 -14    2.98    0.42
  -1   5  14    2.96    0.47
  -1   5  14    2.91    0.22
   1  -5 -14    3.24    0.45
   1  -5 -13   25.18    0.88
  -1   5  13   26.00    0.96
  -1   5  13   24.54    0.53
  -1   5  13   25.64    0.99
   1  -5 -13   26.06    0.83
  -1   5  13   25.92    0.46
  -1   5  12   23.34    0.89
   1  -5 -12   23.13    0.79
  -1   5  12   21.27    0.89
  -1   5  12   20.94    0.45
  -1   5  12   22.15    0.87
   1  -5 -12   23.22    0.77
  -1   5  12   23.27    0.42
   1  -5 -12   22.37    0.81
  -1   5  12   23.82    0.79
   1  -5 -12   22.42    0.82
   1  -5 -11   25.50    0.67
  -1   5  11   25.55    0.88
   1  -5 -11   23.79    0.79
   1  -5 -11   24.32    0.83
  -1   5  11   25.31    0.80
  -1   5  11   25.55    0.46
   1  -5 -11   23.99    0.82
   1  -5 -11   27.03    0.83
  -1   5  11   25.23    0.91
   1  -5 -11   25.18    0.84
  -1   5  11   24.64    0.89
  -1   5  10    2.96    0.42
   1  -5 -10    2.52    0.38
   1  -5 -10    2.16    0.37
   1  -5 -10    3.00    0.18
   1  -5 -10    2.05    0.34
  -1   5  10    2.29    0.40
  -1   5  10    2.95    0.35
   1  -5 -10    3.19    0.38
  -1   5  10    3.07    0.17
  -1   5  10    3.02    0.43
   1  -5 -10    2.82    0.39
   1  -5  -9  250.85    3.61
  -1   5   9  254.82    3.57
  -1   5   9  250.24    4.16
   1  -5  -9  258.06    3.97
  -1   5   9  254.42    4.00
   1  -5  -9  253.53    4.04
  -1   5   9  252.84    4.11
   1  -5  -9  253.37    4.02
   1  -5  -9  267.73    4.05
   1  -5  -9  256.47    3.99
   1  -5  -9  257.22    4.03
  -1   5   8   58.43    0.96
  -1   5   8   57.18    1.27
  -1   5   8   59.40    0.92
   1  -5  -8   58.76    1.28
   1  -5  -8   57.55    1.31
   1  -5  -8   57.70    1.29
  -1   5   8   57.83    1.35
   1  -5  -8   57.85    1.29
   1  -5  -8   59.65    1.25
  -1   5   8   56.89    1.39
   1  -5  -7   91.44    1.76
  -1   5   7   92.04    1.73
   1  -5  -7   97.09    1.77
  -1   5   7   91.14    1.80
  -1   5   7   87.79    1.84
  -1   5   7   90.24    1.90
   1  -5  -7   95.64    1.71
   1  -5  -7   91.71    1.78
   1  -5  -7   90.96    1.73
  -1   5   6   91.74    1.88
  -1   5   6   92.62    1.73
   1  -5  -6   97.55    1.76
   1  -5  -6   94.12    1.76
  -1   5   6   88.15    1.78
   1  -5  -6   93.36    1.70
   1  -5  -6   91.34    1.77
   1  -5  -6   93.99    1.74
  -1   5   5   82.01    1.70
   1  -5  -5   82.78    1.57
   1  -5  -5   80.35    1.59
  -1   5   5   79.46    1.60
   1  -5  -5   76.32    1.54
   1  -5  -5   84.83    1.59
   1  -5  -5   81.32    1.52
  -1   5   5   80.67    1.55
   1  -5  -4  123.70    2.17
  -1   5   4  123.25    2.11
   1  -5  -4  118.57    1.87
   1  -5  -4  121.28    2.12
   1  -5  -4  125.82    2.12
  -1   5   4  121.88    2.25
   1  -5  -4  118.62    2.10
   1  -5  -4  123.75    2.07
  -1   5   4  120.13    2.15
   1  -5  -3    6.89    0.43
   1  -5  -3    6.72    0.39
  -1   5   3    5.20    0.38
   1  -5  -3    6.70    0.42
   1  -5  -3    6.50    0.38
   1  -5  -3    6.92    0.39
  -1   5   3    6.86    0.46
  -1   5   3    6.75    0.39
   1  -5  -3    6.68    0.30
   1  -5  -2  286.96    4.33
  -1   5   2  287.57    4.44
   1  -5  -2  287.00    4.31
  -1   5   2  279.68    4.32
   1  -5  -2  284.90    4.36
   1  -5  -2  286.77    4.29
   1  -5  -1   54.21    1.14
  -1   5   1   53.10    0.85
   1  -5  -1   55.97    0.97
   1  -5  -1   54.16    1.15
  -1   5   1   54.78    1.15
  -1   5   1   56.32    1.25
   1  -5  -1   57.11    1.19
  -1   5   0   52.31    1.20
  -1   5   0   52.86    1.12
   1  -5   0   53.18    0.93
  -1   5   0   51.25    0.94
   1  -5   0   55.73    1.14
   1  -5   0   55.11    1.20
  -1   5   0   52.77    1.11
   1  -5   0   54.31    1.12
   1  -5   1   14.58    0.54
  -1   5  -1   16.42    0.54
   1  -5   1   16.30    0.61
   1  -5   1   17.33    0.42
  -1   5  -1   14.90    0.42
  -1   5  -1   15.20    0.60
   1  -5   1   12.70    0.54
   1  -5   2  137.95    2.32
   1  -5   2  128.79    2.21
   1  -5   2  133.82    2.19
  -1   5  -2  132.62    2.03
  -1   5  -2  134.69    2.30
  -1   5  -3   21.04    0.47
   1  -5   3   19.32    0.64
   1  -5   3   19.63    0.61
  -1   5  -3   20.43    0.64
  -1   5  -3   19.76    0.68
   1  -5   3   21.93    0.71
   1  -5   3   19.81    0.54
  -1   5  -3   20.68    0.53
  -1   5  -4   42.24    1.04
   1  -5   4   42.10    1.01
   1  -5   4   44.55    0.90
  -1   5  -4   43.59    0.91
  -1   5  -4   44.74    1.01
   1  -5   4   44.96    1.08
  -1   5  -4   44.38    1.00
  -1   5  -4   45.56    0.89
  -1   5  -4   43.12    0.77
   1  -5   4   46.04    1.00
   1  -5   4   44.33    1.03
  -1   5  -5  120.83    2.14
   1  -5   5  121.67    2.13
  -1   5  -5  115.64    1.99
  -1   5  -5  123.12    2.11
   1  -5   5  121.85    1.95
  -1   5  -5  120.22    1.95
  -1   5  -5  121.46    2.07
   1  -5   5  123.54    2.07
   1  -5   5  121.94    2.05
   1  -5   5  126.50    2.21
   1  -5   5  119.79    2.12
   1  -5   6  309.13    4.55
   1  -5   6  308.86    4.67
  -1   5  -6  305.06    4.47
   1  -5   6  300.95    4.73
  -1   5  -6  298.06    4.52
  -1   5  -6  302.84    4.61
   1  -5   6  308.79    4.43
   1  -5   6  313.43    4.66
  -1   5  -6  306.51    4.58
   1  -5   6  307.80    4.64
   1  -5   6  305.33    4.57
  -1   5  -6  309.86    4.66
  -1   5  -7  135.77    2.33
  -1   5  -7  141.75    2.26
  -1   5  -7  143.45    2.40
   1  -5   7  143.31    2.31
   1  -5   7  140.82    2.34
   1  -5   7  144.31    2.20
  -1   5  -7  135.64    2.31
  -1   5  -7  144.09    2.44
   1  -5   7  139.21    2.40
   1  -5   7  135.32    2.39
   1  -5   7  139.25    2.51
  -1   5  -8  118.46    1.95
   1  -5   8  112.78    1.85
   1  -5   8  113.36    2.05
   1  -5   8  116.14    2.17
   1  -5   8  110.35    2.02
  -1   5  -8  113.12    2.04
   1  -5   8  114.81    1.99
  -1   5  -8  111.58    1.99
   1  -5   8  116.53    1.96
  -1   5  -8  113.80    2.07
  -1   5  -8  116.21    1.99
   1  -5   9   60.52    1.24
   1  -5   9   58.05    1.27
   1  -5   9   62.06    1.41
   1  -5   9   58.23    1.19
  -1   5  -9   55.79    1.23
  -1   5  -9   59.11    1.28
  -1   5  -9   58.87    1.19
   1  -5   9   57.74    1.29
  -1   5  -9   59.69    1.23
  -1   5 -10   38.86    1.00
  -1   5 -10   40.45    0.94
  -1   5 -10   38.46    0.99
   1  -5  10   38.37    1.01
   1  -5  10   38.34    1.10
  -1   5 -10   39.92    0.95
   1  -5  10   40.55    0.94
   1  -5  10   38.90    0.95
   1  -5  10   39.19    1.00
   1  -5  11   75.68    1.46
   1  -5  11   80.30    1.58
   1  -5  11   74.25    1.68
  -1   5 -11   75.95    1.49
  -1   5 -11   76.85    1.58
   1  -5  11   76.15    1.54
   1  -5  11   76.12    1.51
  -1   5 -11   77.27    1.50
  -1   5 -11   74.69    1.56
   1  -5  12   66.74    1.45
  -1   5 -12   69.87    1.48
  -1   5 -12   65.55    1.36
   1  -5  12   65.46    1.42
   1  -5  12   66.69    1.34
  -1   5 -12   64.89    1.37
   1  -5  12   64.19    1.13
   1  -5  12   65.27    1.55
  -1   5 -12   68.64    1.46
   1  -5  13  160.35    2.81
  -1   5 -13  170.96    2.91
  -1   5 -13  162.39    2.82
   1  -5  13  165.26    2.85
  -1   5 -13  165.29    2.75
   1  -5  13  161.13    2.49
  -1   5 -13  169.22    2.78
   1  -5  13  165.75    2.72
   1  -5  14  132.76    2.41
  -1   5 -14  130.58    2.32
   1  -5  14  126.69    2.03
   1  -5  14  128.12    2.16
   1  -5  15   16.67    0.51
   1  -5  15   16.95    0.75
  -1   5 -15   17.22    0.71
   1  -5  15   16.46    0.60
  -1   5 -16   46.28    1.21
   1  -5  16   44.94    0.94
   1  -5  16   44.89    1.02
   1  -5  16   45.82    1.25
  -1   5 -16   46.08    1.26
   1  -5  16   45.73    1.25
   1  -5  17   31.95    0.83
  -1   5 -17   31.90    1.02
   1  -5  17   30.66    1.00
   1  -5  17   30.05    0.76
  -1   5 -17   30.25    1.05
   1  -5  17   31.97    1.05
  -1   5 -17   31.44    0.96
   1  -5  17   31.78    1.03
   1  -5  18    9.18    0.43
   1  -5  18    9.13    0.46
  -1   5 -18    9.33    0.57
  -1   5 -18    9.29    0.62
   1  -5  18    9.20    0.64
  -1   5 -18    8.61    0.63
   1  -5  18    9.36    0.61
   1  -5  18    9.65    0.66
   1  -5  19    6.78    0.59
  -1   5 -19    5.50    0.50
  -1   5 -19    6.30    0.66
  -1   5 -19    6.43    0.59
  -1   5 -19    4.60    0.56
   1  -5  19    5.59    0.57
   1  -5  19    5.69    0.54
   1  -5  20  145.02    2.89
   1  -5  20  143.11    2.79
  -1   5 -20  148.22    2.82
  -1   5 -20  147.61    2.91
  -1   5 -20  151.58    3.00
  -1   5 -21   67.37    1.76
  -1   5 -21   61.69    1.51
  -1   5 -21   66.15    1.59
   1  -5  21   65.11    1.64
  -1   5 -22   12.27    0.68
   1  -4 -20    9.02    0.66
   1  -4 -20   10.79    0.73
   1  -4 -20    9.65    0.46
  -1   4  20    9.55    0.77
   1  -4 -19   32.83    1.14
  -1   4  19   29.38    1.16
   1  -4 -19   31.97    0.82
  -1   4  19   32.37    1.22
   1  -4 -19   31.29    1.07
   1  -4 -18   28.34    1.04
  -1   4  18   26.44    1.08
   1  -4 -18   26.26    0.95
  -1   4  18   25.80    1.08
   1  -4 -18   25.68    0.73
  -1   4  18   26.48    0.74
  -1   4  17   27.24    0.74
  -1   4  17   27.58    1.10
   1  -4 -17   28.75    1.01
   1  -4 -17   28.38    0.96
  -1   4  17   28.42    1.06
   1  -4 -16   41.33    1.18
  -1   4  16   40.67    1.25
   1  -4 -16   40.67    1.09
  -1   4  16   39.18    0.89
   1  -4 -15   51.61    1.31
   1  -4 -15   50.43    1.23
  -1   4  15   49.79    1.36
  -1   4  15   47.99    1.00
  -1   4  14    9.30    0.27
  -1   4  14    9.68    0.63
   1  -4 -14    9.83    0.59
  -1   4  14    8.79    0.61
  -1   4  14    9.64    0.40
   1  -4 -14    9.60    0.54
   1  -4 -13  113.86    2.15
   1  -4 -13  117.55    2.21
   1  -4 -13  118.93    2.19
  -1   4  13  117.75    1.93
   1  -4 -13  119.03    2.24
   1  -4 -13  123.18    2.26
  -1   4  13  118.40    2.32
  -1   4  13  117.58    2.18
  -1   4  13  115.58    2.29
   1  -4 -13  122.75    1.98
  -1   4  13  122.46    1.75
  -1   4  13  111.67    2.34
   1  -4 -12   40.54    1.07
  -1   4  12   41.69    1.03
  -1   4  12   41.30    1.13
   1  -4 -12   40.06    1.04
  -1   4  12   40.93    0.84
   1  -4 -12   34.16    1.02
  -1   4  12   40.18    1.16
   1  -4 -12   40.32    1.07
  -1   4  12   41.80    1.14
  -1   4  12   42.16    0.68
   1  -4 -12   42.46    1.06
  -1   4  11  103.05    2.01
   1  -4 -11  103.94    1.89
  -1   4  11  104.63    1.52
   1  -4 -11  101.05    1.92
   1  -4 -11  106.56    1.97
   1  -4 -11  100.43    1.94
  -1   4  11  103.78    1.68
  -1   4  11  105.02    2.03
  -1   4  11   98.90    2.05
   1  -4 -11  103.86    1.96
  -1   4  11  105.97    1.93
  -1   4  10  129.90    1.97
  -1   4  10  134.24    2.40
  -1   4  10  133.59    2.31
  -1   4  10  134.02    2.05
  -1   4  10  134.18    1.91
   1  -4 -10  131.73    2.33
  -1   4  10  133.66    2.41
  -1   4  10  131.23    2.44
   1  -4 -10  136.03    2.28
   1  -4 -10  137.72    2.37
   1  -4 -10  133.90    2.33
   1  -4 -10  131.12    2.32
   1  -4  -9  152.53    2.59
   1  -4  -9  156.33    2.59
   1  -4  -9  160.89    2.56
   1  -4  -9  164.17    2.63
  -1   4   9  159.92    2.67
  -1   4   9  156.65    2.66
  -1   4   9  159.96    2.72
  -1   4   9  144.43    2.21
   1  -4  -9  153.74    2.18
   1  -4  -9  156.77    2.60
  -1   4   9  155.84    2.57
   1  -4  -8  201.89    3.13
   1  -4  -8  198.36    3.07
   1  -4  -8  196.10    3.14
  -1   4   8  189.84    3.16
   1  -4  -8  185.60    3.10
   1  -4  -8  197.01    3.12
  -1   4   8  194.40    3.17
  -1   4   8  196.03    3.10
  -1   4   8  193.86    3.22
  -1   4   7  166.89    2.74
  -1   4   7  163.70    2.77
   1  -4  -7  175.29    2.71
   1  -4  -7  164.79    2.70
   1  -4  -7  177.94    2.73
  -1   4   7  162.56    2.73
  -1   4   6    3.24    0.27
   1  -4  -6    3.25    0.28
   1  -4  -6    3.14    0.28
   1  -4  -6    3.40    0.28
  -1   4   6    2.84    0.29
   1  -4  -6    3.51    0.30
  -1   4   6    3.27    0.30
   1  -4  -5    1.00    0.21
  -1   4   5    0.53    0.21
   1  -4  -5    0.67    0.20
  -1   4   5    0.74    0.24
  -1   4   5    0.71    0.22
   1  -4  -5    0.94    0.20
  -1   4   5    0.68    0.19
   1  -4  -5    0.72    0.21
   1  -4  -5    0.81    0.22
   1  -4  -5    0.56    0.11
  -1   4   4  164.06    2.65
   1  -4  -4  162.88    2.62
   1  -4  -4  165.83    2.60
   1  -4  -4  167.72    2.65
  -1   4   4  165.41    2.75
  -1   4   4  164.92    2.63
   1  -4  -4  169.35    2.44
   1  -4  -4  167.53    2.67
  -1   4   3    2.34    0.28
   1  -4  -3    2.22    0.26
   1  -4  -3    2.30    0.18
   1  -4  -3    2.28    0.24
   1  -4  -3    1.99    0.23
   1  -4  -3    2.30    0.25
   1  -4  -3    1.90    0.23
  -1   4   3    2.36    0.23
   1  -4  -2  553.88    7.76
   1  -4  -2  545.42    7.74
  -1   4   2  551.34    7.87
  -1   4   2  539.73    7.77
   1  -4  -2  556.79    7.81
   1  -4  -2  554.01    7.79
  -1   4   1  387.11    5.67
   1  -4  -1  380.69    5.59
   1  -4  -1  384.08    5.55
  -1   4   1  380.43    5.56
   1  -4  -1  402.18    5.58
  -1   4   0    2.24    0.12
   1  -4   0    2.15    0.24
  -1   4   0    2.36    0.25
   1  -4   0    1.85    0.22
  -1   4   0    1.94    0.22
  -1   4   0    2.01    0.16
   1  -4   1  372.06    5.20
  -1   4  -1  364.99    5.29
  -1   4  -1  357.29    5.03
   1  -4   1  356.53    5.04
   1  -4   1  357.97    5.21
   1  -4   2  331.00    4.79
  -1   4  -2  341.15    4.90
   1  -4   2  323.92    4.81
  -1   4  -2  329.55    4.66
   1  -4   3   49.15    1.01
  -1   4  -3   47.78    0.92
  -1   4  -3   50.36    1.05
  -1   4  -3   50.79    0.89
  -1   4  -3   49.46    0.84
   1  -4   3   48.08    0.92
   1  -4   3   48.44    0.81
   1  -4   3   50.18    0.99
  -1   4  -4  365.75    5.32
  -1   4  -4  375.30    5.27
  -1   4  -4  380.28    5.39
  -1   4  -4  373.70    5.40
   1  -4   4  378.00    5.37
   1  -4   4  365.27    5.18
   1  -4   4  375.00    5.42
  -1   4  -4  377.08    5.17
   1  -4   4  375.82    5.30
   1  -4   4  366.64    5.41
  -1   4  -4  378.32    5.45
   1  -4   5  213.41    3.14
   1  -4   5  215.18    3.35
   1  -4   5  220.91    3.24
   1  -4   5  212.59    3.27
   1  -4   5  209.26    2.90
  -1   4  -5  209.36    3.19
  -1   4  -5  217.02    3.23
  -1   4  -5  215.91    3.30
  -1   4  -5  214.37    3.26
   1  -4   5  218.33    3.23
  -1   4  -5  218.34    3.15
   1  -4   5  213.50    3.27
   1  -4   6  103.69    1.83
  -1   4  -6   98.45    1.70
   1  -4   6  100.88    1.76
  -1   4  -6  101.67    1.65
  -1   4  -6  100.13    1.77
   1  -4   6   98.83    1.73
   1  -4   6   98.78    1.70
  -1   4  -6   98.32    1.69
   1  -4   6   99.62    1.70
  -1   4  -6   98.80    1.73
   1  -4   6  101.81    1.62
  -1   4  -7  156.66    2.53
   1  -4   7  155.31    2.54
  -1   4  -7  155.94    2.45
  -1   4  -7  158.95    2.48
   1  -4   7  160.74    2.53
   1  -4   7  154.30    2.48
   1  -4   7  163.55    2.65
   1  -4   7  155.14    2.38
  -1   4  -7  157.98    2.57
  -1   4  -7  154.66    2.49
   1  -4   7  159.43    2.49
   1  -4   8  141.33    2.47
   1  -4   8  145.77    2.39
   1  -4   8  142.89    2.36
  -1   4  -8  142.18    2.37
  -1   4  -8  147.66    2.33
   1  -4   8  147.56    2.32
   1  -4   8  141.75    2.33
  -1   4  -8  145.27    2.30
  -1   4  -8  144.03    2.37
   1  -4   9   73.59    1.40
   1  -4   9   75.07    1.35
  -1   4  -9   75.22    1.36
   1  -4   9   72.52    1.36
  -1   4  -9   72.58    1.41
  -1   4  -9   73.96    1.40
   1  -4   9   74.90    1.50
   1  -4   9   76.42    1.43
  -1   4 -10    8.65    0.45
   1  -4  10    8.95    0.41
   1  -4  10    8.39    0.43
  -1   4 -10    8.67    0.40
   1  -4  10    8.02    0.44
   1  -4  10    9.22    0.50
   1  -4  10    8.01    0.31
   1  -4  10    8.16    0.39
  -1   4 -10    8.12    0.40
  -1   4 -10    8.53    0.44
  -1   4 -11   77.72    1.47
   1  -4  11   80.72    1.65
  -1   4 -11   76.79    1.50
  -1   4 -11   77.14    1.58
   1  -4  11   74.74    1.31
   1  -4  11   80.55    1.46
   1  -4  11   78.98    1.54
  -1   4 -11   77.73    1.54
  -1   4 -11   76.54    1.45
   1  -4  11   77.33    1.52
   1  -4  11   78.51    1.51
  -1   4 -12   13.96    0.57
   1  -4  12   13.36    0.56
  -1   4 -12   11.77    0.52
   1  -4  12   12.06    0.42
  -1   4 -12   13.43    0.52
  -1   4 -12   11.83    0.54
  -1   4 -12   12.54    0.58
   1  -4  12   12.25    0.55
   1  -4  12   11.98    0.50
   1  -4  12   12.65    0.62
   1  -4  13   85.64    1.48
   1  -4  13   86.99    1.72
  -1   4 -13   87.37    1.66
   1  -4  13   86.10    1.53
  -1   4 -13   86.84    1.62
   1  -4  13   87.31    1.67
   1  -4  13   84.08    1.80
  -1   4 -13   85.20    1.72
  -1   4 -13   82.57    1.65
   1  -4  13   83.42    1.69
   1  -4  13   84.90    1.59
   1  -4  14  219.91    3.69
  -1   4 -14  213.92    3.58
   1  -4  14  218.79    3.57
   1  -4  14  220.17    3.58
   1  -4  14  217.07    3.43
  -1   4 -14  221.24    3.51
  -1   4 -14  221.65    3.68
   1  -4  14  218.97    3.34
   1  -4  15   61.84    1.41
   1  -4  15   61.88    1.42
  -1   4 -15   62.37    1.51
  -1   4 -15   61.79    1.37
   1  -4  15   62.64    1.45
  -1   4 -15   60.54    1.43
   1  -4  15   62.72    1.23
  -1   4 -16  213.90    3.47
   1  -4  16  202.38    3.47
  -1   4 -16  206.84    3.59
  -1   4 -16  203.15    3.39
  -1   4 -16  207.28    3.56
   1  -4  16  207.32    3.46
   1  -4  16  205.07    3.50
   1  -4  16  205.46    3.18
   1  -4  17   78.46    1.77
   1  -4  17   78.37    1.47
   1  -4  17   80.46    1.77
  -1   4 -17   81.88    1.74
  -1   4 -17   83.13    1.88
  -1   4 -18   15.07    0.72
  -1   4 -18   15.70    0.82
   1  -4  18   14.61    0.73
   1  -4  18   15.23    0.70
  -1   4 -18   14.46    0.66
   1  -4  18   14.45    0.73
  -1   4 -19    0.10    0.39
  -1   4 -19    0.31    0.34
   1  -4  19    0.13    0.37
  -1   4 -19    0.97    0.47
  -1   4 -19    0.09    0.45
   1  -4  19    1.12    0.44
   1  -4  19    0.03    0.42
  -1   4 -20   28.69    0.89
  -1   4 -20   30.61    1.13
  -1   4 -20   29.70    0.99
   1  -4  20   30.84    1.08
  -1   4 -20   31.49    1.19
   1  -4  20   31.31    1.08
   1  -4  20   30.94    1.04
  -1   4 -21   48.44    1.20
   1  -4  21   48.69    1.37
   1  -4  21   44.71    1.39
  -1   4 -21   51.34    1.50
  -1   4 -22   30.87    1.06
  -1   4 -22   32.81    1.23
  -1   4 -22   31.14    0.95
   1  -4  22   32.70    1.13
  -1   4 -23   25.62    0.87
   1  -3 -20    3.55    0.52
   1  -3 -20    2.94    0.54
  -1   3  20    3.26    0.60
  -1   3  20    2.41    0.55
   1  -3 -20    2.59    0.29
   1  -3 -20    3.14    0.52
  -1   3  20    3.09    0.56
   1  -3 -19   57.20    1.09
  -1   3  19   57.43    1.55
  -1   3  19   60.83    1.65
   1  -3 -19   58.94    1.56
   1  -3 -19   58.88    1.44
  -1   3  19   59.89    1.61
  -1   3  19   59.11    1.25
   1  -3 -19   62.42    1.56
  -1   3  18   10.49    0.71
   1  -3 -18    8.72    0.66
   1  -3 -18    9.89    0.62
  -1   3  18    8.86    0.65
  -1   3  18    8.62    0.50
   1  -3 -18    9.60    0.64
   1  -3 -18    9.13    0.42
  -1   3  18    9.25    0.69
   1  -3 -17   73.87    1.68
   1  -3 -17   69.62    1.30
   1  -3 -17   70.17    1.70
   1  -3 -17   72.47    1.59
  -1   3  17   70.71    1.76
  -1   3  17   70.41    1.73
  -1   3  17   69.99    1.42
  -1   3  17   70.66    1.71
  -1   3  16   80.76    1.82
   1  -3 -16   77.22    1.78
   1  -3 -16   78.63    1.42
  -1   3  16   80.22    1.87
  -1   3  16   78.31    1.51
   1  -3 -16   82.80    1.67
   1  -3 -16   81.83    1.77
  -1   3  16   78.01    1.80
   1  -3 -15   99.11    1.88
  -1   3  15   95.59    1.72
   1  -3 -15   98.27    1.96
  -1   3  15   96.18    2.02
  -1   3  15   96.78    2.06
   1  -3 -15   92.20    1.98
  -1   3  15   96.56    2.04
   1  -3 -14   16.91    0.69
   1  -3 -14   18.00    0.66
   1  -3 -14   17.38    0.71
   1  -3 -14   17.40    0.69
  -1   3  14   17.80    0.74
   1  -3 -14   18.02    0.56
   1  -3 -14   17.95    0.73
  -1   3  14   17.43    0.74
  -1   3  14   15.83    0.74
   1  -3 -14   18.35    0.68
  -1   3  14   17.94    0.75
  -1   3  14   17.12    0.66
  -1   3  14   17.70    0.57
   1  -3 -13   27.21    0.84
   1  -3 -13   27.15    0.83
  -1   3  13   26.58    0.79
  -1   3  13   27.03    0.53
  -1   3  13   22.23    0.90
   1  -3 -13   27.61    0.69
   1  -3 -13   28.37    0.82
  -1   3  13   27.01    0.87
  -1   3  13   26.00    0.67
   1  -3 -13   26.47    0.79
   1  -3 -13   26.02    0.86
  -1   3  13   27.50    0.90
   1  -3 -13   27.88    0.85
  -1   3  13   26.81    0.87
  -1   3  12   18.51    0.71
   1  -3 -12   17.93    0.68
   1  -3 -12   18.90    0.68
  -1   3  12   18.66    0.70
   1  -3 -12   18.68    0.66
   1  -3 -12   19.64    0.68
   1  -3 -12   20.94    0.67
  -1   3  12   18.22    0.53
  -1   3  12   18.04    0.64
  -1   3  12   18.53    0.73
   1  -3 -12   18.89    0.64
  -1   3  12   19.08    0.71
  -1   3  12   19.35    0.40
  -1   3  11   18.84    0.53
  -1   3  11   19.52    0.69
  -1   3  11   19.39    0.62
  -1   3  11   19.96    0.69
   1  -3 -11   17.55    0.63
   1  -3 -11   18.33    0.61
   1  -3 -11   18.55    0.65
  -1   3  11   19.53    0.39
  -1   3  11   19.12    0.70
   1  -3 -11   18.31    0.67
   1  -3 -11   19.38    0.66
   1  -3 -11   19.29    0.63
  -1   3  11   17.40    0.68
   1  -3 -10   38.02    0.90
   1  -3 -10   39.82    0.95
   1  -3 -10   37.47    0.97
   1  -3 -10   40.47    0.97
  -1   3  10   39.32    0.97
  -1   3  10   36.64    0.98
  -1   3  10   39.17    0.99
  -1   3  10   35.64    0.98
   1  -3 -10   40.46    0.94
   1  -3 -10   38.16    0.94
  -1   3  10   37.97    0.91
   1  -3  -9   78.86    1.50
   1  -3  -9   74.54    1.50
   1  -3  -9   76.85    1.43
  -1   3   9   75.55    1.50
  -1   3   9   79.97    1.46
  -1   3   9   77.38    1.54
   1  -3  -9   77.13    1.47
   1  -3  -9   78.81    1.48
  -1   3   9   78.27    1.53
   1  -3  -9   77.48    1.47
  -1   3   9   77.21    1.56
   1  -3  -8  107.56    1.98
  -1   3   8  118.85    2.04
  -1   3   8  118.68    1.95
   1  -3  -8  119.83    1.97
  -1   3   8  117.25    2.00
  -1   3   8  116.89    2.01
  -1   3   8  117.88    2.04
   1  -3  -8  114.90    1.97
   1  -3  -8  120.57    1.97
   1  -3  -8  121.53    1.95
   1  -3  -8  123.64    1.98
  -1   3   8  105.10    1.63
  -1   3   7  134.16    2.03
   1  -3  -7  135.04    2.20
   1  -3  -7  139.10    2.21
   1  -3  -7  131.30    2.20
   1  -3  -7  140.82    2.22
  -1   3   7  132.85    2.21
  -1   3   7  136.56    2.24
  -1   3   7  128.05    2.23
   1  -3  -7  132.90    1.89
   1  -3  -7  136.10    2.24
  -1   3   7  137.81    1.90
  -1   3   7  135.64    2.26
  -1   3   6    6.14    0.15
  -1   3   6    5.73    0.24
   1  -3  -6    5.72    0.30
  -1   3   6    6.01    0.17
  -1   3   6    5.42    0.33
  -1   3   6    6.38    0.32
  -1   3   6    5.66    0.33
  -1   3   5    2.68    0.24
  -1   3   5    3.07    0.24
  -1   3   5    2.93    0.12
   1  -3  -5    3.32    0.23
   1  -3  -5    2.76    0.22
  -1   3   5    2.98    0.26
   1  -3  -5    2.88    0.16
  -1   3   4  352.60    5.10
   1  -3  -4  357.12    5.06
   1  -3  -4  362.17    5.11
   1  -3  -4  354.71    4.93
  -1   3   4  349.40    5.15
  -1   3   3  435.16    6.04
   1  -3  -3  417.54    5.90
   1  -3  -3  434.53    5.97
  -1   3   3  417.88    5.98
   1  -3  -3  412.87    5.80
  -1   3   3  421.49    5.94
   1  -3  -3  404.57    5.95
   1  -3  -2 1106.35   15.27
  -1   3   2 1140.58   15.36
   1  -3  -2 1134.73   15.29
   1  -3  -2 1105.27   15.24
  -1   3   2 1132.03   15.27
   1  -3  -2 1108.91   15.27
  -1   3   2 1101.22   15.27
   1  -3  -2 1120.91   15.30
   1  -3  -1   94.69    1.55
   1  -3  -1   94.44    1.56
   1  -3  -1   94.05    1.52
  -1   3   1   93.22    1.53
  -1   3   1   95.64    1.61
  -1   3   0 2606.12   35.43
  -1   3   0 2663.25   35.29
  -1   3   0 2675.11   35.28
   1  -3   0 2688.34   35.43
  -1   3   0 2639.44   35.51
   1  -3   1   15.75    0.42
  -1   3  -1   14.96    0.34
   1  -3   1   14.30    0.36
   1  -3   1   16.22    0.43
  -1   3  -1   14.73    0.45
  -1   3  -2  131.84    2.05
   1  -3   2  126.29    1.85
   1  -3   2  127.33    1.99
   1  -3   2  124.23    1.90
  -1   3  -2  133.18    1.89
   1  -3   2  126.61    1.98
   1  -3   3    7.98    0.24
  -1   3  -3    8.33    0.29
  -1   3  -3    8.51    0.26
   1  -3   3    8.57    0.31
  -1   3  -3    9.25    0.25
  -1   3  -3    8.56    0.34
   1  -3   3    8.29    0.32
   1  -3   3    8.61    0.29
  -1   3  -3    7.69    0.30
   1  -3   4  166.68    2.52
   1  -3   4  164.21    2.50
  -1   3  -4  163.10    2.49
  -1   3  -4  165.25    2.56
  -1   3  -4  169.34    2.45
  -1   3  -4  169.56    2.50
   1  -3   4  164.50    2.52
   1  -3   4  164.24    2.47
  -1   3  -5   74.95    1.34
  -1   3  -5   73.36    1.29
   1  -3   5   75.57    1.33
   1  -3   5   76.26    1.25
   1  -3   5   78.02    1.30
  -1   3  -5   75.20    1.28
  -1   3  -5   75.58    1.25
   1  -3   5   76.57    1.09
   1  -3   5   76.67    1.31
   1  -3   5   73.96    1.31
   1  -3   6    0.78    0.17
   1  -3   6    1.04    0.18
  -1   3  -6    0.92    0.17
   1  -3   6    0.67    0.16
  -1   3  -6    1.13    0.17
   1  -3   6    1.23    0.13
  -1   3  -6    0.94    0.18
  -1   3  -6    0.99    0.18
  -1   3  -6    1.10    0.16
   1  -3   6    0.96    0.16
   1  -3   6    1.18    0.08
   1  -3   6    1.04    0.19
  -1   3  -7  159.83    2.56
   1  -3   7  170.47    2.54
   1  -3   7  167.42    2.58
  -1   3  -7  167.65    2.51
   1  -3   7  169.99    2.48
   1  -3   7  169.62    2.56
   1  -3   7  169.76    2.53
   1  -3   7  162.73    2.42
  -1   3  -8   60.88    1.03
   1  -3   8   62.17    1.17
   1  -3   8   63.95    1.25
  -1   3  -8   63.20    1.20
   1  -3   8   64.12    1.20
   1  -3   8   61.49    1.14
   1  -3   8   62.80    1.17
   1  -3   8   61.23    1.06
  -1   3  -8   61.67    1.13
   1  -3   8   61.76    1.13
  -1   3  -8   63.03    1.14
  -1   3  -8   60.66    1.22
   1  -3   9   92.34    1.57
  -1   3  -9   94.79    1.66
  -1   3  -9   91.60    1.63
  -1   3  -9   90.00    1.44
  -1   3  -9   90.83    1.68
   1  -3   9   92.27    1.61
   1  -3   9   91.28    1.59
  -1   3  -9   91.46    1.60
   1  -3   9   91.44    1.69
   1  -3   9   92.12    1.63
   1  -3   9   93.03    1.56
  -1   3  -9   92.22    1.58
  -1   3  -9   91.41    1.56
  -1   3 -10  129.58    2.24
   1  -3  10  135.22    2.18
   1  -3  10  134.66    2.12
  -1   3 -10  129.51    2.21
  -1   3 -10  126.10    1.94
   1  -3  10  132.00    2.25
  -1   3 -10  130.05    2.13
   1  -3  10  132.64    2.16
  -1   3 -10  131.24    2.10
  -1   3 -10  125.66    2.18
   1  -3  10  129.03    2.15
  -1   3 -10  128.30    2.13
  -1   3 -11   95.03    1.79
   1  -3  11   94.92    1.74
  -1   3 -11   96.28    1.70
   1  -3  11   96.08    1.71
  -1   3 -11   97.36    1.81
   1  -3  11   95.47    1.72
  -1   3 -11   96.80    1.76
   1  -3  11  100.73    1.68
   1  -3  11   96.76    1.74
  -1   3 -11   95.20    1.67
   1  -3  11   93.61    1.60
   1  -3  11   97.03    1.81
  -1   3 -11   93.73    1.69
  -1   3 -11   96.88    1.78
  -1   3 -12   45.61    1.08
  -1   3 -12   43.15    1.07
  -1   3 -12   46.11    1.01
  -1   3 -12   44.32    1.05
   1  -3  12   44.52    1.10
  -1   3 -12   45.09    1.11
   1  -3  12   44.85    1.05
   1  -3  12   46.62    1.06
   1  -3  12   45.19    1.02
   1  -3  12   45.95    0.98
  -1   3 -12   47.60    1.03
  -1   3 -12   42.39    0.84
  -1   3 -13   68.75    1.48
  -1   3 -13   69.42    1.39
   1  -3  13   69.61    1.43
  -1   3 -13   69.58    1.44
  -1   3 -13   69.23    1.46
  -1   3 -13   68.08    1.35
  -1   3 -13   65.77    1.19
  -1   3 -13   69.64    1.50
   1  -3  13   70.46    1.44
   1  -3  13   65.89    1.41
   1  -3  13   68.47    1.33
   1  -3  13   68.83    1.49
  -1   3 -14   60.34    1.41
   1  -3  14   60.48    1.34
   1  -3  14   58.88    1.31
   1  -3  14   59.38    1.14
  -1   3 -14   58.27    1.10
   1  -3  14   59.59    1.39
  -1   3 -14   60.92    1.30
  -1   3 -14   62.65    1.40
   1  -3  14   57.95    1.31
  -1   3 -14   61.98    1.28
  -1   3 -14   61.56    1.36
   1  -3  14   59.82    1.34
  -1   3 -15  174.52    3.05
   1  -3  15  181.56    3.04
   1  -3  15  181.54    3.08
  -1   3 -15  177.41    3.10
   1  -3  15  175.60    2.99
   1  -3  15  175.32    2.74
   1  -3  15  174.75    2.87
  -1   3 -15  177.30    2.92
  -1   3 -15  175.77    2.72
  -1   3 -15  180.32    2.97
  -1   3 -15  173.02    3.01
   1  -3  15  177.00    3.01
  -1   3 -16   94.74    1.88
   1  -3  16   94.74    1.87
  -1   3 -16   96.48    1.66
  -1   3 -16  100.37    2.03
   1  -3  16   97.08    1.94
   1  -3  16   95.85    1.94
  -1   3 -16   92.70    1.94
  -1   3 -16   96.55    1.83
  -1   3 -17   20.66    0.77
  -1   3 -17   20.20    0.62
   1  -3  17   20.54    0.76
   1  -3  17   21.73    0.82
   1  -3  17   21.64    0.83
  -1   3 -17   21.08    0.73
  -1   3 -17   21.66    0.84
  -1   3 -17   21.21    0.87
  -1   3 -17   21.87    0.84
   1  -3  18   43.51    1.22
   1  -3  18   41.68    1.17
  -1   3 -18   43.35    1.11
  -1   3 -18   43.42    1.24
  -1   3 -18   42.58    0.97
  -1   3 -18   42.69    1.04
  -1   3 -18   43.24    1.18
   1  -3  18   43.86    1.23
  -1   3 -18   44.79    1.31
  -1   3 -19    4.03    0.51
   1  -3  19    4.74    0.48
   1  -3  19    4.20    0.48
  -1   3 -19    4.55    0.55
  -1   3 -19    4.03    0.38
   1  -3  19    4.21    0.52
  -1   3 -19    4.04    0.39
  -1   3 -19    4.42    0.45
  -1   3 -20    4.86    0.48
  -1   3 -20    5.48    0.41
   1  -3  20    5.96    0.56
   1  -3  20    5.40    0.56
  -1   3 -20    5.14    0.42
   1  -3  20    5.83    0.55
  -1   3 -20    5.06    0.61
  -1   3 -21   18.35    0.67
   1  -3  21   18.65    0.83
   1  -3  21   19.07    0.87
  -1   3 -21   18.18    0.79
  -1   3 -21   18.36    0.94
   1  -3  21   19.38    0.91
  -1   3 -21   19.22    0.85
  -1   3 -22   23.89    0.91
  -1   3 -22   24.13    1.03
  -1   3 -22   22.55    0.76
   1  -3  22   22.95    0.93
  -1   3 -22   23.17    0.98
  -1   3 -23   24.65    0.79
   1  -3  23   25.63    1.01
  -1   3 -23   24.67    0.97
   1  -2 -21    0.41    0.47
  -1   2  21    0.07    0.52
  -1   2  21   -0.11    0.45
  -1   2  21    0.07    0.49
   1  -2 -21    0.08    0.54
   1  -2 -20    0.24    0.43
  -1   2  20    0.10    0.43
   1  -2 -20    0.13    0.43
  -1   2  20    0.36    0.44
  -1   2  19   13.99    0.79
  -1   2  19   13.75    0.64
  -1   2  19   13.94    0.78
   1  -2 -19   14.47    0.72
  -1   2  19   16.58    0.86
   1  -2 -19   15.53    0.81
   1  -2 -18    2.79    0.46
  -1   2  18    3.68    0.39
   1  -2 -18    3.62    0.47
  -1   2  18    3.65    0.51
   1  -2 -18    3.82    0.46
  -1   2  18    3.76    0.50
  -1   2  18    3.33    0.49
  -1   2  17   21.75    0.69
   1  -2 -17   21.94    0.84
   1  -2 -17   21.16    0.77
  -1   2  17   22.67    0.87
  -1   2  17   23.04    0.90
   1  -2 -17   22.69    0.85
  -1   2  17   21.58    0.87
   1  -2 -17   21.52    0.53
  -1   2  16    2.15    0.42
  -1   2  16    1.92    0.43
   1  -2 -16    1.58    0.36
   1  -2 -16    1.51    0.37
  -1   2  16    1.98    0.44
   1  -2 -16    2.06    0.41
  -1   2  16    2.02    0.34
   1  -2 -16    2.31    0.25
  -1   2  15  125.85    2.44
   1  -2 -15  127.55    2.34
   1  -2 -15  128.65    2.06
  -1   2  15  125.15    2.16
  -1   2  15  126.53    2.37
  -1   2  15  127.05    2.40
   1  -2 -15  126.07    2.28
   1  -2 -15  121.02    2.23
   1  -2 -15  124.13    2.38
  -1   2  15  128.09    2.44
   1  -2 -15  126.69    1.99
   1  -2 -14    4.18    0.38
   1  -2 -14    3.96    0.31
   1  -2 -14    4.75    0.27
   1  -2 -14    3.88    0.41
  -1   2  14    3.59    0.40
   1  -2 -14    3.87    0.40
  -1   2  14    3.85    0.40
  -1   2  14    4.19    0.33
  -1   2  14    3.24    0.40
   1  -2 -14    3.54    0.37
   1  -2 -14    3.12    0.36
  -1   2  14    4.09    0.40
   1  -2 -13    0.78    0.29
  -1   2  13    0.74    0.30
  -1   2  13    0.64    0.29
  -1   2  13    0.45    0.30
   1  -2 -13    0.32    0.26
  -1   2  13    0.68    0.30
   1  -2 -13    0.28    0.28
   1  -2 -13    0.71    0.26
  -1   2  13    0.64    0.23
   1  -2 -13    0.96    0.27
   1  -2 -13    0.49    0.26
  -1   2  13    0.30    0.23
  -1   2  12   19.04    0.72
   1  -2 -12   20.61    0.69
   1  -2 -12   20.02    0.64
   1  -2 -12   21.12    0.66
  -1   2  12   19.68    0.69
   1  -2 -12   21.51    0.70
   1  -2 -12   20.28    0.67
   1  -2 -12   21.54    0.69
  -1   2  12   20.12    0.72
  -1   2  12   21.01    0.65
  -1   2  12   22.78    0.72
   1  -2 -11   28.88    0.81
  -1   2  11   28.96    0.76
   1  -2 -11   30.93    0.82
  -1   2  11   29.33    0.82
   1  -2 -11   28.77    0.75
  -1   2  11   29.04    0.84
  -1   2  11   29.62    0.81
   1  -2 -11   29.19    0.78
  -1   2  11   31.18    0.86
   1  -2 -11   28.83    0.79
   1  -2 -11   30.36    0.79
  -1   2  10    7.91    0.43
   1  -2 -10    9.41    0.42
   1  -2 -10    8.94    0.42
   1  -2 -10    8.82    0.41
  -1   2  10    8.51    0.43
   1  -2 -10    9.04    0.42
  -1   2  10    8.59    0.45
  -1   2  10    8.80    0.39
   1  -2 -10    9.68    0.41
   1  -2 -10    8.57    0.39
  -1   2  10    8.83    0.35
  -1   2  10    8.23    0.43
  -1   2   9  164.12    2.56
   1  -2  -9  173.43    2.73
   1  -2  -9  168.67    2.73
  -1   2   9  174.18    2.77
  -1   2   9  170.88    2.68
  -1   2   9  172.88    2.40
  -1   2   9  167.85    2.72
   1  -2  -9  173.22    2.70
  -1   2   9  168.30    2.72
  -1   2   9  166.02    2.76
   1  -2  -9  167.43    2.69
   1  -2  -9  168.43    2.64
   1  -2  -9  168.29    2.68
   1  -2  -8   67.23    1.31
  -1   2   8   68.52    1.34
   1  -2  -8   67.96    1.28
  -1   2   8   68.01    1.30
  -1   2   8   68.64    1.29
   1  -2  -8   70.85    1.31
   1  -2  -8   69.25    1.28
   1  -2  -8   67.99    1.24
  -1   2   8   69.47    1.19
  -1   2   8   70.16    1.35
   1  -2  -8   71.80    1.29
  -1   2   8   69.52    1.03
  -1   2   7 1114.40   15.32
  -1   2   7 1137.22   15.15
  -1   2   7 1106.32   14.98
  -1   2   7 1125.93   15.28
   1  -2  -7 1128.72   15.25
  -1   2   7 1122.89   15.33
  -1   2   7 1149.96   15.29
   1  -2  -6  558.64    7.74
  -1   2   6  548.63    7.63
  -1   2   6  551.11    7.79
  -1   2   6  547.73    7.76
  -1   2   6  544.37    7.74
   1  -2  -6  547.78    7.77
  -1   2   6  557.26    7.48
  -1   2   6  563.81    7.80
  -1   2   5  454.91    6.12
  -1   2   5  437.72    5.81
  -1   2   5  416.25    5.96
   1  -2  -5  458.51    6.10
   1  -2  -5  420.54    5.81
   1  -2  -5  447.53    6.06
  -1   2   5  442.02    6.05
  -1   2   5  454.06    6.09
  -1   2   4   90.21    1.36
   1  -2  -4   97.16    1.56
   1  -2  -4   93.23    1.44
   1  -2  -4   98.07    1.55
  -1   2   4   96.69    1.47
  -1   2   4   99.78    1.56
  -1   2   4   99.18    1.58
  -1   2   4   96.91    1.57
  -1   2   4   97.18    1.53
   1  -2  -4   98.22    1.54
  -1   2   4   97.85    1.33
  -1   2   3   13.31    0.37
  -1   2   3   12.51    0.34
  -1   2   3   13.02    0.37
   1  -2  -3   13.41    0.31
   1  -2  -3   13.51    0.36
   1  -2  -3   12.33    0.36
   1  -2  -3   12.95    0.37
  -1   2   3   13.00    0.26
  -1   2   3   11.76    0.37
  -1   2   3   12.82    0.31
   1  -2  -3   12.90    0.33
  -1   2   2    1.44    0.15
   1  -2  -2    1.29    0.12
   1  -2  -2    1.29    0.13
  -1   2   2    1.19    0.13
  -1   2   2    1.91    0.14
   1  -2  -2    1.22    0.15
   1  -2  -2    2.06    0.16
  -1   2   1  229.57    3.14
   1  -2  -1  225.82    3.26
  -1   2   1  223.55    3.34
   1  -2  -1  227.36    3.29
   1  -2   0 6868.33   91.43
   1  -2   0 7147.51   91.47
  -1   2   0 6838.34   91.51
  -1   2   0 6968.41   91.43
   1  -2   1   16.38    0.42
  -1   2  -1   16.42    0.42
  -1   2  -1   16.02    0.33
   1  -2   1   17.44    0.40
  -1   2  -1   19.15    0.34
   1  -2   1   16.11    0.37
   1  -2   1   14.91    0.37
   1  -2   2 1846.76   25.34
   1  -2   2 1903.40   25.35
  -1   2  -2 1852.41   25.41
  -1   2  -2 1944.30   25.35
   1  -2   2 1898.66   25.47
  -1   2  -2 1778.45   25.37
   1  -2   2 1914.12   25.42
  -1   2  -2 1897.86   25.46
  -1   2  -2 1972.26   25.43
   1  -2   2 1863.24   25.38
  -1   2  -3    3.38    0.17
   1  -2   3    2.99    0.20
   1  -2   3    3.13    0.16
   1  -2   3    3.48    0.19
  -1   2  -3    2.88    0.16
  -1   2  -3    3.37    0.18
  -1   2  -3    3.15    0.15
   1  -2   3    2.93    0.18
   1  -2   3    3.38    0.17
  -1   2  -3    3.68    0.15
  -1   2  -3    3.00    0.19
   1  -2   3    3.27    0.15
  -1   2  -4   91.39    1.40
  -1   2  -4   89.90    1.42
   1  -2   4   86.93    1.37
   1  -2   4   86.48    1.43
  -1   2  -4   92.54    1.36
   1  -2   4   85.82    1.37
   1  -2   4   86.57    1.33
   1  -2   4   85.22    1.36
   1  -2   4   88.82    1.40
   1  -2   4   88.14    1.41
  -1   2  -4   88.17    1.38
  -1   2  -4   89.02    1.35
  -1   2  -4   84.65    1.40
   1  -2   4   84.81    1.26
   1  -2   5   83.02    1.31
  -1   2  -5   83.32    1.34
  -1   2  -5   83.32    1.30
   1  -2   5   81.80    1.28
  -1   2  -5   85.73    1.28
   1  -2   5   83.64    1.33
  -1   2  -5   78.56    1.28
   1  -2   5   83.00    1.30
  -1   2  -5   85.72    1.35
  -1   2  -5   80.60    1.31
   1  -2   5   80.23    1.28
   1  -2   5   81.38    1.25
   1  -2   5   82.62    1.30
  -1   2  -6  108.84    1.72
   1  -2   6  109.97    1.70
  -1   2  -6  106.89    1.64
  -1   2  -6  108.63    1.74
   1  -2   6  113.17    1.73
  -1   2  -6  105.50    1.75
  -1   2  -6  110.95    1.69
  -1   2  -6  109.73    1.71
   1  -2   6  112.62    1.74
   1  -2   6  110.64    1.69
   1  -2   6  111.89    1.56
   1  -2   6  110.11    1.71
   1  -2   6  111.41    1.75
  -1   2  -7 1142.15   15.73
  -1   2  -7 1158.03   15.79
  -1   2  -7 1162.72   15.75
  -1   2  -7 1179.49   15.71
   1  -2   7 1161.49   15.74
  -1   2  -7 1141.05   15.79
   1  -2   7 1145.93   15.71
   1  -2   7 1150.86   15.75
   1  -2   7 1186.74   15.56
   1  -2   7 1152.90   15.74
  -1   2  -7 1189.16   15.63
   1  -2   7 1150.11   15.78
  -1   2  -8   84.35    1.44
   1  -2   8   88.77    1.41
  -1   2  -8   84.04    1.34
  -1   2  -8   86.79    1.32
   1  -2   8   83.28    1.43
   1  -2   8   88.08    1.45
  -1   2  -8   85.46    1.41
  -1   2  -8   86.08    1.52
   1  -2   8   87.54    1.42
   1  -2   8   85.53    1.47
  -1   2  -8   84.20    1.48
   1  -2   8   90.07    1.45
   1  -2   8   86.59    1.40
  -1   2  -9  145.84    2.37
   1  -2   9  147.46    2.34
   1  -2   9  151.01    2.38
   1  -2   9  141.98    2.29
   1  -2   9  146.07    2.28
  -1   2  -9  148.94    2.34
  -1   2  -9  144.37    2.36
  -1   2  -9  149.44    2.26
   1  -2   9  147.74    2.29
  -1   2  -9  144.87    2.17
   1  -2   9  146.78    2.32
   1  -2   9  143.28    2.23
   1  -2   9  149.59    2.25
  -1   2  -9  145.49    2.29
  -1   2 -10  254.77    3.81
   1  -2  10  252.84    3.85
  -1   2 -10  248.86    3.76
   1  -2  10  255.61    3.81
  -1   2 -10  251.18    3.85
   1  -2  10  256.28    3.75
  -1   2 -10  250.22    3.82
  -1   2 -10  250.95    3.63
   1  -2  10  256.77    3.76
   1  -2  10  250.80    3.68
   1  -2  10  254.80    3.81
   1  -2  10  259.13    3.71
   1  -2  10  255.41    3.82
  -1   2 -10  253.51    3.84
   1  -2  11   94.69    1.73
  -1   2 -11   95.28    1.74
   1  -2  11   95.65    1.60
  -1   2 -11   94.92    1.67
   1  -2  11   94.76    1.64
  -1   2 -11   95.99    1.73
   1  -2  11   95.43    1.70
   1  -2  11   93.69    1.68
   1  -2  11   92.25    1.71
  -1   2 -11   96.16    1.64
   1  -2  11   97.23    1.64
   1  -2  11   96.56    1.57
  -1   2 -11   93.57    1.70
  -1   2 -11   94.37    1.64
   1  -2  11   94.85    1.69
  -1   2 -11   94.14    1.70
   1  -2  12  155.12    2.60
   1  -2  12  157.70    2.58
  -1   2 -12  158.93    2.64
   1  -2  12  157.76    2.58
  -1   2 -12  158.43    2.58
  -1   2 -12  158.09    2.49
  -1   2 -12  155.84    2.51
   1  -2  12  152.35    2.49
   1  -2  12  154.98    2.51
  -1   2 -12  156.91    2.61
   1  -2  12  158.92    2.46
  -1   2 -12  156.98    2.56
   1  -2  12  157.32    2.62
   1  -2  12  155.66    2.56
  -1   2 -12  161.78    2.60
  -1   2 -13   25.33    0.77
   1  -2  13   24.97    0.75
  -1   2 -13   24.84    0.79
   1  -2  13   27.14    0.78
  -1   2 -13   27.22    0.80
   1  -2  13   25.93    0.72
   1  -2  13   24.77    0.77
  -1   2 -13   24.25    0.73
  -1   2 -13   26.68    0.72
   1  -2  13   26.69    0.78
   1  -2  13   26.08    0.70
  -1   2 -13   26.68    0.78
   1  -2  13   26.35    0.67
   1  -2  13   25.71    0.74
  -1   2 -14   15.11    0.62
   1  -2  14   16.68    0.61
  -1   2 -14   16.10    0.65
   1  -2  14   16.12    0.63
  -1   2 -14   15.33    0.62
   1  -2  14   16.53    0.56
  -1   2 -14   15.49    0.60
  -1   2 -14   15.84    0.50
   1  -2  14   16.39    0.63
  -1   2 -14   15.12    0.56
   1  -2  14   14.59    0.59
  -1   2 -14   14.98    0.63
   1  -2  14   15.03    0.52
   1  -2  14   15.90    0.61
   1  -2  15   78.96    1.64
   1  -2  15   80.76    1.66
  -1   2 -15   80.10    1.67
  -1   2 -15   80.23    1.68
   1  -2  15   77.63    1.62
  -1   2 -15   79.36    1.44
   1  -2  15   79.97    1.54
  -1   2 -15   80.46    1.64
   1  -2  15   79.57    1.61
  -1   2 -15   78.89    1.59
  -1   2 -15   80.61    1.57
   1  -2  15   79.71    1.48
   1  -2  15   81.79    1.67
  -1   2 -16   64.62    1.26
  -1   2 -16   64.51    1.39
  -1   2 -16   61.39    1.45
   1  -2  16   63.57    1.46
   1  -2  16   66.36    1.36
  -1   2 -16   63.54    1.46
  -1   2 -16   64.62    1.41
  -1   2 -16   65.63    1.33
  -1   2 -16   66.64    1.28
   1  -2  16   64.53    1.46
  -1   2 -16   64.84    1.51
  -1   2 -17   17.55    0.79
   1  -2  17   18.54    0.75
  -1   2 -17   19.01    0.59
   1  -2  17   17.80    0.74
  -1   2 -17   17.52    0.72
   1  -2  17   17.36    0.67
  -1   2 -17   17.09    0.74
  -1   2 -17   18.29    0.61
  -1   2 -17   17.64    0.64
  -1   2 -17   17.39    0.72
  -1   2 -18   21.82    0.80
  -1   2 -18   22.00    0.89
   1  -2  18   21.37    0.70
  -1   2 -18   20.52    0.67
  -1   2 -18   20.78    0.71
   1  -2  18   22.07    0.86
   1  -2  18   19.82    0.82
  -1   2 -18   22.55    0.85
  -1   2 -18   22.81    0.67
  -1   2 -19    8.03    0.44
  -1   2 -19    8.07    0.61
   1  -2  19    7.15    0.51
  -1   2 -19    7.06    0.49
   1  -2  19    7.67    0.57
  -1   2 -19    7.53    0.61
   1  -2  19    7.54    0.47
  -1   2 -19    7.44    0.48
   1  -2  19    6.74    0.56
  -1   2 -20   43.91    1.02
   1  -2  20   44.33    1.26
  -1   2 -20   47.81    1.34
  -1   2 -20   47.68    1.24
   1  -2  20   46.57    1.34
  -1   2 -20   41.96    1.08
   1  -2  20   47.56    1.35
  -1   2 -20   47.28    1.38
   1  -2  21    3.88    0.53
  -1   2 -21    4.20    0.36
  -1   2 -21    5.23    0.56
  -1   2 -21    4.62    0.56
   1  -2  21    5.05    0.51
   1  -2  21    4.48    0.57
  -1   2 -21    4.38    0.60
  -1   2 -21    4.99    0.51
  -1   2 -22   76.32    1.80
   1  -2  22   74.64    1.87
  -1   2 -22   75.58    1.74
   1  -2  22   72.91    1.76
  -1   2 -22   72.79    1.44
   1  -2  22   74.20    1.86
  -1   2 -22   75.21    1.91
   1  -2  23   40.45    1.29
  -1   2 -23   41.94    1.27
  -1   2 -23   41.86    1.31
  -1   1  21   15.66    0.88
   1  -1 -21   17.15    0.84
  -1   1  21   15.19    0.86
   1  -1 -21   17.12    0.87
  -1   1  21   16.34    0.88
  -1   1  20   19.20    0.91
  -1   1  20   19.19    0.93
   1  -1 -20   19.56    0.89
  -1   1  20   18.71    0.90
  -1   1  19   22.79    0.93
   1  -1 -19   23.40    0.86
  -1   1  19   21.35    0.93
   1  -1 -19   21.93    0.91
  -1   1  18    8.58    0.63
  -1   1  18    8.18    0.59
  -1   1  18    8.56    0.51
   1  -1 -18    8.85    0.56
   1  -1 -18    8.99    0.59
   1  -1 -17   11.25    0.59
  -1   1  17   12.10    0.68
   1  -1 -17   12.06    0.65
  -1   1  17   11.87    0.65
  -1   1  16    2.67    0.41
  -1   1  16    3.89    0.43
   1  -1 -16    3.57    0.41
   1  -1 -16    3.37    0.40
   1  -1 -15   92.81    1.79
   1  -1 -15   94.94    1.86
  -1   1  15   89.97    1.89
  -1   1  15   92.33    1.90
  -1   1  15   91.72    1.77
   1  -1 -15   90.09    1.63
   1  -1 -15   94.70    1.58
  -1   1  15   88.63    1.84
   1  -1 -15   93.26    1.87
   1  -1 -15   92.02    1.77
   1  -1 -14   28.96    0.87
   1  -1 -14   29.07    0.67
   1  -1 -14   28.90    0.71
   1  -1 -14   27.53    0.84
  -1   1  14   27.98    0.89
  -1   1  14   27.91    0.57
   1  -1 -14   28.41    0.82
   1  -1 -14   28.07    0.59
  -1   1  14   27.45    0.86
  -1   1  14   26.59    0.88
   1  -1 -14   28.97    0.88
   1  -1 -14   30.01    0.82
  -1   1  14   28.99    0.81
  -1   1  13   35.65    1.00
   1  -1 -13   35.67    0.94
   1  -1 -13   36.30    0.92
  -1   1  13   36.37    0.99
   1  -1 -13   36.47    0.97
  -1   1  13   36.33    0.94
   1  -1 -13   36.57    0.96
   1  -1 -13   35.13    0.88
  -1   1  13   35.26    0.89
   1  -1 -13   36.11    0.69
  -1   1  13   37.65    1.01
  -1   1  13   36.35    0.67
  -1   1  12   46.97    0.78
   1  -1 -12   49.71    1.06
  -1   1  12   51.00    1.14
  -1   1  12   49.01    1.12
   1  -1 -12   49.49    1.09
   1  -1 -12   48.09    1.01
   1  -1 -12   48.87    1.09
  -1   1  12   49.26    1.09
  -1   1  11   28.01    0.79
  -1   1  11   28.66    0.77
   1  -1 -11   28.51    0.76
   1  -1 -11   28.62    0.71
   1  -1 -11   28.25    0.75
   1  -1 -11   27.84    0.73
   1  -1 -11   28.27    0.62
  -1   1  11   29.21    0.79
   1  -1 -11   27.17    0.75
  -1   1  10   55.55    1.19
   1  -1 -10   56.01    1.11
   1  -1 -10   54.64    1.14
   1  -1 -10   56.30    1.13
  -1   1  10   58.98    1.15
   1  -1 -10   54.67    0.97
  -1   1  10   47.94    1.17
   1  -1 -10   55.30    1.15
  -1   1  10   55.41    1.18
   1  -1 -10   55.87    0.92
  -1   1  10   57.56    0.93
   1  -1 -10   55.14    1.08
  -1   1   9    2.64    0.26
  -1   1   9    2.91    0.16
   1  -1  -9    2.87    0.25
   1  -1  -9    3.08    0.25
   1  -1  -9    2.88    0.25
   1  -1  -9    3.00    0.26
   1  -1  -9    2.90    0.18
   1  -1  -9    3.33    0.26
   1  -1  -9    3.28    0.24
  -1   1   9    2.85    0.27
  -1   1   9    2.67    0.22
  -1   1   9    3.34    0.28
  -1   1   9    2.73    0.13
  -1   1   8   15.72    0.50
  -1   1   8   16.51    0.48
  -1   1   8   15.40    0.30
   1  -1  -8   16.68    0.46
  -1   1   8   15.78    0.51
   1  -1  -8   15.04    0.36
  -1   1   8   15.86    0.51
   1  -1  -8   15.09    0.46
   1  -1  -8   15.27    0.48
  -1   1   8   15.50    0.33
  -1   1   7 1138.34   15.39
   1  -1  -7 1162.73   15.33
  -1   1   7 1143.84   15.34
  -1   1   7 1143.43   15.09
   1  -1  -7 1138.61   15.37
  -1   1   7 1137.98   15.13
  -1   1   7 1149.82   15.38
  -1   1   7 1178.80   15.40
  -1   1   6  474.62    6.38
  -1   1   6  473.15    6.38
   1  -1  -6  464.20    6.32
   1  -1  -6  459.15    6.16
  -1   1   6  469.05    6.28
  -1   1   6  455.13    6.10
  -1   1   6  456.55    6.33
  -1   1   5   16.75    0.43
  -1   1   5   18.34    0.29
  -1   1   5   15.80    0.41
  -1   1   5   14.47    0.43
   1  -1  -5   15.88    0.40
   1  -1  -5   16.15    0.42
  -1   1   5   16.24    0.38
   1  -1  -5   16.00    0.30
  -1   1   4  774.13   10.44
   1  -1  -4  761.24   10.63
   1  -1  -4  764.03   10.46
   1  -1  -4  778.26   10.60
  -1   1   4  794.64   10.61
  -1   1   4  770.48   10.58
   1  -1  -4  803.08   10.46
  -1   1   4  795.74   10.64
  -1   1   3    0.81    0.11
  -1   1   3    1.14    0.12
   1  -1  -3    1.06    0.06
   1  -1  -3    1.37    0.12
  -1   1   3    0.98    0.13
   1  -1  -3    1.09    0.12
   1  -1  -3    0.96    0.10
   1  -1  -3    0.91    0.11
  -1   1   3    1.55    0.12
  -1   1   2    3.55    0.15
  -1   1   2    3.72    0.14
  -1   1   2    3.46    0.15
  -1   1   2    2.79    0.17
  -1   1   2    3.52    0.15
   1  -1  -2    3.63    0.16
   1  -1  -2    3.96    0.16
  -1   1   2    3.61    0.15
   1  -1  -2    3.64    0.11
   1  -1  -2    2.93    0.15
   1  -1  -2    3.86    0.17
  -1   1   1  994.28   13.68
   1  -1  -1 1010.50   13.72
  -1   1   1 1026.30   13.71
   1  -1  -1 1055.62   13.72
  -1   1   1 1011.63   13.71
   1  -1  -1 1018.61   13.67
  -1   1   1 1031.32   13.68
  -1   1   1 1029.45   13.72
  -1   1   1 1009.20   13.73
   1  -1  -1  978.67   13.73
  -1   1   1 1024.42   13.73
   1  -1  -1 1026.59   13.71
   1  -1  -1  984.23   13.71
   1  -1   0 3902.17   53.39
   1  -1   0 3847.31   53.34
  -1   1   0 4265.29   53.43
   1  -1   0 4093.93   53.36
   1  -1   0 4005.95   53.39
  -1   1   0 3920.65   53.36
   1  -1   0 3941.63   53.37
   1  -1   0 4051.90   53.42
  -1   1   0 4032.80   53.39
   1  -1   1 2891.39   39.35
  -1   1  -1 2965.89   39.33
  -1   1  -1 2839.14   39.29
   1  -1   1 2874.80   39.34
   1  -1   1 2969.37   39.33
  -1   1  -1 2906.85   39.34
   1  -1   1 2977.46   39.33
   1  -1   1 2997.87   39.28
  -1   1  -2  378.08    5.25
  -1   1  -2  401.73    5.28
   1  -1   2  401.24    5.32
   1  -1   2  396.55    5.30
  -1   1  -2  378.59    5.30
   1  -1   2  380.98    5.26
   1  -1   2  391.49    5.31
   1  -1   2  382.63    5.31
  -1   1  -2  394.17    5.29
   1  -1   2  392.15    5.28
  -1   1  -2  355.58    5.29
   1  -1   3 2894.04   40.45
   1  -1   3 2976.07   40.47
   1  -1   3 3098.86   40.50
   1  -1   3 2919.07   40.45
   1  -1   3 2948.22   40.52
   1  -1   3 3092.51   40.49
   1  -1   3 3035.64   40.45
  -1   1  -3 3028.63   40.47
  -1   1  -3 2961.33   40.47
  -1   1  -3 3075.87   40.47
   1  -1   3 3116.59   40.51
  -1   1  -3 2950.88   40.48
  -1   1  -3 3145.54   40.51
   1  -1   3 3072.91   40.52
  -1   1  -3 3019.79   40.44
  -1   1  -4   10.02    0.26
  -1   1  -4   11.38    0.24
   1  -1   4    9.16    0.23
   1  -1   4   10.79    0.28
   1  -1   4   10.86    0.26
   1  -1   4    9.02    0.28
   1  -1   4   10.27    0.25
  -1   1  -4    9.60    0.26
   1  -1   4   11.37    0.28
  -1   1  -4   13.55    0.26
   1  -1   4   10.80    0.25
  -1   1  -4   11.96    0.29
   1  -1   4   10.89    0.29
  -1   1  -4   10.91    0.29
  -1   1  -5  120.70    1.78
   1  -1   5  124.05    1.74
  -1   1  -5  126.04    1.78
  -1   1  -5  123.31    1.81
   1  -1   5  127.09    1.83
   1  -1   5  124.83    1.84
  -1   1  -5  123.74    1.85
  -1   1  -5  120.09    1.76
  -1   1  -5  120.92    1.78
   1  -1   5  126.10    1.80
   1  -1   5  129.31    1.86
   1  -1   5  125.24    1.83
  -1   1  -5  122.40    1.83
   1  -1   5  120.87    1.78
   1  -1   5  120.57    1.80
   1  -1   6  368.40    4.96
  -1   1  -6  363.88    5.03
  -1   1  -6  364.15    5.11
   1  -1   6  369.82    5.05
   1  -1   6  377.61    5.09
   1  -1   6  349.49    5.02
   1  -1   6  367.67    5.09
   1  -1   6  358.00    5.10
  -1   1  -6  372.65    5.08
   1  -1   6  365.39    5.05
  -1   1  -6  379.39    5.10
  -1   1  -6  338.09    5.01
   1  -1   6  354.45    5.04
  -1   1  -6  357.49    5.10
   1  -1   7 1633.12   21.03
  -1   1  -7 1532.17   21.19
  -1   1  -7 1538.82   21.16
  -1   1  -7 1531.15   21.10
  -1   1  -7 1545.96   21.09
   1  -1   7 1570.72   21.20
   1  -1   7 1578.75   21.18
  -1   1  -7 1568.95   21.16
   1  -1   7 1533.03   21.12
   1  -1   7 1530.83   21.18
   1  -1   7 1546.49   21.12
   1  -1   7 1568.34   21.17
  -1   1  -8  796.85   11.03
  -1   1  -8  802.01   11.09
  -1   1  -8  811.24   11.12
   1  -1   8  812.13   11.12
   1  -1   8  811.63   11.11
   1  -1   8  809.97   11.15
  -1   1  -8  811.10   11.12
   1  -1   8  824.35   11.16
   1  -1   8  816.60   11.06
   1  -1   8  822.17   11.14
  -1   1  -8  800.71   11.05
   1  -1   8  794.04   11.07
   1  -1   9    9.94    0.34
  -1   1  -9   10.27    0.38
   1  -1   9   11.49    0.39
   1  -1   9   10.22    0.38
  -1   1  -9   10.49    0.35
  -1   1  -9    9.77    0.32
   1  -1   9   10.69    0.37
   1  -1   9   10.39    0.38
   1  -1   9   10.28    0.39
  -1   1  -9   11.08    0.38
   1  -1   9   10.18    0.33
  -1   1  -9   10.70    0.34
   1  -1  10  261.80    3.90
  -1   1 -10  266.34    3.94
  -1   1 -10  268.71    3.83
   1  -1  10  273.55    3.97
  -1   1 -10  268.58    3.97
   1  -1  10  263.36    3.89
   1  -1  10  268.32    3.97
   1  -1  10  268.17    3.94
   1  -1  10  268.07    3.85
  -1   1 -10  263.05    3.91
  -1   1 -10  262.35    3.96
   1  -1  10  272.34    3.99
  -1   1 -10  266.02    3.99
   1  -1  11   44.21    0.97
   1  -1  11   44.77    0.91
  -1   1 -11   44.81    0.85
   1  -1  11   43.28    0.90
   1  -1  11   44.14    0.97
  -1   1 -11   42.73    0.96
   1  -1  11   42.71    0.95
  -1   1 -11   44.44    0.95
  -1   1 -11   42.32    0.95
  -1   1 -11   41.44    0.92
   1  -1  11   43.75    0.95
  -1   1 -11   43.21    0.92
   1  -1  11   42.28    0.86
  -1   1 -12   65.04    1.27
   1  -1  12   58.38    1.15
   1  -1  12   60.00    1.10
  -1   1 -12   59.66    1.20
   1  -1  12   62.82    1.18
  -1   1 -12   57.60    1.20
   1  -1  12   60.37    1.25
  -1   1 -12   56.40    1.20
   1  -1  12   58.24    1.20
  -1   1 -12   60.04    1.18
   1  -1  12   59.47    1.22
  -1   1 -12   60.41    1.09
   1  -1  12   59.27    1.22
  -1   1 -12   58.47    1.19
   1  -1  13  180.97    2.93
   1  -1  13  175.76    2.93
   1  -1  13  185.39    2.77
  -1   1 -13  181.99    2.91
  -1   1 -13  182.24    2.97
   1  -1  13  181.16    2.92
  -1   1 -13  182.09    2.93
   1  -1  13  179.35    2.95
  -1   1 -13  173.20    2.87
   1  -1  13  180.33    2.84
  -1   1 -13  177.92    2.91
   1  -1  13  185.25    2.86
  -1   1 -13  183.16    2.92
  -1   1 -14   20.48    0.71
   1  -1  14   21.23    0.70
   1  -1  14   21.74    0.65
  -1   1 -14   20.25    0.64
  -1   1 -14   20.28    0.66
   1  -1  14   18.25    0.67
   1  -1  14   19.85    0.57
  -1   1 -14   19.48    0.67
  -1   1 -14   20.27    0.69
  -1   1 -14   20.29    0.67
   1  -1  14   20.09    0.69
   1  -1  14   18.69    0.66
   1  -1  14   19.38    0.60
  -1   1 -15  104.86    1.98
   1  -1  15   99.80    1.91
   1  -1  15  104.24    1.76
  -1   1 -15  102.01    1.76
  -1   1 -15  103.10    1.93
  -1   1 -15  101.28    1.92
   1  -1  15  100.58    1.84
   1  -1  15  101.11    1.94
  -1   1 -15  101.62    1.89
   1  -1  15   99.90    1.93
  -1   1 -15  105.17    1.89
   1  -1  15  101.84    1.97
  -1   1 -16  241.70    3.92
   1  -1  16  244.53    3.93
  -1   1 -16  245.90    3.87
   1  -1  16  252.24    3.97
   1  -1  16  250.90    3.83
   1  -1  16  240.49    3.90
  -1   1 -16  247.43    3.93
  -1   1 -16  237.85    3.64
  -1   1 -16  241.78    3.87
  -1   1 -16  242.87    3.71
  -1   1 -16  240.64    3.71
  -1   1 -16  245.36    3.96
   1  -1  16  247.18    3.74
   1  -1  16  248.84    3.98
   1  -1  17   32.08    0.82
  -1   1 -17   33.11    0.98
  -1   1 -17   32.67    0.95
  -1   1 -17   31.95    0.93
   1  -1  17   32.73    0.90
  -1   1 -17   33.49    1.03
  -1   1 -17   32.23    0.83
   1  -1  17   31.65    0.98
  -1   1 -17   31.51    0.84
   1  -1  17   32.80    1.00
  -1   1 -17   31.74    0.75
  -1   1 -18   38.43    1.11
  -1   1 -18   39.95    1.18
  -1   1 -18   42.44    0.90
  -1   1 -18   39.96    0.97
   1  -1  18   40.29    1.16
   1  -1  18   38.67    0.97
   1  -1  18   39.29    1.06
  -1   1 -18   40.54    1.00
   1  -1  18   40.89    1.17
  -1   1 -18   41.93    1.16
  -1   1 -19   42.33    1.25
  -1   1 -19   43.05    0.92
   1  -1  19   41.75    1.21
   1  -1  19   42.22    1.24
   1  -1  19   41.28    1.01
  -1   1 -19   41.17    1.01
  -1   1 -19   42.67    1.22
  -1   1 -19   39.96    1.03
   1  -1  20   69.78    1.65
  -1   1 -20   68.10    1.60
  -1   1 -20   71.10    1.46
  -1   1 -20   69.74    1.31
  -1   1 -20   72.44    1.64
   1  -1  20   72.21    1.46
   1  -1  20   71.48    1.72
  -1   1 -20   68.47    1.68
  -1   1 -20   73.03    1.75
   1  -1  20   70.81    1.71
   1  -1  21    4.76    0.53
   1  -1  21    4.75    0.56
  -1   1 -21    4.65    0.49
   1  -1  21    4.44    0.55
  -1   1 -21    4.89    0.58
  -1   1 -21    4.88    0.55
  -1   1 -21    4.25    0.59
   1  -1  22   82.23    2.00
  -1   1 -22   85.63    2.00
  -1   1 -22   83.70    2.01
  -1   1 -22   85.17    1.90
   1  -1  22   86.97    2.04
   1  -1  22   83.88    1.92
   1  -1  23  140.06    2.79
  -1   1 -23  141.89    2.76
   1   0 -22   36.43    1.22
  -1   0  21   27.76    1.09
   1   0 -21   29.84    1.09
   1   0 -21   28.78    1.02
   1   0 -20    4.21    0.53
  -1   0  20    4.13    0.52
  -1   0  20    3.72    0.49
   1   0 -20    4.41    0.52
   1   0 -20    3.16    0.42
  -1   0  19   27.29    1.01
   1   0 -19   26.94    0.93
   1   0 -19   28.42    1.01
  -1   0  19   26.82    1.01
   1   0 -19   28.21    0.84
  -1   0  19   26.39    0.66
  -1   0  19   26.82    1.06
   1   0 -18   32.29    0.89
   1   0 -18   32.86    1.06
   1   0 -18   31.83    0.58
  -1   0  18   32.24    0.73
  -1   0  18   32.09    1.07
  -1   0  18   33.53    1.09
   1   0 -18   35.21    1.03
  -1   0  18   33.03    1.11
  -1   0  17  126.74    2.49
   1   0 -17  125.22    2.23
   1   0 -17  124.28    2.08
  -1   0  17  125.72    2.48
  -1   0  17  130.40    2.48
   1   0 -17  126.60    1.89
   1   0 -17  132.27    2.37
  -1   0  17  127.73    2.03
   1   0 -17  132.37    2.23
   1   0 -17  132.23    2.44
   1   0 -16   48.14    0.99
  -1   0  16   48.39    1.27
   1   0 -16   47.03    0.82
   1   0 -16   48.52    1.24
  -1   0  16   47.61    1.26
   1   0 -16   49.55    1.18
  -1   0  16   50.66    1.31
  -1   0  16   48.23    1.17
  -1   0  16   47.52    1.18
   1   0 -16   49.06    1.24
   1   0 -16   49.02    1.07
  -1   0  16   48.82    0.93
  -1   0  15   97.81    1.97
  -1   0  15   95.35    1.94
  -1   0  15   97.06    1.84
  -1   0  15   96.00    1.88
   1   0 -15   97.65    1.90
   1   0 -15   97.45    1.83
  -1   0  15   95.16    1.82
  -1   0  15   94.74    1.56
  -1   0  15   96.15    1.94
   1   0 -15   95.75    1.90
   1   0 -15   94.07    1.84
   1   0 -14  109.05    2.05
  -1   0  14  107.82    2.09
  -1   0  14  111.73    2.11
  -1   0  14  108.80    2.02
  -1   0  14  110.45    1.74
  -1   0  14  110.62    2.10
   1   0 -14  112.04    1.98
   1   0 -14  111.99    2.02
   1   0 -14  109.02    2.06
  -1   0  14  106.82    1.97
  -1   0  14  111.82    1.99
   1   0 -13    8.30    0.43
   1   0 -13    9.36    0.36
   1   0 -13    7.95    0.47
   1   0 -13    8.27    0.45
   1   0 -13    8.62    0.44
  -1   0  13    8.72    0.49
  -1   0  13    9.04    0.45
  -1   0  13    8.59    0.50
  -1   0  13    9.21    0.49
  -1   0  13    8.58    0.44
  -1   0  13    8.45    0.46
  -1   0  12  104.46    1.93
   1   0 -12  106.08    1.90
   1   0 -12  105.53    1.86
   1   0 -12  104.43    1.90
  -1   0  12  102.19    1.83
  -1   0  12  106.30    1.89
  -1   0  12  103.07    1.93
  -1   0  12  103.61    1.93
  -1   0  12  105.27    1.84
   1   0 -12  105.92    1.83
   1   0 -12  102.40    1.71
  -1   0  11  505.53    7.37
   1   0 -11  517.42    7.26
   1   0 -11  502.10    7.15
  -1   0  11  529.42    7.28
   1   0 -11  505.63    7.34
  -1   0  11  512.47    7.32
   1   0 -11  524.80    7.36
  -1   0  11  514.02    7.28
  -1   0  11  507.21    7.38
  -1   0  11  494.39    7.38
   1   0 -10  108.05    1.73
   1   0 -10  114.05    1.92
  -1   0  10  105.57    1.91
  -1   0  10  110.81    1.93
   1   0 -10  109.43    1.89
  -1   0  10  107.29    1.92
  -1   0  10  116.69    1.86
   1   0 -10  109.46    1.83
  -1   0  10  111.54    1.85
   1   0 -10  107.06    1.87
  -1   0  10  112.48    1.88
  -1   0   9  163.39    2.54
   1   0  -9  166.07    2.60
  -1   0   9  170.46    2.58
   1   0  -9  166.76    2.59
  -1   0   9  164.58    2.63
  -1   0   9  165.02    2.61
   1   0  -9  165.41    2.43
   1   0  -9  166.08    2.52
   1   0  -9  164.91    2.58
  -1   0   9  169.02    2.55
  -1   0   8  201.53    3.09
   1   0  -8  200.53    2.83
   1   0  -8  201.89    3.00
   1   0  -8  204.59    3.07
  -1   0   8  205.37    3.10
   1   0  -8  208.71    3.08
  -1   0   8  204.64    3.12
  -1   0   8  211.61    3.04
  -1   0   8  203.58    3.06
   1   0  -8  202.51    2.92
   1   0  -7  642.72    8.89
   1   0  -7  655.72    8.88
   1   0  -7  640.66    8.66
  -1   0   7  656.49    8.87
  -1   0   7  681.49    8.86
  -1   0   7  646.92    8.94
  -1   0   7  656.29    8.92
   1   0  -7  649.24    8.82
   1   0  -7  659.02    8.73
  -1   0   6 1059.01   14.51
  -1   0   6 1077.67   14.43
  -1   0   6 1080.13   14.49
  -1   0   6 1040.13   14.45
  -1   0   6 1059.61   14.24
   1   0  -6 1063.99   14.46
   1   0  -6 1058.01   14.26
   1   0  -6 1054.58   14.33
   1   0  -6 1078.93   14.41
   1   0  -6 1098.39   14.48
  -1   0   5  321.10    4.47
  -1   0   5  315.47    4.47
   1   0  -5  312.18    4.27
   1   0  -5  315.64    4.40
   1   0  -5  310.81    4.33
  -1   0   5  315.63    4.28
   1   0  -5  320.53    4.44
   1   0  -5  315.45    4.46
  -1   0   5  327.31    4.42
  -1   0   5  310.27    4.48
  -1   0   5  321.26    4.44
   1   0  -4 2091.63   29.18
  -1   0   4 2273.12   29.33
  -1   0   4 2174.95   29.25
   1   0  -4 2172.95   29.24
   1   0  -4 2230.87   29.30
  -1   0   4 2245.68   29.30
  -1   0   4 2119.03   29.15
  -1   0   4 2193.42   29.26
  -1   0   4 2231.50   29.30
   1   0  -4 2253.36   29.27
   1   0  -3  649.34    8.89
   1   0  -3  666.66    8.86
  -1   0   3  692.13    8.86
   1   0  -3  673.89    8.84
  -1   0   3  691.53    8.89
  -1   0   3  685.67    8.89
  -1   0   3  649.62    8.78
  -1   0   2   37.72    0.60
  -1   0   2   37.91    0.61
  -1   0   2   37.78    0.58
   1   0  -2   33.96    0.58
   1   0  -2   37.85    0.55
  -1   0   2   31.86    0.62
   1   0  -2   34.30    0.60
  -1   0   2   38.38    0.62
   1   0  -2   36.94    0.60
  -1   0   2   37.16    0.56
   1   0  -2   39.72    0.59
  -1   0   1  653.98    8.93
  -1   0   1  668.41    8.92
  -1   0   1  664.05    8.90
  -1   0   1  656.11    8.93
  -1   0   1  674.34    8.95
   1   0  -1  674.66    8.90
   1   0   0 2881.55   38.01
  -1   0   0 2887.96   38.01
  -1   0  -2  523.67    7.30
   1   0   2  539.21    7.34
   1   0   2  549.75    7.30
  -1   0  -2  560.10    7.31
   1   0   2  495.17    7.35
   1   0   2  571.60    7.35
   1   0   2  566.25    7.32
   1   0   2  579.33    7.36
   1   0   2  535.25    7.30
  -1   0  -2  550.02    7.32
   1   0   2  558.76    7.35
  -1   0  -3 1633.07   20.98
   1   0   3 1597.94   20.97
  -1   0  -3 1512.23   20.99
   1   0   3 1645.83   21.01
   1   0   3 1615.11   20.99
  -1   0  -3 1579.05   21.00
  -1   0  -3 1596.57   20.98
  -1   0  -3 1571.90   21.00
   1   0   3 1617.82   20.95
   1   0   3 1611.13   21.01
  -1   0  -3 1564.16   20.96
   1   0   3 1597.98   21.00
  -1   0  -3 1481.37   21.02
   1   0   3 1583.91   21.00
  -1   0  -3 1434.02   20.95
   1   0   3 1625.04   20.98
   1   0   4  515.14    6.77
  -1   0  -4  501.39    6.75
   1   0   4  514.32    6.79
   1   0   4  497.52    6.79
   1   0   4  502.82    6.74
   1   0   4  510.04    6.75
  -1   0  -4  503.00    6.77
  -1   0  -4  480.40    6.76
   1   0   4  491.08    6.78
  -1   0  -4  488.76    6.78
  -1   0  -4  501.31    6.76
   1   0   4  500.73    6.78
  -1   0  -4  503.31    6.77
  -1   0  -4  495.25    6.81
  -1   0  -4  485.90    6.80
  -1   0  -4  490.21    6.79
   1   0   4  508.34    6.80
  -1   0  -4  495.07    6.71
  -1   0  -5  360.92    5.03
  -1   0  -5  369.98    5.10
   1   0   5  379.52    5.02
   1   0   5  363.82    5.07
  -1   0  -5  368.47    5.07
   1   0   5  355.65    5.06
  -1   0  -5  368.29    4.99
   1   0   5  374.77    5.08
   1   0   5  360.86    5.09
  -1   0  -5  361.13    5.10
   1   0   5  371.84    5.07
   1   0   5  364.20    5.07
   1   0   5  345.98    5.08
  -1   0  -5  362.76    5.05
  -1   0  -5  373.19    5.07
  -1   0  -5  365.59    5.08
  -1   0  -5  366.43    5.05
   1   0   6    6.91    0.24
   1   0   6    7.61    0.24
  -1   0  -6    5.93    0.19
   1   0   6    7.35    0.26
   1   0   6    7.19    0.25
  -1   0  -6    8.85    0.26
  -1   0  -6    7.88    0.22
   1   0   6    8.89    0.22
  -1   0  -6    6.89    0.25
  -1   0  -6    9.41    0.25
  -1   0  -6    7.52    0.24
  -1   0  -6    6.74    0.26
  -1   0  -6    6.58    0.24
   1   0   6    7.03    0.25
   1   0   6    6.30    0.23
  -1   0  -7 1135.86   15.58
  -1   0  -7 1147.44   15.50
   1   0   7 1171.02   15.61
   1   0   7 1132.96   15.60
  -1   0  -7 1150.43   15.54
  -1   0  -7 1173.53   15.60
   1   0   7 1145.61   15.55
  -1   0  -7 1148.50   15.61
   1   0   7 1141.83   15.62
   1   0   7 1135.07   15.63
  -1   0  -7 1140.11   15.51
  -1   0  -7 1145.93   15.56
   1   0   7 1136.32   15.58
   1   0   8  681.24    9.35
   1   0   8  698.62    9.40
   1   0   8  689.94    9.37
  -1   0  -8  683.04    9.26
  -1   0  -8  683.53    9.34
  -1   0  -8  670.20    9.31
   1   0   8  683.48    9.32
   1   0   8  680.61    9.37
  -1   0  -8  659.99    9.34
   1   0   8  682.26    9.40
   1   0   8  669.26    9.31
  -1   0  -8  666.77    9.36
  -1   0  -8  656.68    9.28
  -1   0  -8  687.09    9.25
  -1   0  -9  110.26    1.82
   1   0   9  117.11    1.86
  -1   0  -9  113.24    1.85
   1   0   9  114.79    1.68
   1   0   9  110.81    1.87
   1   0   9  116.70    1.86
  -1   0  -9  113.80    1.74
   1   0   9  115.67    1.88
  -1   0  -9  111.35    1.78
   1   0   9  113.68    1.79
   1   0   9  116.18    1.79
  -1   0  -9  115.52    1.77
  -1   0  -9  114.41    1.73
   1   0   9  117.75    1.84
   1   0  10  341.08    4.92
   1   0  10  340.62    4.81
   1   0  10  308.51    4.86
  -1   0 -10  338.73    4.88
  -1   0 -10  334.84    4.86
  -1   0 -10  342.96    4.76
  -1   0 -10  335.01    4.78
   1   0  10  318.64    4.66
   1   0  10  342.33    4.94
  -1   0 -10  338.02    4.94
   1   0  10  345.11    4.91
  -1   0 -10  343.22    4.79
  -1   0 -10  342.41    4.89
   1   0  10  343.10    4.90
   1   0  10  341.36    4.82
  -1   0 -10  349.22    4.91
  -1   0 -10  347.53    4.74
   1   0  11   15.58    0.52
   1   0  11   15.32    0.53
  -1   0 -11   15.89    0.53
   1   0  11   16.83    0.45
  -1   0 -11   15.71    0.49
  -1   0 -11   14.90    0.44
  -1   0 -11   15.43    0.54
  -1   0 -11   15.27    0.40
  -1   0 -11   18.12    0.53
   1   0  11   16.37    0.52
  -1   0 -11   15.79    0.51
   1   0  11   15.55    0.47
   1   0  11   18.02    0.51
  -1   0 -11   15.72    0.49
   1   0  11   14.89    0.53
   1   0  11   15.98    0.46
  -1   0 -12   81.47    1.49
   1   0  12   82.30    1.55
  -1   0 -12   82.11    1.49
   1   0  12   81.07    1.54
   1   0  12   82.34    1.38
  -1   0 -12   82.07    1.50
   1   0  12   80.79    1.52
   1   0  12   82.46    1.45
  -1   0 -12   82.00    1.50
  -1   0 -12   79.19    1.33
   1   0  12   84.23    1.54
  -1   0 -12   82.63    1.53
  -1   0 -12   83.61    1.40
   1   0  12   79.77    1.47
   1   0  12   79.85    1.41
  -1   0 -13  193.11    3.07
  -1   0 -13  187.70    2.90
   1   0  13  188.63    3.09
   1   0  13  193.59    2.88
   1   0  13  189.72    2.69
   1   0  13  188.54    3.08
   1   0  13  193.77    3.00
  -1   0 -13  191.29    3.03
   1   0  13  190.49    2.96
  -1   0 -13  190.36    3.03
  -1   0 -13  188.95    3.02
  -1   0 -13  192.90    3.04
   1   0  13  188.46    3.07
   1   0  13  194.84    3.06
   1   0  14   36.61    0.62
  -1   0 -14   38.99    0.86
   1   0  14   38.13    0.99
   1   0  14   39.10    0.99
   1   0  14   38.95    0.81
   1   0  14   37.41    0.88
  -1   0 -14   38.15    0.95
   1   0  14   36.43    0.91
   1   0  14   38.34    0.98
  -1   0 -14   36.50    0.92
  -1   0 -14   37.80    0.97
  -1   0 -14   38.13    0.94
   1   0  14   37.29    0.96
  -1   0 -14   37.31    0.94
  -1   0 -15  178.69    2.77
   1   0  15  176.59    2.91
  -1   0 -15  182.07    3.00
  -1   0 -15  176.40    2.94
  -1   0 -15  179.23    2.95
   1   0  15  172.71    3.00
  -1   0 -15  184.19    2.96
   1   0  15  179.13    2.81
  -1   0 -15  184.15    2.97
   1   0  15  181.87    3.04
   1   0  15  176.47    2.97
   1   0  15  179.94    3.03
  -1   0 -16  285.07    4.38
   1   0  16  280.07    4.45
  -1   0 -16  282.33    4.37
   1   0  16  277.83    4.32
  -1   0 -16  278.42    4.16
  -1   0 -16  284.95    4.43
  -1   0 -16  283.85    4.40
   1   0  16  280.89    4.46
   1   0  16  282.14    4.43
   1   0  16  273.33    4.39
   1   0  16  274.81    4.18
  -1   0 -17   19.06    0.76
   1   0  17   19.16    0.59
   1   0  17   18.43    0.60
  -1   0 -17   18.49    0.71
  -1   0 -17   18.09    0.62
   1   0  17   18.17    0.75
  -1   0 -17   19.34    0.60
  -1   0 -17   18.96    0.75
   1   0  17   18.26    0.77
   1   0  18   30.20    0.89
  -1   0 -18   29.31    0.79
  -1   0 -18   33.19    1.01
   1   0  18   31.90    1.04
   1   0  18   30.78    1.01
   1   0  18   31.99    0.82
  -1   0 -18   30.06    0.95
  -1   0 -18   32.24    0.99
  -1   0 -18   30.05    0.86
   1   0  18   32.00    0.79
   1   0  19   46.83    1.33
   1   0  19   45.85    1.32
   1   0  19   46.63    1.07
  -1   0 -19   47.14    1.06
  -1   0 -19   50.73    1.33
  -1   0 -19   44.80    1.24
   1   0  20   29.53    1.01
  -1   0 -20   29.31    1.03
   1   0  20   28.47    1.07
   1   0  20   27.68    1.05
  -1   0 -20   28.87    1.04
   1   0  20   28.26    0.81
  -1   0 -20   27.07    0.78
  -1   0 -21   42.49    1.25
  -1   0 -21   43.34    1.05
   1   0  21   44.77    1.30
   1   0  21   44.80    1.36
  -1   0 -21   45.72    1.31
  -1   0 -21   46.44    1.34
   1   0  21   42.94    1.04
   1   0  21   43.75    1.35
  -1   0 -22   91.66    2.10
  -1   0 -22   87.21    2.00
   1   0  22   93.48    2.17
  -1   0 -22   91.37    2.09
   1   0  22   91.22    2.05
   1   0  22   90.38    2.18
   1   0  23  155.22    3.02
  -1   0 -23  154.53    2.98
   1   1 -23   59.45    1.47
   1   1 -22   59.65    1.43
  -1  -1  21   52.28    1.52
   1   1 -21   50.71    1.29
  -1  -1  21   51.47    1.52
   1   1 -20   37.55    0.76
  -1  -1  20   41.12    1.26
  -1  -1  20   36.23    1.25
   1   1 -20   39.85    1.21
  -1  -1  20   36.31    1.20
   1   1 -20   39.64    1.16
   1   1 -20   38.99    1.07
   1   1 -20   38.44    1.19
  -1  -1  20   38.08    0.88
  -1  -1  19    4.95    0.52
   1   1 -19    5.42    0.54
  -1  -1  19    5.64    0.60
   1   1 -19    5.63    0.28
   1   1 -19    5.53    0.45
  -1  -1  19    5.30    0.35
  -1  -1  19    4.43    0.53
   1   1 -19    4.61    0.49
   1   1 -18   21.49    0.84
  -1  -1  18   20.55    0.86
  -1  -1  18   20.82    0.88
   1   1 -18   22.56    0.73
  -1  -1  18   21.17    0.61
   1   1 -18   21.46    0.64
   1   1 -18   22.63    0.84
  -1  -1  18   21.47    0.85
   1   1 -17  125.80    2.31
   1   1 -17  125.45    2.03
  -1  -1  17  120.94    2.40
   1   1 -17  122.43    2.17
   1   1 -17  121.41    2.35
   1   1 -17  121.45    2.20
  -1  -1  17  123.21    2.41
  -1  -1  17  126.48    2.43
   1   1 -16   70.84    1.57
   1   1 -16   66.75    1.52
   1   1 -16   68.60    1.48
  -1  -1  16   67.45    1.58
  -1  -1  16   67.31    1.58
  -1  -1  16   71.07    1.47
  -1  -1  16   66.45    1.46
  -1  -1  16   69.04    1.59
   1   1 -16   66.98    1.23
   1   1 -15  288.43    4.42
   1   1 -15  278.66    4.47
  -1  -1  15  282.17    4.44
  -1  -1  15  283.12    4.54
  -1  -1  15  294.40    4.39
   1   1 -15  289.40    4.46
  -1  -1  15  282.99    4.41
  -1  -1  15  279.77    4.52
   1   1 -15  285.15    4.51
  -1  -1  15  282.34    4.53
   1   1 -15  284.35    4.12
  -1  -1  14   60.91    1.28
  -1  -1  14   62.03    1.38
  -1  -1  14   60.21    1.32
   1   1 -14   60.83    1.34
   1   1 -14   61.49    1.33
  -1  -1  14   59.47    1.37
  -1  -1  14   61.48    1.31
   1   1 -14   60.95    1.37
   1   1 -14   58.86    1.28
   1   1 -14   60.31    1.24
  -1  -1  14   58.84    1.36
  -1  -1  13   41.65    0.99
   1   1 -13   39.47    1.00
  -1  -1  13   40.82    1.04
   1   1 -13   41.79    1.06
   1   1 -13   42.78    0.96
  -1  -1  13   43.63    1.02
   1   1 -13   39.07    0.88
   1   1 -13   38.15    1.01
  -1  -1  13   43.98    1.07
  -1  -1  13   41.41    1.05
   1   1 -13   41.88    0.98
  -1  -1  13   41.55    0.95
   1   1 -12   59.99    1.19
   1   1 -12   57.73    1.11
   1   1 -12   60.67    1.24
  -1  -1  12   60.92    1.28
  -1  -1  12   59.43    1.23
   1   1 -12   60.18    1.20
   1   1 -12   57.86    1.27
  -1  -1  12   57.88    1.29
   1   1 -12   59.85    1.25
  -1  -1  12   58.26    1.21
  -1  -1  12   58.56    1.28
  -1  -1  12   60.77    1.18
   1   1 -11  380.74    5.65
  -1  -1  11  385.00    5.72
   1   1 -11  382.01    5.60
  -1  -1  11  404.31    5.72
   1   1 -11  384.13    5.67
  -1  -1  11  382.72    5.64
  -1  -1  11  378.81    5.71
  -1  -1  11  386.78    5.65
   1   1 -11  388.20    5.51
  -1  -1  11  400.22    5.59
   1   1 -11  393.86    5.60
   1   1 -11  382.38    5.71
  -1  -1  10  669.89    9.24
  -1  -1  10  675.31    9.32
   1   1 -10  660.36    9.26
   1   1 -10  665.02    9.11
   1   1 -10  668.53    9.28
   1   1 -10  659.75    9.21
  -1  -1  10  676.51    9.26
   1   1 -10  669.78    9.31
  -1  -1  10  681.22    9.18
  -1  -1  10  672.18    9.33
   1   1  -9  323.24    4.73
  -1  -1   9  325.34    4.72
   1   1  -9  334.34    4.69
   1   1  -9  328.03    4.79
  -1  -1   9  332.77    4.67
   1   1  -9  334.97    4.75
  -1  -1   9  309.28    4.78
   1   1  -9  325.65    4.60
  -1  -1   9  330.43    4.74
  -1  -1   9  329.09    4.81
   1   1  -8 1255.34   17.01
   1   1  -8 1267.90   16.94
   1   1  -8 1241.17   16.86
  -1  -1   8 1238.83   17.05
  -1  -1   8 1214.09   17.03
  -1  -1   8 1230.13   16.91
  -1  -1   8 1228.43   17.00
  -1  -1   8 1261.17   16.98
   1   1  -7  251.07    3.57
  -1  -1   7  246.10    3.62
   1   1  -7  245.70    3.51
  -1  -1   7  253.04    3.64
  -1  -1   7  252.95    3.67
  -1  -1   7  243.38    3.55
   1   1  -6   50.50    0.82
  -1  -1   6   47.71    0.73
  -1  -1   6   48.14    0.89
  -1  -1   6   47.61    0.90
   1   1  -6   51.10    0.86
  -1  -1   6   53.22    0.86
  -1  -1   5 1525.71   20.41
  -1  -1   5 1525.77   20.36
   1   1  -5 1495.40   20.28
   1   1  -5 1535.05   20.31
  -1  -1   5 1504.89   20.37
  -1  -1   5 1502.73   20.30
  -1  -1   5 1476.26   20.19
   1   1  -5 1548.98   20.37
   1   1  -4 1182.71   16.10
  -1  -1   4 1222.07   16.17
  -1  -1   4 1219.80   16.10
   1   1  -4 1191.99   16.16
  -1  -1   4 1217.17   16.20
  -1  -1   3 1194.13   15.03
  -1  -1   3 1153.20   15.09
  -1  -1   3 1180.13   15.10
   1   1  -3 1217.58   15.11
   1   1  -3 1183.83   15.10
   1   1  -2 2309.32   30.83
  -1  -1   2 2270.54   30.89
   1   1  -2 2240.35   30.88
  -1  -1   2 2334.21   30.82
  -1  -1   2 2178.26   30.88
  -1  -1   2 2357.78   30.93
   1   1  -2 2384.53   30.91
  -1  -1   1  264.16    3.65
   1   1  -1  273.39    3.66
  -1  -1   1  277.80    3.66
   1   1  -1  260.51    3.70
  -1  -1   1  272.33    3.72
  -1  -1   1  259.04    3.68
   1   1  -1  258.56    3.67
   1   1   0   20.58    0.36
  -1  -1   0   19.14    0.35
   1   1   0   20.08    0.35
   1   1   0   20.82    0.39
   1   1   0   19.25    0.37
   1   1   0   19.94    0.35
  -1  -1   0   22.69    0.36
  -1  -1   0   20.10    0.36
  -1  -1   0   20.06    0.33
  -1  -1   0   19.12    0.38
  -1  -1   0   18.77    0.38
  -1  -1  -1 3358.41   44.84
  -1  -1  -1 3268.56   44.78
   1   1   1 3391.80   44.80
   1   1   1 3454.56   44.81
   1   1   1 3335.50   44.80
  -1  -1  -1 3275.77   44.80
   1   1   1 3347.26   44.85
  -1  -1  -1 3457.65   44.86
   1   1   1 3235.08   44.88
   1   1   1 3439.69   44.84
  -1  -1  -1 3313.37   44.82
  -1  -1  -1 3279.44   44.79
  -1  -1  -1 3321.42   44.85
   1   1   1 3389.13   44.78
  -1  -1  -2   43.17    0.61
   1   1   2   43.54    0.69
   1   1   2   41.56    0.68
  -1  -1  -2   36.53    0.68
  -1  -1  -2   39.98    0.64
   1   1   2   42.53    0.70
   1   1   2   43.05    0.69
  -1  -1  -2   38.45    0.68
  -1  -1  -2   43.20    0.68
   1   1   2   41.11    0.61
   1   1   2   41.53    0.64
  -1  -1  -2   41.42    0.67
   1   1   2   41.09    0.63
  -1  -1  -2   44.21    0.64
   1   1   3  284.63    3.96
  -1  -1  -3  273.91    3.97
  -1  -1  -3  291.41    3.89
   1   1   3  292.58    4.01
   1   1   3  286.97    3.99
  -1  -1  -3  287.56    3.94
  -1  -1  -3  283.19    3.98
  -1  -1  -3  278.82    3.96
  -1  -1  -3  292.59    3.95
   1   1   3  291.92    3.95
   1   1   3  289.56    4.00
   1   1   3  289.27    3.99
  -1  -1  -3  276.78    3.98
  -1  -1  -3  279.65    3.96
   1   1   4    1.69    0.14
  -1  -1  -4    2.10    0.13
   1   1   4    2.12    0.13
   1   1   4    1.87    0.15
  -1  -1  -4    2.10    0.13
   1   1   4    2.17    0.13
  -1  -1  -4    1.99    0.14
  -1  -1  -4    1.81    0.13
   1   1   4    1.92    0.15
  -1  -1  -4    1.90    0.13
   1   1   4    1.81    0.13
  -1  -1  -4    1.67    0.12
  -1  -1  -4    2.34    0.13
  -1  -1  -4    1.77    0.13
   1   1   5  753.68   10.00
  -1  -1  -5  728.98    9.97
   1   1   5  734.14    9.94
  -1  -1  -5  709.15    9.91
   1   1   5  743.21    9.98
  -1  -1  -5  728.27    9.93
   1   1   5  738.72    9.93
  -1  -1  -5  737.62    9.95
  -1  -1  -5  722.48    9.92
   1   1   5  707.05    9.95
   1   1   5  722.89    9.94
   1   1   5  732.80    9.93
   1   1   5  726.45    9.85
   1   1   5  748.86    9.98
  -1  -1  -5  739.27    9.94
  -1  -1  -5  697.32    9.94
  -1  -1  -5  721.20    9.92
   1   1   6  144.73    2.20
   1   1   6  148.28    2.17
   1   1   6  149.40    2.06
  -1  -1  -6  146.93    2.16
   1   1   6  151.54    2.22
   1   1   6  146.52    2.15
   1   1   6  143.03    2.16
  -1  -1  -6  144.63    2.21
   1   1   6  142.69    2.19
  -1  -1  -6  151.93    2.17
  -1  -1  -6  149.40    2.18
  -1  -1  -6  142.57    2.13
   1   1   6  143.46    2.22
  -1  -1  -6  140.13    2.18
   1   1   6  147.93    2.16
   1   1   6  145.34    2.24
  -1  -1  -6  145.38    2.19
  -1  -1  -7  305.92    4.30
   1   1   7  305.28    4.29
  -1  -1  -7  302.23    4.34
  -1  -1  -7  307.45    4.33
   1   1   7  302.30    4.34
   1   1   7  293.30    4.28
   1   1   7  308.72    4.37
   1   1   7  308.39    4.30
   1   1   7  302.00    4.35
  -1  -1  -7  297.75    4.27
   1   1   7  302.56    4.31
  -1  -1  -7  304.07    4.33
   1   1   7  311.46    4.38
  -1  -1  -8  753.69   10.32
  -1  -1  -8  742.80   10.39
   1   1   8  754.35   10.32
   1   1   8  766.85   10.38
   1   1   8  762.73   10.42
  -1  -1  -8  762.49   10.35
   1   1   8  735.86   10.41
   1   1   8  755.25   10.36
   1   1   8  751.82   10.44
   1   1   8  751.15   10.33
   1   1   8  745.57   10.43
  -1  -1  -9  142.37    2.17
  -1  -1  -9  141.05    2.18
   1   1   9  143.00    2.17
   1   1   9  145.08    2.30
   1   1   9  143.79    2.29
   1   1   9  142.48    2.20
  -1  -1  -9  139.97    2.24
   1   1   9  148.26    2.24
   1   1   9  141.14    2.27
   1   1   9  143.64    2.27
   1   1  10   95.91    1.66
  -1  -1 -10   94.22    1.56
   1   1  10   94.39    1.59
   1   1  10   95.36    1.69
   1   1  10   92.57    1.67
  -1  -1 -10   92.89    1.63
   1   1  10   96.30    1.55
  -1  -1 -10   96.79    1.68
   1   1  10   93.60    1.65
  -1  -1 -10   97.37    1.65
  -1  -1 -10   96.91    1.56
  -1  -1 -10   93.01    1.61
   1   1  10   96.50    1.62
  -1  -1 -10   98.75    1.64
   1   1  11  138.01    2.34
  -1  -1 -11  129.68    2.29
   1   1  11  135.74    2.22
   1   1  11  138.78    2.17
  -1  -1 -11  138.24    2.28
  -1  -1 -11  144.53    2.19
   1   1  11  134.87    2.29
   1   1  11  141.22    2.33
  -1  -1 -11  140.38    2.24
   1   1  11  139.75    2.14
  -1  -1 -11  141.27    2.29
  -1  -1 -11  145.05    2.33
  -1  -1 -11  138.95    2.17
  -1  -1 -11  142.33    2.30
   1   1  11  139.87    2.31
   1   1  11  140.53    2.25
  -1  -1 -12   54.23    1.15
  -1  -1 -12   56.89    1.22
   1   1  12   55.00    1.19
  -1  -1 -12   51.95    1.18
  -1  -1 -12   61.39    1.20
   1   1  12   55.66    1.21
  -1  -1 -12   57.29    1.08
   1   1  12   56.48    1.03
  -1  -1 -12   57.97    1.08
  -1  -1 -12   57.45    1.15
   1   1  12   59.33    1.23
   1   1  12   60.19    1.16
   1   1  12   55.93    1.22
   1   1  13   22.48    0.66
   1   1  13   20.00    0.69
  -1  -1 -13   19.72    0.65
   1   1  13   20.78    0.69
  -1  -1 -13   21.85    0.65
  -1  -1 -13   22.68    0.70
  -1  -1 -13   21.24    0.59
   1   1  13   19.46    0.66
  -1  -1 -13   20.42    0.57
  -1  -1 -13   21.36    0.66
   1   1  13   20.39    0.70
   1   1  13   21.19    0.54
   1   1  14   30.06    0.87
  -1  -1 -14   33.00    0.87
  -1  -1 -14   33.68    0.86
  -1  -1 -14   32.68    0.88
  -1  -1 -14   33.51    0.89
   1   1  14   32.33    0.76
   1   1  14   32.37    0.92
  -1  -1 -14   33.82    0.93
   1   1  14   33.66    0.91
  -1  -1 -14   33.68    0.80
   1   1  14   33.24    0.83
   1   1  14   33.58    0.92
   1   1  14   30.95    0.92
  -1  -1 -15   73.01    1.50
  -1  -1 -15   70.83    1.45
  -1  -1 -15   72.78    1.29
   1   1  15   67.58    1.30
   1   1  15   70.58    1.13
  -1  -1 -15   70.79    1.45
   1   1  15   72.88    1.54
   1   1  15   70.80    1.48
   1   1  15   69.69    1.50
  -1  -1 -15   71.05    1.48
   1   1  15   69.13    1.53
  -1  -1 -15   72.58    1.54
  -1  -1 -15   71.36    1.36
   1   1  15   69.31    1.54
  -1  -1 -16  179.40    2.84
   1   1  16  177.91    3.13
  -1  -1 -16  187.97    3.10
  -1  -1 -16  179.38    3.01
  -1  -1 -16  185.56    3.13
  -1  -1 -16  179.71    3.06
   1   1  16  182.55    3.15
   1   1  16  182.94    2.61
   1   1  16  183.40    3.04
   1   1  16  180.65    3.16
   1   1  16  179.11    2.84
   1   1  16  182.51    3.11
  -1  -1 -16  184.66    2.82
   1   1  16  183.22    2.80
  -1  -1 -16  184.17    2.92
   1   1  17    2.87    0.45
   1   1  17    3.30    0.30
  -1  -1 -17    3.45    0.31
   1   1  17    3.52    0.17
  -1  -1 -17    3.16    0.44
  -1  -1 -17    2.82    0.40
   1   1  17    2.90    0.43
   1   1  17    3.24    0.45
  -1  -1 -18  119.30    2.04
   1   1  18  119.84    2.41
   1   1  18  123.64    2.03
  -1  -1 -18  123.22    2.34
   1   1  18  123.30    2.46
   1   1  19   44.79    1.31
  -1  -1 -19   45.11    1.26
  -1  -1 -19   42.30    1.22
  -1  -1 -19   42.51    0.99
   1   1  19   43.85    1.34
   1   1  19   43.69    0.97
  -1  -1 -20    4.78    0.57
   1   1  20    3.86    0.51
   1   1  20    4.51    0.57
  -1  -1 -20    4.94    0.39
   1   1  20    5.38    0.57
  -1  -1 -20    4.26    0.54
   1   1  21    1.97    0.53
  -1  -1 -21    2.17    0.50
   1   1  21    1.29    0.54
   1   1  21    2.15    0.46
  -1  -1 -21    2.74    0.52
  -1  -1 -21    1.51    0.33
  -1  -1 -21    1.68    0.43
  -1  -1 -22   10.96    0.73
  -1  -1 -22   10.83    0.76
   1   1  22   12.04    0.78
  -1  -1 -22   11.99    0.78
   1   1  22   10.72    0.85
   1   1  22    9.80    0.77
  -1  -1 -23   93.72    2.14
   1   1  23   93.57    2.15
   1   2 -23   41.94    1.25
   1   2 -22   72.07    1.81
   1   2 -22   73.79    1.75
   1   2 -22   68.75    1.64
  -1  -2  21   17.59    0.88
   1   2 -21   18.96    0.85
  -1  -2  21   18.11    0.91
   1   2 -21   19.30    0.79
   1   2 -21   16.05    0.53
  -1  -2  20   27.61    0.79
   1   2 -20   28.21    0.72
   1   2 -20   27.76    1.01
  -1  -2  20   28.48    1.06
  -1  -2  20   27.09    1.05
   1   2 -20   28.29    0.93
  -1  -2  20   28.99    1.07
   1   2 -19   11.31    0.66
  -1  -2  19   10.21    0.70
   1   2 -19   10.04    0.48
  -1  -2  19   10.49    0.67
   1   2 -19    9.85    0.57
  -1  -2  19   10.95    0.67
  -1  -2  18    7.62    0.57
  -1  -2  18    7.91    0.62
   1   2 -18    8.19    0.56
  -1  -2  18    7.33    0.56
   1   2 -18    8.15    0.50
   1   2 -18    7.68    0.57
   1   2 -18    7.54    0.41
   1   2 -17   54.28    1.28
   1   2 -17   55.45    1.07
  -1  -2  17   54.12    1.40
   1   2 -17   53.79    1.34
  -1  -2  17   54.14    1.40
   1   2 -17   53.05    1.34
  -1  -2  17   52.92    1.39
   1   2 -16  178.33    3.04
   1   2 -16  174.52    2.99
  -1  -2  16  175.62    3.09
   1   2 -16  171.76    2.66
  -1  -2  16  172.60    3.08
  -1  -2  16  177.95    3.11
   1   2 -16  178.51    2.95
  -1  -2  15  333.64    5.20
   1   2 -15  339.23    5.10
   1   2 -15  327.19    4.96
   1   2 -15  336.21    5.21
  -1  -2  15  336.93    5.21
  -1  -2  15  336.24    5.20
  -1  -2  15  333.82    4.99
   1   2 -15  318.80    5.16
  -1  -2  15  336.21    5.12
   1   2 -15  333.93    4.75
   1   2 -15  338.87    5.15
  -1  -2  15  336.15    5.11
  -1  -2  15  330.59    5.15
  -1  -2  14   89.04    1.82
  -1  -2  14   91.42    1.67
   1   2 -14   92.06    1.71
   1   2 -14   90.19    1.75
   1   2 -14   92.94    1.86
  -1  -2  14   89.46    1.76
   1   2 -14   91.33    1.64
  -1  -2  14   89.65    1.76
   1   2 -14   90.37    1.79
  -1  -2  14   94.15    1.83
  -1  -2  14   88.63    1.82
  -1  -2  14   91.16    1.80
   1   2 -14   90.63    1.47
   1   2 -14   91.09    1.78
   1   2 -13  179.89    2.99
  -1  -2  13  181.55    2.98
  -1  -2  13  179.85    2.96
   1   2 -13  188.28    2.93
  -1  -2  13  179.21    2.86
  -1  -2  13  186.21    3.05
   1   2 -13  181.92    3.07
   1   2 -13  181.24    2.94
   1   2 -13  180.93    2.65
  -1  -2  13  183.92    3.02
  -1  -2  13  184.50    3.07
   1   2 -13  180.61    3.00
   1   2 -13  183.50    2.84
  -1  -2  12   79.84    1.43
   1   2 -12   77.90    1.53
  -1  -2  12   78.35    1.58
   1   2 -12   84.81    1.57
  -1  -2  12   77.40    1.51
   1   2 -12   76.75    1.58
   1   2 -12   76.56    1.47
   1   2 -12   78.34    1.40
  -1  -2  12   76.34    1.51
  -1  -2  12   78.01    1.57
  -1  -2  12   78.35    1.57
  -1  -2  12   76.29    1.54
   1   2 -12   78.02    1.47
   1   2 -11    7.90    0.40
   1   2 -11    9.16    0.44
   1   2 -11    7.53    0.39
  -1  -2  11    6.97    0.35
   1   2 -11    7.04    0.35
  -1  -2  11    7.48    0.42
  -1  -2  11    6.68    0.41
   1   2 -11    8.24    0.46
  -1  -2  11    7.06    0.43
  -1  -2  11    8.25    0.44
   1   2 -11    6.87    0.39
  -1  -2  11    9.31    0.46
  -1  -2  11    7.25    0.40
  -1  -2  10   51.52    0.99
  -1  -2  10   51.87    1.11
  -1  -2  10   51.44    1.09
   1   2 -10   50.99    1.04
   1   2 -10   50.69    1.08
   1   2 -10   52.07    0.98
  -1  -2  10   52.77    1.08
  -1  -2  10   51.25    1.06
   1   2 -10   51.44    1.13
  -1  -2  10   50.51    1.09
   1   2 -10   48.15    1.03
   1   2  -9  773.72   10.77
  -1  -2   9  803.81   10.64
  -1  -2   9  764.28   10.74
  -1  -2   9  788.16   10.76
   1   2  -9  776.14   10.69
  -1  -2   9  770.18   10.75
  -1  -2   9  776.60   10.77
  -1  -2   9  750.19   10.47
   1   2  -9  768.80   10.61
   1   2  -9  778.00   10.71
   1   2  -9  780.14   10.73
  -1  -2   9  758.47   10.77
   1   2  -9  768.68   10.82
  -1  -2   8  894.94   12.13
   1   2  -8  880.47   12.32
  -1  -2   8  897.58   12.37
  -1  -2   8  891.86   12.42
  -1  -2   8  888.80   12.26
  -1  -2   8  905.90   12.40
   1   2  -8  916.19   12.36
   1   2  -8  891.99   12.26
  -1  -2   8  891.39   12.39
   1   2  -8  916.13   12.37
  -1  -2   8  894.43   12.38
   1   2  -8  891.73   12.46
   1   2  -7  207.67    3.00
  -1  -2   7  200.87    3.05
   1   2  -7  202.65    2.96
  -1  -2   7  204.94    3.10
  -1  -2   7  199.83    2.95
   1   2  -7  207.02    3.05
  -1  -2   6  624.19    8.58
  -1  -2   6  639.93    8.69
  -1  -2   6  623.44    8.73
   1   2  -6  632.24    8.69
   1   2  -6  626.44    8.62
   1   2  -6  615.25    8.59
   1   2  -5   22.46    0.47
  -1  -2   5   21.99    0.52
   1   2  -5   20.96    0.53
  -1  -2   5   22.70    0.55
  -1  -2   5   22.05    0.45
  -1  -2   5   21.18    0.52
   1   2  -5   21.12    0.51
  -1  -2   4  782.94   10.64
   1   2  -4  787.93   10.66
  -1  -2   4  795.26   10.76
  -1  -2   4  767.60   10.79
  -1  -2   4  793.38   10.73
   1   2  -4  771.23   10.74
   1   2  -4  782.06   10.74
   1   2  -3 1326.73   18.10
  -1  -2   3 1304.71   18.18
  -1  -2   3 1359.34   18.07
  -1  -2   3 1352.41   18.21
  -1  -2   3 1341.74   18.17
  -1  -2   3 1369.48   18.24
   1   2  -3 1371.87   18.05
   1   2  -3 1367.60   18.18
   1   2  -3 1327.17   18.18
  -1  -2   2  174.65    2.42
  -1  -2   2  173.10    2.55
   1   2  -2  174.95    2.53
  -1  -2   2  175.93    2.51
  -1  -2   2  169.40    2.50
   1   2  -2  173.37    2.38
  -1  -2   2  166.97    2.58
   1   2  -2  179.79    2.55
   1   2  -1  282.14    3.80
   1   2  -1  273.16    3.93
   1   2  -1  274.90    3.81
   1   2  -1  282.36    3.95
  -1  -2   1  271.56    3.94
  -1  -2   1  270.45    3.97
   1   2   0  553.91    7.50
   1   2   0  563.79    7.58
   1   2   0  530.08    7.54
  -1  -2   0  551.68    7.45
  -1  -2   0  554.98    7.55
  -1  -2   0  540.09    7.44
   1   2   0  551.08    7.43
  -1  -2   0  544.46    7.50
  -1  -2  -1 1400.67   19.04
   1   2   1 1443.38   19.05
   1   2   1 1422.88   18.92
   1   2   1 1344.44   18.94
   1   2   1 1413.62   19.07
  -1  -2  -1 1428.28   18.95
   1   2   1 1412.71   18.97
  -1  -2  -1 1403.98   18.96
   1   2   2 1038.46   14.45
   1   2   2 1107.31   14.49
   1   2   2 1087.41   14.33
  -1  -2  -2 1060.35   14.45
  -1  -2  -2 1068.78   14.35
  -1  -2  -2 1042.68   14.36
  -1  -2  -2 1069.31   14.28
  -1  -2  -2 1079.03   14.27
  -1  -2  -2 1051.77   14.44
  -1  -2  -3  386.79    5.17
  -1  -2  -3  381.40    5.23
   1   2   3  367.53    5.25
   1   2   3  380.73    5.12
  -1  -2  -3  366.91    5.15
  -1  -2  -3  355.06    5.14
   1   2   3  381.54    5.25
   1   2   3  371.38    5.27
  -1  -2  -3  370.84    5.15
  -1  -2  -3  375.59    5.24
   1   2   4    1.38    0.16
   1   2   4    1.21    0.12
   1   2   4    1.10    0.16
  -1  -2  -4    1.51    0.13
  -1  -2  -4    1.29    0.14
  -1  -2  -4    1.36    0.13
  -1  -2  -4    1.28    0.15
  -1  -2  -4    1.31    0.13
   1   2   4    1.29    0.14
  -1  -2  -4    1.01    0.10
  -1  -2  -5   17.15    0.38
  -1  -2  -5   14.65    0.38
  -1  -2  -5   14.39    0.41
   1   2   5   13.61    0.36
   1   2   5   14.41    0.38
  -1  -2  -5   14.21    0.33
   1   2   5   13.33    0.42
   1   2   5   14.72    0.42
  -1  -2  -5   14.43    0.40
   1   2   5   14.36    0.42
  -1  -2  -5   14.74    0.40
  -1  -2  -5   14.91    0.35
  -1  -2  -6   31.50    0.68
  -1  -2  -6   31.79    0.62
   1   2   6   30.01    0.62
   1   2   6   32.81    0.66
   1   2   6   32.12    0.71
  -1  -2  -6   32.42    0.62
  -1  -2  -6   33.07    0.68
  -1  -2  -6   31.06    0.64
   1   2   6   30.07    0.71
   1   2   6   33.60    0.66
   1   2   6   31.51    0.70
  -1  -2  -7  296.15    4.44
   1   2   7  303.12    4.50
   1   2   7  311.58    4.41
   1   2   7  297.61    4.36
   1   2   7  301.67    4.48
  -1  -2  -7  305.11    4.33
  -1  -2  -7  305.59    4.35
   1   2   7  316.53    4.42
   1   2   7  309.34    4.49
  -1  -2  -7  309.04    4.39
   1   2   7  306.82    4.45
   1   2   7  313.44    4.23
   1   2   8  272.78    3.92
   1   2   8  272.47    3.70
   1   2   8  278.35    4.01
   1   2   8  274.71    3.94
  -1  -2  -8  260.84    3.82
   1   2   8  273.16    4.02
  -1  -2  -8  262.42    3.97
   1   2   8  260.11    3.85
   1   2   8  267.61    3.98
  -1  -2  -8  269.40    3.85
   1   2   8  265.35    4.02
   1   2   9  151.64    2.48
  -1  -2  -9  147.64    2.42
  -1  -2  -9  152.41    2.43
  -1  -2  -9  152.61    2.37
   1   2   9  150.34    2.45
  -1  -2  -9  152.83    2.41
   1   2   9  152.38    2.37
   1   2   9  152.57    2.44
  -1  -2  -9  152.82    2.31
   1   2   9  143.62    2.45
   1   2   9  155.65    2.39
  -1  -2 -10   83.10    1.46
  -1  -2 -10   77.30    1.50
  -1  -2 -10   83.97    1.41
   1   2  10   81.98    1.52
  -1  -2 -10   82.59    1.52
   1   2  10   81.42    1.46
  -1  -2 -10   84.46    1.51
  -1  -2 -10   84.14    1.47
  -1  -2 -10   84.85    1.50
   1   2  10   82.79    1.58
   1   2  10   82.03    1.55
   1   2  10   86.35    1.50
   1   2  10   80.69    1.56
   1   2  11   29.75    0.81
  -1  -2 -11   31.53    0.79
  -1  -2 -11   31.05    0.80
   1   2  11   29.31    0.79
  -1  -2 -11   31.63    0.76
  -1  -2 -11   30.80    0.70
  -1  -2 -11   31.44    0.74
  -1  -2 -11   31.08    0.77
   1   2  11   33.35    0.79
   1   2  11   30.77    0.83
   1   2  11   30.41    0.74
  -1  -2 -11   28.44    0.77
   1   2  12  172.74    2.91
   1   2  12  166.93    2.93
  -1  -2 -12  168.37    2.84
  -1  -2 -12  176.89    2.78
  -1  -2 -12  180.76    2.82
  -1  -2 -12  180.19    2.85
   1   2  12  169.59    2.88
   1   2  12  176.34    2.83
   1   2  12  176.99    2.64
  -1  -2 -12  179.26    2.87
   1   2  12  178.48    2.78
  -1  -2 -12  177.06    2.82
   1   2  12  173.22    2.86
  -1  -2 -12  163.94    2.70
  -1  -2 -12  180.02    2.71
  -1  -2 -13   15.89    0.61
   1   2  13   17.06    0.66
  -1  -2 -13   17.95    0.60
  -1  -2 -13   17.73    0.62
  -1  -2 -13   17.32    0.60
   1   2  13   12.50    0.64
   1   2  13   16.31    0.61
  -1  -2 -13   18.02    0.56
   1   2  13   17.53    0.57
  -1  -2 -13   16.45    0.62
  -1  -2 -13   17.74    0.55
   1   2  13   16.29    0.65
   1   2  13   15.99    0.63
  -1  -2 -13   17.38    0.62
   1   2  14  117.13    2.22
   1   2  14  114.28    2.22
  -1  -2 -14  115.76    2.14
  -1  -2 -14  113.94    2.14
   1   2  14  121.67    2.20
   1   2  14  119.47    2.11
  -1  -2 -14  120.74    2.07
   1   2  14  118.19    2.05
  -1  -2 -14  121.20    2.13
  -1  -2 -14  122.79    2.12
   1   2  14  114.82    2.16
  -1  -2 -14  115.88    2.12
  -1  -2 -14  114.70    1.99
  -1  -2 -15   87.69    1.72
  -1  -2 -15   87.22    1.67
  -1  -2 -15   85.87    1.78
   1   2  15   85.15    1.79
   1   2  15   85.24    1.75
   1   2  15   83.41    1.80
   1   2  15   79.24    1.82
   1   2  15   86.76    1.72
  -1  -2 -15   89.61    1.74
  -1  -2 -15   88.79    1.61
   1   2  15   86.38    1.48
  -1  -2 -15   86.13    1.74
   1   2  16   25.64    0.94
   1   2  16   26.16    0.87
   1   2  16   26.51    0.65
  -1  -2 -16   26.28    0.81
  -1  -2 -16   26.81    0.78
  -1  -2 -16   25.04    0.85
   1   2  16   23.84    0.89
  -1  -2 -16   26.35    0.85
  -1  -2 -16   21.90    0.86
  -1  -2 -16   26.36    0.72
   1   2  17   75.34    1.34
  -1  -2 -17   72.76    1.67
  -1  -2 -17   72.46    1.63
   1   2  17   72.77    1.65
  -1  -2 -17   76.21    1.44
   1   2  17   77.01    1.77
   1   2  17   74.31    1.72
  -1  -2 -18  147.64    2.46
   1   2  18  151.07    2.87
  -1  -2 -18  151.21    2.73
   1   2  18  149.11    2.21
   1   2  18  151.79    2.37
   1   2  18  150.77    2.88
  -1  -2 -18  150.96    2.41
  -1  -2 -18  145.63    2.74
   1   2  19   22.79    0.48
  -1  -2 -19   23.64    0.89
  -1  -2 -19   24.40    0.68
  -1  -2 -19   23.80    0.94
  -1  -2 -19   23.54    0.71
   1   2  19   24.07    0.66
   1   2  19   24.03    0.97
   1   2  19   22.41    0.96
   1   2  20   24.97    1.04
   1   2  20   26.57    1.09
  -1  -2 -20   25.89    0.72
  -1  -2 -20   27.05    0.98
  -1  -2 -21   24.87    1.00
  -1  -2 -21   28.63    1.03
   1   2  21   26.19    1.10
   1   2  21   27.32    1.10
  -1  -2 -21   26.45    0.74
   1   2  21   24.24    1.00
  -1  -2 -21   27.51    1.03
   1   2  22    2.25    0.50
  -1  -2 -22    2.46    0.50
   1   2  22    2.32    0.54
   1   3 -22   47.56    1.38
   1   3 -22   47.72    1.31
   1   3 -22   44.79    1.05
   1   3 -21   11.46    0.68
   1   3 -21   11.87    0.77
   1   3 -21   11.68    0.71
  -1  -3  20   98.15    2.15
   1   3 -20   93.18    2.00
   1   3 -20   92.78    2.06
  -1  -3  20   90.08    2.09
   1   3 -20   91.27    1.90
   1   3 -19   49.47    1.31
  -1  -3  19   48.08    1.39
   1   3 -19   48.59    1.35
  -1  -3  19   48.21    1.38
  -1  -3  19   50.00    1.40
   1   3 -19   49.93    1.26
   1   3 -19   48.23    1.02
  -1  -3  18   19.78    0.86
  -1  -3  18   21.14    0.87
  -1  -3  18   20.98    0.87
   1   3 -18   17.96    0.76
   1   3 -18   19.07    0.57
   1   3 -18   19.35    0.80
  -1  -3  17   32.92    1.05
  -1  -3  17   33.20    1.07
   1   3 -17   33.72    1.03
  -1  -3  17   32.14    1.05
   1   3 -17   32.89    0.75
  -1  -3  16  145.96    2.47
  -1  -3  16  147.62    2.69
  -1  -3  16  143.17    2.69
   1   3 -16  146.40    2.50
   1   3 -16  144.95    2.63
   1   3 -16  145.61    2.24
  -1  -3  16  139.16    2.68
   1   3 -16  150.72    2.65
  -1  -3  15  217.75    3.61
   1   3 -15  213.93    3.67
  -1  -3  15  211.68    3.56
   1   3 -15  219.50    3.58
  -1  -3  15  210.97    3.64
  -1  -3  15  218.32    3.64
   1   3 -15  215.98    3.55
   1   3 -15  214.41    3.16
   1   3 -15  218.09    3.50
   1   3 -15  221.85    3.42
  -1  -3  14    6.25    0.48
  -1  -3  14    6.14    0.46
  -1  -3  14    5.58    0.47
   1   3 -14    5.45    0.29
   1   3 -14    6.00    0.48
  -1  -3  14    6.06    0.45
   1   3 -14    6.19    0.44
   1   3 -14    5.80    0.51
  -1  -3  14    6.54    0.49
   1   3 -14    4.43    0.41
  -1  -3  14    5.88    0.46
   1   3 -14    5.69    0.39
   1   3 -14    6.05    0.46
  -1  -3  13  539.48    7.72
  -1  -3  13  531.01    7.78
   1   3 -13  532.52    7.84
  -1  -3  13  528.97    7.73
   1   3 -13  534.55    7.76
  -1  -3  13  523.83    7.31
  -1  -3  13  532.92    7.79
   1   3 -13  530.78    7.55
   1   3 -13  531.05    7.67
  -1  -3  13  527.08    7.73
   1   3 -13  532.42    7.31
   1   3 -13  529.33    7.59
   1   3 -13  531.93    7.68
  -1  -3  12  122.08    1.98
   1   3 -12  120.76    2.08
   1   3 -12  120.27    1.99
  -1  -3  12  117.10    1.79
  -1  -3  12  117.91    2.17
  -1  -3  12  119.50    2.14
   1   3 -12  117.11    2.07
   1   3 -12  114.62    1.99
   1   3 -12  116.40    2.14
   1   3 -12  117.28    2.21
  -1  -3  12  116.63    2.16
   1   3 -12  119.11    1.76
  -1  -3  12  113.03    2.11
  -1  -3  12  118.99    2.10
  -1  -3  11  963.06   13.07
   1   3 -11  937.11   13.03
   1   3 -11  944.36   13.01
  -1  -3  11  934.61   13.07
  -1  -3  11  939.39   12.88
  -1  -3  11  908.33   12.72
   1   3 -11  946.77   13.02
  -1  -3  11  927.76   13.03
   1   3 -11  936.73   13.10
   1   3 -11  937.02   12.91
  -1  -3  11  940.08   13.11
   1   3 -11  940.41   12.91
   1   3 -11  948.57   13.17
  -1  -3  11  918.47   13.08
  -1  -3  10  219.92    3.49
   1   3 -10  220.78    3.31
   1   3 -10  215.46    3.39
  -1  -3  10  217.00    3.42
  -1  -3  10  225.48    3.44
   1   3 -10  223.03    3.43
   1   3 -10  219.34    3.48
   1   3 -10  220.47    3.41
  -1  -3  10  224.13    3.29
   1   3 -10  219.24    3.31
  -1  -3  10  221.99    3.47
  -1  -3  10  219.20    3.48
   1   3 -10  227.76    3.56
   1   3  -9  191.70    3.09
   1   3  -9  187.75    2.85
  -1  -3   9  192.56    3.03
   1   3  -9  185.69    2.93
   1   3  -9  190.39    3.02
   1   3  -9  190.55    2.96
  -1  -3   9  189.66    3.03
  -1  -3   9  187.67    3.01
   1   3  -9  189.09    2.96
  -1  -3   9  185.68    2.97
  -1  -3   9  193.32    2.84
   1   3  -9  188.42    2.85
   1   3  -8    9.79    0.39
   1   3  -8    9.64    0.34
  -1  -3   8   10.00    0.42
   1   3  -8    9.28    0.41
  -1  -3   8   10.06    0.45
   1   3  -8    9.13    0.40
   1   3  -8    9.59    0.44
   1   3  -8   10.67    0.48
  -1  -3   8    9.53    0.42
   1   3  -8   10.03    0.37
  -1  -3   8    9.42    0.34
   1   3  -7  886.12   12.37
   1   3  -7  904.04   12.47
   1   3  -7  897.00   12.33
   1   3  -7  897.21   12.58
   1   3  -7  904.15   12.48
  -1  -3   7  933.94   12.35
   1   3  -7  897.66   12.42
  -1  -3   7  907.90   12.52
  -1  -3   7  914.35   12.54
   1   3  -7  888.95   12.50
  -1  -3   7  890.45   12.53
  -1  -3   7  903.02   12.47
  -1  -3   6 1065.25   14.59
   1   3  -6 1074.28   14.63
   1   3  -6 1087.88   14.54
   1   3  -6 1073.47   14.38
   1   3  -6 1032.06   14.43
  -1  -3   6 1059.29   14.39
   1   3  -6 1035.07   14.55
   1   3  -6 1032.33   14.46
  -1  -3   6 1068.99   14.52
   1   3  -5   17.10    0.39
   1   3  -5   17.77    0.50
  -1  -3   5   16.81    0.40
  -1  -3   5   18.98    0.49
   1   3  -5   17.75    0.49
  -1  -3   5   18.08    0.48
  -1  -3   5   17.91    0.52
  -1  -3   4    7.02    0.23
  -1  -3   4    7.01    0.32
  -1  -3   4    7.31    0.29
   1   3  -4    7.48    0.31
  -1  -3   4    7.42    0.30
   1   3  -4    7.69    0.31
   1   3  -4    6.77    0.21
   1   3  -3  468.89    6.27
  -1  -3   3  486.49    6.50
  -1  -3   3  480.15    6.59
   1   3  -3  474.02    6.53
  -1  -3   3  458.24    6.56
  -1  -3   3  469.01    6.49
  -1  -3   3  458.43    6.39
   1   3  -2  213.45    3.13
  -1  -3   2  208.73    3.15
  -1  -3   2  208.03    3.16
   1   3  -2  208.20    2.88
   1   3  -2  213.71    3.12
  -1  -3   2  211.91    3.07
  -1  -3   2  212.84    2.88
   1   3  -1  774.15   10.69
  -1  -3   1  771.80   10.45
   1   3  -1  766.56   10.45
   1   3  -1  769.76   10.63
  -1  -3   1  780.74   10.70
  -1  -3   0  940.70   12.78
   1   3   0  920.76   12.80
   1   3   0  928.25   12.70
   1   3   0  924.45   12.77
  -1  -3   0  946.71   12.69
   1   3   0  930.86   12.54
  -1  -3   0  922.72   12.59
   1   3   1   34.68    0.59
   1   3   1   34.54    0.76
  -1  -3  -1   38.61    0.70
  -1  -3  -1   35.45    0.76
   1   3   1   39.88    0.60
   1   3   1   35.05    0.78
   1   3   1   37.00    0.70
  -1  -3  -1   35.52    0.63
  -1  -3  -2  832.69   11.54
  -1  -3  -2  835.44   11.43
  -1  -3  -2  841.83   11.53
   1   3   2  843.48   11.44
   1   3   2  844.75   11.55
  -1  -3  -2  862.19   11.37
  -1  -3  -3  367.27    5.17
  -1  -3  -3  372.04    5.02
  -1  -3  -3  372.50    5.07
   1   3   3  359.22    5.20
  -1  -3  -3  361.26    5.03
   1   3   3  371.67    5.07
  -1  -3  -4   49.29    0.84
  -1  -3  -4   50.07    0.87
   1   3   4   48.00    1.00
  -1  -3  -4   51.36    0.88
  -1  -3  -4   48.51    0.85
   1   3   5   69.89    1.30
   1   3   5   74.81    1.26
  -1  -3  -5   71.93    1.18
   1   3   5   72.67    1.31
  -1  -3  -5   72.93    1.16
   1   3   6   55.44    0.98
   1   3   6   56.84    1.13
   1   3   6   58.42    1.13
  -1  -3  -6   59.05    1.00
   1   3   6   60.41    1.09
  -1  -3  -6   58.72    0.99
  -1  -3  -7  268.73    3.81
   1   3   7  274.47    4.00
  -1  -3  -7  272.98    3.94
  -1  -3  -7  259.32    3.80
   1   3   7  268.84    3.80
   1   3   7  265.67    3.91
  -1  -3  -7  269.02    3.80
   1   3   7  266.33    4.01
   1   3   8  204.05    3.12
  -1  -3  -8  202.07    3.17
  -1  -3  -8  208.69    3.15
  -1  -3  -8  209.48    3.08
   1   3   8  209.17    3.25
   1   3   8  202.83    3.22
  -1  -3  -8  204.90    3.14
   1   3   8  199.89    3.21
   1   3   8  200.78    3.02
  -1  -3  -8  209.49    3.01
  -1  -3  -8  197.70    3.01
  -1  -3  -9  533.79    7.61
   1   3   9  525.33    7.72
  -1  -3  -9  540.00    7.48
   1   3   9  530.07    7.48
   1   3   9  538.69    7.59
  -1  -3  -9  533.11    7.62
  -1  -3  -9  531.66    7.65
   1   3   9  546.38    7.71
  -1  -3  -9  532.50    7.56
  -1  -3  -9  545.74    7.55
  -1  -3  -9  532.50    7.44
   1   3   9  539.35    7.72
  -1  -3 -10  209.36    3.34
  -1  -3 -10  220.09    3.38
  -1  -3 -10  219.42    3.29
   1   3  10  211.51    3.42
   1   3  10  214.36    3.30
  -1  -3 -10  216.52    3.15
  -1  -3 -10  217.60    3.28
   1   3  10  215.66    3.43
   1   3  10  214.50    3.21
   1   3  10  204.14    3.43
  -1  -3 -10  217.47    3.34
  -1  -3 -10  213.51    3.22
   1   3  11   21.09    0.71
  -1  -3 -11   21.58    0.69
   1   3  11   22.94    0.65
  -1  -3 -11   23.05    0.68
   1   3  11   22.83    0.75
  -1  -3 -11   22.68    0.64
   1   3  11   20.31    0.72
  -1  -3 -11   22.05    0.64
   1   3  11   20.66    0.53
  -1  -3 -11   22.72    0.67
  -1  -3 -11   21.78    0.61
  -1  -3 -12  125.92    2.14
   1   3  12  125.67    2.31
   1   3  12  126.18    2.28
  -1  -3 -12  118.65    2.20
   1   3  12  127.19    2.16
  -1  -3 -12  128.56    2.20
  -1  -3 -12  130.93    2.22
  -1  -3 -12  127.25    2.14
  -1  -3 -12  124.09    2.06
   1   3  12  125.94    2.31
  -1  -3 -13   45.99    1.05
   1   3  13   44.89    1.20
  -1  -3 -13   45.66    1.09
  -1  -3 -13   44.78    1.13
   1   3  13   44.57    1.17
  -1  -3 -13   42.93    1.11
   1   3  13   46.47    1.06
   1   3  13   42.90    1.12
  -1  -3 -13   44.93    1.09
  -1  -3 -13   44.68    0.99
   1   3  13   46.75    1.17
  -1  -3 -13   46.43    1.04
   1   3  14  315.00    5.01
  -1  -3 -14  329.88    4.82
  -1  -3 -14  323.22    4.95
  -1  -3 -14  310.43    5.00
   1   3  14  317.08    5.10
  -1  -3 -14  331.14    4.97
  -1  -3 -14  319.80    5.01
   1   3  14  326.73    5.11
  -1  -3 -14  323.47    4.87
   1   3  14  327.45    4.89
   1   3  14  328.01    4.67
  -1  -3 -14  322.28    4.91
   1   3  14  326.45    5.07
   1   3  15   34.79    1.03
   1   3  15   31.46    1.03
  -1  -3 -15   34.33    0.94
   1   3  15   32.58    0.89
  -1  -3 -15   33.66    0.99
  -1  -3 -15   32.12    0.93
   1   3  15   31.30    0.99
  -1  -3 -15   32.66    0.86
  -1  -3 -15   32.20    0.91
   1   3  15   31.97    1.05
  -1  -3 -15   31.76    0.98
   1   3  15   32.79    0.73
  -1  -3 -15   33.67    0.95
  -1  -3 -16   14.61    0.57
   1   3  16   14.25    0.73
  -1  -3 -16   14.45    0.66
  -1  -3 -16   13.54    0.68
  -1  -3 -16   11.84    0.69
   1   3  16   14.55    0.47
   1   3  16   13.83    0.74
   1   3  16   13.08    0.45
  -1  -3 -16   14.32    0.63
   1   3  16   12.57    0.65
  -1  -3 -17   81.40    1.77
   1   3  17   79.05    1.85
   1   3  17   73.23    1.80
   1   3  17   80.68    1.39
   1   3  17   75.11    1.73
  -1  -3 -17   80.51    1.71
  -1  -3 -17   75.28    1.51
   1   3  17   76.97    1.39
  -1  -3 -17   77.86    1.75
  -1  -3 -18   10.89    0.64
   1   3  18   10.69    0.43
   1   3  18   10.02    0.69
  -1  -3 -18   10.48    0.66
   1   3  18    9.92    0.43
  -1  -3 -18    9.98    0.64
  -1  -3 -18   11.37    0.53
   1   3  18    9.51    0.70
   1   3  19   16.47    0.87
   1   3  19   17.18    0.70
   1   3  19   16.01    0.87
   1   3  19   16.03    0.52
  -1  -3 -19   16.11    0.81
  -1  -3 -19   17.62    0.80
  -1  -3 -19   16.93    0.64
   1   3  19   16.19    0.55
   1   3  20   34.06    1.25
  -1  -3 -20   33.79    0.85
   1   3  20   34.36    1.24
   1   3  20   32.56    0.83
  -1  -3 -20   32.94    0.91
   1   3  20   34.47    0.81
  -1  -3 -20   35.22    1.18
  -1  -3 -20   34.01    1.11
  -1  -3 -21   31.91    1.16
  -1  -3 -21   31.03    0.87
   1   3  21   31.59    1.23
   1   3  21   29.95    1.18
  -1  -3 -21   32.58    1.11
   1   4 -22   14.29    0.81
   1   4 -21   28.65    1.05
   1   4 -21   28.10    1.10
   1   4 -21   28.13    1.00
  -1  -4  20  103.26    2.31
   1   4 -20  104.82    2.19
   1   4 -20  109.52    2.32
  -1  -4  20  108.56    2.33
   1   4 -20  103.54    2.13
  -1  -4  19  100.06    2.23
   1   4 -19  103.53    2.11
   1   4 -19  103.60    2.22
   1   4 -19  104.57    2.18
   1   4 -19  103.51    2.08
  -1  -4  19  104.76    2.25
   1   4 -18   11.14    0.42
  -1  -4  18   11.63    0.72
  -1  -4  18   10.71    0.68
   1   4 -18   11.33    0.65
   1   4 -18   11.67    0.66
   1   4 -18   12.26    0.73
  -1  -4  18   11.06    0.68
  -1  -4  17   26.42    0.98
   1   4 -17   27.16    0.95
   1   4 -17   26.63    0.88
  -1  -4  17   28.30    0.99
   1   4 -17   25.91    0.85
   1   4 -17   27.28    0.64
  -1  -4  17   28.98    1.03
   1   4 -16   27.84    0.85
   1   4 -16   30.28    0.94
  -1  -4  16   30.54    1.01
  -1  -4  16   28.70    0.98
   1   4 -16   28.14    0.63
  -1  -4  16   25.76    0.93
   1   4 -16   27.87    0.88
  -1  -4  15   -0.03    0.34
   1   4 -15    0.09    0.20
  -1  -4  15    0.51    0.37
  -1  -4  15    0.62    0.32
  -1  -4  15    0.37    0.20
   1   4 -15   -0.04    0.34
   1   4 -15    0.42    0.33
   1   4 -14   33.71    1.08
  -1  -4  14   34.32    1.02
   1   4 -14   34.66    0.91
   1   4 -14   34.99    0.67
  -1  -4  14   32.69    0.86
  -1  -4  14   35.02    0.71
   1   4 -14   34.19    0.99
  -1  -4  14   34.59    1.03
  -1  -4  14   34.35    1.01
   1   4 -13  497.46    7.48
   1   4 -13  524.62    7.42
   1   4 -13  510.89    7.25
  -1  -4  13  496.42    7.01
  -1  -4  13  499.28    7.50
   1   4 -13  485.77    7.36
   1   4 -13  503.99    6.93
   1   4 -13  505.31    7.56
  -1  -4  13  501.46    7.39
  -1  -4  13  513.11    7.45
  -1  -4  13  500.64    7.45
   1   4 -13  508.85    7.38
  -1  -4  13  515.15    7.43
   1   4 -12   43.03    0.67
   1   4 -12   46.48    1.22
  -1  -4  12   44.59    1.11
   1   4 -12   44.65    0.75
  -1  -4  12   45.37    1.18
   1   4 -12   46.46    1.01
  -1  -4  12   46.19    1.15
  -1  -4  12   45.05    0.85
   1   4 -12   44.26    1.15
  -1  -4  12   45.08    1.15
  -1  -4  12   45.04    1.10
   1   4 -12   46.35    1.10
   1   4 -12   47.83    1.13
   1   4 -12   44.30    1.09
  -1  -4  11   80.23    1.67
   1   4 -11   81.60    1.71
   1   4 -11   81.34    1.58
  -1  -4  11   80.63    1.59
   1   4 -11   80.15    1.56
  -1  -4  11   81.35    1.64
   1   4 -11   81.06    1.48
   1   4 -11   83.35    1.60
  -1  -4  11   83.26    1.66
   1   4 -11   78.96    1.20
   1   4 -10  299.91    4.49
  -1  -4  10  298.83    4.56
  -1  -4  10  304.14    4.51
  -1  -4  10  294.96    4.56
   1   4 -10  295.43    4.64
   1   4 -10  300.14    4.37
  -1  -4  10  297.31    4.32
   1   4 -10  296.96    4.52
  -1  -4  10  293.84    4.60
   1   4 -10  293.64    4.07
   1   4 -10  295.95    4.46
   1   4  -9    1.46    0.29
   1   4  -9    1.79    0.24
   1   4  -9    1.66    0.25
  -1  -4   9    2.20    0.32
   1   4  -9    2.15    0.34
  -1  -4   9    2.31    0.32
  -1  -4   9    1.35    0.30
   1   4  -9    1.70    0.28
  -1  -4   9    1.41    0.23
  -1  -4   9    1.68    0.29
  -1  -4   8  115.92    1.82
   1   4  -8  115.43    1.98
   1   4  -8  116.15    1.88
   1   4  -8  115.77    1.98
  -1  -4   8  116.13    2.07
  -1  -4   8  116.67    2.04
  -1  -4   8  112.57    2.03
   1   4  -8  112.62    2.08
  -1  -4   8  115.00    1.97
   1   4  -8  109.02    1.82
   1   4  -7  354.08    5.12
  -1  -4   7  356.46    4.94
  -1  -4   7  350.07    5.20
  -1  -4   7  344.63    5.09
   1   4  -7  341.57    5.00
  -1  -4   7  338.26    5.09
   1   4  -7  345.52    4.94
  -1  -4   7  347.47    5.18
   1   4  -7  352.77    5.12
  -1  -4   6  953.28   13.05
  -1  -4   6  959.45   13.15
  -1  -4   6  928.27   13.03
   1   4  -6  960.20   13.08
   1   4  -6  945.10   13.07
   1   4  -6  926.04   13.05
  -1  -4   6  943.34   13.14
  -1  -4   6  940.72   12.88
   1   4  -6  938.97   12.87
  -1  -4   5  893.43   12.61
  -1  -4   5  902.74   12.72
  -1  -4   5  920.21   12.61
   1   4  -5  922.67   12.66
   1   4  -5  926.95   12.66
  -1  -4   5  924.68   12.72
  -1  -4   5  905.31   12.47
   1   4  -4    6.32    0.33
  -1  -4   4    5.98    0.25
  -1  -4   4    6.63    0.37
  -1  -4   4    5.86    0.32
  -1  -4   4    6.08    0.31
  -1  -4   4    6.29    0.36
   1   4  -4    6.49    0.34
  -1  -4   3  184.44    2.79
  -1  -4   3  184.58    2.90
   1   4  -3  184.14    2.85
  -1  -4   3  178.75    2.80
  -1  -4   3  186.53    2.55
   1   4  -3  180.59    2.85
  -1  -4   3  175.10    2.68
  -1  -4   2   58.12    0.87
  -1  -4   2   55.58    1.14
   1   4  -2   54.74    1.11
   1   4  -2   54.76    1.12
  -1  -4   2   58.14    1.06
   1   4  -1    0.99    0.08
   1   4  -1    0.59    0.20
  -1  -4   1    0.47    0.16
  -1  -4   1    0.68    0.11
   1   4   0  481.56    6.73
   1   4   0  477.85    6.61
  -1  -4   0  459.84    6.44
  -1  -4   0  474.94    6.60
   1   4   0  459.45    6.70
   1   4   1  263.72    4.03
   1   4   1  274.12    3.93
  -1  -4  -1  272.34    3.78
  -1  -4  -1  264.69    3.91
   1   4   1  267.47    4.04
   1   4   2  262.91    3.73
   1   4   2  271.37    4.06
  -1  -4  -2  273.88    3.80
  -1  -4  -2  270.05    3.91
   1   4   2  274.30    4.07
   1   4   2  269.91    3.92
   1   4   3  903.62   12.48
  -1  -4  -3  916.67   12.48
   1   4   3  906.84   12.65
   1   4   3  916.07   12.64
  -1  -4  -3  899.52   12.39
  -1  -4  -3  910.86   12.38
  -1  -4  -4    6.49    0.29
   1   4   4    6.96    0.37
  -1  -4  -4    6.53    0.24
  -1  -4  -4    6.81    0.34
   1   4   4    5.97    0.36
  -1  -4  -4    6.44    0.27
  -1  -4  -5  230.08    3.47
  -1  -4  -5  226.24    3.28
   1   4   5  230.74    3.55
   1   4   5  229.07    3.55
  -1  -4  -5  227.44    3.36
  -1  -4  -5  217.13    3.47
  -1  -4  -6   76.87    1.42
  -1  -4  -6   73.06    1.26
  -1  -4  -6   75.22    1.40
  -1  -4  -6   75.15    1.44
  -1  -4  -6   77.65    1.32
  -1  -4  -6   74.75    1.41
   1   4   6   71.52    1.45
   1   4   6   76.09    1.40
  -1  -4  -6   76.13    1.32
   1   4   6   75.54    1.49
   1   4   7  441.53    6.47
  -1  -4  -7  449.23    6.38
   1   4   7  434.99    6.47
  -1  -4  -7  429.72    6.24
   1   4   7  450.11    6.37
  -1  -4  -7  443.25    6.41
  -1  -4  -7  438.11    6.20
  -1  -4  -7  447.85    6.37
  -1  -4  -7  442.78    6.26
  -1  -4  -7  428.71    6.38
   1   4   7  445.71    6.45
  -1  -4  -8  134.12    2.23
   1   4   8  134.17    2.30
   1   4   8  133.17    2.34
  -1  -4  -8  131.58    2.13
   1   4   8  134.94    2.21
  -1  -4  -8  130.79    2.22
  -1  -4  -8  131.14    2.24
  -1  -4  -8  130.14    2.10
  -1  -4  -8  129.85    2.25
   1   4   8  128.92    2.32
  -1  -4  -8  130.04    2.08
  -1  -4  -8  132.18    2.16
  -1  -4  -9  131.45    2.29
  -1  -4  -9  132.94    2.08
  -1  -4  -9  132.18    2.25
  -1  -4  -9  134.02    2.17
  -1  -4  -9  132.00    2.24
  -1  -4  -9  128.06    2.11
   1   4   9  134.48    2.38
  -1  -4  -9  129.63    2.11
   1   4   9  136.08    2.25
   1   4   9  130.17    2.35
   1   4   9  128.46    2.33
  -1  -4  -9  133.66    2.19
  -1  -4 -10  927.23   12.84
   1   4  10  924.11   12.37
   1   4  10  924.90   12.99
   1   4  10  902.81   12.93
  -1  -4 -10  917.79   12.66
  -1  -4 -10  901.73   12.66
  -1  -4 -10  933.73   12.76
  -1  -4 -10  941.27   12.84
   1   4  10  910.20   12.97
  -1  -4 -10  934.53   12.74
   1   4  10  930.29   12.80
  -1  -4 -11   48.55    1.02
  -1  -4 -11   48.81    1.11
   1   4  11   49.74    1.24
  -1  -4 -11   48.73    1.07
   1   4  11   46.92    1.22
   1   4  11   46.02    0.96
  -1  -4 -11   45.91    1.16
  -1  -4 -11   48.91    1.07
   1   4  11   48.76    1.21
  -1  -4 -11   46.55    1.10
   1   4  11   50.71    1.10
   1   4  12    0.84    0.34
   1   4  12    0.97    0.29
  -1  -4 -12    1.03    0.29
   1   4  12    0.68    0.35
  -1  -4 -12    1.04    0.32
   1   4  12    0.81    0.24
   1   4  12    0.77    0.34
  -1  -4 -12    0.74    0.32
   1   4  12    0.76    0.09
  -1  -4 -12    0.95    0.31
   1   4  12    0.88    0.23
  -1  -4 -12    0.86    0.30
  -1  -4 -12    1.28    0.32
   1   4  13   97.37    1.81
  -1  -4 -13   99.00    1.86
  -1  -4 -13   93.78    1.78
   1   4  13   90.42    1.39
   1   4  13   96.75    1.60
  -1  -4 -13   95.89    1.84
   1   4  13   96.04    1.98
  -1  -4 -13   96.86    1.78
  -1  -4 -13   97.51    1.90
   1   4  13   96.09    1.67
   1   4  13   94.26    1.98
   1   4  13   99.37    1.97
  -1  -4 -13   91.12    1.72
   1   4  14   34.71    1.10
  -1  -4 -14   36.02    0.99
  -1  -4 -14   29.29    1.00
  -1  -4 -14   36.10    1.00
   1   4  14   37.18    0.96
  -1  -4 -14   33.73    0.89
   1   4  14   33.32    0.62
  -1  -4 -14   35.03    0.95
   1   4  14   34.94    1.10
  -1  -4 -14   34.14    0.92
   1   4  14   35.41    0.76
   1   4  14   36.25    1.08
   1   4  14   35.54    0.85
  -1  -4 -15    4.65    0.43
   1   4  15    4.76    0.50
   1   4  15    4.56    0.31
  -1  -4 -15    4.90    0.46
   1   4  15    4.64    0.42
  -1  -4 -15    5.00    0.47
   1   4  15    4.43    0.23
   1   4  15    3.72    0.47
   1   4  15    4.39    0.36
   1   4  16   71.98    1.75
   1   4  16   71.14    1.74
   1   4  16   69.27    1.41
   1   4  16   70.61    1.26
   1   4  16   68.36    1.16
  -1  -4 -16   70.87    1.55
  -1  -4 -16   71.98    1.64
   1   4  17   49.93    1.16
   1   4  17   51.73    1.47
   1   4  17   50.70    1.47
   1   4  17   49.13    0.93
  -1  -4 -17   55.37    1.33
  -1  -4 -17   50.89    1.18
  -1  -4 -17   52.16    1.36
   1   4  17   53.67    1.02
  -1  -4 -18   14.62    0.62
  -1  -4 -18   15.91    0.74
   1   4  18   15.54    0.45
   1   4  18   16.54    0.63
   1   4  18   16.51    0.87
  -1  -4 -18   15.06    0.75
   1   4  18   17.35    0.51
   1   4  18   16.16    0.85
  -1  -4 -19   14.42    0.78
   1   4  19   13.61    0.63
   1   4  19   13.85    0.48
  -1  -4 -19   13.93    0.62
   1   4  19   12.48    0.42
   1   4  19   14.98    0.85
  -1  -4 -19   15.55    0.76
   1   4  19   14.65    0.87
  -1  -4 -20   21.66    0.89
  -1  -4 -20   20.71    0.75
   1   4  20   22.19    1.04
   1   4  20   21.89    0.61
  -1  -4 -20   20.33    0.92
   1   4  20   21.96    1.04
  -1  -4 -21    9.52    0.56
  -1  -4 -22    7.75    0.53
   1   5 -21   17.62    0.86
   1   5 -20   32.93    1.08
   1   5 -20   32.57    1.11
  -1  -5  20   33.07    1.18
  -1  -5  19   21.51    0.97
   1   5 -19   21.06    0.87
  -1  -5  19   20.69    0.94
  -1  -5  18    2.47    0.48
  -1  -5  18    2.95    0.54
   1   5 -18    2.30    0.46
   1   5 -18    2.92    0.47
   1   5 -17   99.23    1.95
   1   5 -17   97.07    2.05
  -1  -5  17   95.76    2.08
  -1  -5  17   95.27    2.12
   1   5 -17   97.67    1.98
  -1  -5  17   98.03    2.11
  -1  -5  16    1.99    0.44
  -1  -5  16    2.33    0.47
  -1  -5  16    2.51    0.26
   1   5 -16    2.21    0.41
   1   5 -16    2.14    0.40
   1   5 -15    0.08    0.34
  -1  -5  15    1.39    0.33
  -1  -5  15    0.42    0.41
   1   5 -15    0.13    0.32
  -1  -5  15    0.57    0.23
  -1  -5  14  162.74    2.41
   1   5 -14  172.09    2.82
  -1  -5  14  169.58    2.71
   1   5 -14  168.98    2.90
  -1  -5  14  165.12    2.55
  -1  -5  14  173.40    2.96
  -1  -5  14  170.20    2.98
   1   5 -14  164.42    2.78
  -1  -5  13   63.66    1.48
  -1  -5  13   63.79    1.25
  -1  -5  13   60.87    0.96
   1   5 -13   61.07    1.56
   1   5 -13   64.51    1.34
   1   5 -13   61.17    0.96
   1   5 -13   64.09    1.42
   1   5 -13   62.76    1.32
  -1  -5  13   60.78    1.43
  -1  -5  12  291.28    4.38
  -1  -5  12  289.38    4.32
  -1  -5  12  293.45    4.23
   1   5 -12  290.21    4.19
  -1  -5  12  277.52    3.95
  -1  -5  12  290.60    4.29
   1   5 -12  288.00    4.41
   1   5 -12  289.39    4.06
   1   5 -12  293.95    4.24
   1   5 -12  297.38    4.08
  -1  -5  11   24.51    0.82
  -1  -5  11   24.55    0.79
   1   5 -11   23.61    0.69
   1   5 -11   24.69    0.78
   1   5 -11   23.72    0.79
  -1  -5  11   24.19    0.88
   1   5 -11   24.72    0.71
  -1  -5  10  125.33    2.25
  -1  -5  10  126.39    2.32
  -1  -5  10  127.97    2.38
   1   5 -10  124.27    2.26
   1   5 -10  128.74    2.15
   1   5 -10  131.68    2.27
   1   5  -9  100.25    1.83
  -1  -5   9   98.70    1.89
  -1  -5   9   96.54    1.92
   1   5  -9   93.66    1.81
   1   5  -9   96.10    1.70
  -1  -5   9   94.78    1.80
   1   5  -8   13.59    0.49
  -1  -5   8   14.57    0.55
   1   5  -8   14.22    0.57
  -1  -5   8   13.85    0.56
  -1  -5   8   14.97    0.62
   1   5  -8   14.21    0.56
  -1  -5   8   14.52    0.63
   1   5  -7  128.43    2.20
  -1  -5   7  124.64    2.16
   1   5  -7  127.10    2.19
  -1  -5   7  124.94    2.17
   1   5  -7  125.11    2.19
  -1  -5   7  126.22    2.26
  -1  -5   7  125.69    2.29
   1   5  -7  123.88    2.05
  -1  -5   6  232.22    3.58
  -1  -5   6  225.03    3.55
  -1  -5   6  234.15    3.71
   1   5  -6  235.67    3.63
   1   5  -6  232.47    3.61
  -1  -5   6  233.76    3.40
  -1  -5   6  239.02    3.72
  -1  -5   6  233.89    3.69
  -1  -5   5  167.55    2.82
  -1  -5   5  163.92    2.83
  -1  -5   5  174.89    2.57
  -1  -5   5  158.29    2.70
   1   5  -5  170.55    2.77
   1   5  -5  176.09    2.75
   1   5  -5  174.39    2.79
  -1  -5   5  164.12    2.72
  -1  -5   5  167.01    2.83
  -1  -5   4   54.96    1.11
   1   5  -4   52.31    1.11
  -1  -5   4   52.39    1.20
  -1  -5   4   52.78    1.19
   1   5  -4   53.96    1.16
   1   5  -4   52.09    1.14
  -1  -5   4   52.92    1.11
  -1  -5   4   51.74    1.19
  -1  -5   4   53.77    1.00
   1   5  -3  238.40    3.63
   1   5  -3  234.93    3.61
  -1  -5   3  236.51    3.53
  -1  -5   3  234.01    3.41
   1   5  -3  236.96    3.56
  -1  -5   3  235.93    3.67
   1   5  -3  229.76    3.30
  -1  -5   3  236.04    3.67
  -1  -5   3  223.98    3.23
  -1  -5   3  240.33    3.68
  -1  -5   2    8.84    0.45
  -1  -5   2    9.30    0.46
   1   5  -2    8.51    0.24
   1   5  -2   10.41    0.47
  -1  -5   2    8.94    0.47
   1   5  -2    9.06    0.43
   1   5  -2    9.09    0.41
  -1  -5   2    9.29    0.25
  -1  -5   2    9.52    0.41
  -1  -5   1   43.73    0.91
  -1  -5   1   40.88    0.98
   1   5  -1   40.58    0.97
  -1  -5   1   41.83    0.98
  -1  -5   1   37.89    0.69
   1   5  -1   40.78    0.91
   1   5   0   59.41    1.28
   1   5   0   60.59    1.28
  -1  -5   0   61.90    1.01
  -1  -5   0   59.16    1.16
  -1  -5   0   65.73    1.30
  -1  -5   0   58.15    1.26
   1   5   0   59.83    1.19
  -1  -5  -1  283.24    4.25
   1   5   1  273.51    4.25
  -1  -5  -1  277.45    3.92
  -1  -5  -1  277.33    4.10
   1   5   1  274.35    4.24
   1   5   1  273.80    4.12
  -1  -5  -1  278.47    4.24
  -1  -5  -2  265.22    4.05
  -1  -5  -2  264.53    3.93
   1   5   2  261.29    3.94
   1   5   2  270.30    4.11
   1   5   2  266.19    4.10
  -1  -5  -2  270.23    4.08
  -1  -5  -2  260.54    3.76
   1   5   3  840.45   11.69
   1   5   3  864.34   11.89
  -1  -5  -3  853.64   11.68
  -1  -5  -3  859.80   11.85
  -1  -5  -3  862.66   11.82
  -1  -5  -3  892.42   11.85
   1   5   3  857.18   11.91
  -1  -5  -3  849.36   11.54
   1   5   4   69.37    1.46
  -1  -5  -4   70.18    1.39
   1   5   4   66.27    1.43
  -1  -5  -4   68.79    1.28
  -1  -5  -4   70.89    1.39
  -1  -5  -4   68.04    1.17
  -1  -5  -4   66.28    1.13
  -1  -5  -4   70.26    1.41
  -1  -5  -5   11.63    0.49
  -1  -5  -5   11.33    0.44
   1   5   5   11.50    0.56
  -1  -5  -5   12.38    0.50
  -1  -5  -5   12.07    0.52
   1   5   5   10.60    0.53
  -1  -5  -5   11.14    0.38
  -1  -5  -6  173.05    2.64
   1   5   6  173.04    2.83
   1   5   6  174.17    2.95
  -1  -5  -6  179.12    2.87
  -1  -5  -6  174.28    2.85
   1   5   6  169.82    2.96
  -1  -5  -6  175.20    2.89
  -1  -5  -6  171.82    2.82
  -1  -5  -6  171.63    2.72
  -1  -5  -6  174.41    2.71
  -1  -5  -7   31.15    0.84
  -1  -5  -7   33.43    0.87
  -1  -5  -7   32.20    0.86
  -1  -5  -7   29.60    0.71
   1   5   7   31.58    0.84
  -1  -5  -7   30.73    0.77
   1   5   7   32.23    0.93
  -1  -5  -7   32.97    0.90
  -1  -5  -7   30.92    0.77
   1   5   7   32.09    0.96
  -1  -5  -8   17.76    0.57
  -1  -5  -8   17.95    0.64
   1   5   8   16.77    0.69
  -1  -5  -8   17.64    0.54
  -1  -5  -8   18.00    0.66
   1   5   8   18.74    0.65
  -1  -5  -8   15.11    0.63
  -1  -5  -8   18.47    0.58
  -1  -5  -8   18.62    0.65
  -1  -5  -9  217.84    3.40
  -1  -5  -9  217.84    3.28
   1   5   9  206.01    3.57
   1   5   9  215.22    3.43
   1   5   9  217.04    3.61
  -1  -5  -9  213.72    3.32
  -1  -5  -9  215.72    3.46
  -1  -5  -9  222.56    3.47
  -1  -5  -9  202.70    3.50
  -1  -5  -9  215.07    3.34
  -1  -5 -10  482.84    6.91
   1   5  10  468.48    7.18
  -1  -5 -10  479.11    7.04
  -1  -5 -10  480.96    6.95
  -1  -5 -10  490.18    7.04
   1   5  10  496.10    7.03
   1   5  10  490.78    7.16
   1   5  10  482.58    7.22
  -1  -5 -10  475.72    6.83
  -1  -5 -11  124.63    2.13
   1   5  11  125.18    2.19
   1   5  11  121.36    2.36
   1   5  11  117.89    1.70
   1   5  11  124.49    2.34
  -1  -5 -11  121.26    1.97
   1   5  11  124.89    2.39
  -1  -5 -11  122.27    2.22
  -1  -5 -11  121.94    2.26
  -1  -5 -11  120.34    2.06
  -1  -5 -11  125.68    2.23
  -1  -5 -11  122.13    2.16
   1   5  11  123.63    1.99
   1   5  12   30.47    1.00
  -1  -5 -12   29.40    0.79
   1   5  12   30.69    1.00
   1   5  12   30.02    1.02
  -1  -5 -12   29.92    0.85
   1   5  12   30.49    0.72
  -1  -5 -12   32.31    0.92
  -1  -5 -12   25.74    0.93
  -1  -5 -12   30.32    0.70
  -1  -5 -12   29.29    0.86
  -1  -5 -12   30.07    0.90
   1   5  12   30.67    0.88
   1   5  13   36.83    1.16
   1   5  13   35.68    0.79
  -1  -5 -13   36.81    1.03
  -1  -5 -13   35.62    0.77
   1   5  13   33.94    1.11
  -1  -5 -13   35.30    1.01
   1   5  13   37.39    0.99
  -1  -5 -13   37.21    1.05
   1   5  13   35.49    0.82
  -1  -5 -13   35.17    0.89
  -1  -5 -13   34.60    0.95
   1   5  14   17.91    0.82
   1   5  14   18.24    0.85
  -1  -5 -14   16.97    0.60
  -1  -5 -14   18.68    0.76
   1   5  14   17.94    0.56
  -1  -5 -14   17.51    0.68
   1   5  14   17.92    0.53
  -1  -5 -15   18.59    0.64
   1   5  15   17.63    0.52
   1   5  15   19.33    0.89
  -1  -5 -15   17.51    0.69
  -1  -5 -15   17.65    0.78
   1   5  15   17.74    0.57
   1   5  15   19.78    0.90
   1   5  16   62.91    1.69
   1   5  16   67.15    1.20
   1   5  16   63.42    1.30
   1   5  16   64.62    1.72
  -1  -5 -16   63.42    1.47
  -1  -5 -16   68.68    1.61
  -1  -5 -16   62.15    1.34
   1   5  17   59.48    1.71
  -1  -5 -17   65.53    1.52
  -1  -5 -17   63.36    1.36
   1   5  17   65.48    1.77
   1   5  17   66.56    1.19
  -1  -5 -17   66.93    1.62
   1   5  17   61.28    1.31
   1   5  18    6.62    0.66
   1   5  18    6.62    0.35
   1   5  18    7.14    0.70
  -1  -5 -18    7.45    0.50
  -1  -5 -18    7.69    0.59
  -1  -5 -18    7.42    0.63
  -1  -5 -18    7.25    0.47
   1   5  18    6.60    0.44
  -1  -5 -19   11.44    0.67
   1   5  19   10.64    0.80
   1   5  19    9.73    0.77
  -1  -5 -19   11.53    0.55
  -1  -5 -19   12.32    0.75
  -1  -5 -19   11.70    0.60
  -1  -5 -20    2.99    0.40
  -1  -5 -20    2.76    0.44
  -1  -5 -20    2.07    0.52
  -1  -5 -21    0.34    0.33
  -1  -5 -21    0.56    0.39
  -1  -5 -22   16.38    0.73
   1   6 -21   33.61    1.15
   1   6 -20    4.31    0.56
   1   6 -19    2.06    0.48
   1   6 -18   74.10    1.67
   1   6 -18   72.00    1.66
  -1  -6  18   73.19    1.83
  -1  -6  18   72.67    1.78
  -1  -6  17   30.15    1.07
   1   6 -17   30.64    0.98
   1   6 -17   29.82    0.99
  -1  -6  17   29.41    1.09
   1   6 -16   23.29    0.85
  -1  -6  16   22.41    0.91
  -1  -6  16   23.24    0.63
   1   6 -16   22.17    0.82
   1   6 -15   50.05    1.31
  -1  -6  15   50.28    1.02
   1   6 -15   47.85    1.20
  -1  -6  15   50.36    1.37
   1   6 -15   49.40    1.23
  -1  -6  15   52.16    1.37
   1   6 -14   58.57    1.30
  -1  -6  14   56.69    1.22
   1   6 -14   57.02    0.95
  -1  -6  14   58.94    1.44
   1   6 -14   60.39    1.35
   1   6 -14   61.06    1.43
  -1  -6  14   60.32    1.50
  -1  -6  13   34.21    0.86
   1   6 -13   34.12    0.95
  -1  -6  13   34.61    1.05
   1   6 -13   37.39    1.04
  -1  -6  13   34.84    1.09
   1   6 -12   83.80    1.75
  -1  -6  12   83.75    1.77
  -1  -6  12   84.12    1.55
  -1  -6  12   83.73    1.82
   1   6 -12   85.98    1.66
   1   6 -11   71.61    1.42
  -1  -6  11   69.38    1.53
  -1  -6  11   70.42    1.34
   1   6 -11   70.69    1.54
  -1  -6  11   68.02    1.59
  -1  -6  10   48.31    1.02
   1   6 -10   49.52    1.23
   1   6 -10   49.37    1.20
  -1  -6  10   50.38    1.34
   1   6 -10   50.17    1.11
  -1  -6  10   48.23    1.20
  -1  -6  10   49.25    1.26
  -1  -6   9    1.09    0.26
  -1  -6   9    0.43    0.33
  -1  -6   9    0.83    0.38
  -1  -6   9    0.91    0.37
  -1  -6   9    0.27    0.30
   1   6  -9    0.67    0.32
  -1  -6   9    0.67    0.33
   1   6  -9    0.53    0.26
   1   6  -9    0.48    0.33
   1   6  -8  141.57    2.50
  -1  -6   8  136.76    2.23
   1   6  -8  138.95    2.46
  -1  -6   8  142.79    2.62
  -1  -6   8  143.38    2.44
  -1  -6   8  139.57    2.45
   1   6  -8  142.17    2.49
  -1  -6   8  142.79    2.55
   1   6  -8  134.91    2.33
  -1  -6   8  142.40    2.60
  -1  -6   7  109.80    2.15
   1   6  -7  111.12    2.05
  -1  -6   7  105.68    2.12
  -1  -6   7  109.12    2.10
   1   6  -7  107.78    2.03
  -1  -6   7  105.35    1.97
   1   6  -7  112.13    2.05
  -1  -6   7  109.89    2.01
   1   6  -7  107.76    1.87
   1   6  -6   11.09    0.47
   1   6  -6   10.79    0.56
  -1  -6   6   11.54    0.60
   1   6  -6   11.46    0.54
  -1  -6   6   10.91    0.53
  -1  -6   6   11.17    0.53
  -1  -6   6   10.88    0.60
  -1  -6   6   10.87    0.58
   1   6  -6    9.88    0.53
  -1  -6   5  245.46    4.02
  -1  -6   5  247.97    4.02
   1   6  -5  255.58    3.97
   1   6  -5  246.73    3.90
  -1  -6   5  247.60    4.01
  -1  -6   5  255.90    3.87
  -1  -6   5  244.30    3.89
   1   6  -5  248.55    3.94
   1   6  -4   26.73    0.81
  -1  -6   4   26.95    0.87
  -1  -6   4   25.43    0.82
  -1  -6   4   22.95    0.41
   1   6  -4   25.34    0.76
  -1  -6   4   25.27    0.83
   1   6  -4   26.46    0.80
  -1  -6   4   26.92    0.77
  -1  -6   4   27.42    0.76
  -1  -6   3  105.40    2.01
   1   6  -3  104.70    1.90
  -1  -6   3  104.22    1.85
  -1  -6   3  103.37    1.98
   1   6  -3  102.92    1.94
   1   6  -3  102.33    1.94
  -1  -6   3   97.85    1.97
   1   6  -2  224.97    3.57
  -1  -6   2  213.46    3.61
  -1  -6   2  219.21    3.46
   1   6  -2  224.44    3.59
  -1  -6   2  222.77    3.62
  -1  -6   2  224.46    3.64
   1   6  -2  225.29    3.51
   1   6  -1  126.85    2.31
  -1  -6   1  129.94    2.20
  -1  -6   1  130.15    2.34
  -1  -6   1  125.92    2.31
   1   6  -1  127.75    2.21
   1   6   0   59.75    1.34
  -1  -6   0   57.80    1.33
   1   6   0   61.80    1.35
  -1  -6   0   57.81    1.20
  -1  -6   0   59.45    1.33
   1   6   0   56.58    1.22
   1   6   1    2.97    0.35
  -1  -6  -1    2.80    0.29
   1   6   1    2.81    0.37
  -1  -6  -1    2.38    0.36
  -1  -6  -1    2.74    0.33
   1   6   1    3.11    0.32
   1   6   2  110.49    2.07
  -1  -6  -2  105.77    1.88
  -1  -6  -2  108.49    2.02
   1   6   2  108.55    1.91
   1   6   2  103.83    2.03
  -1  -6  -2  107.08    2.01
   1   6   3  234.93    3.63
   1   6   3  230.83    3.81
  -1  -6  -3  240.60    3.77
  -1  -6  -3  236.81    3.77
   1   6   3  236.82    3.84
  -1  -6  -3  233.40    3.63
  -1  -6  -3  234.73    3.80
  -1  -6  -4    0.28    0.23
  -1  -6  -4    0.18    0.24
   1   6   4    0.15    0.12
   1   6   4    0.02    0.30
  -1  -6  -4    0.68    0.30
   1   6   4    0.44    0.31
  -1  -6  -4    0.44    0.27
  -1  -6  -4    0.42    0.29
  -1  -6  -5  128.27    2.28
  -1  -6  -5  126.76    2.27
   1   6   5  126.24    2.39
   1   6   5  127.30    2.37
  -1  -6  -5  126.37    2.01
  -1  -6  -5  127.56    2.32
  -1  -6  -5  120.88    2.14
   1   6   6   13.68    0.58
  -1  -6  -6   13.97    0.60
  -1  -6  -6   13.68    0.58
  -1  -6  -6   12.89    0.45
  -1  -6  -6   13.88    0.59
   1   6   6   14.09    0.64
  -1  -6  -6   13.48    0.61
  -1  -6  -6   13.94    0.54
  -1  -6  -6   14.48    0.52
   1   6   6   14.00    0.67
   1   6   7   38.19    1.09
  -1  -6  -7   36.35    0.98
   1   6   7   36.39    0.97
   1   6   7   36.03    1.10
  -1  -6  -7   34.60    1.02
  -1  -6  -7   36.69    0.87
  -1  -6  -7   37.70    0.91
  -1  -6  -7   37.89    1.00
  -1  -6  -7   35.48    0.98
  -1  -6  -7   34.69    0.81
  -1  -6  -8   29.52    0.88
   1   6   8   28.75    0.99
  -1  -6  -8   26.84    0.91
  -1  -6  -8   28.56    0.88
   1   6   8   30.52    0.98
  -1  -6  -8   29.16    0.88
  -1  -6  -8   29.41    0.80
  -1  -6  -8   29.24    0.75
   1   6   8   28.58    0.87
  -1  -6  -8   29.26    0.78
   1   6   9   28.00    0.97
  -1  -6  -9   31.81    0.92
  -1  -6  -9   27.46    0.87
   1   6   9   29.76    0.88
  -1  -6  -9   27.92    0.91
  -1  -6  -9   27.75    0.76
  -1  -6  -9   28.04    0.87
   1   6   9   27.47    1.00
  -1  -6  -9   29.49    0.81
   1   6  10  146.46    2.90
   1   6  10  157.66    2.89
   1   6  10  153.78    2.68
  -1  -6 -10  158.75    2.73
  -1  -6 -10  154.11    2.71
  -1  -6 -10  156.00    2.63
  -1  -6 -10  152.87    2.50
  -1  -6 -10  157.97    2.57
  -1  -6 -11   13.53    0.65
  -1  -6 -11   14.35    0.65
  -1  -6 -11   13.02    0.58
  -1  -6 -11   12.42    0.55
  -1  -6 -11   13.63    0.50
   1   6  11   13.24    0.50
   1   6  11   14.14    0.63
  -1  -6 -11   13.39    0.63
   1   6  11   13.86    0.74
  -1  -6 -12   26.75    0.80
   1   6  12   28.85    1.06
  -1  -6 -12   30.01    0.95
  -1  -6 -12   27.15    0.85
   1   6  12   28.34    0.72
   1   6  12   29.24    1.04
  -1  -6 -12   27.78    0.71
  -1  -6 -13   16.22    0.75
   1   6  13   15.77    0.52
  -1  -6 -13   15.96    0.67
  -1  -6 -13   16.07    0.51
   1   6  13   15.51    0.80
   1   6  13   14.48    0.80
  -1  -6 -13   15.40    0.62
  -1  -6 -14    3.85    0.42
   1   6  14    3.94    0.30
   1   6  14    3.12    0.47
  -1  -6 -14    3.79    0.39
   1   6  14    2.89    0.50
  -1  -6 -14    4.36    0.47
   1   6  15    5.68    0.61
  -1  -6 -15    7.83    0.49
   1   6  15    7.61    0.68
  -1  -6 -15    7.64    0.59
   1   6  15    7.63    0.37
  -1  -6 -16    8.47    0.61
   1   6  16    7.55    0.73
   1   6  16    8.00    0.39
  -1  -6 -16    9.09    0.65
  -1  -6 -16    7.22    0.48
   1   6  16    7.47    0.68
   1   6  17   33.46    0.74
  -1  -6 -17   30.88    1.12
   1   6  17   31.14    1.22
   1   6  17   33.50    1.28
  -1  -6 -17   32.27    0.92
  -1  -6 -17   31.81    1.03
   1   6  18    4.54    0.66
  -1  -6 -18    5.42    0.46
  -1  -6 -18    4.43    0.55
   1   6  18    4.75    0.69
  -1  -6 -18    5.53    0.61
  -1  -6 -19    1.23    0.47
  -1  -6 -19    1.87    0.46
  -1  -6 -19    2.00    0.40
  -1  -6 -20    1.84    0.44
  -1  -6 -20    1.72    0.38
  -1  -6 -21    0.38    0.42
  -1  -7  16   63.56    1.64
   1   7 -16   65.76    1.61
   1   7 -16   65.90    1.54
  -1  -7  15   42.73    1.26
   1   7 -15   43.70    1.25
   1   7 -15   41.20    1.16
  -1  -7  15   44.34    1.30
  -1  -7  15   42.06    0.97
   1   7 -14   45.10    1.24
  -1  -7  14   46.03    1.32
   1   7 -14   40.71    1.11
   1   7 -14   40.85    0.80
  -1  -7  14   42.33    1.23
   1   7 -13   24.10    0.89
  -1  -7  13   21.36    0.70
  -1  -7  13   21.68    0.88
   1   7 -13   22.81    0.80
  -1  -7  13   22.01    0.92
  -1  -7  12   49.66    1.36
   1   7 -12   51.92    1.22
  -1  -7  12   51.68    1.11
  -1  -7  12   48.24    1.31
   1   7 -12   51.79    1.30
  -1  -7  11   58.79    1.51
  -1  -7  11   61.34    1.47
   1   7 -11   60.12    1.45
   1   7 -11   62.35    1.36
   1   7 -11   63.09    1.36
  -1  -7  11   62.05    1.25
   1   7 -10   13.04    0.56
  -1  -7  10   13.91    0.66
  -1  -7  10   13.48    0.70
  -1  -7  10   11.48    0.49
   1   7 -10   13.02    0.59
   1   7 -10   13.69    0.65
   1   7  -9   20.05    0.67
  -1  -7   9   19.24    0.76
   1   7  -9   20.03    0.77
   1   7  -9   19.51    0.64
  -1  -7   9   19.19    0.75
  -1  -7   9   19.30    0.60
  -1  -7   9   19.20    0.81
  -1  -7   8   86.02    1.52
   1   7  -8   84.47    1.60
  -1  -7   8   82.82    1.89
  -1  -7   8   81.16    1.72
   1   7  -8   82.88    1.75
   1   7  -8   82.31    1.54
  -1  -7   8   82.81    1.72
  -1  -7   8   82.72    1.82
   1   7  -8   83.59    1.77
  -1  -7   7   70.20    1.51
  -1  -7   7   69.41    1.54
  -1  -7   7   68.90    1.32
   1   7  -7   70.22    1.41
  -1  -7   7   69.75    1.67
   1   7  -7   68.66    1.56
  -1  -7   7   72.46    1.65
   1   7  -7   72.16    1.57
   1   7  -7   70.41    1.58
  -1  -7   7   71.74    1.68
   1   7  -7   68.95    1.31
   1   7  -6  170.70    2.97
   1   7  -6  172.44    2.96
   1   7  -6  172.72    2.78
  -1  -7   6  168.83    3.05
   1   7  -6  172.29    2.99
  -1  -7   6  169.68    2.88
  -1  -7   6  167.65    2.91
   1   7  -6  170.69    2.65
  -1  -7   6  172.39    3.10
  -1  -7   6  168.27    3.05
  -1  -7   6  169.74    2.70
   1   7  -5   62.43    1.43
  -1  -7   5   60.72    1.48
  -1  -7   5   60.15    1.38
   1   7  -5   59.10    1.42
   1   7  -5   60.15    1.39
  -1  -7   5   60.34    1.47
  -1  -7   5   60.73    1.51
  -1  -7   5   58.74    1.19
  -1  -7   5   62.35    1.35
   1   7  -5   60.31    1.11
  -1  -7   4   45.81    1.24
   1   7  -4   44.35    1.18
  -1  -7   4   44.05    1.23
  -1  -7   4   45.42    0.99
   1   7  -4   45.10    1.17
  -1  -7   4   45.90    1.11
   1   7  -4   44.95    1.14
  -1  -7   4   45.96    1.14
  -1  -7   4   43.28    1.21
  -1  -7   3   27.16    0.93
   1   7  -3   28.10    0.90
   1   7  -3   27.50    0.90
  -1  -7   3   26.41    0.80
  -1  -7   3   27.13    0.94
  -1  -7   3   26.11    0.93
  -1  -7   3   26.64    0.53
   1   7  -3   27.72    0.86
  -1  -7   2    0.38    0.36
   1   7  -2    0.30    0.33
  -1  -7   2    0.35    0.14
  -1  -7   2    0.24    0.29
  -1  -7   2    0.43    0.33
  -1  -7   2    0.30    0.34
   1   7  -2    0.54    0.32
   1   7  -2    0.12    0.35
  -1  -7   1  187.83    3.21
   1   7  -1  189.69    3.21
  -1  -7   1  188.56    3.20
  -1  -7   1  190.79    3.05
   1   7  -1  187.00    3.07
  -1  -7   1  181.10    2.69
  -1  -7   1  178.91    2.70
  -1  -7   0    1.11    0.31
  -1  -7   0    1.12    0.37
  -1  -7   0    1.32    0.40
  -1  -7   0    1.54    0.22
   1   7   0    1.23    0.33
   1   7   0    1.13    0.37
   1   7   1   47.58    1.15
   1   7   1   48.06    1.25
  -1  -7  -1   48.56    1.14
  -1  -7  -1   48.28    1.23
  -1  -7  -1   49.18    0.93
  -1  -7  -1   48.39    1.24
   1   7   1   47.92    1.28
   1   7   2    7.39    0.56
   1   7   2    8.53    0.55
  -1  -7  -2    7.56    0.51
  -1  -7  -2    8.22    0.52
   1   7   2    8.30    0.47
  -1  -7  -2    7.99    0.47
  -1  -7  -2    7.70    0.54
  -1  -7  -2    9.00    0.36
   1   7   3    0.62    0.37
  -1  -7  -3    0.55    0.31
   1   7   3    0.91    0.35
  -1  -7  -3    0.25    0.33
  -1  -7  -3    0.71    0.19
  -1  -7  -3    0.76    0.35
  -1  -7  -3    0.74    0.25
  -1  -7  -3    0.28    0.27
  -1  -7  -4   71.17    1.58
  -1  -7  -4   70.38    1.57
  -1  -7  -4   72.00    1.21
  -1  -7  -4   70.42    1.60
   1   7   4   70.67    1.64
   1   7   4   72.43    1.67
  -1  -7  -4   71.54    1.46
  -1  -7  -5   82.35    1.72
   1   7   5   82.75    1.83
   1   7   5   83.47    1.87
   1   7   5   80.56    1.26
  -1  -7  -5   83.79    1.31
  -1  -7  -5   82.60    1.73
  -1  -7  -5   74.46    1.77
  -1  -7  -5   81.40    1.61
  -1  -7  -6   50.62    1.26
  -1  -7  -6   52.16    1.27
  -1  -7  -6   47.11    1.31
   1   7   6   50.02    0.90
  -1  -7  -6   49.37    1.15
  -1  -7  -6   49.77    1.24
   1   7   6   51.55    1.25
   1   7   6   49.61    1.35
   1   7   6   49.81    1.38
  -1  -7  -7    1.09    0.32
  -1  -7  -7    1.73    0.31
  -1  -7  -7    1.67    0.34
  -1  -7  -7    1.16    0.38
   1   7   7    2.28    0.43
   1   7   7    1.31    0.42
  -1  -7  -7    1.66    0.35
  -1  -7  -7    1.20    0.35
   1   7   7    1.42    0.34
  -1  -7  -7    1.21    0.08
   1   7   8   25.60    0.98
   1   7   8   26.78    0.89
   1   7   8   27.72    1.04
  -1  -7  -8   27.77    0.90
  -1  -7  -8   23.27    0.93
  -1  -7  -8   27.34    0.90
  -1  -7  -8   27.09    0.90
  -1  -7  -8   27.69    0.80
  -1  -7  -9    0.44    0.31
   1   7   9   -0.13    0.43
   1   7   9    0.21    0.39
  -1  -7  -9    0.78    0.39
   1   7  10   32.45    1.18
  -1  -7 -10   35.29    1.09
   1   7  10   32.58    1.14
  -1  -7 -10   33.01    0.93
  -1  -7 -11   31.49    0.82
   1   7  11   31.62    1.16
  -1  -7 -11   32.85    0.94
   1   7  11   29.34    1.15
  -1  -7 -11   34.47    1.09
  -1  -7 -11   30.46    0.91
  -1  -7 -12   19.31    0.64
  -1  -7 -12   20.96    0.76
  -1  -7 -12   22.66    0.91
   1   7  12   19.98    0.98
   1   7  12   21.75    0.65
   1   7  12   20.51    1.01
  -1  -7 -12   21.85    0.81
  -1  -7 -13    0.48    0.33
   1   7  13    0.77    0.27
  -1  -7 -13    0.57    0.39
  -1  -7 -13    0.71    0.38
  -1  -7 -13    0.59    0.25
   1   7  13    0.23    0.49
   1   7  13    0.29    0.44
   1   7  14    1.01    0.52
   1   7  14    0.86    0.26
  -1  -7 -14    1.17    0.26
   1   7  14    0.79    0.55
  -1  -7 -14    1.26    0.34
  -1  -7 -14    1.38    0.46
  -1  -7 -14    0.95    0.40
  -1  -7 -15    3.19    0.51
  -1  -7 -15    3.32    0.41
   1   7  15    3.13    0.60
   1   7  15    3.43    0.33
   1   7  15    2.53    0.61
  -1  -7 -15    4.00    0.59
  -1  -7 -16    1.22    0.44
   1   7  16    0.22    0.58
   1   7  16    0.98    0.56
  -1  -7 -16    1.08    0.36
  -1  -7 -16    1.00    0.46
   1   7  16    1.05    0.26
  -1  -7 -17   18.26    0.73
   1   7  17   17.89    1.07
   1   7  17   19.63    1.05
  -1  -7 -17   18.68    0.82
  -1  -7 -17   19.33    0.93
  -1  -7 -18    6.34    0.51
  -1  -7 -19    3.65    0.45
   1   8 -17    2.45    0.54
   1   8 -16   48.29    1.36
  -1  -8  15   30.14    1.10
   1   8 -15   27.70    0.64
   1   8 -15   28.15    1.00
  -1  -8  14    2.30    0.54
   1   8 -14    1.63    0.50
   1   8 -14    2.19    0.46
   1   8 -14    2.58    0.48
  -1  -8  14    2.35    0.51
   1   8 -13   88.97    1.81
  -1  -8  13   82.91    1.98
   1   8 -13   88.13    1.82
  -1  -8  13   85.05    1.94
   1   8 -13   87.23    1.92
  -1  -8  12   31.29    1.05
   1   8 -12   29.61    0.94
  -1  -8  12   28.89    1.09
   1   8 -12   30.49    1.05
   1   8 -12   30.04    0.95
  -1  -8  11    6.26    0.55
  -1  -8  11    6.53    0.62
  -1  -8  11    6.83    0.45
   1   8 -11    6.89    0.51
   1   8 -11    6.40    0.47
   1   8 -11    7.73    0.59
  -1  -8  10   75.86    1.81
   1   8 -10   78.95    1.74
  -1  -8  10   75.68    1.48
   1   8 -10   75.62    1.53
  -1  -8  10   78.04    1.73
   1   8 -10   75.45    1.59
  -1  -8  10   76.55    1.71
   1   8  -9    6.72    0.43
  -1  -8   9    6.96    0.43
   1   8  -9    6.69    0.56
  -1  -8   9    6.35    0.53
  -1  -8   9    6.86    0.58
   1   8  -9    6.84    0.56
  -1  -8   9    5.70    0.55
   1   8  -9    6.59    0.48
  -1  -8   8   10.23    0.47
  -1  -8   8    9.12    0.58
   1   8  -8    9.60    0.62
   1   8  -8    9.81    0.53
  -1  -8   8    9.43    0.65
  -1  -8   8   10.46    0.61
   1   8  -8    9.48    0.45
   1   8  -8   10.70    0.62
  -1  -8   7   60.36    1.44
  -1  -8   7   59.78    1.24
  -1  -8   7   59.40    1.55
   1   8  -7   61.97    1.49
   1   8  -7   61.52    1.52
   1   8  -7   61.43    1.20
   1   8  -7   61.39    1.33
  -1  -8   7   60.37    1.46
  -1  -8   6    4.87    0.39
   1   8  -6    4.44    0.43
   1   8  -6    4.24    0.31
  -1  -8   6    4.86    0.51
  -1  -8   6    5.37    0.55
  -1  -8   6    5.46    0.48
   1   8  -6    3.96    0.54
   1   8  -6    4.58    0.48
  -1  -8   5   29.71    0.80
  -1  -8   5   28.61    1.06
  -1  -8   5   29.19    0.97
   1   8  -5   28.53    0.83
   1   8  -5   28.75    0.99
  -1  -8   5   27.31    0.91
   1   8  -5   28.93    0.99
  -1  -8   4   11.24    0.60
  -1  -8   4    9.91    0.61
  -1  -8   4   11.05    0.70
   1   8  -4   10.24    0.68
  -1  -8   4    9.94    0.49
   1   8  -4   10.77    0.64
   1   8  -3   47.49    1.30
  -1  -8   3   45.54    1.29
  -1  -8   3   46.97    1.34
  -1  -8   3   45.74    1.18
   1   8  -3   45.85    1.21
  -1  -8   3   44.79    0.79
  -1  -8   3   45.05    1.05
   1   8  -3   45.43    1.27
  -1  -8   3   45.80    1.32
  -1  -8   2   57.87    1.34
   1   8  -2   60.04    1.47
  -1  -8   2   57.59    0.99
   1   8  -2   59.24    1.50
  -1  -8   2   60.17    1.50
  -1  -8   2   58.71    1.52
  -1  -8   2   58.49    1.50
   1   8  -2   56.83    1.38
  -1  -8   1   30.02    1.02
  -1  -8   1   29.54    1.03
  -1  -8   1   30.62    0.92
   1   8  -1   31.61    1.07
  -1  -8   1   30.35    0.64
   1   8  -1   29.72    0.96
   1   8   0   47.82    1.24
  -1  -8   0   51.86    1.24
   1   8   0   48.28    1.38
  -1  -8   0   45.82    0.91
  -1  -8   0   50.37    0.94
  -1  -8   0   47.36    1.31
  -1  -8  -1   17.62    0.79
  -1  -8  -1   18.86    0.54
  -1  -8  -1   19.37    0.74
   1   8   1   18.78    0.86
  -1  -8  -1   17.38    0.80
   1   8   1   17.17    0.73
   1   8   2   57.02    1.51
  -1  -8  -2   56.43    1.43
  -1  -8  -2   56.18    1.32
  -1  -8  -2   60.81    1.51
   1   8   2   52.85    1.46
  -1  -8  -2   55.24    1.42
  -1  -8  -2   56.02    1.09
   1   8   2   57.46    1.35
  -1  -8  -3    0.66    0.27
  -1  -8  -3    0.57    0.38
  -1  -8  -3    0.18    0.31
   1   8   3    0.42    0.43
  -1  -8  -3    0.34    0.38
  -1  -8  -3    0.76    0.21
   1   8   3    0.20    0.39
   1   8   4   32.72    1.14
  -1  -8  -4   32.50    1.04
  -1  -8  -4   32.53    0.67
  -1  -8  -4   33.52    0.96
  -1  -8  -4   33.72    0.81
  -1  -8  -4   31.39    0.58
   1   8   4   30.96    1.09
  -1  -8  -4   30.24    1.09
  -1  -8  -5    1.69    0.31
   1   8   5    1.35    0.42
  -1  -8  -5    1.24    0.44
   1   8   5    1.72    0.47
  -1  -8  -5    1.68    0.37
  -1  -8  -6   27.67    0.87
   1   8   6   26.68    1.06
  -1  -8  -6   27.50    0.76
   1   8   6   27.10    1.04
   1   8   7    5.57    0.58
   1   8   7    5.91    0.27
   1   8   7    6.12    0.61
  -1  -8  -7    6.10    0.58
  -1  -8  -7    6.35    0.44
  -1  -8  -8   11.01    0.67
   1   8   8    8.93    0.70
   1   8   8    9.47    0.37
   1   8   8   10.23    0.75
  -1  -8  -8   10.98    0.55
  -1  -8  -9    0.13    0.33
   1   8   9    0.11    0.48
  -1  -8  -9    0.26    0.40
   1   8   9   -0.03    0.45
  -1  -8 -10    6.59    0.22
   1   8  10    6.52    0.66
  -1  -8 -10    7.62    0.51
   1   8  10    6.93    0.69
  -1  -8 -10    7.49    0.60
  -1  -8 -11   21.44    0.79
   1   8  11   21.19    1.02
   1   8  11   21.33    1.06
  -1  -8 -11   24.78    0.99
   1   8  12   10.39    0.80
  -1  -8 -12    9.99    0.72
  -1  -8 -12    9.94    0.59
   1   8  12    9.91    0.48
  -1  -8 -12   10.93    0.51
   1   8  12    9.21    0.73
   1   8  13    0.51    0.52
   1   8  13   -0.01    0.28
   1   8  13    0.25    0.54
  -1  -8 -13    0.41    0.28
  -1  -8 -13    0.46    0.37
  -1  -8 -13    0.60    0.43
  -1  -8 -14    7.63    0.42
   1   8  14    8.50    0.80
   1   8  14    8.16    0.76
  -1  -8 -14    7.45    0.66
   1   8  14    7.78    0.41
  -1  -8 -14    8.32    0.54
  -1  -8 -15    5.00    0.48
   1   8  15    4.60    0.68
   1   8  15    4.75    0.71
  -1  -8 -15    5.58    0.61
  -1  -8 -16    1.33    0.40
  -1  -8 -17    6.51    0.52
   1   9 -16   20.69    0.91
   1   9 -15    2.25    0.50
   1   9 -14    0.53    0.40
   1   9 -13   22.39    0.95
   1   9 -13   21.72    0.84
   1   9 -12    1.00    0.40
  -1  -9  12    0.75    0.48
   1   9 -12    1.14    0.44
   1   9 -12    0.95    0.49
  -1  -9  12    0.80    0.50
   1   9 -11    8.32    0.58
   1   9 -11    9.57    0.68
  -1  -9  11    8.28    0.71
   1   9 -11    8.67    0.54
  -1  -9  11    8.93    0.67
  -1  -9  10   17.15    0.81
  -1  -9  10   17.37    0.82
   1   9 -10   18.12    0.82
   1   9 -10   18.24    0.67
   1   9 -10   16.95    0.72
  -1  -9  10   16.78    0.89
   1   9  -9   14.29    0.65
  -1  -9   9   15.23    0.75
   1   9  -9   15.91    0.80
   1   9  -9   14.91    0.80
  -1  -9   9   15.43    0.85
  -1  -9   9   16.17    0.60
  -1  -9   9   15.16    0.75
   1   9  -9   14.24    0.57
  -1  -9   8    0.81    0.32
  -1  -9   8    0.81    0.40
   1   9  -8    0.69    0.37
   1   9  -8    0.94    0.46
   1   9  -8    1.30    0.46
  -1  -9   8    0.91    0.43
  -1  -9   8    1.05    0.47
  -1  -9   7   13.76    0.72
   1   9  -7   13.30    0.75
  -1  -9   7   13.05    0.78
  -1  -9   7   13.24    0.56
   1   9  -7   12.93    0.63
  -1  -9   7   11.78    0.67
   1   9  -7   12.59    0.73
  -1  -9   6    4.22    0.50
   1   9  -6    3.75    0.56
  -1  -9   6    3.42    0.38
   1   9  -6    3.27    0.43
  -1  -9   6    3.53    0.54
  -1  -9   6    3.41    0.57
   1   9  -6    3.32    0.54
  -1  -9   5    5.53    0.44
   1   9  -5    4.72    0.47
  -1  -9   5    5.68    0.61
   1   9  -5    4.82    0.60
   1   9  -5    6.10    0.57
  -1  -9   5    6.09    0.56
  -1  -9   5    5.92    0.55
  -1  -9   4    2.55    0.56
  -1  -9   4    2.78    0.40
   1   9  -4    2.61    0.42
   1   9  -4    2.79    0.55
  -1  -9   4    3.11    0.53
  -1  -9   4    2.66    0.49
   1   9  -4    3.12    0.55
  -1  -9   3  101.61    2.10
  -1  -9   3  100.71    2.27
  -1  -9   3  102.11    1.54
   1   9  -3  100.91    2.18
   1   9  -3  103.77    2.22
  -1  -9   3  102.60    1.90
   1   9  -3   99.61    1.89
  -1  -9   3  103.05    2.08
  -1  -9   2   26.74    0.55
  -1  -9   2   27.44    1.09
  -1  -9   2   27.24    0.94
   1   9  -2   27.18    1.04
   1   9  -2   28.58    1.05
  -1  -9   1    0.34    0.18
  -1  -9   1    0.03    0.46
   1   9  -1    0.80    0.44
   1   9  -1    0.25    0.45
  -1  -9   1    0.26    0.37
   1   9   0   77.04    1.89
  -1  -9   0   79.24    1.72
  -1  -9   0   76.15    1.32
   1   9   1    1.05    0.48
  -1  -9  -1    0.73    0.39
  -1  -9  -1    0.69    0.27
  -1  -9  -2   12.85    0.66
  -1  -9  -2   12.48    0.46
  -1  -9  -2   13.17    0.49
  -1  -9  -2   13.08    0.79
   1   9   2   12.25    0.79
  -1  -9  -3    1.59    0.24
   1   9   3    1.90    0.50
  -1  -9  -3    1.62    0.51
   1   9   3    1.59    0.53
  -1  -9  -3    1.95    0.33
  -1  -9  -3    1.39    0.40
   1   9   4   15.30    0.81
  -1  -9  -4   12.33    0.80
  -1  -9  -4   14.75    0.70
   1   9   4   15.93    0.87
  -1  -9  -4   12.44    0.28
  -1  -9  -4   15.94    0.57
  -1  -9  -4   15.11    0.38
  -1  -9  -5    7.82    0.63
   1   9   5    8.85    0.72
  -1  -9  -5    8.47    0.48
   1   9   5    8.17    0.68
  -1  -9  -6    4.31    0.44
   1   9   6    4.99    0.63
   1   9   6    4.27    0.58
  -1  -9  -6    4.97    0.58
  -1  -9  -6    4.45    0.42
   1   9   7   39.55    1.36
   1   9   7   42.02    1.42
   1   9   8    0.38    0.53
  -1  -9  -8   -0.05    0.36
   1   9   8    0.07    0.47
  -1  -9  -8    0.42    0.46
  -1  -9  -9    1.01    0.39
  -1  -9  -9    0.82    0.48
   1   9   9    1.14    0.21
   1   9   9    0.84    0.55
   1   9   9    1.02    0.55
  -1  -9 -10    7.57    0.55
   1   9  10    7.95    0.37
  -1  -9 -10    8.42    0.71
   1   9  10    8.27    0.79
  -1  -9 -11    0.07    0.39
  -1  -9 -11    0.35    0.39
   1   9  11    0.47    0.57
  -1  -9 -11   -0.17    0.45
   1   9  12   11.50    0.89
  -1  -9 -12   10.71    0.63
  -1  -9 -12   11.76    0.57
   1   9  12   11.13    0.94
  -1  -9 -12   12.38    0.67
  -1  -9 -12   11.65    0.81
  -1  -9 -13    1.31    0.41
   1   9  13    1.42    0.65
  -1  -9 -13    1.41    0.34
  -1  -9 -13    1.27    0.52
  -1  -9 -13    0.99    0.41
   1   9  13    1.07    0.58
  -1  -9 -14    0.36    0.27
  -1  -9 -14    0.38    0.38
  -1  -9 -14    0.40    0.42
  -1  -9 -15    5.73    0.52
  -1  -9 -16    0.12    0.39
  -1 -10   9    0.83    0.46
  -1 -10   9    0.04    0.52
   1  10  -9    0.37    0.48
  -1 -10   9    0.30    0.49
   1  10  -9    0.02    0.44
   1  10  -9    0.07    0.52
   1  10  -8   -0.02    0.34
  -1 -10   8    0.07    0.50
  -1 -10   8    0.23    0.41
   1  10  -8    0.25    0.46
   1  10  -8   -0.03    0.50
  -1 -10   8    0.03    0.43
   1  10  -7   15.25    0.85
  -1 -10   7   14.23    0.79
  -1 -10   7   14.96    0.78
   1  10  -7   13.70    0.68
   1  10  -7   14.36    0.82
  -1 -10   7   14.82    0.87
   1  10  -6    2.42    0.53
   1  10  -6    2.71    0.53
  -1 -10   6    2.11    0.51
  -1 -10   6    2.76    0.58
  -1 -10   6    2.81    0.49
   1  10  -6    1.88    0.43
  -1 -10   5   11.48    0.73
   1  10  -5    9.49    0.71
   1  10  -5   10.04    0.74
   1  10  -5   11.79    0.63
  -1 -10   5   11.97    0.71
  -1 -10   5   11.62    0.80
   1  10  -4    2.41    0.58
  -1 -10   4    2.27    0.52
   1  10  -4    2.69    0.47
  -1 -10   4    2.57    0.60
   1  10  -4    2.74    0.54
  -1 -10   4    2.91    0.57
  -1 -10   3   51.88    1.40
  -1 -10   3   52.46    1.26
   1  10  -3   52.04    1.51
   1  10  -3   52.37    1.55
  -1 -10   3   52.88    1.47
  -1 -10   3   51.95    1.58
  -1 -10   2   15.26    0.67
  -1 -10   2   15.86    0.37
  -1 -10   2   15.40    0.75
   1  10  -2   15.57    0.87
   1  10  -2   15.36    0.87
  -1 -10   2   16.28    0.92
  -1 -10   1    1.82    0.56
  -1 -10   1    1.53    0.44
   1  10  -1    1.36    0.52
   1  10  -1    1.60    0.52
  -1 -10   1    1.71    0.19
  -1 -10   0   48.88    1.33
  -1 -10   0   46.75    1.50
   1  10   0   47.64    1.48
   1  10   0   50.90    1.48
  -1 -10   0   48.94    1.55
  -1 -10   0   46.23    0.88
  -1 -10  -1   -0.04    0.52
  -1 -10  -1    0.50    0.43
   1  10   1    0.61    0.54
  -1 -10  -1    0.24    0.22
  -1 -10  -2    0.30    0.29
  -1 -10  -2   -0.03    0.44
  -1 -10  -2    0.11    0.23
   1  10   2    0.44    0.53
  -1 -10  -2   -0.22    0.54
  -1 -10  -3   19.02    0.65
  -1 -10  -3   18.87    0.98
  -1 -10  -3   17.81    0.45
   1  10   3   18.54    0.99
  -1 -10  -3   17.17    0.41
  -1 -10  -3   17.46    0.45
   1  10   4   17.57    0.97
  -1 -10  -4   15.88    0.94
   1  10   4   15.44    0.93
  -1 -10  -4   16.78    0.64
   1  10   5   12.05    0.82
  -1 -10  -5   12.50    0.83
   1  10   5   10.90    0.82
   1  10   6   17.40    0.97
  -1 -10  -6   16.44    0.72
   1  10   6   15.89    0.94
  -1 -10  -6   16.57    0.92
  -1 -10  -6   17.29    0.80
   1  10   7    5.93    0.69
  -1 -10  -7    5.27    0.53
  -1 -10  -7    4.60    0.64
  -1 -10  -7    6.14    0.54
   1  10   7    5.19    0.72
  -1 -10  -8    0.03    0.45
  -1 -10  -8   -0.18    0.50
   1  10   8    0.89    0.55
   1  10   8    0.12    0.48
  -1 -10  -8    0.29    0.41
  -1 -10  -9   16.15    0.73
   1  10   9   14.96    0.94
   1  10   9   16.94    1.01
  -1 -10  -9   15.21    0.75
  -1 -10  -9   16.82    0.92
  -1 -10 -10    3.28    0.51
  -1 -10 -10    2.95    0.48
   1  10  10    4.10    0.71
  -1 -10 -11    1.48    0.44
  -1 -10 -11    1.61    0.45
  -1 -10 -12   10.04    0.64
  -1 -10 -12    9.41    0.54
  -1 -10 -12    9.28    0.64
  -1 -10 -13    0.26    0.43
  -1 -10 -14    0.43    0.42
   1  11  -4    3.18    0.49
   1  11  -3   29.64    0.96
  -1 -11   3   30.34    1.12
   1  11  -3   30.48    1.24
  -1 -11   2    1.72    0.62
  -1 -11   2    1.47    0.51
   1  11  -2    1.40    0.43
   1  11  -2    1.63    0.53
   1  11  -2    1.38    0.56
  -1 -11   1    0.33    0.58
   1  11  -1    0.31    0.56
  -1 -11   1    0.25    0.57
   1  11  -1    0.18    0.53
  -1 -11   1   -0.21    0.46
   1  11  -1   -0.12    0.41
   1  11   0   19.00    0.73
   1  11   0   20.46    1.03
  -1 -11   0   20.42    1.07
  -1 -11   0   20.20    0.90
   1  11   0   18.48    0.99
  -1 -11   0   21.49    1.10
  -1 -11  -1    1.80    0.62
  -1 -11  -1    2.09    0.60
   1  11   1    1.81    0.41
   1  11   1    2.12    0.61
   1  11   1    0.98    0.57
  -1 -11  -1    1.96    0.28
   1  11   2   28.80    0.89
  -1 -11  -2   28.94    1.24
   1  11   2   27.71    1.23
   1  11   3    0.29    0.65
  -1 -11  -3   -0.40    0.62
  -1 -11  -4    7.14    0.67
  -1 -11  -5    0.57    0.43
  -1 -11  -5    0.61    0.48
  -1 -11  -6    0.14    0.44
  -1 -11  -6    0.14    0.40
  -1 -11  -7    3.06    0.49
  -1 -11  -7    2.64    0.48
  -1 -11  -8   -0.19    0.41
  -1 -11  -8   -0.37    0.43
  -1 -11  -9    0.20    0.44
  -1 -11  -9    0.14    0.42
   1  12   2    2.24    0.46
   1  12   3    0.15    0.37
  -1 -12  -3    0.35    0.42
  -1 -12  -4    0.33    0.42
   1  12   4    0.58    0.39
   1  12   5    1.37    0.41
  -1 -12  -5    0.88    0.44
  -2  12  -1   10.52    0.61
  -2  12  -2    4.88    0.52
  -2  11   6    9.86    0.57
  -2  11   5    4.69    0.45
  -2  11   4    0.66    0.37
  -2  11   3   19.03    0.62
  -2  11   2   34.64    0.89
   2 -11  -2   33.07    0.89
   2 -11  -1   11.34    0.59
  -2  11   1   11.81    0.55
   2 -11   0    4.67    0.50
  -2  11   0    6.18    0.45
  -2  11   0    5.32    0.47
  -2  11  -1   23.83    0.69
   2 -11   1   23.75    1.15
  -2  11  -1   24.48    0.80
  -2  11  -2   21.85    0.77
   2 -11   3    4.72    0.65
  -2  11  -3    5.32    0.50
   2 -11   4    1.52    0.57
  -2  11  -4    2.05    0.56
  -2  11  -4    2.64    0.46
   2 -11   5    8.58    0.76
  -2  11  -5    8.69    0.60
  -2  11  -5    7.06    0.67
  -2  11  -6    4.72    0.54
  -2  10  10    3.59    0.67
  -2  10   9    3.01    0.63
  -2  10   8   10.06    0.78
   2 -10  -8   10.13    0.79
  -2  10   8    9.14    0.44
  -2  10   7   13.85    0.86
   2 -10  -7   13.82    0.87
  -2  10   7   11.92    0.92
   2 -10  -7   12.46    0.81
  -2  10   7   12.93    0.54
  -2  10   6   29.97    1.15
   2 -10  -6   27.83    1.06
  -2  10   6   27.25    0.80
   2 -10  -6   30.77    1.20
  -2  10   6   27.41    0.62
  -2  10   6   27.87    1.25
   2 -10  -5    4.85    0.61
  -2  10   5    4.56    0.62
  -2  10   5    5.25    0.76
  -2  10   5    4.72    0.33
   2 -10  -5    4.43    0.67
  -2  10   5    5.23    0.43
  -2  10   4   11.77    0.46
   2 -10  -4   12.35    0.82
   2 -10  -4   11.92    0.48
  -2  10   4   11.44    0.92
   2 -10  -3   24.76    0.73
  -2  10   3   26.42    0.70
  -2  10   3   26.13    1.20
   2 -10  -3   26.78    1.03
   2 -10  -3   25.93    1.10
  -2  10   2   25.71    0.70
   2 -10  -2   26.46    1.03
  -2  10   2   27.43    1.19
   2 -10  -2   24.22    0.66
   2 -10  -2   26.40    1.12
   2 -10  -2   24.73    0.77
   2 -10  -1    0.11    0.27
   2 -10  -1    0.15    0.43
  -2  10   1    0.19    0.28
   2 -10  -1    0.06    0.34
   2 -10  -1   -0.14    0.52
  -2  10   1    0.43    0.57
   2 -10   0    0.14    0.52
   2 -10   0    0.45    0.25
   2 -10   0    0.24    0.41
  -2  10   0    0.15    0.49
  -2  10   0    0.40    0.31
   2 -10   1    3.35    0.52
   2 -10   1    3.28    0.59
  -2  10  -1    3.59    0.39
  -2  10  -1    3.34    0.62
   2 -10   1    3.09    0.27
  -2  10  -1    3.64    0.37
  -2  10  -2   14.25    0.61
   2 -10   2   13.33    0.39
  -2  10  -2   13.15    0.50
  -2  10  -2   14.26    0.89
   2 -10   2   13.50    0.40
   2 -10   2   14.86    0.77
   2 -10   3    0.21    0.46
  -2  10  -3    0.22    0.50
   2 -10   3    0.39    0.17
  -2  10  -3    0.01    0.16
  -2  10  -3    0.56    0.36
  -2  10  -4    0.32    0.48
   2 -10   4   -0.51    0.45
  -2  10  -4    0.15    0.36
   2 -10   4    0.31    0.34
  -2  10  -5    6.76    0.66
   2 -10   5    6.87    0.62
  -2  10  -5    6.39    0.51
  -2  10  -6   16.18    0.71
  -2  10  -6   17.48    0.91
   2 -10   6   16.52    0.90
  -2  10  -6   17.63    0.87
   2 -10   6   17.26    0.91
   2 -10   6   15.68    0.81
  -2  10  -7    3.40    0.49
  -2  10  -7    3.78    0.60
  -2  10  -7    3.77    0.55
   2 -10   7    2.86    0.59
   2 -10   7    2.96    0.56
   2 -10   7    4.13    0.57
   2 -10   8    1.48    0.47
  -2  10  -8    0.83    0.49
  -2  10  -8    1.34    0.45
   2 -10   8    0.56    0.50
   2 -10   8    1.50    0.50
  -2  10  -8    1.25    0.50
   2 -10   9    2.06    0.53
  -2  10  -9    1.89    0.48
   2 -10   9    3.00    0.53
  -2  10 -10    0.66    0.45
   2 -10  10    1.37    0.54
   2 -10  11   12.78    0.79
  -2  10 -11   12.50    0.74
  -2  10 -12    2.77    0.46
  -2  10 -12    2.93    0.53
   2 -10  12    3.15    0.60
  -2  10 -13   27.84    0.93
  -2  10 -14    5.28    0.50
  -2   9  13    0.20    0.53
   2  -9 -12    1.86    0.56
  -2   9  12    1.44    0.56
  -2   9  11   15.22    0.93
   2  -9 -11   17.50    0.95
  -2   9  11   16.08    1.09
   2  -9 -11   16.88    0.88
   2  -9 -11   16.18    0.88
   2  -9 -10   22.56    0.95
  -2   9  10   19.49    0.98
  -2   9  10   23.31    1.21
   2  -9 -10   22.36    1.02
  -2   9   9   45.94    1.45
  -2   9   9   43.18    0.89
  -2   9   9   46.28    1.60
   2  -9  -9   42.01    1.29
   2  -9  -9   44.05    1.38
  -2   9   8    4.84    0.22
  -2   9   8    4.94    0.78
  -2   9   8    4.55    0.66
   2  -9  -8    5.88    0.69
   2  -9  -8    5.27    0.39
  -2   9   8    5.43    0.37
   2  -9  -8    4.51    0.65
   2  -9  -7   22.72    0.99
  -2   9   7   22.43    0.49
  -2   9   7   21.81    0.66
  -2   9   7   20.85    1.08
   2  -9  -7   21.88    0.63
  -2   9   7   22.63    0.98
   2  -9  -7   21.73    0.93
   2  -9  -6   21.20    0.60
  -2   9   6   22.28    1.04
  -2   9   6   19.98    0.43
   2  -9  -6   21.02    0.93
  -2   9   6   20.93    0.50
  -2   9   6   20.29    0.93
   2  -9  -6   21.93    0.91
  -2   9   6   21.61    0.66
  -2   9   5    1.72    0.58
  -2   9   5    2.75    0.35
  -2   9   5    2.18    0.26
   2  -9  -5    2.15    0.23
   2  -9  -5    1.88    0.51
   2  -9  -5    1.56    0.26
  -2   9   5    1.73    0.51
   2  -9  -5    2.24    0.48
   2  -9  -4    7.33    0.65
   2  -9  -4    7.48    0.41
  -2   9   4    7.51    0.36
  -2   9   4    7.29    0.74
   2  -9  -4    6.87    0.39
   2  -9  -4    7.50    0.36
   2  -9  -4    7.09    0.62
  -2   9   4    6.74    0.61
  -2   9   3   10.66    0.44
   2  -9  -3    9.28    0.48
   2  -9  -3    9.44    0.66
   2  -9  -3    9.96    0.74
   2  -9  -3   10.35    0.44
  -2   9   3   10.65    0.81
  -2   9   2   52.81    1.05
   2  -9  -2   51.13    0.99
  -2   9   2   53.11    1.58
   2  -9  -2   51.89    1.41
   2  -9  -2   51.32    1.17
   2  -9  -2   50.47    1.49
  -2   9   1    7.24    0.67
   2  -9  -1    8.78    0.72
  -2   9   1    7.92    0.42
   2  -9  -1    7.39    0.60
   2  -9  -1    7.52    0.36
  -2   9   0    5.07    0.59
  -2   9   0    4.45    0.37
   2  -9   0    4.64    0.51
   2  -9   0    4.20    0.29
   2  -9   0    4.78    0.58
  -2   9  -1    9.52    0.46
  -2   9  -1    7.79    0.69
   2  -9   1    8.95    0.63
   2  -9   1    8.67    0.34
  -2   9  -2    9.19    0.47
   2  -9   2    9.02    0.32
  -2   9  -2    9.67    0.72
  -2   9  -2    9.68    0.45
   2  -9   2    9.71    0.65
   2  -9   2    9.45    0.53
  -2   9  -3   23.66    0.62
   2  -9   3   22.69    0.48
  -2   9  -3   24.93    0.75
   2  -9   3   23.62    0.91
   2  -9   3   23.19    0.78
  -2   9  -3   23.82    1.00
   2  -9   4    5.19    0.55
  -2   9  -4    5.84    0.57
  -2   9  -4    5.43    0.44
   2  -9   4    5.13    0.20
  -2   9  -4    5.70    0.62
   2  -9   4    5.40    0.45
   2  -9   5    1.48    0.45
  -2   9  -5    0.76    0.46
   2  -9   5    0.95    0.33
   2  -9   6   48.57    1.13
   2  -9   6   49.22    1.35
   2  -9   6   49.37    1.41
  -2   9  -6   47.90    1.43
   2  -9   7   37.99    0.96
  -2   9  -7   41.11    1.28
   2  -9   7   36.03    1.25
   2  -9   7   36.90    1.17
   2  -9   8    6.40    0.62
   2  -9   8    7.13    0.65
   2  -9   8    5.75    0.57
   2  -9   8    5.48    0.43
  -2   9  -8    5.51    0.64
  -2   9  -9   42.80    1.22
   2  -9   9   39.11    0.96
   2  -9   9   40.75    1.27
  -2   9  -9   41.79    1.31
   2  -9   9   40.80    1.23
  -2   9  -9   43.59    1.16
   2  -9   9   39.10    1.24
   2  -9  10   16.67    0.83
   2  -9  10   17.55    0.87
  -2   9 -10   17.69    0.79
  -2   9 -10   17.78    0.90
   2  -9  10   18.02    0.84
  -2   9 -10   17.75    0.78
   2  -9  11    6.43    0.60
   2  -9  11    6.45    0.64
  -2   9 -11    7.27    0.60
  -2   9 -11    6.71    0.59
   2  -9  11    7.15    0.67
  -2   9 -12   23.18    0.92
   2  -9  12   23.39    0.95
   2  -9  12   22.31    0.96
   2  -9  12   26.21    1.06
  -2   9 -12   22.18    0.81
  -2   9 -13   79.21    1.66
  -2   9 -13   83.31    1.81
   2  -9  13   80.49    1.89
  -2   9 -14    5.29    0.49
   2  -9  14    6.46    0.63
  -2   9 -14    6.09    0.61
   2  -9  15   17.80    0.89
  -2   9 -15   17.02    0.68
  -2   9 -15   18.91    0.82
  -2   9 -16   12.43    0.82
  -2   8  15   11.90    0.92
   2  -8 -15   13.29    0.84
  -2   8  14    1.82    0.59
   2  -8 -14    1.61    0.53
   2  -8 -13    0.03    0.48
  -2   8  13   -0.07    0.52
   2  -8 -13    0.18    0.49
  -2   8  13    0.27    0.57
   2  -8 -13    0.29    0.44
  -2   8  12   11.84    0.83
  -2   8  12   11.58    0.94
   2  -8 -12   12.04    0.79
   2  -8 -12   11.62    0.73
   2  -8 -11   10.30    0.26
  -2   8  11   12.35    0.90
  -2   8  11   12.37    0.80
   2  -8 -11   11.79    0.74
   2  -8 -11   13.96    0.75
  -2   8  10    7.30    0.79
   2  -8 -10    7.18    0.65
  -2   8  10    7.05    0.68
   2  -8 -10    6.73    0.65
   2  -8 -10    6.69    0.61
  -2   8   9  132.05    2.05
   2  -8  -9  132.41    2.61
   2  -8  -9  135.79    2.57
  -2   8   9  129.17    2.88
   2  -8  -9  133.50    2.63
  -2   8   8   29.32    1.25
  -2   8   8   29.94    0.53
  -2   8   8   28.55    0.70
  -2   8   8   29.06    0.50
   2  -8  -8   31.58    1.08
   2  -8  -8   31.72    1.10
  -2   8   7    0.07    0.15
   2  -8  -7    0.39    0.47
  -2   8   7    0.15    0.57
  -2   8   7   -0.05    0.23
   2  -8  -7    0.03    0.42
   2  -8  -6   30.35    1.02
  -2   8   6   31.44    1.21
  -2   8   6   30.64    0.61
   2  -8  -6   31.57    0.96
  -2   8   6   32.52    0.78
   2  -8  -6   31.96    1.08
  -2   8   5   21.57    0.55
  -2   8   5   21.95    1.01
  -2   8   5   23.31    0.53
   2  -8  -5   22.27    0.65
   2  -8  -5   21.87    0.80
   2  -8  -5   24.86    0.92
   2  -8  -5   22.55    0.92
  -2   8   4   22.01    0.97
   2  -8  -4   21.50    0.89
  -2   8   4   21.23    0.52
   2  -8  -4   19.83    0.76
  -2   8   4   20.67    0.45
   2  -8  -4   21.03    0.85
   2  -8  -4   20.39    0.60
   2  -8  -4   20.50    0.61
   2  -8  -3    0.08    0.43
   2  -8  -3    0.15    0.38
  -2   8   3    0.08    0.24
   2  -8  -3    0.30    0.35
  -2   8   3    0.19    0.49
   2  -8  -3   -0.09    0.22
   2  -8  -3    0.26    0.27
   2  -8  -2  137.60    2.60
  -2   8   2  141.54    2.19
   2  -8  -2  140.17    2.68
  -2   8   2  141.28    2.79
   2  -8  -2  135.72    2.35
   2  -8  -2  139.57    2.53
   2  -8  -2  137.32    2.20
  -2   8   1   66.98    1.72
   2  -8  -1   65.89    1.58
   2  -8  -1   62.11    1.49
  -2   8   1   67.21    1.22
   2  -8  -1   64.20    1.54
   2  -8  -1   66.82    1.50
   2  -8  -1   67.81    1.64
  -2   8   1   63.50    1.50
   2  -8  -1   65.24    1.20
   2  -8   0    0.76    0.38
   2  -8   0    0.49    0.38
  -2   8   0    0.71    0.28
   2  -8   0    0.22    0.36
  -2   8   0    0.46    0.44
   2  -8   0    0.38    0.13
   2  -8   1   65.38    1.57
  -2   8  -1   67.33    1.67
   2  -8   1   66.46    1.51
   2  -8   1   65.09    1.52
   2  -8   2   23.37    0.50
  -2   8  -2   24.63    0.69
   2  -8   2   24.32    0.87
   2  -8   2   24.87    0.87
  -2   8  -2   24.96    0.97
   2  -8   2   24.71    0.91
   2  -8   3    7.04    0.25
   2  -8   3    6.76    0.55
   2  -8   3    7.03    0.47
  -2   8  -3    4.83    0.29
  -2   8  -3    6.69    0.61
   2  -8   3    6.43    0.55
   2  -8   4  109.28    2.15
   2  -8   4  107.65    2.12
   2  -8   4  107.65    2.19
  -2   8  -4  108.12    2.13
  -2   8  -4  112.49    2.27
   2  -8   4  107.06    1.95
   2  -8   4  104.00    1.54
  -2   8  -5   21.75    0.72
   2  -8   5   20.18    0.88
   2  -8   5   23.24    0.89
  -2   8  -5   23.25    0.87
   2  -8   5   20.84    0.37
  -2   8  -5   21.49    0.91
   2  -8   5   20.18    0.82
   2  -8   5   22.28    0.72
  -2   8  -6  118.61    2.26
   2  -8   6  115.11    2.06
   2  -8   6  119.70    2.29
  -2   8  -6  116.94    2.11
   2  -8   6  114.55    2.31
  -2   8  -6  115.58    2.35
  -2   8  -7   62.24    1.36
  -2   8  -7   62.79    1.58
   2  -8   7   61.17    1.47
   2  -8   7   60.26    1.28
   2  -8   7   60.74    1.54
   2  -8   7   61.69    1.55
   2  -8   8   34.68    1.15
   2  -8   8   35.83    1.07
  -2   8  -8   36.37    1.00
  -2   8  -8   36.23    1.16
   2  -8   8   35.00    0.89
   2  -8   9   39.23    1.13
   2  -8   9   38.26    0.93
  -2   8  -9   39.58    1.21
   2  -8   9   40.00    1.19
  -2   8  -9   38.58    1.06
  -2   8 -10    0.56    0.45
  -2   8 -10    0.85    0.40
   2  -8  10    1.47    0.48
   2  -8  10    1.52    0.45
   2  -8  10    0.91    0.44
  -2   8 -11   83.63    1.73
   2  -8  11   79.56    1.46
   2  -8  11   83.05    1.78
   2  -8  11   82.55    1.81
  -2   8 -11   82.39    1.75
   2  -8  11   77.87    1.84
  -2   8 -12    2.93    0.46
   2  -8  12    3.24    0.50
   2  -8  12    2.98    0.51
  -2   8 -12    2.29    0.47
   2  -8  12    2.81    0.34
  -2   8 -12    2.56    0.38
  -2   8 -12    2.95    0.48
   2  -8  12    2.75    0.51
  -2   8 -13   41.52    1.22
   2  -8  13   40.38    1.00
  -2   8 -13   39.35    1.14
   2  -8  13   41.78    1.28
  -2   8 -13   38.09    1.01
   2  -8  13   40.91    1.21
  -2   8 -13   39.90    1.27
  -2   8 -14   91.25    1.99
   2  -8  14   92.73    2.07
   2  -8  14   89.81    1.96
  -2   8 -14   91.72    1.74
  -2   8 -14   92.62    2.09
  -2   8 -14   92.66    1.90
  -2   8 -15    3.85    0.57
  -2   8 -15    3.56    0.50
   2  -8  15    3.96    0.58
  -2   8 -15    3.89    0.59
   2  -8  15    3.60    0.51
  -2   8 -15    3.44    0.38
  -2   8 -16    1.54    0.53
  -2   8 -16    1.90    0.45
   2  -8  16    1.71    0.49
  -2   8 -16    1.51    0.32
   2  -8  17    2.64    0.52
  -2   8 -17    2.08    0.48
  -2   8 -17    2.65    0.61
   2  -7 -17    1.57    0.55
  -2   7  16   10.63    0.83
   2  -7 -16    9.89    0.76
  -2   7  15   34.75    1.32
  -2   7  15   33.58    1.27
   2  -7 -15   32.08    1.14
   2  -7 -15   34.05    1.11
   2  -7 -15   33.00    1.17
  -2   7  15   34.71    1.40
  -2   7  14    0.13    0.62
   2  -7 -14    0.14    0.47
   2  -7 -14    0.35    0.46
  -2   7  14    0.60    0.50
   2  -7 -14    0.36    0.45
  -2   7  13   44.06    1.54
   2  -7 -13   46.54    1.33
   2  -7 -13   43.74    1.24
   2  -7 -12    6.68    0.56
  -2   7  12    5.94    0.67
   2  -7 -12    6.01    0.59
   2  -7 -11   21.82    0.88
   2  -7 -11   23.16    0.89
  -2   7  11   21.54    1.05
   2  -7 -11   21.71    0.87
   2  -7 -10    3.86    0.50
   2  -7 -10    3.81    0.20
  -2   7  10    3.98    0.62
   2  -7 -10    3.66    0.50
   2  -7 -10    3.34    0.48
  -2   7   9   87.80    2.13
   2  -7  -9   86.20    1.88
   2  -7  -9   86.65    1.84
   2  -7  -9   86.56    1.89
   2  -7  -8   75.94    1.67
  -2   7   8   69.52    1.02
  -2   7   8   74.07    1.24
  -2   7   8   71.63    1.04
  -2   7   8   80.75    1.94
   2  -7  -8   75.67    1.67
   2  -7  -7    4.68    0.45
  -2   7   7    3.95    0.55
  -2   7   7    4.51    0.28
  -2   7   7    4.55    0.18
   2  -7  -7    4.83    0.49
   2  -7  -7    4.95    0.48
   2  -7  -6   59.39    1.42
  -2   7   6   63.18    0.98
  -2   7   6   59.57    1.45
  -2   7   6   60.94    1.61
   2  -7  -6   60.45    1.34
   2  -7  -6   61.29    1.47
   2  -7  -6   62.53    1.44
  -2   7   6   56.06    1.12
   2  -7  -6   61.64    1.47
  -2   7   6   60.66    1.40
   2  -7  -5   22.69    0.82
  -2   7   5   21.13    0.81
   2  -7  -5   22.26    0.82
  -2   7   5   23.11    0.79
   2  -7  -5   24.08    0.87
   2  -7  -5   22.81    0.81
  -2   7   5   22.71    0.48
  -2   7   5   23.95    0.97
  -2   7   4    4.34    0.53
   2  -7  -4    3.88    0.42
  -2   7   4    4.05    0.23
  -2   7   4    4.01    0.43
  -2   7   4    3.83    0.41
   2  -7  -4    3.88    0.44
   2  -7  -4    3.39    0.40
   2  -7  -4    4.03    0.47
  -2   7   3    4.23    0.42
   2  -7  -3    4.64    0.45
   2  -7  -3    4.19    0.43
  -2   7   3    4.11    0.52
  -2   7   3    4.03    0.24
   2  -7  -3    3.34    0.40
  -2   7   3    3.54    0.24
   2  -7  -3    4.13    0.32
   2  -7  -3    3.82    0.31
   2  -7  -3    3.99    0.45
  -2   7   3    3.91    0.41
  -2   7   2  176.32    2.60
  -2   7   2  172.94    3.16
   2  -7  -2  174.01    3.01
  -2   7   2  173.11    2.96
  -2   7   2  173.47    2.51
   2  -7  -2  172.16    2.70
  -2   7   2  172.40    2.98
   2  -7  -2  174.02    3.06
   2  -7  -2  178.57    3.02
   2  -7  -2  172.03    2.96
  -2   7   1   15.46    0.67
  -2   7   1   13.55    0.74
   2  -7  -1   14.94    0.49
   2  -7  -1   14.76    0.68
   2  -7  -1   15.20    0.71
   2  -7  -1   13.85    0.65
  -2   7   0   47.08    1.31
   2  -7   0   47.25    0.95
   2  -7   0   49.85    1.22
   2  -7   0   47.87    1.22
   2  -7   1  135.65    2.44
  -2   7  -1  134.55    2.54
   2  -7   1  136.14    2.53
   2  -7   2   23.89    0.81
  -2   7  -2   24.10    0.65
  -2   7  -2   25.77    0.91
   2  -7   2   24.00    0.89
  -2   7  -3   17.60    0.56
   2  -7   3   19.19    0.82
   2  -7   3   18.53    0.70
  -2   7  -3   18.25    0.77
   2  -7   4   55.81    1.32
  -2   7  -4   56.50    1.14
  -2   7  -4   54.07    1.39
   2  -7   4   57.70    1.48
  -2   7  -4   56.10    1.34
   2  -7   5    4.40    0.37
  -2   7  -5    4.27    0.41
  -2   7  -5    4.49    0.50
  -2   7  -5    4.31    0.45
   2  -7   5    4.65    0.51
   2  -7   5    5.30    0.42
  -2   7  -5    4.52    0.37
   2  -7   5    3.94    0.44
  -2   7  -6   25.23    0.86
   2  -7   6   23.94    0.94
  -2   7  -6   24.34    0.88
  -2   7  -6   25.56    0.82
  -2   7  -6   24.35    0.72
   2  -7   6   23.61    0.80
   2  -7   6   23.37    0.84
   2  -7   6   23.97    0.80
   2  -7   6   22.68    0.69
  -2   7  -7  169.04    2.86
  -2   7  -7  169.07    2.77
   2  -7   7  167.97    3.11
   2  -7   7  169.75    2.90
   2  -7   7  168.02    2.98
   2  -7   7  168.01    2.90
   2  -7   7  166.15    2.93
   2  -7   7  163.29    2.70
  -2   7  -7  169.90    2.99
  -2   7  -7  168.23    2.96
   2  -7   8    6.79    0.49
  -2   7  -8    6.77    0.46
   2  -7   8    6.37    0.34
   2  -7   8    6.72    0.41
  -2   7  -8    5.36    0.52
   2  -7   8    6.61    0.55
   2  -7   8    6.99    0.51
  -2   7  -8    6.52    0.54
  -2   7  -8    6.42    0.48
   2  -7   9    2.44    0.38
  -2   7  -9    2.46    0.38
   2  -7   9    2.46    0.39
  -2   7  -9    2.43    0.44
   2  -7   9    2.48    0.33
   2  -7   9    1.91    0.26
   2  -7   9    2.49    0.45
   2  -7  10    3.25    0.45
  -2   7 -10    3.34    0.41
  -2   7 -10    3.06    0.47
   2  -7  10    2.98    0.32
   2  -7  10    3.03    0.40
   2  -7  10    3.22    0.34
   2  -7  11   59.49    1.45
  -2   7 -11   56.12    1.22
  -2   7 -11   54.90    1.40
   2  -7  11   55.33    1.18
   2  -7  11   59.72    1.38
  -2   7 -11   58.75    1.36
  -2   7 -12   79.88    1.68
   2  -7  12   79.75    1.70
   2  -7  12   80.37    1.69
  -2   7 -12   77.73    1.51
   2  -7  12   79.74    1.76
  -2   7 -12   77.08    1.61
  -2   7 -12   74.92    1.75
   2  -7  12   78.48    1.53
   2  -7  13   61.74    1.45
  -2   7 -13   61.35    1.46
   2  -7  13   58.94    1.31
  -2   7 -13   61.48    1.38
   2  -7  13   61.65    1.52
  -2   7 -13   59.28    1.54
   2  -7  13   59.87    1.43
  -2   7 -13   58.11    1.24
   2  -7  14  228.78    3.72
  -2   7 -14  231.99    3.76
  -2   7 -14  229.57    3.58
  -2   7 -14  234.33    3.89
   2  -7  14  233.98    3.86
   2  -7  14  237.65    3.98
  -2   7 -14  235.72    4.05
  -2   7 -15    1.51    0.56
   2  -7  15    1.18    0.49
  -2   7 -15    0.67    0.47
  -2   7 -15    1.03    0.30
  -2   7 -15    0.77    0.38
   2  -7  15    1.67    0.48
  -2   7 -16   15.18    0.69
  -2   7 -16   14.64    0.52
  -2   7 -16   15.48    0.83
  -2   7 -16   15.07    0.77
   2  -7  16   14.33    0.72
   2  -7  16   13.98    0.78
   2  -7  17    9.16    0.69
  -2   7 -17    8.58    0.70
  -2   7 -17    9.32    0.70
   2  -7  18    4.31    0.58
  -2   7 -18    4.82    0.66
   2  -7  19   15.10    0.78
  -2   7 -19   16.05    0.74
   2  -6 -19   39.91    1.29
  -2   6  18    0.74    0.58
   2  -6 -18    1.32    0.52
  -2   6  17   13.15    0.92
   2  -6 -17   14.13    0.76
   2  -6 -17   14.13    0.81
  -2   6  17   14.86    0.93
   2  -6 -16    6.94    0.61
  -2   6  16    7.11    0.68
   2  -6 -16    7.41    0.65
   2  -6 -16    6.22    0.59
   2  -6 -15    5.20    0.55
  -2   6  15    4.10    0.62
   2  -6 -15    4.81    0.57
   2  -6 -15    3.71    0.48
   2  -6 -14    0.80    0.42
  -2   6  14    0.55    0.43
   2  -6 -14    1.00    0.42
  -2   6  13   29.40    1.15
   2  -6 -13   33.41    1.06
   2  -6 -13   33.13    1.03
   2  -6 -12    3.30    0.45
  -2   6  12    4.07    0.55
   2  -6 -12    4.26    0.50
   2  -6 -12    4.63    0.51
  -2   6  11    7.48    0.59
   2  -6 -11    6.81    0.53
  -2   6  11    7.23    0.66
  -2   6  11    5.99    0.55
   2  -6 -11    7.43    0.54
   2  -6 -11    7.20    0.51
   2  -6 -10    3.42    0.44
  -2   6  10    2.58    0.45
  -2   6  10    2.64    0.54
  -2   6  10    3.20    0.45
   2  -6 -10    3.17    0.43
   2  -6 -10    2.89    0.42
   2  -6  -9   17.80    0.76
   2  -6  -9   20.73    0.80
   2  -6  -9   19.65    0.74
  -2   6   9   18.31    0.78
  -2   6   9   19.34    0.73
   2  -6  -9   19.60    0.76
  -2   6   9   19.22    0.91
   2  -6  -9   19.61    0.76
   2  -6  -8   25.28    0.83
  -2   6   8   25.81    0.88
   2  -6  -8   23.63    0.84
  -2   6   8   25.54    0.82
   2  -6  -8   23.89    0.83
  -2   6   8   23.46    0.97
  -2   6   8   24.79    0.53
   2  -6  -8   25.46    0.85
   2  -6  -7   12.12    0.60
  -2   6   7   12.00    0.37
   2  -6  -7   12.02    0.62
  -2   6   7   11.33    0.56
   2  -6  -7   13.30    0.61
  -2   6   7   13.05    0.73
  -2   6   7   13.18    0.25
   2  -6  -7   13.52    0.62
  -2   6   7   12.99    0.62
  -2   6   6   66.25    1.16
   2  -6  -6   68.83    1.47
  -2   6   6   67.62    1.48
  -2   6   6   68.84    1.44
  -2   6   6   64.40    1.00
  -2   6   6   68.20    1.62
   2  -6  -6   68.10    1.46
   2  -6  -6   66.02    1.47
   2  -6  -6   67.73    1.49
  -2   6   5    5.65    0.20
  -2   6   5    6.31    0.52
  -2   6   5    5.16    0.39
   2  -6  -5    5.02    0.42
   2  -6  -5    5.95    0.45
   2  -6  -5    5.27    0.44
   2  -6  -5    5.25    0.43
  -2   6   5    5.68    0.43
   2  -6  -4  100.04    1.94
  -2   6   4  100.65    1.88
  -2   6   4  100.80    1.51
   2  -6  -4   98.72    1.92
   2  -6  -4  100.23    1.90
  -2   6   4   97.16    1.89
   2  -6  -4   99.22    1.90
  -2   6   4   98.07    2.05
   2  -6  -3   16.81    0.65
   2  -6  -3   17.26    0.69
  -2   6   3   16.73    0.73
   2  -6  -3   18.86    0.70
  -2   6   3   17.13    0.63
  -2   6   3   16.62    0.65
   2  -6  -3   16.55    0.64
  -2   6   2   29.91    0.96
   2  -6  -2   30.13    0.89
  -2   6   2   31.29    0.86
   2  -6  -2   29.94    0.82
   2  -6  -2   30.77    0.92
  -2   6   2   29.50    0.86
   2  -6  -2   31.97    0.87
   2  -6  -2   31.09    0.89
  -2   6   1  182.72    2.98
   2  -6  -1  185.47    2.95
  -2   6   1  178.04    3.13
   2  -6  -1  183.98    3.03
   2  -6  -1  180.02    2.53
   2  -6  -1  182.51    3.07
   2  -6  -1  185.84    3.03
   2  -6   0    3.09    0.36
   2  -6   0    3.28    0.38
   2  -6   0    2.87    0.33
  -2   6   0    2.94    0.43
  -2   6   0    3.57    0.26
   2  -6   1   28.10    0.84
  -2   6  -1   30.48    0.67
   2  -6   1   29.21    0.81
  -2   6  -1   29.19    0.93
   2  -6   1   29.69    0.93
   2  -6   1   28.44    0.84
   2  -6   2   36.55    0.94
   2  -6   2   36.41    1.05
   2  -6   2   36.69    0.96
  -2   6  -2   36.07    1.04
  -2   6  -2   36.70    0.79
  -2   6  -3    3.88    0.38
  -2   6  -3    3.93    0.42
   2  -6   3    3.77    0.36
   2  -6   3    4.39    0.37
  -2   6  -3    4.89    0.31
   2  -6   3    4.39    0.45
   2  -6   4   11.17    0.62
  -2   6  -4   11.94    0.55
   2  -6   4   12.49    0.54
   2  -6   4   10.90    0.53
   2  -6   4   12.63    0.50
  -2   6  -4   12.72    0.46
  -2   6  -4   12.10    0.59
  -2   6  -5   12.08    0.56
  -2   6  -5   12.21    0.52
   2  -6   5   11.96    0.54
   2  -6   5   12.33    0.62
  -2   6  -5   11.70    0.59
   2  -6   5   11.61    0.53
   2  -6   5   11.71    0.54
  -2   6  -5   12.31    0.47
  -2   6  -6    0.67    0.33
  -2   6  -6    1.69    0.28
   2  -6   6    1.16    0.29
   2  -6   6    1.78    0.34
  -2   6  -6    1.48    0.35
   2  -6   6    1.15    0.31
   2  -6   6    1.78    0.13
   2  -6   6    1.57    0.39
   2  -6   6    1.38    0.33
  -2   6  -6    1.30    0.29
   2  -6   7   82.02    1.61
   2  -6   7   81.51    1.67
   2  -6   7   78.54    1.39
  -2   6  -7   83.44    1.71
   2  -6   7   79.67    1.65
  -2   6  -7   85.30    1.59
   2  -6   7   86.85    1.63
  -2   6  -7   77.72    1.58
   2  -6   7   83.70    1.64
  -2   6  -7   86.74    1.68
  -2   6  -7   83.54    1.52
   2  -6   7   77.89    1.11
   2  -6   7   81.46    1.77
   2  -6   8   20.18    0.75
  -2   6  -8   21.59    0.69
   2  -6   8   20.30    0.71
   2  -6   8   19.65    0.70
  -2   6  -8   20.21    0.74
   2  -6   8   21.01    0.77
   2  -6   8   20.72    0.84
   2  -6   8   19.96    0.58
  -2   6  -8   20.20    0.67
   2  -6   8   20.46    0.73
  -2   6  -8   19.88    0.73
  -2   6  -8   20.11    0.77
  -2   6  -9   73.24    1.46
   2  -6   9   73.08    1.49
   2  -6   9   73.16    1.48
  -2   6  -9   72.46    1.45
  -2   6  -9   76.62    1.59
   2  -6   9   73.55    1.57
   2  -6   9   70.37    1.35
  -2   6  -9   68.35    1.52
  -2   6  -9   70.35    1.56
   2  -6   9   68.86    1.57
   2  -6   9   72.10    1.68
   2  -6  10   13.70    0.73
   2  -6  10   12.71    0.63
   2  -6  10   13.83    0.59
  -2   6 -10   12.11    0.63
   2  -6  10   12.32    0.51
  -2   6 -10   14.60    0.66
   2  -6  10   13.72    0.60
  -2   6 -10   15.06    0.61
   2  -6  10   13.91    0.52
  -2   6 -11   39.21    1.12
   2  -6  11   41.44    1.04
  -2   6 -11   40.37    1.12
  -2   6 -11   39.62    0.92
   2  -6  11   38.25    1.09
  -2   6 -11   40.56    1.03
   2  -6  11   40.88    1.03
   2  -6  12   23.34    0.78
  -2   6 -12   23.31    0.66
  -2   6 -12   23.67    0.80
   2  -6  12   23.10    0.84
  -2   6 -12   23.02    0.87
   2  -6  13   13.37    0.64
   2  -6  13   13.27    0.70
  -2   6 -13   14.40    0.52
  -2   6 -13   12.12    0.71
  -2   6 -13   15.27    0.68
   2  -6  13   14.54    0.64
  -2   6 -14  276.61    4.40
  -2   6 -14  274.23    4.25
  -2   6 -14  277.34    4.09
   2  -6  14  270.54    4.44
   2  -6  14  269.66    4.33
  -2   6 -15    0.56    0.44
   2  -6  15    0.08    0.45
   2  -6  15    0.43    0.38
  -2   6 -15    0.16    0.25
  -2   6 -15    0.56    0.35
  -2   6 -16   33.96    1.09
   2  -6  16   36.14    1.13
  -2   6 -17   24.65    0.96
   2  -6  17   25.24    0.95
  -2   6 -18    0.45    0.34
   2  -6  18    0.40    0.47
   2  -6  18    0.94    0.38
  -2   6 -18    0.97    0.46
   2  -6  19   16.73    0.82
  -2   6 -19   17.18    0.75
  -2   6 -19   16.67    0.80
   2  -6  19   15.46    0.74
   2  -6  20   15.82    0.77
  -2   6 -20   15.62    0.78
  -2   6 -20   14.61    0.71
   2  -6  21   47.78    1.35
  -2   6 -21   47.81    1.29
   2  -5 -19   21.52    0.67
  -2   5  19   21.47    1.05
  -2   5  18    2.09    0.54
   2  -5 -18    2.63    0.55
   2  -5 -18    2.71    0.49
   2  -5 -17   25.18    0.98
  -2   5  17   25.39    1.10
   2  -5 -17   23.85    0.93
   2  -5 -16    3.46    0.48
  -2   5  16    3.22    0.24
  -2   5  16    3.82    0.58
   2  -5 -16    3.84    0.52
   2  -5 -15    6.25    0.54
  -2   5  15    6.06    0.26
  -2   5  15    6.62    0.62
   2  -5 -15    6.83    0.55
  -2   5  14    0.67    0.42
  -2   5  14    0.26    0.41
   2  -5 -14    0.61    0.39
  -2   5  14    0.49    0.15
   2  -5 -14    0.72    0.36
  -2   5  13   18.30    0.82
  -2   5  13   18.16    0.84
   2  -5 -13   17.44    0.74
  -2   5  13   15.36    0.33
   2  -5 -13   17.86    0.72
  -2   5  12    5.19    0.55
   2  -5 -12    5.23    0.49
  -2   5  12    3.97    0.48
   2  -5 -12    5.06    0.45
   2  -5 -11   24.56    0.83
  -2   5  11   23.51    0.93
   2  -5 -11   25.60    0.86
  -2   5  11   25.98    0.90
  -2   5  11   25.56    0.82
   2  -5 -11   23.48    0.83
   2  -5 -11   26.53    0.86
   2  -5 -11   25.63    0.86
  -2   5  11   24.01    0.90
  -2   5  10   88.37    1.92
   2  -5 -10   87.26    1.77
  -2   5  10   87.93    1.83
   2  -5 -10   90.58    1.82
   2  -5 -10   89.92    1.81
   2  -5 -10   82.45    1.74
   2  -5 -10   89.51    1.78
  -2   5  10   92.70    1.77
  -2   5   9    7.05    0.44
  -2   5   9    5.80    0.47
   2  -5  -9    6.32    0.45
   2  -5  -9    5.49    0.46
   2  -5  -9    5.47    0.43
  -2   5   9    6.18    0.50
   2  -5  -9    6.68    0.45
   2  -5  -9    6.41    0.46
  -2   5   8   51.54    1.32
  -2   5   8   52.39    1.26
   2  -5  -8   56.65    1.27
   2  -5  -8   54.64    1.24
  -2   5   8   53.31    1.21
  -2   5   8   55.94    1.41
   2  -5  -8   55.64    1.25
   2  -5  -7   86.47    1.67
  -2   5   7   81.39    1.67
  -2   5   7   85.99    1.84
  -2   5   7   86.12    1.34
   2  -5  -7   82.67    1.66
   2  -5  -7   82.50    1.66
  -2   5   7   87.90    1.66
  -2   5   7   82.01    1.75
   2  -5  -7   83.29    1.67
  -2   5   6    4.83    0.13
   2  -5  -6    6.05    0.40
  -2   5   6    4.59    0.40
  -2   5   6    5.20    0.38
   2  -5  -6    5.04    0.42
   2  -5  -6    6.11    0.42
   2  -5  -6    5.55    0.42
  -2   5   6    4.37    0.44
   2  -5  -5   21.02    0.68
   2  -5  -5   20.87    0.70
  -2   5   5   21.13    0.69
   2  -5  -5   21.51    0.63
  -2   5   5   20.49    0.78
   2  -5  -5   22.31    0.72
  -2   5   5   21.87    0.68
   2  -5  -5   22.61    0.71
   2  -5  -4   17.39    0.56
  -2   5   4   15.96    0.69
   2  -5  -4   17.24    0.61
   2  -5  -4   16.57    0.61
  -2   5   4   16.16    0.59
  -2   5   4   16.99    0.59
   2  -5  -4   17.47    0.63
  -2   5   4   17.61    0.47
   2  -5  -4   16.52    0.62
   2  -5  -3   19.08    0.65
   2  -5  -3   20.12    0.64
   2  -5  -3   17.66    0.64
  -2   5   3   19.28    0.62
  -2   5   3   17.66    0.60
   2  -5  -3   20.23    0.63
   2  -5  -3   18.91    0.59
  -2   5   3   17.90    0.70
   2  -5  -2  164.61    2.73
   2  -5  -2  169.31    2.62
  -2   5   2  163.55    2.67
  -2   5   2  163.14    2.83
  -2   5   2  165.60    2.39
   2  -5  -2  161.84    2.71
   2  -5  -2  168.80    2.69
   2  -5  -2  167.12    2.71
  -2   5   2  157.91    2.65
   2  -5  -1   29.44    0.73
   2  -5  -1   27.95    0.77
  -2   5   1   28.26    0.57
  -2   5   1   26.33    0.60
  -2   5   1   26.63    0.74
  -2   5   1   27.89    0.84
   2  -5  -1   28.01    0.79
  -2   5   0   62.43    1.38
  -2   5   0   61.45    1.06
  -2   5   0   64.71    1.08
   2  -5   0   63.38    1.30
   2  -5   0   69.34    1.26
   2  -5   0   63.52    1.31
  -2   5   0   60.42    1.24
   2  -5   0   66.48    1.38
   2  -5   0   64.03    1.18
   2  -5   1    4.90    0.34
  -2   5  -1    4.71    0.40
   2  -5   1    5.24    0.29
  -2   5  -1    4.64    0.25
   2  -5   1    4.82    0.37
   2  -5   1    6.65    0.43
   2  -5   2    2.03    0.29
   2  -5   2    2.04    0.26
   2  -5   2    2.20    0.35
   2  -5   2    2.39    0.24
  -2   5  -2    1.98    0.32
   2  -5   3   32.83    0.82
  -2   5  -3   33.66    0.72
   2  -5   3   35.56    0.94
   2  -5   3   33.44    0.85
  -2   5  -3   32.54    0.84
  -2   5  -3   31.40    0.89
  -2   5  -4  130.07    2.07
  -2   5  -4  131.03    2.23
  -2   5  -4  131.21    2.29
   2  -5   4  131.02    2.17
   2  -5   4  131.21    2.33
  -2   5  -4  131.27    2.05
   2  -5   4  129.33    2.21
   2  -5   4  127.51    2.20
  -2   5  -5  133.36    2.18
   2  -5   5  139.70    2.32
   2  -5   5  135.99    2.32
   2  -5   5  134.45    2.29
  -2   5  -5  139.06    2.27
   2  -5   5  137.22    2.31
  -2   5  -5  138.33    2.12
  -2   5  -5  137.55    2.38
  -2   5  -5  137.78    2.33
   2  -5   5  137.75    2.25
   2  -5   5  135.40    2.42
   2  -5   6   10.48    0.48
   2  -5   6    9.64    0.43
  -2   5  -6   10.23    0.51
  -2   5  -6   10.19    0.44
  -2   5  -6   10.83    0.49
  -2   5  -6   10.22    0.48
   2  -5   6   10.45    0.46
   2  -5   6    9.50    0.48
   2  -5   6    9.38    0.53
  -2   5  -6    9.65    0.41
   2  -5   6   10.11    0.47
  -2   5  -7  115.72    1.94
   2  -5   7  119.06    2.03
  -2   5  -7  116.12    1.96
   2  -5   7  114.57    2.15
  -2   5  -7  112.96    2.07
   2  -5   7  115.33    1.92
   2  -5   7  117.60    2.02
   2  -5   7  115.79    2.01
  -2   5  -7  118.83    2.06
   2  -5   7  116.50    2.07
  -2   5  -7  119.34    2.07
   2  -5   7  111.43    1.64
  -2   5  -8   53.31    1.11
   2  -5   8   54.23    1.15
  -2   5  -8   53.17    1.19
  -2   5  -8   54.81    1.22
   2  -5   8   52.94    1.28
   2  -5   8   53.05    1.14
  -2   5  -8   53.86    1.11
   2  -5   8   50.11    0.77
   2  -5   8   53.68    1.15
   2  -5   8   54.06    1.08
   2  -5   8   53.66    1.21
   2  -5   9  178.55    2.92
  -2   5  -9  174.93    2.81
   2  -5   9  165.62    2.84
   2  -5   9  174.68    2.83
   2  -5   9  176.30    2.83
  -2   5  -9  177.23    2.90
  -2   5  -9  177.09    2.94
  -2   5  -9  170.35    2.78
   2  -5   9  175.82    3.04
  -2   5  -9  172.31    2.91
   2  -5   9  176.83    2.74
   2  -5  10  224.24    3.49
  -2   5 -10  218.72    3.42
   2  -5  10  212.10    3.47
  -2   5 -10  228.27    3.58
   2  -5  10  225.94    3.50
  -2   5 -10  226.85    3.63
   2  -5  10  225.28    3.73
  -2   5 -10  218.76    3.48
   2  -5  10  226.11    3.59
   2  -5  11   92.61    1.69
  -2   5 -11   92.11    1.73
  -2   5 -11   89.79    1.83
  -2   5 -11   85.92    1.63
   2  -5  11   90.91    1.90
  -2   5 -11   90.94    1.77
   2  -5  11   88.83    1.78
  -2   5 -12    0.57    0.21
   2  -5  12    0.49    0.38
  -2   5 -12    0.63    0.33
   2  -5  12    1.30    0.35
   2  -5  12    0.68    0.30
   2  -5  12    0.25    0.32
  -2   5 -12    0.73    0.34
   2  -5  13   14.94    0.58
   2  -5  13   13.97    0.60
   2  -5  13   15.38    0.50
  -2   5 -13   14.33    0.65
   2  -5  13   14.22    0.65
   2  -5  13   15.37    0.60
  -2   5 -13   14.73    0.48
  -2   5 -13   15.81    0.71
  -2   5 -14   79.67    1.69
  -2   5 -14   78.33    1.41
   2  -5  14   80.64    1.71
  -2   5 -14   81.91    1.80
   2  -5  14   81.13    1.61
   2  -5  14   78.58    1.54
  -2   5 -14   81.67    1.70
   2  -5  14   80.59    1.46
   2  -5  15   13.95    0.52
   2  -5  15   13.89    0.70
   2  -5  15   13.74    0.59
  -2   5 -15   14.37    0.68
  -2   5 -15   12.51    0.71
  -2   5 -15   14.02    0.68
   2  -5  16  131.72    2.48
   2  -5  16  128.18    2.44
  -2   5 -16  129.82    2.59
   2  -5  16  127.16    2.17
   2  -5  16  132.33    2.27
  -2   5 -16  132.55    2.49
  -2   5 -17   44.28    1.34
   2  -5  17   44.03    1.25
   2  -5  17   43.86    1.01
  -2   5 -17   44.49    1.12
   2  -5  17   43.83    1.17
  -2   5 -17   45.97    1.27
  -2   5 -18   23.14    0.91
   2  -5  18   21.81    0.69
  -2   5 -18   22.32    0.79
   2  -5  18   25.07    0.93
  -2   5 -18   22.00    0.96
  -2   5 -18   21.91    0.97
   2  -5  18   21.89    0.82
  -2   5 -18   21.80    0.83
  -2   5 -19    8.56    0.53
   2  -5  19    8.26    0.55
  -2   5 -19    8.33    0.69
  -2   5 -19    8.21    0.71
  -2   5 -19    8.63    0.57
   2  -5  19    8.16    0.63
  -2   5 -19    8.03    0.65
  -2   5 -20   22.72    0.97
  -2   5 -20   21.22    0.81
  -2   5 -20   20.34    1.03
   2  -5  20   18.42    0.90
  -2   5 -20   19.96    0.82
   2  -5  20   21.27    0.92
  -2   5 -20   19.94    0.96
   2  -5  20   19.52    0.81
  -2   5 -21   63.19    1.54
   2  -5  21   66.28    1.61
  -2   5 -21   66.61    1.55
  -2   5 -21   66.82    1.82
  -2   5 -22   34.90    1.12
   2  -5  22   37.79    1.20
  -2   5 -22   39.80    1.15
   2  -4 -19   25.43    0.97
  -2   4  19   25.56    0.58
   2  -4 -19   27.41    1.07
  -2   4  19   27.46    1.15
   2  -4 -19   26.34    0.68
   2  -4 -18    7.54    0.65
   2  -4 -18    7.81    0.40
  -2   4  18    7.56    0.35
  -2   4  18    7.16    0.65
   2  -4 -18    7.57    0.60
   2  -4 -18    8.27    0.67
  -2   4  18    6.20    0.64
   2  -4 -17   55.60    1.39
   2  -4 -17   53.44    1.08
  -2   4  17   51.20    1.51
   2  -4 -17   51.39    1.49
   2  -4 -17   55.11    1.45
  -2   4  17   53.29    1.56
  -2   4  17   53.93    1.20
  -2   4  16   10.03    0.68
  -2   4  16   10.42    0.69
   2  -4 -16   10.68    0.68
  -2   4  16    9.85    0.70
   2  -4 -16   10.35    0.62
  -2   4  16   10.03    0.50
   2  -4 -16   11.19    0.66
  -2   4  15   59.47    1.53
   2  -4 -15   59.97    1.41
  -2   4  15   59.74    1.59
   2  -4 -15   57.84    1.53
   2  -4 -15   60.52    1.46
  -2   4  15   59.79    1.55
  -2   4  15   59.45    1.25
  -2   4  14   41.69    0.98
   2  -4 -14   43.07    1.16
   2  -4 -14   42.11    1.23
  -2   4  14   42.50    1.21
  -2   4  14   42.36    1.25
   2  -4 -14   43.42    1.12
  -2   4  14   41.71    1.28
  -2   4  13    0.40    0.35
   2  -4 -13    0.35    0.32
  -2   4  13    0.43    0.36
  -2   4  13    0.40    0.31
   2  -4 -13    0.21    0.30
  -2   4  13    0.38    0.36
  -2   4  13    0.13    0.25
   2  -4 -13    0.28    0.34
  -2   4  12   31.32    1.03
  -2   4  12   33.16    0.99
  -2   4  12   31.92    0.79
   2  -4 -12   30.55    0.93
   2  -4 -12   33.63    0.96
  -2   4  12   30.87    0.99
   2  -4 -12   33.87    0.96
  -2   4  12   31.24    1.00
  -2   4  12   32.35    0.93
   2  -4 -12   32.38    0.93
   2  -4 -12   31.22    0.99
   2  -4 -12   31.94    0.91
   2  -4 -11   41.15    1.07
  -2   4  11   38.47    1.07
  -2   4  11   38.98    1.12
   2  -4 -11   38.47    1.08
   2  -4 -11   39.44    1.02
  -2   4  11   38.89    1.00
   2  -4 -11   37.15    1.02
  -2   4  11   38.73    0.87
  -2   4  11   38.21    1.06
   2  -4 -11   38.09    1.01
  -2   4  11   35.91    1.08
   2  -4 -11   38.29    0.99
   2  -4 -10   27.67    0.82
   2  -4 -10   30.05    0.85
  -2   4  10   28.61    0.89
  -2   4  10   28.38    0.93
  -2   4  10   28.60    0.87
   2  -4 -10   29.14    0.87
  -2   4  10   29.42    0.71
   2  -4 -10   27.52    0.81
  -2   4  10   29.35    0.83
   2  -4 -10   28.77    0.86
   2  -4  -9  156.56    2.66
  -2   4   9  158.36    2.70
  -2   4   9  159.76    2.66
  -2   4   9  157.05    2.72
   2  -4  -9  158.05    2.65
   2  -4  -9  156.64    2.66
   2  -4  -9  161.79    2.70
  -2   4   9  155.91    2.79
   2  -4  -9  167.34    2.73
  -2   4   8   24.45    0.77
  -2   4   8   26.42    0.83
  -2   4   8   24.55    0.77
  -2   4   8   26.05    0.74
   2  -4  -8   21.82    0.76
   2  -4  -8   25.72    0.75
   2  -4  -8   28.26    0.79
   2  -4  -8   26.30    0.76
   2  -4  -7  110.52    1.94
  -2   4   7  109.28    1.96
  -2   4   7  103.98    2.01
  -2   4   7  109.27    1.98
   2  -4  -7  110.35    1.93
  -2   4   7  112.49    1.93
   2  -4  -7  108.23    1.96
  -2   4   6  175.94    3.01
  -2   4   6  185.25    2.92
   2  -4  -6  188.43    2.96
  -2   4   6  184.68    2.93
   2  -4  -6  184.45    2.92
   2  -4  -6  181.22    2.93
  -2   4   5   28.28    0.79
   2  -4  -5   27.24    0.72
   2  -4  -5   26.81    0.61
  -2   4   5   27.44    0.72
   2  -4  -5   25.07    0.71
   2  -4  -5   27.53    0.67
   2  -4  -5   26.25    0.72
  -2   4   5   25.08    0.54
  -2   4   5   27.68    0.72
  -2   4   5   28.43    0.83
  -2   4   4   89.85    1.58
   2  -4  -4   89.70    1.61
  -2   4   4   85.17    1.65
  -2   4   4   88.03    1.58
  -2   4   4   89.69    1.71
   2  -4  -4   87.38    1.49
   2  -4  -4   90.50    1.60
   2  -4  -4   90.84    1.60
  -2   4   4   88.95    1.41
   2  -4  -4   90.38    1.52
  -2   4   4   87.76    1.26
  -2   4   3  133.38    2.21
   2  -4  -3  135.35    2.16
  -2   4   3  137.92    2.24
   2  -4  -3  137.21    2.25
   2  -4  -3  138.83    2.26
  -2   4   3  135.39    2.35
  -2   4   3  140.42    1.94
   2  -4  -3  135.28    2.25
   2  -4  -3  135.64    2.27
  -2   4   3  136.36    2.09
   2  -4  -3  136.62    2.16
   2  -4  -2  385.47    5.57
  -2   4   2  391.38    5.52
   2  -4  -2  389.77    5.58
  -2   4   2  391.30    5.54
   2  -4  -2  387.83    5.48
  -2   4   2  394.98    5.69
   2  -4  -2  391.78    5.55
   2  -4  -2  398.84    5.61
   2  -4  -1   18.42    0.51
  -2   4   1   18.27    0.51
   2  -4  -1   17.83    0.34
  -2   4   1   19.31    0.62
   2  -4  -1   18.92    0.55
   2  -4  -1   18.11    0.53
  -2   4   1   17.62    0.38
   2  -4  -1   17.37    0.56
   2  -4   0  783.44   10.85
  -2   4   0  785.40   10.69
   2  -4   0  779.14   10.91
  -2   4   0  765.36   10.75
  -2   4   0  780.17   10.85
   2  -4   0  805.35   10.95
   2  -4   0  792.03   10.66
   2  -4   0  792.86   11.00
  -2   4   0  780.93   11.00
  -2   4  -1  377.81    5.22
  -2   4  -1  370.71    5.23
  -2   4  -1  370.32    5.48
   2  -4   1  373.26    5.49
   2  -4   1  382.21    5.43
   2  -4   1  371.79    5.34
   2  -4   1  371.62    5.35
   2  -4   2   94.85    1.67
   2  -4   2   97.05    1.74
   2  -4   2   99.74    1.63
  -2   4  -2   95.01    1.52
  -2   4  -2   94.79    1.72
   2  -4   2   97.17    1.59
  -2   4  -3  532.91    7.68
   2  -4   3  544.79    7.62
   2  -4   3  536.08    7.58
   2  -4   3  533.83    7.71
  -2   4  -3  543.25    7.52
   2  -4   3  551.82    7.53
  -2   4  -3  541.87    7.63
  -2   4  -3  525.13    7.47
   2  -4   4  122.43    2.12
   2  -4   4  123.13    2.02
  -2   4  -4  123.79    1.93
  -2   4  -4  125.43    2.09
   2  -4   4  125.70    2.03
  -2   4  -4  121.41    1.93
   2  -4   4  122.16    2.02
  -2   4  -4  123.25    2.05
   2  -4   4  121.49    1.92
   2  -4   5  557.47    7.84
   2  -4   5  551.70    7.81
   2  -4   5  552.91    7.73
   2  -4   5  567.68    7.97
  -2   4  -5  553.96    7.79
   2  -4   5  554.24    7.83
  -2   4  -5  561.52    7.91
  -2   4  -5  548.91    7.87
   2  -4   5  556.27    7.88
  -2   4  -5  556.43    7.87
  -2   4  -5  549.69    7.75
  -2   4  -6  394.07    5.70
   2  -4   6  400.45    5.82
   2  -4   6  405.27    5.80
  -2   4  -6  409.35    5.71
   2  -4   6  395.01    5.67
  -2   4  -6  410.04    5.84
   2  -4   6  412.51    5.91
   2  -4   6  401.39    5.75
  -2   4  -6  394.65    5.81
   2  -4   6  402.39    5.75
   2  -4   6  385.60    5.50
   2  -4   6  402.67    5.72
  -2   4  -6  408.87    5.80
  -2   4  -7  190.53    2.93
   2  -4   7  185.89    2.91
  -2   4  -7  186.88    3.02
   2  -4   7  198.35    2.96
   2  -4   7  187.60    2.94
  -2   4  -7  195.06    2.90
  -2   4  -7  191.29    3.00
  -2   4  -7  181.87    3.02
   2  -4   7  189.70    3.10
   2  -4   7  194.80    2.99
   2  -4   7  190.55    3.02
  -2   4  -8   28.24    0.71
  -2   4  -8   27.10    0.77
   2  -4   8   28.56    0.73
  -2   4  -8   27.73    0.78
   2  -4   8   27.50    0.76
   2  -4   8   28.22    0.82
   2  -4   8   28.22    0.71
  -2   4  -8   28.35    0.68
  -2   4  -8   27.30    0.74
   2  -4   8   28.42    0.69
   2  -4   8   26.48    0.70
  -2   4  -8   28.17    0.65
   2  -4   9  160.02    2.65
  -2   4  -9  165.39    2.65
   2  -4   9  152.81    2.57
   2  -4   9  167.23    2.63
  -2   4  -9  159.26    2.60
  -2   4  -9  159.97    2.70
   2  -4   9  162.98    2.76
  -2   4  -9  164.44    2.54
  -2   4  -9  160.12    2.50
   2  -4   9  168.58    2.55
   2  -4   9  161.43    2.59
   2  -4  10  188.63    3.02
  -2   4 -10  183.16    2.83
   2  -4  10  188.46    2.92
   2  -4  10  186.33    2.93
  -2   4 -10  187.71    3.00
   2  -4  10  191.14    2.96
   2  -4  10  184.23    2.85
  -2   4 -10  186.04    3.08
   2  -4  10  191.07    3.14
  -2   4 -10  185.87    2.97
  -2   4 -10  187.14    2.88
  -2   4 -11   80.96    1.43
   2  -4  11   77.72    1.39
   2  -4  11   76.51    1.46
   2  -4  11   77.91    1.54
   2  -4  11   79.13    1.46
  -2   4 -11   80.02    1.53
   2  -4  11   78.47    1.64
  -2   4 -11   76.81    1.59
  -2   4 -11   76.68    1.61
  -2   4 -11   72.01    1.51
   2  -4  11   79.11    1.49
  -2   4 -12  279.73    4.31
   2  -4  12  286.11    4.23
  -2   4 -12  278.41    4.18
   2  -4  12  275.43    4.15
   2  -4  12  282.07    4.33
  -2   4 -12  283.32    4.44
   2  -4  12  282.91    4.47
  -2   4 -12  278.82    4.43
   2  -4  12  280.74    4.34
   2  -4  12  282.55    4.26
   2  -4  13   57.19    1.29
   2  -4  13   57.13    1.30
   2  -4  13   57.25    1.16
   2  -4  13   58.12    1.24
  -2   4 -13   57.51    1.38
  -2   4 -13   60.91    1.32
   2  -4  13   58.19    1.41
  -2   4 -13   58.44    1.38
   2  -4  14   11.47    0.53
   2  -4  14   10.38    0.56
   2  -4  14   10.86    0.48
   2  -4  14   10.91    0.56
   2  -4  14   10.21    0.46
   2  -4  14   11.06    0.64
  -2   4 -14   10.10    0.61
  -2   4 -14   10.69    0.53
  -2   4 -14   11.02    0.63
  -2   4 -14   11.20    0.57
  -2   4 -15  109.38    2.07
   2  -4  15  105.28    2.03
  -2   4 -15  104.43    2.05
   2  -4  15  103.34    1.86
   2  -4  15  103.20    1.86
  -2   4 -15  106.03    2.15
  -2   4 -15  103.81    1.97
  -2   4 -15  104.29    2.12
   2  -4  15  101.66    1.96
   2  -4  15  105.92    2.04
   2  -4  15  104.93    1.97
   2  -4  16  183.55    2.99
   2  -4  16  191.00    3.21
  -2   4 -16  181.91    3.10
   2  -4  16  185.05    3.18
  -2   4 -16  190.82    3.07
  -2   4 -16  186.14    3.34
   2  -4  16  185.51    3.12
  -2   4 -16  184.09    3.30
   2  -4  16  185.69    3.11
  -2   4 -16  190.94    3.22
  -2   4 -16  184.55    3.20
   2  -4  17   28.03    0.97
  -2   4 -17   29.91    0.86
  -2   4 -17   27.69    0.96
  -2   4 -17   29.03    0.90
   2  -4  17   29.27    0.83
   2  -4  17   29.88    0.92
  -2   4 -17   29.65    1.08
  -2   4 -17   27.97    0.96
   2  -4  17   27.89    0.88
   2  -4  17   27.91    0.80
   2  -4  17   29.54    0.96
  -2   4 -17   26.85    1.01
  -2   4 -18   99.45    2.19
   2  -4  18   96.59    1.96
   2  -4  18   98.36    1.87
  -2   4 -18   98.22    1.94
  -2   4 -18  101.30    2.08
   2  -4  18  103.77    2.09
  -2   4 -18   99.29    1.92
  -2   4 -19   28.95    1.04
   2  -4  19   29.33    0.86
  -2   4 -19   27.92    1.08
  -2   4 -19   25.77    0.87
   2  -4  19   28.60    0.93
   2  -4  19   29.59    1.02
  -2   4 -19   29.02    0.89
  -2   4 -20   27.00    1.09
  -2   4 -20   24.37    0.85
  -2   4 -20   27.15    0.88
   2  -4  20   26.29    0.92
   2  -4  20   26.82    0.99
  -2   4 -20   24.23    0.97
   2  -4  21   49.12    1.42
   2  -4  21   47.80    1.30
   2  -4  21   49.12    1.43
  -2   4 -21   47.37    1.26
  -2   4 -21   49.84    1.43
  -2   4 -21   52.27    1.55
  -2   4 -21   44.63    1.21
  -2   4 -21   49.20    1.52
   2  -4  22   24.92    0.93
  -2   4 -22   25.48    0.92
  -2   4 -22   24.42    0.88
  -2   4 -23   43.25    1.26
   2  -4  23   41.49    1.25
  -2   4 -23   43.10    1.18
   2  -3 -20   19.37    0.86
   2  -3 -20   19.12    0.95
  -2   3  20   17.01    0.94
  -2   3  19   20.27    1.00
   2  -3 -19   20.12    0.87
   2  -3 -19   22.91    1.00
   2  -3 -19   20.42    0.90
  -2   3  19   19.38    0.97
   2  -3 -18   28.20    0.96
  -2   3  18   29.66    1.10
   2  -3 -18   28.09    1.07
   2  -3 -18   28.12    0.64
   2  -3 -18   30.57    1.05
  -2   3  18   27.53    0.53
  -2   3  18   28.79    1.10
  -2   3  18   28.62    0.89
  -2   3  18   28.77    1.12
   2  -3 -17   25.69    0.99
   2  -3 -17   25.94    0.61
   2  -3 -17   26.37    0.89
  -2   3  17   25.82    1.03
  -2   3  17   24.17    0.54
  -2   3  17   24.94    0.98
  -2   3  17   26.80    1.03
   2  -3 -17   25.68    0.94
  -2   3  17   26.08    0.82
  -2   3  16   10.06    0.54
  -2   3  16   10.33    0.68
  -2   3  16   10.27    0.66
  -2   3  16   10.24    0.66
   2  -3 -16   11.85    0.68
   2  -3 -16    9.68    0.62
   2  -3 -16   11.38    0.61
   2  -3 -16   10.59    0.39
   2  -3 -15  115.35    2.14
  -2   3  15  113.18    2.34
   2  -3 -15  114.82    2.31
  -2   3  15  113.61    2.06
  -2   3  15  113.67    2.27
  -2   3  15  111.50    2.32
   2  -3 -15  116.97    2.23
  -2   3  14   35.10    0.90
  -2   3  14   35.65    1.10
  -2   3  14   34.77    1.05
   2  -3 -14   35.51    1.08
   2  -3 -14   35.34    1.01
  -2   3  14   35.48    1.11
  -2   3  14   35.02    1.06
   2  -3 -14   36.81    0.98
   2  -3 -13    3.47    0.37
  -2   3  13    3.32    0.40
  -2   3  13    3.59    0.42
  -2   3  13    3.07    0.41
  -2   3  13    3.11    0.34
   2  -3 -13    3.34    0.38
  -2   3  13    3.30    0.40
   2  -3 -13    3.89    0.39
   2  -3 -13    2.63    0.37
  -2   3  13    3.29    0.33
   2  -3 -13    2.64    0.38
   2  -3 -13    3.65    0.37
   2  -3 -12   60.47    1.29
   2  -3 -12   61.62    1.35
   2  -3 -12   63.88    1.34
  -2   3  12   65.60    1.34
  -2   3  12   62.74    1.40
   2  -3 -12   52.59    1.42
  -2   3  12   60.16    1.43
   2  -3 -12   62.58    1.34
  -2   3  12   63.64    1.47
  -2   3  12   59.65    1.23
  -2   3  12   60.02    1.36
   2  -3 -12   55.20    1.40
  -2   3  11    2.86    0.31
   2  -3 -11    3.68    0.36
   2  -3 -11    3.29    0.35
  -2   3  11    3.53    0.39
  -2   3  11    3.23    0.29
  -2   3  11    2.68    0.38
  -2   3  11    3.10    0.38
   2  -3 -11    3.57    0.34
  -2   3  11    3.24    0.37
   2  -3 -11    3.32    0.37
   2  -3 -11    3.09    0.35
   2  -3 -11    3.72    0.35
   2  -3 -10   32.34    0.84
   2  -3 -10   34.12    0.89
  -2   3  10   31.21    0.86
   2  -3 -10   31.66    0.86
   2  -3 -10   30.02    0.87
  -2   3  10   25.65    0.92
   2  -3 -10   33.59    0.86
  -2   3  10   34.65    0.91
  -2   3  10   29.61    0.89
  -2   3  10   28.05    0.84
   2  -3 -10   33.25    0.83
  -2   3   9  270.29    4.03
   2  -3  -9  258.58    3.97
   2  -3  -9  258.44    3.94
  -2   3   9  254.21    4.06
  -2   3   9  254.35    3.98
   2  -3  -9  257.29    4.04
   2  -3  -9  259.02    3.94
   2  -3  -9  262.60    3.98
  -2   3   9  256.75    3.96
   2  -3  -9  261.30    4.02
  -2   3   9  256.83    4.07
   2  -3  -8   81.73    1.50
  -2   3   8   78.39    1.47
  -2   3   8   75.81    1.55
  -2   3   8   81.84    1.53
   2  -3  -8   77.00    1.52
   2  -3  -8   78.18    1.51
   2  -3  -8   78.61    1.46
   2  -3  -8   79.68    1.48
   2  -3  -8   77.43    1.46
  -2   3   8   74.87    1.47
  -2   3   8   77.90    1.55
  -2   3   7  442.38    6.44
   2  -3  -7  445.03    6.50
  -2   3   7  460.70    6.44
  -2   3   7  453.60    6.48
   2  -3  -7  462.15    6.50
  -2   3   7  440.67    6.35
   2  -3  -7  437.36    6.42
   2  -3  -7  457.66    6.48
   2  -3  -7  446.64    6.44
  -2   3   7  450.47    6.53
  -2   3   7  434.95    6.52
   2  -3  -6  790.37   10.97
   2  -3  -6  786.53   10.95
   2  -3  -6  804.83   11.01
  -2   3   6  779.95   10.95
   2  -3  -6  772.15   11.02
  -2   3   6  799.90   10.96
  -2   3   6  783.80   10.99
  -2   3   6  782.49   11.05
  -2   3   6  791.58   10.89
  -2   3   6  785.09   11.04
  -2   3   5   55.68    1.15
   2  -3  -5   56.47    1.14
  -2   3   5   56.95    1.09
   2  -3  -5   57.16    1.10
   2  -3  -5   57.72    1.09
  -2   3   5   57.65    1.10
  -2   3   5   55.81    1.12
   2  -3  -5   57.79    1.13
  -2   3   5   54.64    1.13
   2  -3  -5   57.66    1.03
  -2   3   4  155.01    2.51
  -2   3   4  160.79    2.44
   2  -3  -4  161.81    2.45
   2  -3  -4  153.13    2.47
   2  -3  -4  161.68    2.46
   2  -3  -4  157.08    2.39
  -2   3   4  158.49    2.30
  -2   3   4  156.42    2.18
  -2   3   3  382.45    5.61
  -2   3   3  389.35    5.66
   2  -3  -3  390.15    5.48
   2  -3  -3  395.44    5.52
   2  -3  -3  390.51    5.56
  -2   3   3  383.76    5.52
  -2   3   3  400.97    5.43
   2  -3  -3  393.67    5.59
   2  -3  -3  393.74    5.56
  -2   3   3  387.77    5.28
   2  -3  -2  285.46    4.18
   2  -3  -2  280.36    4.11
  -2   3   2  294.41    3.96
   2  -3  -2  285.73    4.20
   2  -3  -2  284.23    4.20
  -2   3   2  291.92    4.29
  -2   3   2  292.46    4.09
  -2   3   2  290.90    4.15
   2  -3  -2  289.24    4.20
  -2   3   1  331.22    4.53
   2  -3  -1  327.59    4.76
   2  -3  -1  328.07    4.64
  -2   3   1  325.27    4.66
  -2   3   1  333.31    4.71
  -2   3   1  334.76    4.64
  -2   3   1  329.79    4.80
   2  -3  -1  330.30    4.73
   2  -3  -1  324.00    4.72
   2  -3  -1  325.59    4.71
  -2   3   0  753.59   10.48
   2  -3   0  749.85   10.48
   2  -3   0  781.12   10.59
   2  -3   0  754.69   10.39
  -2   3   0  749.68   10.62
   2  -3   0  759.92   10.62
  -2   3   0  771.36   10.39
   2  -3   1 1402.60   19.07
   2  -3   1 1401.27   18.98
  -2   3  -1 1425.94   18.98
   2  -3   1 1376.34   19.04
  -2   3  -1 1401.13   19.11
  -2   3  -1 1387.28   18.90
   2  -3   1 1405.63   19.12
   2  -3   2  227.98    3.31
   2  -3   2  237.47    3.52
   2  -3   2  236.93    3.43
   2  -3   2  227.44    3.39
  -2   3  -2  238.42    3.50
   2  -3   2  244.12    3.47
  -2   3  -2  236.05    3.34
  -2   3  -3  206.14    2.96
   2  -3   3  201.74    3.01
   2  -3   3  200.14    2.93
   2  -3   3  201.31    2.99
   2  -3   3  205.32    3.05
  -2   3  -3  206.46    3.00
   2  -3   3  208.96    3.03
  -2   3  -3  207.70    3.09
   2  -3   3  202.93    3.11
  -2   3  -4  178.36    2.76
   2  -3   4  177.61    2.79
   2  -3   4  176.62    2.67
  -2   3  -4  178.88    2.66
  -2   3  -4  182.51    2.76
   2  -3   4  181.72    2.71
   2  -3   4  178.24    2.62
   2  -3   4  186.23    2.75
  -2   3  -4  184.91    2.66
  -2   3  -4  177.83    2.66
   2  -3   4  174.62    2.68
   2  -3   5  710.94    9.71
   2  -3   5  700.00    9.75
   2  -3   5  702.46    9.89
   2  -3   5  721.02    9.85
   2  -3   5  698.23    9.77
  -2   3  -5  714.20    9.84
  -2   3  -5  714.72    9.73
  -2   3  -5  710.53    9.86
  -2   3  -5  695.83    9.75
   2  -3   5  708.10    9.81
   2  -3   5  705.04    9.78
  -2   3  -6  519.80    7.37
  -2   3  -6  535.15    7.42
  -2   3  -6  519.31    7.31
   2  -3   6  511.72    7.30
   2  -3   6  513.77    7.25
   2  -3   6  529.97    7.37
   2  -3   6  517.31    7.16
   2  -3   6  518.76    7.43
   2  -3   6  524.10    7.29
   2  -3   6  522.23    7.32
  -2   3  -6  526.93    7.26
   2  -3   6  524.00    7.37
   2  -3   6  535.01    7.30
   2  -3   7  363.13    5.13
   2  -3   7  361.47    5.29
   2  -3   7  361.57    5.13
  -2   3  -7  364.19    5.10
   2  -3   7  360.56    5.21
  -2   3  -7  350.42    5.17
  -2   3  -7  356.50    5.27
   2  -3   7  358.50    4.99
   2  -3   7  362.72    5.17
   2  -3   7  360.99    5.22
   2  -3   7  362.32    5.12
   2  -3   7  364.89    5.15
   2  -3   8  624.05    8.58
   2  -3   8  620.81    8.57
   2  -3   8  625.70    8.67
   2  -3   8  610.22    8.57
  -2   3  -8  618.39    8.53
   2  -3   8  629.03    8.59
   2  -3   8  636.37    8.65
   2  -3   8  613.26    8.74
  -2   3  -8  612.61    8.74
   2  -3   8  622.97    8.56
  -2   3  -8  589.08    8.72
  -2   3  -8  616.32    8.64
   2  -3   8  601.77    8.39
   2  -3   9    1.82    0.21
   2  -3   9    2.03    0.15
  -2   3  -9    1.45    0.25
   2  -3   9    1.22    0.21
   2  -3   9    1.80    0.26
   2  -3   9    1.70    0.24
   2  -3   9    1.50    0.28
  -2   3  -9    2.71    0.25
   2  -3   9    1.40    0.21
  -2   3  -9    1.74    0.20
   2  -3   9    1.85    0.22
  -2   3  -9    1.78    0.29
  -2   3  -9    1.60    0.28
   2  -3  10    9.63    0.40
   2  -3  10    9.83    0.40
   2  -3  10   10.17    0.40
   2  -3  10   10.49    0.39
   2  -3  10    8.88    0.47
  -2   3 -10    9.76    0.42
  -2   3 -10    8.97    0.36
  -2   3 -10    9.46    0.44
   2  -3  10   10.51    0.44
   2  -3  10   10.02    0.40
  -2   3 -10    9.48    0.47
   2  -3  10    9.95    0.43
  -2   3 -10    9.27    0.46
   2  -3  10   10.00    0.45
  -2   3 -11  112.12    1.93
   2  -3  11  106.83    1.89
   2  -3  11  104.05    1.81
  -2   3 -11  109.08    1.78
   2  -3  11  108.70    1.80
  -2   3 -11  106.24    2.00
   2  -3  11  108.08    1.86
  -2   3 -11  103.49    1.87
   2  -3  11  107.97    1.80
  -2   3 -11  108.34    1.84
   2  -3  11  104.57    1.97
  -2   3 -11  108.20    1.99
  -2   3 -11  104.87    1.98
   2  -3  11  108.11    1.81
   2  -3  11  108.98    1.90
   2  -3  12  234.89    3.52
  -2   3 -12  232.95    3.77
   2  -3  12  233.83    3.72
   2  -3  12  231.26    3.63
  -2   3 -12  230.34    3.73
   2  -3  12  231.92    3.63
   2  -3  12  235.19    3.58
   2  -3  12  231.88    3.52
  -2   3 -12  229.67    3.65
   2  -3  13  116.91    2.09
   2  -3  13  120.14    2.05
   2  -3  13  119.47    1.98
  -2   3 -13  118.60    2.24
   2  -3  13  115.19    2.18
   2  -3  13  117.29    2.10
  -2   3 -13  111.40    1.98
  -2   3 -13  115.39    2.18
   2  -3  13  121.44    2.11
  -2   3 -13  117.66    2.13
   2  -3  14   79.53    1.51
   2  -3  14   79.38    1.59
   2  -3  14   75.74    1.56
  -2   3 -14   75.26    1.68
   2  -3  14   77.00    1.64
  -2   3 -14   74.30    1.64
   2  -3  14   74.28    1.56
   2  -3  14   79.56    1.46
   2  -3  14   75.83    1.49
  -2   3 -14   79.91    1.61
   2  -3  15   78.51    1.53
   2  -3  15   80.54    1.63
   2  -3  15   75.64    1.49
  -2   3 -15   79.21    1.53
   2  -3  15   79.44    1.48
  -2   3 -15   80.92    1.73
   2  -3  15   78.69    1.70
  -2   3 -15   77.54    1.55
   2  -3  15   77.33    1.62
  -2   3 -15   78.34    1.62
   2  -3  15   78.56    1.55
  -2   3 -15   79.45    1.64
  -2   3 -15   80.34    1.76
   2  -3  15   78.57    1.63
  -2   3 -16   89.03    1.93
   2  -3  16   82.30    1.67
  -2   3 -16   88.36    1.88
  -2   3 -16   88.64    1.78
  -2   3 -16   85.43    1.65
   2  -3  16   89.35    1.79
   2  -3  16   84.85    1.69
   2  -3  16   86.60    1.78
  -2   3 -16   87.55    1.80
   2  -3  16   85.88    1.59
  -2   3 -17   22.33    0.73
   2  -3  17   21.88    0.80
   2  -3  17   23.56    0.84
  -2   3 -17   24.80    0.96
  -2   3 -17   21.21    0.72
  -2   3 -17   22.83    0.82
   2  -3  17   22.10    0.76
  -2   3 -17   20.87    0.71
   2  -3  17   21.43    0.75
  -2   3 -17   22.40    0.89
  -2   3 -17   23.59    0.85
  -2   3 -18   16.21    0.65
   2  -3  18   18.58    0.77
   2  -3  18   18.09    0.76
  -2   3 -18   17.97    0.87
  -2   3 -18   17.15    0.81
   2  -3  18   16.41    0.70
  -2   3 -18   16.63    0.66
  -2   3 -18   18.76    0.81
  -2   3 -18   17.41    0.76
   2  -3  18   16.33    0.68
  -2   3 -18   16.92    0.67
  -2   3 -19   15.44    0.83
  -2   3 -19   13.65    0.61
  -2   3 -19   14.98    0.65
   2  -3  19   14.57    0.66
   2  -3  19   14.21    0.74
  -2   3 -19   15.25    0.83
  -2   3 -19   13.82    0.72
  -2   3 -19   13.84    0.61
  -2   3 -20   39.71    1.29
  -2   3 -20   42.82    1.36
  -2   3 -20   39.84    1.05
   2  -3  20   39.90    1.14
   2  -3  20   43.92    1.27
  -2   3 -20   41.97    1.11
  -2   3 -20   41.25    1.25
  -2   3 -21    1.07    0.52
   2  -3  21    0.36    0.45
   2  -3  21    0.74    0.37
  -2   3 -21    0.90    0.53
  -2   3 -21    0.22    0.30
  -2   3 -21    0.40    0.33
   2  -3  22   23.73    0.99
   2  -3  22   22.62    0.92
  -2   3 -22   22.23    0.79
  -2   3 -22   23.00    0.87
   2  -3  23   88.82    1.97
  -2   3 -23   90.44    1.96
  -2   3 -23   89.52    1.80
  -2   2  20    9.73    0.73
   2  -2 -20    9.92    0.71
  -2   2  20   10.23    0.76
  -2   2  20    9.21    0.70
   2  -2 -20   10.28    0.68
   2  -2 -19   12.26    0.68
  -2   2  19   12.64    0.78
   2  -2 -19   12.02    0.75
  -2   2  19   12.17    0.77
  -2   2  19   13.38    0.80
  -2   2  18    9.73    0.57
   2  -2 -18    9.42    0.66
   2  -2 -18    9.75    0.60
  -2   2  18   10.32    0.67
  -2   2  18   10.16    0.69
  -2   2  18    9.97    0.68
  -2   2  17    2.96    0.47
   2  -2 -17    2.66    0.42
  -2   2  17    3.05    0.40
  -2   2  17    3.82    0.48
   2  -2 -17    3.21    0.45
  -2   2  17    2.77    0.48
   2  -2 -16   24.69    0.81
  -2   2  16   25.21    0.95
   2  -2 -16   25.97    0.90
  -2   2  16   25.40    0.92
  -2   2  16   23.72    0.43
   2  -2 -16   25.51    0.53
   2  -2 -16   24.93    0.90
  -2   2  16   24.25    0.80
  -2   2  16   24.72    0.94
   2  -2 -15   38.71    1.01
  -2   2  15   37.02    1.14
   2  -2 -15   37.04    0.71
   2  -2 -15   40.25    1.08
  -2   2  15   38.58    1.10
  -2   2  15   37.60    0.98
   2  -2 -15   37.87    1.11
  -2   2  15   36.86    0.65
  -2   2  15   37.05    1.12
   2  -2 -14   96.26    1.80
  -2   2  14   95.97    1.99
   2  -2 -14   90.65    1.90
  -2   2  14   92.15    1.45
   2  -2 -14   94.63    1.87
  -2   2  14   97.01    1.92
   2  -2 -14   95.03    1.49
  -2   2  14   95.23    1.97
  -2   2  14   94.01    1.77
  -2   2  14   95.78    1.90
   2  -2 -14   96.20    1.85
   2  -2 -13   24.96    0.74
  -2   2  13   24.81    0.81
   2  -2 -13   24.06    0.82
  -2   2  13   24.58    0.86
  -2   2  13   25.33    0.86
  -2   2  13   26.02    0.83
   2  -2 -13   25.12    0.79
   2  -2 -13   24.72    0.79
  -2   2  13   25.01    0.73
   2  -2 -13   21.59    0.76
   2  -2 -12   42.55    1.04
  -2   2  12   41.90    1.10
   2  -2 -12   38.64    1.00
   2  -2 -12   40.37    1.06
   2  -2 -12   39.59    0.97
   2  -2 -12   41.39    1.02
  -2   2  12   42.03    1.05
  -2   2  12   40.32    1.10
  -2   2  12   43.08    1.06
   2  -2 -11  184.31    2.86
   2  -2 -11  183.87    2.91
  -2   2  11  181.51    3.02
   2  -2 -11  186.30    2.94
   2  -2 -11  183.49    2.92
  -2   2  11  182.00    2.94
  -2   2  11  187.78    2.96
  -2   2  11  189.29    2.92
  -2   2  11  176.91    3.02
   2  -2 -10  144.79    2.37
  -2   2  10  137.28    2.43
   2  -2 -10  141.47    2.34
   2  -2 -10  138.02    2.40
   2  -2 -10  139.12    2.42
  -2   2  10  143.49    2.46
  -2   2  10  144.79    2.39
  -2   2  10  140.14    2.35
   2  -2 -10  145.45    2.36
  -2   2  10  135.49    2.37
   2  -2 -10  138.07    2.30
   2  -2  -9   90.26    1.60
   2  -2  -9   90.22    1.65
   2  -2  -9   84.65    1.63
  -2   2   9   87.94    1.60
   2  -2  -9   87.43    1.56
   2  -2  -9   88.76    1.60
  -2   2   9   87.53    1.64
  -2   2   9   89.64    1.54
  -2   2   9   87.78    1.59
   2  -2  -9   88.24    1.55
  -2   2   8  235.37    3.56
   2  -2  -8  242.51    3.59
   2  -2  -8  231.69    3.61
  -2   2   8  233.78    3.57
  -2   2   8  236.47    3.56
  -2   2   8  236.93    3.66
   2  -2  -8  235.90    3.54
  -2   2   8  235.64    3.63
  -2   2   8  233.62    3.52
   2  -2  -8  227.25    3.60
   2  -2  -8  240.03    3.54
   2  -2  -8  235.26    3.57
  -2   2   7  668.62    9.37
   2  -2  -7  686.23    9.41
   2  -2  -7  681.22    9.43
   2  -2  -7  669.20    9.39
  -2   2   7  661.45    9.39
   2  -2  -7  673.73    9.36
  -2   2   7  676.71    9.40
  -2   2   7  673.38    9.47
   2  -2  -7  668.04    9.36
   2  -2  -7  678.55    9.44
  -2   2   7  655.66    9.35
  -2   2   7  674.66    9.46
   2  -2  -6  458.21    6.47
   2  -2  -6  450.47    6.50
   2  -2  -6  461.32    6.43
  -2   2   6  452.57    6.51
  -2   2   6  450.51    6.43
  -2   2   6  448.83    6.46
  -2   2   6  462.70    6.47
  -2   2   6  460.33    6.43
  -2   2   6  458.02    6.53
  -2   2   5    8.84    0.33
   2  -2  -5    9.19    0.36
   2  -2  -5    9.72    0.35
   2  -2  -5    9.22    0.32
   2  -2  -5    9.60    0.34
  -2   2   5    9.56    0.38
  -2   2   5    9.19    0.37
  -2   2   5    9.14    0.35
  -2   2   5    9.44    0.35
   2  -2  -5   10.03    0.38
  -2   2   4   10.40    0.37
   2  -2  -4   10.38    0.33
   2  -2  -4   10.02    0.35
  -2   2   4    9.76    0.32
   2  -2  -4   10.42    0.35
  -2   2   4    9.36    0.34
  -2   2   4   10.14    0.37
   2  -2  -4   10.82    0.38
  -2   2   4   10.28    0.34
   2  -2  -4   10.58    0.34
  -2   2   3   27.70    0.62
   2  -2  -3   27.84    0.60
   2  -2  -3   29.46    0.62
   2  -2  -3   26.67    0.61
  -2   2   3   28.66    0.60
  -2   2   3   29.11    0.60
   2  -2  -3   28.33    0.58
   2  -2  -3   26.57    0.60
  -2   2   3   28.30    0.62
  -2   2   3   27.80    0.61
  -2   2   3   28.83    0.57
   2  -2  -2  316.46    4.33
   2  -2  -2  312.26    4.35
  -2   2   2  311.79    4.29
   2  -2  -2  299.01    4.37
  -2   2   2  317.05    4.35
  -2   2   2  301.78    4.37
  -2   2   2  308.14    4.38
  -2   2   2  304.56    4.41
  -2   2   2  305.21    4.30
   2  -2  -2  315.33    4.37
   2  -2  -2  311.85    4.27
  -2   2   2  288.44    4.23
   2  -2  -2  308.96    4.38
   2  -2  -1   82.76    1.35
   2  -2  -1   83.27    1.15
   2  -2  -1   80.36    1.30
  -2   2   1   83.48    1.32
  -2   2   1   82.16    1.29
   2  -2  -1   84.50    1.31
  -2   2   1   82.83    1.36
   2  -2  -1   81.41    1.29
  -2   2   1   81.59    1.24
  -2   2   1   80.46    1.27
  -2   2   1   82.80    1.18
   2  -2  -1   82.58    1.22
   2  -2   0 1530.92   21.35
   2  -2   0 1575.72   21.41
   2  -2   0 1530.67   21.24
  -2   2   0 1630.99   21.29
  -2   2   0 1584.02   21.34
  -2   2   0 1588.10   21.42
   2  -2   0 1602.45   21.35
  -2   2   0 1520.09   21.35
   2  -2   0 1599.59   21.28
   2  -2   0 1611.28   21.30
  -2   2   0 1601.39   21.27
  -2   2  -1 4068.63   53.51
   2  -2   1 4084.04   53.40
   2  -2   1 3991.67   53.46
  -2   2  -1 4046.91   53.53
   2  -2   1 4045.11   53.43
  -2   2  -1 3838.14   53.54
   2  -2   1 4037.54   53.56
   2  -2   1 3962.77   53.54
  -2   2  -2  333.37    4.47
   2  -2   2  320.82    4.43
   2  -2   2  301.26    4.53
  -2   2  -2  314.58    4.52
  -2   2  -2  345.96    4.56
   2  -2   2  311.62    4.54
   2  -2   2  302.63    4.45
   2  -2   2  326.14    4.53
  -2   2  -2  323.79    4.54
   2  -2   2  329.33    4.56
  -2   2  -3   31.65    0.63
   2  -2   3   31.80    0.65
  -2   2  -3   31.68    0.64
   2  -2   3   31.82    0.63
  -2   2  -3   32.79    0.65
  -2   2  -3   32.22    0.61
   2  -2   3   32.27    0.67
  -2   2  -3   30.75    0.68
   2  -2   3   32.18    0.65
   2  -2   3   32.23    0.58
   2  -2   3   30.93    0.66
   2  -2   4  315.26    4.37
   2  -2   4  315.37    4.49
   2  -2   4  306.92    4.42
  -2   2  -4  327.20    4.43
   2  -2   4  309.89    4.45
   2  -2   4  314.69    4.46
   2  -2   4  307.87    4.38
   2  -2   4  301.47    4.48
   2  -2   4  320.92    4.48
  -2   2  -4  315.48    4.35
   2  -2   4  327.44    4.47
  -2   2  -4  317.11    4.51
  -2   2  -4  303.45    4.42
  -2   2  -4  304.54    4.46
  -2   2  -4  312.41    4.43
  -2   2  -5  320.22    4.38
   2  -2   5  303.50    4.41
   2  -2   5  314.34    4.40
   2  -2   5  309.68    4.36
  -2   2  -5  307.95    4.41
   2  -2   5  305.96    4.44
  -2   2  -5  317.33    4.41
  -2   2  -5  319.42    4.39
   2  -2   5  316.80    4.42
   2  -2   5  306.19    4.32
   2  -2   5  302.65    4.42
  -2   2  -5  310.67    4.30
  -2   2  -6   86.79    1.30
   2  -2   6   84.60    1.40
   2  -2   6   84.58    1.44
   2  -2   6   82.88    1.40
   2  -2   6   83.54    1.32
   2  -2   6   81.22    1.30
   2  -2   6   87.15    1.41
   2  -2   6   84.41    1.35
   2  -2   6   82.46    1.42
  -2   2  -6   83.78    1.36
  -2   2  -6   83.94    1.41
  -2   2  -6   86.95    1.38
   2  -2   7  892.59   11.99
   2  -2   7  879.05   11.85
  -2   2  -7  875.01   12.03
   2  -2   7  886.81   11.93
   2  -2   7  802.47   11.94
   2  -2   7  852.56   11.85
  -2   2  -7  873.71   11.88
  -2   2  -7  872.45   11.82
  -2   2  -7  890.55   11.87
   2  -2   7  877.51   11.94
  -2   2  -7  806.87   11.93
  -2   2  -7  881.60   11.89
   2  -2   7  877.03   11.85
   2  -2   7  871.83   11.92
   2  -2   7  865.43   11.79
   2  -2   8 1182.39   16.27
   2  -2   8 1205.52   16.18
  -2   2  -8 1187.72   16.21
   2  -2   8 1189.85   16.32
  -2   2  -8 1184.78   16.14
  -2   2  -8 1187.46   16.22
   2  -2   8 1160.50   16.18
  -2   2  -8 1199.30   16.36
   2  -2   8 1235.20   16.27
   2  -2   8 1186.65   16.23
   2  -2   8 1198.33   16.17
  -2   2  -8 1200.55   16.18
  -2   2  -8 1154.57   16.34
   2  -2   8 1165.87   16.08
   2  -2   8 1196.51   16.26
  -2   2  -8 1212.39   16.31
   2  -2   9   45.30    0.92
   2  -2   9   45.77    0.87
   2  -2   9   45.89    0.93
   2  -2   9   43.79    0.84
   2  -2   9   44.37    0.96
  -2   2  -9   44.33    1.00
   2  -2   9   46.00    0.90
  -2   2  -9   43.65    0.89
  -2   2  -9   43.15    0.94
  -2   2  -9   44.77    0.99
   2  -2   9   44.76    0.93
   2  -2   9   43.10    0.86
  -2   2 -10   12.54    0.51
   2  -2  10   13.09    0.47
   2  -2  10   12.39    0.45
   2  -2  10   12.27    0.47
   2  -2  10   12.96    0.33
   2  -2  10   11.98    0.42
   2  -2  10   12.81    0.41
   2  -2  10   11.65    0.40
   2  -2  10   12.78    0.45
  -2   2 -10   11.02    0.48
   2  -2  10   12.33    0.45
  -2   2 -10   11.65    0.47
  -2   2 -10   12.77    0.48
   2  -2  11   10.41    0.44
   2  -2  11   10.43    0.45
   2  -2  11   10.17    0.41
  -2   2 -11    9.29    0.37
  -2   2 -11    9.78    0.49
   2  -2  11    8.81    0.45
   2  -2  11   10.10    0.43
   2  -2  11    9.79    0.38
   2  -2  11    9.90    0.38
  -2   2 -11    9.31    0.44
   2  -2  11    9.45    0.42
  -2   2 -11    9.43    0.46
  -2   2 -11    9.74    0.44
   2  -2  11   11.20    0.41
   2  -2  12    9.74    0.45
   2  -2  12   10.09    0.41
  -2   2 -12   10.49    0.52
  -2   2 -12   10.31    0.42
   2  -2  12   10.20    0.41
   2  -2  12   10.24    0.48
   2  -2  12   10.45    0.45
  -2   2 -12   10.34    0.47
  -2   2 -12   10.00    0.48
  -2   2 -12    9.33    0.44
  -2   2 -12   10.04    0.49
   2  -2  12   11.11    0.48
  -2   2 -12   10.31    0.39
   2  -2  12   10.34    0.42
   2  -2  12   13.08    0.49
  -2   2 -13  188.49    3.08
   2  -2  13  190.65    3.03
  -2   2 -13  188.71    2.95
  -2   2 -13  190.74    2.93
   2  -2  13  188.58    3.04
   2  -2  13  191.27    3.05
   2  -2  13  188.91    2.97
  -2   2 -13  184.86    3.05
   2  -2  13  186.68    2.92
   2  -2  13  190.06    3.10
  -2   2 -13  182.68    3.10
  -2   2 -13  187.94    3.15
   2  -2  14   73.43    1.40
   2  -2  14   71.22    1.51
   2  -2  14   71.73    1.47
  -2   2 -14   72.46    1.50
  -2   2 -14   71.92    1.51
   2  -2  14   73.04    1.48
  -2   2 -14   72.22    1.38
  -2   2 -14   72.68    1.55
   2  -2  14   72.95    1.36
  -2   2 -14   68.86    1.33
  -2   2 -14   70.65    1.56
  -2   2 -14   71.38    1.34
   2  -2  14   71.93    1.46
   2  -2  15   38.72    0.96
   2  -2  15   39.59    1.03
   2  -2  15   38.70    1.05
  -2   2 -15   39.18    1.11
   2  -2  15   40.14    0.92
  -2   2 -15   42.13    1.11
   2  -2  15   39.82    1.03
  -2   2 -15   39.40    1.06
  -2   2 -15   39.28    0.91
   2  -2  15   39.58    1.03
  -2   2 -15   38.81    1.01
   2  -2  15   38.82    0.94
  -2   2 -15   40.84    1.06
  -2   2 -15   38.93    0.91
   2  -2  16  283.65    4.13
   2  -2  16  270.77    4.18
  -2   2 -16  272.80    4.35
   2  -2  16  269.23    4.36
  -2   2 -16  275.48    4.28
  -2   2 -16  272.79    4.44
   2  -2  16  273.85    4.32
  -2   2 -16  269.77    4.11
   2  -2  16  276.25    4.31
  -2   2 -16  274.51    4.34
  -2   2 -16  261.72    4.11
  -2   2 -16  271.73    4.39
  -2   2 -17    0.52    0.26
  -2   2 -17    0.77    0.42
  -2   2 -17    0.78    0.34
  -2   2 -17    0.63    0.37
  -2   2 -17    0.50    0.27
   2  -2  17    0.27    0.32
  -2   2 -17    0.53    0.39
   2  -2  17    0.29    0.35
  -2   2 -17    0.77    0.31
   2  -2  17    0.27    0.31
   2  -2  17    0.89    0.32
   2  -2  17    0.57    0.32
  -2   2 -17    0.58    0.29
  -2   2 -18    0.76    0.29
   2  -2  18    0.35    0.35
   2  -2  18    0.34    0.30
   2  -2  18    0.45    0.38
   2  -2  18    0.42    0.33
  -2   2 -18    0.25    0.35
  -2   2 -18    0.86    0.30
  -2   2 -18    0.46    0.45
  -2   2 -18    0.20    0.34
  -2   2 -18    0.34    0.27
  -2   2 -18    0.45    0.35
  -2   2 -18    0.16    0.37
   2  -2  19   23.35    0.89
  -2   2 -19   24.36    0.94
  -2   2 -19   25.67    1.00
  -2   2 -19   24.81    0.75
  -2   2 -19   23.76    0.81
  -2   2 -19   24.70    0.75
   2  -2  19   23.93    0.91
   2  -2  19   23.05    0.82
  -2   2 -19   23.45    0.77
  -2   2 -19   24.57    0.93
  -2   2 -20   18.73    0.74
  -2   2 -20   20.89    0.70
  -2   2 -20   19.14    0.72
   2  -2  20   19.35    0.84
  -2   2 -20   20.18    0.90
   2  -2  20   18.11    0.75
  -2   2 -20   19.51    0.67
  -2   2 -20   20.28    0.94
  -2   2 -21    2.33    0.54
  -2   2 -21    2.44    0.36
  -2   2 -21    2.89    0.38
   2  -2  21    3.13    0.55
  -2   2 -21    2.16    0.37
   2  -2  21    2.05    0.41
  -2   2 -21    2.78    0.54
  -2   2 -22   12.89    0.86
  -2   2 -22   11.79    0.67
  -2   2 -22   12.61    0.57
   2  -2  22   12.10    0.67
  -2   2 -22   11.91    0.76
  -2   2 -22   12.67    0.83
  -2   2 -23  171.91    3.12
   2  -2  23  173.00    3.15
  -2   2 -24    3.77    0.54
   2  -2  24    3.69    0.55
   2  -1 -21   13.56    0.76
  -2   1  21   12.58    0.84
  -2   1  20    3.03    0.51
  -2   1  20    4.09    0.58
  -2   1  20    3.22    0.53
   2  -1 -20    2.68    0.48
   2  -1 -20    3.05    0.48
  -2   1  19   10.07    0.69
   2  -1 -19   10.47    0.66
   2  -1 -19    9.55    0.60
  -2   1  19    9.99    0.68
  -2   1  18    9.49    0.64
   2  -1 -18   10.54    0.61
   2  -1 -18    9.97    0.64
  -2   1  18   10.19    0.67
   2  -1 -17   98.44    1.92
   2  -1 -17   94.49    2.04
  -2   1  17   93.44    2.06
  -2   1  17   92.61    2.06
  -2   1  17   92.35    1.87
   2  -1 -16   35.55    0.84
  -2   1  16   36.00    1.12
  -2   1  16   38.10    1.15
   2  -1 -16   36.68    1.01
  -2   1  16   37.84    1.02
   2  -1 -16   38.68    1.14
  -2   1  15  130.43    2.51
   2  -1 -15  132.59    2.48
   2  -1 -15  131.80    2.13
   2  -1 -15  136.78    2.34
  -2   1  15  131.02    2.43
  -2   1  15  130.68    2.34
  -2   1  15  130.62    2.51
  -2   1  14  240.86    3.94
   2  -1 -14  241.55    3.88
   2  -1 -14  237.00    3.80
   2  -1 -14  246.06    3.91
   2  -1 -14  234.25    3.72
  -2   1  14  243.18    3.79
  -2   1  14  235.27    3.75
  -2   1  14  239.79    3.84
  -2   1  14  237.75    3.94
   2  -1 -14  237.86    3.54
   2  -1 -13   21.69    0.67
  -2   1  13   22.19    0.78
   2  -1 -13   21.79    0.43
   2  -1 -13   23.13    0.77
   2  -1 -13   21.64    0.55
   2  -1 -13   23.45    0.73
   2  -1 -13   21.81    0.72
   2  -1 -13   21.34    0.75
  -2   1  13   22.97    0.80
  -2   1  13   22.24    0.71
  -2   1  13   21.19    0.73
  -2   1  12  103.67    1.95
   2  -1 -12  101.95    1.79
  -2   1  12   99.29    1.47
   2  -1 -12  102.52    1.50
   2  -1 -12  102.30    1.85
   2  -1 -12  102.47    1.92
   2  -1 -12  103.80    1.91
  -2   1  12  102.56    1.83
  -2   1  12  100.03    1.86
   2  -1 -12  101.45    1.86
  -2   1  12   98.56    1.95
   2  -1 -11  304.69    4.62
   2  -1 -11  305.97    4.55
   2  -1 -11  308.97    4.50
  -2   1  11  310.68    4.67
  -2   1  11  311.73    4.54
  -2   1  11  305.90    4.54
  -2   1  11  288.66    4.19
   2  -1 -11  308.24    4.56
   2  -1 -11  311.32    4.61
  -2   1  11  307.45    4.67
  -2   1  11  312.27    4.58
   2  -1 -10   46.61    0.95
   2  -1 -10   45.70    1.01
   2  -1 -10   44.88    0.99
   2  -1 -10   43.61    0.98
  -2   1  10   45.46    1.00
  -2   1  10   45.27    1.06
  -2   1  10   45.28    1.05
  -2   1  10   42.47    0.96
   2  -1 -10   43.59    1.03
   2  -1  -9   38.50    0.79
  -2   1   9   36.67    0.87
   2  -1  -9   36.70    0.84
   2  -1  -9   35.96    0.83
  -2   1   9   35.88    0.83
   2  -1  -9   34.30    0.63
  -2   1   9   32.38    0.62
   2  -1  -9   37.03    0.87
   2  -1  -9   38.05    0.84
  -2   1   9   36.68    0.82
   2  -1  -8  225.15    3.27
   2  -1  -8  223.25    3.26
   2  -1  -8  214.79    3.28
  -2   1   8  218.60    3.24
  -2   1   8  214.19    3.03
   2  -1  -8  215.37    3.22
  -2   1   8  213.58    3.29
  -2   1   8  223.48    3.34
  -2   1   8  219.77    3.24
   2  -1  -8  217.30    3.19
   2  -1  -7    3.17    0.24
   2  -1  -7    2.77    0.24
  -2   1   7    3.08    0.23
  -2   1   7    3.22    0.24
   2  -1  -7    2.86    0.21
  -2   1   7    2.84    0.25
   2  -1  -7    3.28    0.22
   2  -1  -7    2.75    0.12
  -2   1   7    3.42    0.24
   2  -1  -6  278.94    3.95
   2  -1  -6  295.14    4.16
  -2   1   6  294.72    4.23
   2  -1  -6  296.10    4.20
  -2   1   6  291.39    4.16
   2  -1  -6  291.36    4.22
  -2   1   6  299.55    4.26
  -2   1   6  292.35    4.20
   2  -1  -6  294.25    4.16
   2  -1  -5  197.48    2.69
   2  -1  -5  196.34    2.91
   2  -1  -5  199.64    2.93
   2  -1  -5  191.87    2.88
  -2   1   5  196.21    2.88
  -2   1   5  197.15    2.93
   2  -1  -5  194.62    2.87
  -2   1   5  199.26    2.96
  -2   1   5  193.21    2.92
   2  -1  -4  239.03    3.46
   2  -1  -4  241.67    3.49
   2  -1  -4  241.66    3.27
  -2   1   4  239.74    3.50
   2  -1  -4  247.65    3.51
   2  -1  -4  245.24    3.47
   2  -1  -4  239.88    3.49
  -2   1   4  243.41    3.44
   2  -1  -4  240.36    3.42
  -2   1   4  236.13    3.51
  -2   1   4  236.69    3.47
  -2   1   4  235.49    3.48
  -2   1   3   20.52    0.48
  -2   1   3   20.62    0.45
   2  -1  -3   19.97    0.40
  -2   1   3   19.84    0.45
   2  -1  -3   20.13    0.44
   2  -1  -3   21.26    0.48
   2  -1  -3   20.37    0.46
  -2   1   3   19.57    0.47
   2  -1  -3   20.31    0.41
  -2   1   3   20.87    0.43
   2  -1  -3   19.49    0.47
   2  -1  -3   20.42    0.47
   2  -1  -2   93.68    1.43
  -2   1   2   94.26    1.51
   2  -1  -2   97.77    1.40
   2  -1  -2   94.90    1.37
  -2   1   2   98.08    1.45
  -2   1   2   92.23    1.48
  -2   1   2   97.85    1.42
  -2   1   2   94.13    1.38
   2  -1  -2   94.49    1.50
   2  -1  -2   95.84    1.47
  -2   1   2  101.68    1.45
   2  -1  -2   95.53    1.46
   2  -1  -2   96.93    1.43
  -2   1   1  569.00    8.09
  -2   1   1  613.21    8.02
   2  -1  -1  579.33    8.10
   2  -1  -1  606.50    8.06
  -2   1   1  593.75    8.10
   2  -1  -1  580.98    8.03
   2  -1  -1  601.38    8.19
  -2   1   1  605.35    8.12
  -2   1   1  618.99    8.13
   2  -1  -1  599.62    8.11
  -2   1   1  605.35    8.19
   2  -1  -1  611.79    8.05
   2  -1  -1  595.70    8.11
   2  -1   0  841.96   11.28
   2  -1   0  850.40   11.29
   2  -1   0  844.78   11.35
   2  -1   0  849.62   11.31
   2  -1   0  832.83   11.31
  -2   1   0  832.09   11.34
  -2   1   0  876.41   11.32
   2  -1   0  801.01   11.27
  -2   1   0  815.99   11.35
  -2   1   0  833.58   11.36
  -2   1   0  806.63   11.30
   2  -1   0  847.86   11.31
  -2   1   0  832.00   11.30
  -2   1  -1 7726.51  113.27
   2  -1   1 8758.45  113.38
  -2   1  -1 8374.41  113.34
   2  -1   1 8768.16  113.37
  -2   1  -1 8881.77  113.37
   2  -1   1 7978.50  113.31
   2  -1   1 8657.09  113.29
  -2   1  -1 8793.08  113.44
   2  -1   1 8681.31  113.28
   2  -1   1 8738.81  113.35
  -2   1  -1 8451.93  113.34
   2  -1   2   14.42    0.36
   2  -1   2   14.81    0.33
   2  -1   2   15.02    0.33
   2  -1   2   13.25    0.38
  -2   1  -2   14.92    0.32
   2  -1   2   14.55    0.34
  -2   1  -2   14.72    0.38
   2  -1   2   14.88    0.26
   2  -1   2   13.07    0.34
  -2   1  -2   15.55    0.38
  -2   1  -2   15.84    0.26
   2  -1   2   13.12    0.38
  -2   1  -2   14.89    0.35
   2  -1   3    0.87    0.06
  -2   1  -3    0.82    0.11
   2  -1   3    0.83    0.11
   2  -1   3    0.69    0.13
  -2   1  -3    0.89    0.12
   2  -1   3    0.86    0.10
  -2   1  -3    1.08    0.14
   2  -1   3    0.78    0.11
   2  -1   3    0.77    0.12
  -2   1  -3    1.89    0.12
   2  -1   3    0.98    0.10
   2  -1   3    0.61    0.13
  -2   1  -3    0.84    0.06
   2  -1   3    0.75    0.12
   2  -1   3    0.88    0.13
  -2   1  -4   23.91    0.48
   2  -1   4   25.74    0.42
   2  -1   4   24.62    0.54
   2  -1   4   27.18    0.54
  -2   1  -4   25.10    0.41
  -2   1  -4   25.79    0.53
   2  -1   4   26.43    0.55
   2  -1   4   25.46    0.51
   2  -1   4   26.20    0.55
  -2   1  -4   25.38    0.52
   2  -1   4   26.14    0.50
   2  -1   4   23.96    0.52
   2  -1   4   25.21    0.47
   2  -1   4   25.52    0.50
  -2   1  -4   25.22    0.53
   2  -1   5  170.11    2.43
   2  -1   5  164.58    2.31
  -2   1  -5  169.05    2.41
   2  -1   5  164.50    2.38
  -2   1  -5  164.29    2.32
   2  -1   5  163.56    2.33
   2  -1   5  167.29    2.30
  -2   1  -5  162.49    2.29
   2  -1   5  161.12    2.42
   2  -1   5  162.67    2.39
  -2   1  -5  162.43    2.45
  -2   1  -5  162.38    2.42
  -2   1  -5  169.65    2.36
   2  -1   5  163.54    2.39
   2  -1   5  149.95    2.44
   2  -1   5  159.24    2.38
   2  -1   5  165.08    2.42
   2  -1   6   41.89    0.75
  -2   1  -6   40.87    0.77
  -2   1  -6   38.34    0.70
   2  -1   6   40.86    0.73
   2  -1   6   40.52    0.76
   2  -1   6   41.54    0.78
  -2   1  -6   41.50    0.77
   2  -1   6   37.44    0.68
   2  -1   6   39.87    0.69
  -2   1  -6   42.63    0.81
   2  -1   6   40.77    0.73
   2  -1   6   41.63    0.77
  -2   1  -6   43.27    0.71
   2  -1   6   42.30    0.78
   2  -1   6   41.77    0.77
   2  -1   6   39.58    0.72
   2  -1   7  274.53    3.89
   2  -1   7  281.63    4.00
   2  -1   7  278.88    3.97
  -2   1  -7  282.38    3.89
   2  -1   7  269.98    3.87
  -2   1  -7  274.98    3.99
   2  -1   7  279.24    3.97
   2  -1   7  276.35    4.01
   2  -1   7  275.01    3.98
   2  -1   7  279.12    3.92
   2  -1   7  279.02    3.90
   2  -1   7  274.79    3.99
  -2   1  -7  280.76    4.05
  -2   1  -7  275.24    3.90
  -2   1  -7  280.05    3.92
   2  -1   7  280.30    3.91
  -2   1  -8  888.29   12.50
   2  -1   8  910.81   12.46
   2  -1   8  937.41   12.45
  -2   1  -8  919.21   12.40
  -2   1  -8  880.36   12.35
   2  -1   8  904.42   12.45
   2  -1   8  910.13   12.47
   2  -1   8  928.70   12.39
   2  -1   8  905.22   12.35
   2  -1   8  897.23   12.36
  -2   1  -8  897.39   12.36
  -2   1  -8  889.39   12.43
   2  -1   8  926.17   12.45
   2  -1   8  917.37   12.34
   2  -1   9   43.55    0.89
   2  -1   9   45.19    0.88
   2  -1   9   41.58    0.76
   2  -1   9   42.39    0.80
   2  -1   9   44.39    0.86
  -2   1  -9   43.76    0.83
  -2   1  -9   42.77    0.78
   2  -1   9   45.14    0.85
   2  -1   9   44.10    0.88
   2  -1   9   43.19    0.87
  -2   1  -9   42.35    0.92
   2  -1   9   42.30    0.82
  -2   1  -9   41.26    0.84
  -2   1  -9   43.35    0.92
  -2   1  -9   42.40    0.80
   2  -1   9   43.22    0.75
   2  -1  10   78.38    1.22
  -2   1 -10   76.47    1.30
   2  -1  10   77.06    1.33
  -2   1 -10   76.18    1.27
   2  -1  10   78.96    1.38
   2  -1  10   77.37    1.33
  -2   1 -10   77.66    1.40
  -2   1 -10   78.74    1.45
   2  -1  10   75.39    1.36
   2  -1  10   75.88    1.40
   2  -1  10   79.02    1.35
   2  -1  10   77.73    1.23
  -2   1 -10   77.24    1.34
   2  -1  10   73.86    1.29
  -2   1 -10   77.57    1.44
  -2   1 -10   78.61    1.43
   2  -1  10   77.66    1.39
   2  -1  11    2.88    0.23
   2  -1  11    2.27    0.26
  -2   1 -11    3.16    0.30
  -2   1 -11    3.25    0.28
  -2   1 -11    2.92    0.22
  -2   1 -11    3.40    0.22
   2  -1  11    2.86    0.25
  -2   1 -11    3.06    0.26
  -2   1 -11    3.54    0.29
  -2   1 -11    2.63    0.29
   2  -1  11    3.85    0.30
   2  -1  11    2.79    0.24
   2  -1  11    2.93    0.24
   2  -1  11    2.89    0.27
   2  -1  12    3.55    0.29
   2  -1  12    2.83    0.29
   2  -1  12    2.93    0.26
  -2   1 -12    2.96    0.27
  -2   1 -12    3.45    0.33
  -2   1 -12    3.31    0.31
  -2   1 -12    4.36    0.28
  -2   1 -12    3.87    0.25
  -2   1 -12    3.45    0.32
  -2   1 -12    3.07    0.28
   2  -1  12    3.47    0.32
  -2   1 -12    2.74    0.30
   2  -1  12    3.14    0.27
   2  -1  12    2.91    0.29
   2  -1  13   22.37    0.65
   2  -1  13   22.74    0.69
   2  -1  13   22.35    0.60
  -2   1 -13   22.28    0.72
  -2   1 -13   22.49    0.69
  -2   1 -13   21.25    0.60
  -2   1 -13   22.79    0.73
  -2   1 -13   21.40    0.69
   2  -1  13   21.88    0.68
   2  -1  13   21.56    0.67
   2  -1  13   21.84    0.63
  -2   1 -13   21.10    0.59
   2  -1  13   21.57    0.64
   2  -1  14   15.28    0.56
   2  -1  14   15.92    0.61
  -2   1 -14   15.57    0.47
   2  -1  14   15.46    0.52
  -2   1 -14   16.54    0.66
  -2   1 -14   14.93    0.55
   2  -1  14   16.28    0.57
  -2   1 -14   16.63    0.63
   2  -1  14   15.45    0.59
  -2   1 -14   14.69    0.60
  -2   1 -14   15.98    0.64
   2  -1  14   16.17    0.60
   2  -1  15  121.46    2.12
   2  -1  15  122.80    2.20
  -2   1 -15  123.96    2.27
  -2   1 -15  122.15    2.18
  -2   1 -15  119.94    2.20
   2  -1  15  120.21    2.18
   2  -1  15  120.28    2.05
   2  -1  15  119.16    2.19
  -2   1 -15  118.43    1.98
   2  -1  15  123.72    2.03
  -2   1 -15  118.95    2.23
   2  -1  16  264.16    4.18
  -2   1 -16  264.47    4.24
   2  -1  16  270.13    3.95
   2  -1  16  256.76    4.04
  -2   1 -16  259.23    3.90
  -2   1 -16  263.41    4.18
  -2   1 -16  261.32    4.14
   2  -1  16  259.26    4.02
   2  -1  16  261.57    3.99
   2  -1  16  261.01    4.16
  -2   1 -16  253.97    4.00
  -2   1 -16  259.33    4.08
  -2   1 -16  256.16    4.19
  -2   1 -16  265.95    3.94
   2  -1  16  266.69    4.15
   2  -1  17    5.69    0.45
  -2   1 -17    6.00    0.53
   2  -1  17    5.45    0.39
  -2   1 -17    5.54    0.48
   2  -1  17    5.60    0.40
   2  -1  17    5.15    0.40
  -2   1 -17    5.48    0.50
   2  -1  17    4.87    0.42
  -2   1 -17    5.86    0.35
  -2   1 -17    5.68    0.44
  -2   1 -17    5.51    0.35
  -2   1 -17    5.15    0.43
   2  -1  17    6.19    0.50
  -2   1 -17    5.43    0.49
  -2   1 -18   12.94    0.50
   2  -1  18   13.16    0.57
  -2   1 -18   11.91    0.49
  -2   1 -18   12.78    0.61
  -2   1 -18   13.34    0.67
  -2   1 -18   12.58    0.58
   2  -1  18   12.96    0.57
  -2   1 -18   13.74    0.69
   2  -1  18   13.65    0.68
   2  -1  18   11.97    0.64
   2  -1  18   11.83    0.59
  -2   1 -18   13.04    0.70
  -2   1 -18   12.85    0.59
  -2   1 -19   10.29    0.46
   2  -1  19    9.85    0.53
  -2   1 -19   10.47    0.67
   2  -1  19   10.02    0.60
  -2   1 -19   10.26    0.56
   2  -1  19    9.54    0.61
  -2   1 -19   10.03    0.58
  -2   1 -19    8.76    0.54
  -2   1 -19    9.81    0.44
  -2   1 -19    9.07    0.66
   2  -1  19    8.27    0.55
  -2   1 -20    1.13    0.31
  -2   1 -20    0.55    0.44
   2  -1  20    0.75    0.40
  -2   1 -20    0.73    0.33
   2  -1  20    0.63    0.35
  -2   1 -20    0.48    0.43
   2  -1  21    0.41    0.36
  -2   1 -21    0.34    0.30
  -2   1 -21    0.61    0.47
  -2   1 -21    0.85    0.48
  -2   1 -21    0.61    0.34
  -2   1 -22    3.21    0.62
   2  -1  22    3.27    0.48
  -2   1 -22    3.37    0.45
  -2   1 -22    2.63    0.59
  -2   1 -23  181.23    3.23
   2  -1  23  176.27    3.25
  -2   1 -24    1.28    0.46
   2  -1  24    1.07    0.46
   2   0 -21   26.74    1.07
  -2   0  21   25.71    1.07
  -2   0  20   25.05    1.02
   2   0 -20   26.75    1.02
   2   0 -20   24.93    0.79
  -2   0  20   26.18    1.05
  -2   0  19   36.79    1.20
  -2   0  19   36.84    1.22
   2   0 -19   35.99    1.08
   2   0 -19   37.03    0.95
   2   0 -19   34.27    1.16
   2   0 -18   23.23    0.84
   2   0 -18   22.75    0.90
  -2   0  18   22.58    0.50
   2   0 -18   19.64    0.39
   2   0 -18   23.27    0.70
  -2   0  18   21.76    0.90
  -2   0  18   22.02    0.90
   2   0 -17  114.04    2.11
  -2   0  17  107.97    2.27
   2   0 -17  110.72    2.20
   2   0 -17  109.11    1.90
  -2   0  17  105.41    1.68
  -2   0  17  109.47    2.24
  -2   0  17  106.69    2.22
   2   0 -16  168.00    2.93
  -2   0  16  162.25    2.40
   2   0 -16  166.91    2.79
  -2   0  16  162.99    2.96
  -2   0  16  162.09    2.96
   2   0 -16  164.18    2.52
   2   0 -16  161.09    2.60
   2   0 -15  191.71    3.06
   2   0 -15  178.13    2.86
  -2   0  15  189.73    3.27
   2   0 -15  190.55    3.19
  -2   0  15  182.86    2.69
  -2   0  15  184.06    3.22
  -2   0  15  182.53    3.22
  -2   0  15  183.44    3.11
   2   0 -14   42.69    1.01
  -2   0  14   40.92    1.12
  -2   0  14   38.37    1.08
   2   0 -14   39.60    1.06
  -2   0  14   39.66    0.73
  -2   0  14   38.80    1.09
  -2   0  14   39.34    1.02
  -2   0  14   37.17    1.02
   2   0 -14   37.30    0.84
   2   0 -14   40.69    1.09
   2   0 -14   40.70    1.02
   2   0 -13   13.93    0.53
  -2   0  13   13.33    0.58
   2   0 -13   14.18    0.60
  -2   0  13   14.42    0.65
   2   0 -13   14.16    0.61
   2   0 -13   13.87    0.57
  -2   0  13   13.57    0.55
  -2   0  13   14.67    0.61
  -2   0  13   14.51    0.64
   2   0 -12   87.29    1.62
  -2   0  12   92.48    1.77
   2   0 -12   91.79    1.75
  -2   0  12   86.04    1.76
  -2   0  12   91.99    1.80
  -2   0  12   89.34    1.68
  -2   0  12   90.65    1.69
   2   0 -12   91.16    1.76
   2   0 -12   92.58    1.69
   2   0 -11    7.02    0.41
  -2   0  11    6.34    0.41
  -2   0  11    7.75    0.41
  -2   0  11    6.88    0.43
   2   0 -11    6.26    0.38
  -2   0  11    7.49    0.39
   2   0 -11    7.65    0.43
   2   0 -11    6.75    0.35
  -2   0  11    6.20    0.40
   2   0 -10  124.93    2.01
  -2   0  10  124.29    2.15
  -2   0  10  127.95    2.18
  -2   0  10  125.55    2.19
  -2   0  10  126.41    2.08
   2   0 -10  123.16    2.13
  -2   0  10  122.84    2.07
   2   0 -10  121.97    1.89
   2   0 -10  125.74    2.09
   2   0  -9  177.87    2.63
   2   0  -9  175.18    2.49
  -2   0   9  168.36    2.77
  -2   0   9  171.41    2.68
  -2   0   9  181.26    2.70
  -2   0   9  180.42    2.77
   2   0  -9  183.45    2.71
  -2   0   9  171.34    2.76
   2   0  -8  173.67    2.59
   2   0  -8  174.26    2.65
  -2   0   8  172.45    2.70
  -2   0   8  178.33    2.73
   2   0  -8  171.22    2.69
  -2   0   8  170.36    2.63
   2   0  -8  172.68    2.46
   2   0  -7   52.69    0.97
  -2   0   7   53.58    1.06
   2   0  -7   54.54    0.87
  -2   0   7   52.55    1.00
  -2   0   7   56.49    1.06
   2   0  -7   55.45    1.06
   2   0  -7   56.70    1.03
  -2   0   7   54.18    1.08
  -2   0   6  282.38    4.01
   2   0  -6  274.46    3.82
   2   0  -6  277.57    4.01
  -2   0   6  283.41    4.05
   2   0  -6  266.01    3.91
  -2   0   6  285.48    4.04
  -2   0   6  273.24    3.95
  -2   0   6  273.25    3.81
  -2   0   6  277.23    4.01
   2   0  -6  273.74    3.98
  -2   0   5  579.98    8.02
   2   0  -5  572.05    8.00
  -2   0   5  572.04    8.06
   2   0  -5  562.55    7.97
  -2   0   5  590.77    8.05
  -2   0   5  577.87    7.87
  -2   0   5  589.01    8.04
  -2   0   5  575.12    7.96
   2   0  -5  575.75    7.95
   2   0  -5  596.33    8.03
   2   0  -4  304.57    4.48
  -2   0   4  321.12    4.54
   2   0  -4  322.60    4.49
   2   0  -4  318.73    4.53
  -2   0   4  312.13    4.49
  -2   0   4  330.72    4.45
  -2   0   4  330.12    4.57
   2   0  -4  325.13    4.56
  -2   0   4  318.10    4.53
   2   0  -4  330.08    4.57
  -2   0   4  321.23    4.58
  -2   0   4  335.52    4.59
   2   0  -3 1106.54   14.80
  -2   0   3 1082.44   14.93
  -2   0   3 1145.03   14.97
  -2   0   3 1099.75   14.93
   2   0  -3 1111.76   14.97
  -2   0   3 1109.50   14.89
   2   0  -3 1096.46   14.93
  -2   0   3 1095.88   14.88
   2   0  -3 1115.65   14.95
  -2   0   3 1080.38   14.98
  -2   0   3 1087.01   15.00
   2   0  -3 1082.45   14.87
  -2   0   2    3.14    0.15
  -2   0   2    3.24    0.14
  -2   0   2    3.14    0.12
   2   0  -2    3.04    0.11
   2   0  -2    3.21    0.15
   2   0  -2    2.28    0.14
  -2   0   2    2.72    0.18
   2   0  -2    2.98    0.16
  -2   0   2    3.19    0.14
  -2   0   2    2.64    0.17
   2   0  -1    8.84    0.21
  -2   0   1    9.30    0.25
   2   0  -1    9.23    0.23
   2   0  -1    9.88    0.25
   2   0  -1    8.93    0.24
  -2   0   1    9.04    0.28
  -2   0   1    8.06    0.22
  -2   0   1    9.76    0.18
   2   0  -1    8.96    0.23
  -2   0   1   10.11    0.22
  -2   0   1    9.28    0.25
  -2   0   0   93.09    1.34
   2   0   0   94.40    1.44
  -2   0   0  101.59    1.34
  -2   0   0   99.87    1.43
   2   0   0   98.30    1.39
  -2   0   0   92.58    1.37
   2   0   0   95.78    1.40
   2   0   1  679.68    9.01
  -2   0  -1  671.48    9.00
   2   0   1  607.69    9.11
   2   0   1  691.43    9.10
  -2   0  -1  694.16    9.10
   2   0   1  676.39    9.01
  -2   0  -1  663.59    9.00
   2   0   1  702.49    9.08
  -2   0  -1  654.06    9.08
   2   0   2   75.76    1.16
   2   0   2   69.98    1.13
   2   0   2   70.97    1.20
   2   0   2   73.17    1.12
   2   0   2   73.05    1.05
   2   0   2   76.48    1.16
   2   0   2   74.01    1.19
   2   0   2   74.28    1.16
   2   0   2   73.64    1.18
   2   0   2   71.74    1.05
   2   0   2   71.22    1.15
  -2   0  -2   76.38    1.05
   2   0   2   74.27    1.08
   2   0   2   74.06    1.19
   2   0   3  146.62    2.19
   2   0   3  147.54    2.10
  -2   0  -3  148.01    2.12
   2   0   3  147.65    2.08
   2   0   3  146.76    2.14
   2   0   3  150.03    2.13
   2   0   3  149.65    2.13
   2   0   3  147.46    2.17
  -2   0  -3  143.25    2.06
   2   0   3  143.36    2.14
   2   0   3  141.67    2.03
   2   0   3  136.94    2.01
   2   0   3  153.27    2.02
  -2   0  -3  140.41    2.15
   2   0   3  151.91    2.14
   2   0   3  148.55    2.06
  -2   0  -3  133.83    2.16
   2   0   3  139.63    2.12
   2   0   3  152.60    2.18
   2   0   4   71.01    1.19
   2   0   4   67.88    1.06
   2   0   4   71.01    1.16
  -2   0  -4   74.47    1.18
  -2   0  -4   72.12    1.15
   2   0   4   70.28    1.01
   2   0   4   74.43    1.01
  -2   0  -4   70.84    1.02
   2   0   4   68.68    1.13
   2   0   4   71.57    1.12
   2   0   4   70.73    1.15
  -2   0  -4   70.45    1.07
  -2   0  -4   69.40    1.02
   2   0   4   74.35    1.02
  -2   0  -4   71.14    1.19
   2   0   4   68.82    1.06
   2   0   4   70.44    1.10
   2   0   4   70.41    1.13
  -2   0  -4   74.49    1.11
   2   0   4   73.05    1.14
   2   0   4   72.18    1.15
   2   0   5  766.77   10.15
   2   0   5  745.80   10.19
  -2   0  -5  739.34   10.15
  -2   0  -5  768.51   10.23
  -2   0  -5  741.56   10.19
   2   0   5  729.44   10.19
  -2   0  -5  759.87   10.10
   2   0   5  762.50   10.24
   2   0   5  721.52   10.10
[truncated: 1,016,905 more chars]
